# Supplementary material for: Proneural–mesenchymal hybrid glioblastoma cells are resistant to therapy and dependent on nuclear import
Source: Neuro Oncol. 2025 Jul 8;27(11):2876–93. doi: 10.1093/neuonc/noaf160 (PMC12908486; doi:10.1093/neuonc/noaf160)
Supplement: noaf160_Supplementary_Materials [file noaf160_supplementary_materials.zip]

Archive with 7 entries (7 files):
- noaf160_suppl_Supplementary-Figures.pdf
- noaf160_suppl_Supplementary_File_S1.xlsx
- noaf160_suppl_Supplementary_File_S2.xlsx
- noaf160_suppl_Supplementary_File_S3.xlsx
- noaf160_suppl_Supplementary_File_S4.xlsx
- noaf160_suppl_Supplementary_File_S5.xls
- noaf160_suppl_Supplementary_File_S6-S10.eps
