# Supplementary material for: Proneural–mesenchymal hybrid glioblastoma cells are resistant to therapy and dependent on nuclear import
Source: Neuro Oncol. 2025 Jul 8;27(11):2876–93. doi: 10.1093/neuonc/noaf160 (PMC12908486; doi:10.1093/neuonc/noaf160)
Supplement: noaf160_Supplementary_Materials [file noaf160_supplementary_materials.zip › noaf160_suppl_Supplementary_File_S1.xlsx]

## Sheet: Sheet1
ID	Phenotype	FACS IDH1mut hGICs signal	FACS IDH1wt hGICs signal	TFBS ratio	Num. Signature-Genes	Num. TF Genes	Num. TFBS motifs	Num. CRE*	Sequence Length	Signature genes	TF genes	TFBS motifs	Sequence
MGT#1	GBM-MES ( Verhaak et al. 2010 )	weak	weak	47.5	27	62	160	5.51333	827	KYNU; BNC2; DOCK2; F13A1; NRP1; LHFPL2; PTPRC; AIM1; CCL2; ALOX5; PRDM1; IL7R; AMPD3; MAPK13; TES; CYBB; RAB11FIP1; IL15RA; LCP1; ST14; NCF2; PLAU; SERPINE1; TLR1; C3AR1; IRAK1; PTPN7;	AHR; ARID3A; ARID5A; ARNT; BACH1; BATF; CEBPB; CEBPD; CREB3L2; ELF1; ELF4; ELK3; ESR1; ETV7; FLI1; FOSL1; FOSL2; GATA6; HLX; HOXB6; IKZF1; IRF1; IRF5; IRF8; JDP2; JUNB; KLF5; KLF6; MAF; MAFB; MAFF; MBD2; MEF2A; NFKB1; NFKB2; PLAG1; POU2AF1; POU2F2; PRDM1; PRRX1; REL; RELB; RREB1; RUNX1; RUNX2; RUNX3; SP1; SP100; SPI1; SRF; STAT2; STAT5A; STAT6; TBX19; TEAD3; TFE3; TFEC; VDR; VENTX; ZBTB7A; ZBTB7B…	MA0002.1_RUNX1; MA0004.1_Arnt; MA0050.1_IRF1; MA0052.1_MEF2A; MA0061.1_NF-kappaB; MA0073.1_RREB1; MA0079.1_SP1; MA0080.1_SPI1; MA0083.1_SRF; MA0101.1_REL; MA0105.1_NFKB1; MA0112.1_ESR1; MA0117.1_Mafb; MA0002.2_RUNX1; MA0112.2_ESR1; MA0151.1_ARID3A; MA0163.1_PLAG1; MA0080.2_SPI1; MA0079.2_SP1; BU0001_Arid3a_primary; BU0002_Arid5a_primary; BU0023_Gata6_primary; BU0035_Irf5_primary; BU0038_Jundm2_pr…	ATATTTATTTTTAGGACCAGAAAGTTAAAGTGAATTGGATTTGATCCATTTTCTGAAAGGCTGGCAAGAATTCTTGACATTGCACAGGAATTTCCATGTCAGCATGTTCTCACATGTATGATCTAATTTAGAGATTATTTTGGGGGGCGGGGGTTGAGGAAATGGCATGACTCAGAGTTTAAAAGCCCCAAATCTTAGCTGTGCCTGTGTAGCTTTACCACATAACCCATTGATAACTTAGTTGTGCAACCATCACCACCATCTGTTTTCAGAACTCTTTTCATTTTGCGAAACTGAAACCCGTTAAGCACTGATTTCCCACTCTCCCTCCTCCCAGCCCATAGCAAACCACCATCCCACCAGCACTTTCATTTCGCAAATGGCAAAACTGAAGCCGAT…
PNGT#1	GBM-PN ( Verhaak et al. 2010 )	strong	strong	52.349	46	60	149	7.09333	1064	AGPAT4; ALCAM; AMOTL2; BEX4; BRD3; C1QL1; CAMTA1; CHD7; CLASP2; DNAJB5; DPF1; EYA1; GSTA4; HDAC2; HN1; ICK; KCND2; KIF1A; KLF12; MAGEH1; MLLT11; MNX1; NCAM1; NFIB; NOL4; NR0B1; OLIG2; PATZ1; PELI1; PSIP1; RBPJ; RNF144A; SATB1; SNAP91; SOX11; SOX4; STMN1; TCEAL2; TCF4; TSPYL4; VAX2; WASF1; ZBTB5; ZNF184; ZNF643; ZNF711;	BPTF; CDC5L; CTCF; E2F2; E2F3; ETV1; FOXM1; FUBP1; GBX2; GTF2I; HIC2; HLTF; HMBOX1; HOXD1; HOXD3; HSF2; INSM1; KLF12; MAZ; MECP2; MNX1; MYB; MYBL1; MYBL2; NFIB; NOTCH1; NR0B1; NR2C2; OLIG2; ONECUT2; PARP1; PBX1; POU2F1; PSIP1; RBPJ; SATB1; SMARCC1; SOX10; SOX11; SOX12; SOX2; SOX4; SOX5; SP4; TBX5; TCF12; TCF4; TCF7L1; TFAP2A; TFAP4; THRA; VAX2; YBX1; ZBTB33; ZEB1; ZNF238; ZNF281; ZNF589; ZNF652; …	MA0032.1.FOXC1; MA0069.1.Pax6; MA0073.1.RREB1; MA0077.1.SOX9; MA0090.1.TEAD1; MA0143.1.Sox2; MA0161.1.NFIC; BU0033.Irf3_primary; BU0069.Sox21_primary; BU0082.Tcf3_primary; BU0089.Tcfe2a_primary; ETS0010.h-ERF; ETS0017.h-ETV4; HOMEO0104_Meis1_2335.1; HOMEO0134_Pax6_3838.3; HOMEO0149_Pou3f2_2824.1; HOMEO0172_Tgif2_3451.1; TA0007_GLI2_monomer; TA0028_GLI2; HC_ARNT2_si; HC_BMAL1_f1; HC_ERR3_f1; HC_ET…	TTAATTAAAGAGCTCCTGGCCAAGGTCTTTGTGTTCAGACCAGAAGAGGAAGGAGGGCTCCCTCCCCCTGGGGCTGTGGAGGCTGAGGCTCCTGGGGGGTTGTCCACATCTGGACCGTGGGAGCTGTTGGGGGGAATGGGGGCAGGTGGAGAAGAGGATAAGCAGCTGATTGGGCCCAGACTACTCTGGGCTGGCTCCATCTTACATGACTGCCACAAACAGCTGCAGGAGTGTGACAGATCACAACACTAGCATTGTACCTCAAAATATGCTTGTACCCTAAGGCACAAGAACTGGTTTGACTTACAACCGCAGCCCCCGTCCGGGCACCCCGAGGCCCGCGGGAGCCACCCTCGAACCCCGGCCGCGCACGGGCGGGGCGGCGCGCACCTGCCGGGA…
* CRE = Cis-regulatory elements
* MES = Mesenchymal
* CL = Classical
* PN = Proneural
Modified from https://doi.org/10.1158/2159-8290.CD-20-0219
