# Supplementary material for: Proneural–mesenchymal hybrid glioblastoma cells are resistant to therapy and dependent on nuclear import
Source: Neuro Oncol. 2025 Jul 8;27(11):2876–93. doi: 10.1093/neuonc/noaf160 (PMC12908486; doi:10.1093/neuonc/noaf160)
Supplement: noaf160_Supplementary_Materials [file noaf160_supplementary_materials.zip › noaf160_suppl_Supplementary_File_S2.xlsx]

## Sheet: GB-Hybrid signature
Hybrid cell signature
KPNA2
UBE2C
TOP2A
CDK1
AURKA
HJURP
IL15RA
FAM83D
CCNA2
AURKB
PLK1
KIF23
TTK
KIF18B
CDCA3
CCNF
TUBB4B
TACC3
ANLN
CKAP2
KIFC1
CDCA2
INCENP
CDCA8
RACGAP1
SPAG5
KIF2C
CKAP2L
TPX2
CCNB1
BUB1
KIF11
CENPA
GTSE1
SGO2
BUB1B
MXD3
ESPL1
DEPDC1
NDC80
DLGAP5
TROAP
CDKN2C
NEK2
KIF20A
BUB3
PIF1
KNSTRN
KIF22
KIF14
ARHGAP11A
CDC25B
FZR1
CEP55
HMMR
FBXO5
DBF4
CDC20
ARHGEF39
CKS2
NEIL3
KIF4A
HMGB2
NEURL1B
PSRC1
NUF2
KIF20B
CENPE
TMPO
STIL
GAS2L3
WDR62
BORA
TICRR
PLK4
ECT2
KIF18A
ESCO2
RNF26
CDC25C
MAD2L1
G2E3
RHNO1
SGO1
CIT
PRR11
CCNB2
SMC4
ASPM
CIP2A
RTKN2
C21orf58
CHTF18
MIS18BP1
NEMP1
RFC3
CHEK2
SMC2
KNL1
DEPDC1B
