# Supplementary material for: Proneural–mesenchymal hybrid glioblastoma cells are resistant to therapy and dependent on nuclear import
Source: Neuro Oncol. 2025 Jul 8;27(11):2876–93. doi: 10.1093/neuonc/noaf160 (PMC12908486; doi:10.1093/neuonc/noaf160)
Supplement: noaf160_Supplementary_Materials [file noaf160_supplementary_materials.zip › noaf160_suppl_Supplementary_File_S3.xlsx]

## Sheet: HALLMARK_MGG4
HALLMARK	NES	p_val	FDR
E2F_TARGETS	3	0	0
G2M_CHECKPOINT	2.81	0	0
INTERFERON_GAMMA_RESPONSE	2.27	0	0
INTERFERON_ALPHA_RESPONSE	2.25	0	0
MITOTIC_SPINDLE	2	0	0
SPERMATOGENESIS	1.86	0	0.001
ALLOGRAFT_REJECTION	1.72	0	0.006
INFLAMMATORY_RESPONSE	1.66	0	0.007
APOPTOSIS	1.64	0	0.009
IL6_JAK_STAT3_SIGNALING	1.62	0.003	0.009
DNA_REPAIR	1.49	0	0.03
KRAS_SIGNALING_UP	1.41	0.018	0.051
ANGIOGENESIS	1.35	0.079	0.072
MYC_TARGETS_V1	1.31	0.014	0.091
XENOBIOTIC_METABOLISM	1.18	0.094	0.239
ESTROGEN_RESPONSE_LATE	1.15	0.14	0.288
COMPLEMENT	1.12	0.169	0.356
P53_PATHWAY	1.08	0.225	0.42
REACTIVE_OXYGEN_SPECIES_PATHWAY	1.08	0.34	0.419
OXIDATIVE_PHOSPHORYLATION	1.05	0.294	0.469
MYC_TARGETS_V2	1.05	0.333	0.473
ADIPOGENESIS	1.04	0.339	0.471
TNFA_SIGNALING_VIA_NFKB	0.99	0.508	0.613
BILE_ACID_METABOLISM	0.96	0.506	0.673
ANDROGEN_RESPONSE	0.96	0.507	0.653
UV_RESPONSE_UP	0.82	0.897	0.989
PROTEIN_SECRETION	0.71	0.993	1
FATTY_ACID_METABOLISM	0.7	1	1
UNFOLDED_PROTEIN_RESPONSE	0.58	1	0.997

## Sheet: HALLMARK_MGG8
HALLMARK	NES	p_val	FDR
G2M_CHECKPOINT	2.93	0	0
E2F_TARGETS	2.86	0	0
MITOTIC_SPINDLE	2.4	0	0
ALLOGRAFT_REJECTION	1.99	0	0.001
SPERMATOGENESIS	1.89	0	0.001
DNA_REPAIR	1.53	0.006	0.042
INTERFERON_GAMMA_RESPONSE	1.45	0.006	0.066
IL6_JAK_STAT3_SIGNALING	1.36	0.059	0.123
MYC_TARGETS_V1	1.33	0	0.137
BILE_ACID_METABOLISM	1.29	0.07	0.161
XENOBIOTIC_METABOLISM	1.28	0.038	0.168
MYC_TARGETS_V2	1.25	0.099	0.181
INTERFERON_ALPHA_RESPONSE	1.25	0.121	0.174
FATTY_ACID_METABOLISM	1.19	0.066	0.24
UV_RESPONSE_UP	1.18	0.097	0.246
ESTROGEN_RESPONSE_LATE	0.99	0.478	0.784
COAGULATION	0.99	0.462	0.751
GLYCOLYSIS	0.91	0.741	1
APICAL_JUNCTION	0.9	0.776	1
ADIPOGENESIS	0.87	0.91	1
REACTIVE_OXYGEN_SPECIES_PATHWAY	0.87	0.712	1
HEME_METABOLISM	0.86	0.882	0.982
PEROXISOME	0.85	0.815	0.982
PI3K_AKT_MTOR_SIGNALING	0.6	1	1
UNFOLDED_PROTEIN_RESPONSE	0.57	1	1
PROTEIN_SECRETION	0.48	1	1
OXIDATIVE_PHOSPHORYLATION	0.37	1	1

## Sheet: SIGNATURES_MGG4
SIGNATURES	NES	p_val	FDR
NEFTEL_G2_M_2019	2.87	0	0
GAROFANO_PPR_2021	2.81	0	0
NEFTEL_G1_S_2019	2.41	0	0
VERHAAK_MESENCHYMAL_2012	1.84	0	0.002
RICHARDS_INJURY RESPONSE_2021	1.42	0	0.086
WANG_MESENCHYMAL_2017	1.32	0.099	0.155
NEFTEL_AC_2019	1.3	0.111	0.151
GAROFANO_GPM_2021	1.15	0.221	0.328
NEFTEL_MES1_2019	1.1	0.258	0.384
CASTELLAN_G-STEM_2021	1.04	0.258	0.486
VERHAAK_NEURAL_2012	0.89	0.743	0.821
GAROFANO_MTC_2021	0.59	0.984	1
PID_MYC_REPRESS_PATHWAY	0.58	0.997	0.993

## Sheet: SIGNATURES_MGG8
SIGNATURES	NES	p_val	FDR
NEFTEL_G2_M_2019	3.19	0	0
GAROFANO_PPR_2021	2.59	0	0
NEFTEL_G1_S_2019	2.23	0	0
WANG_MESENCHYMAL_2017	1.55	0.013	0.034
GANGOSO_MES_I_2021	1.36	0	0.11
NEFTEL_AC_2019	1.28	0.111	0.151
TEJERO_QUIESCENT_2019	1.2	0.092	0.229
FRIDMAN_SENESCENCE_UP	1.18	0.13	0.222
VERHAAK_MESENCHYMAL_2012	1.16	0.119	0.217
SEANO_CL3_2022	0.97	0.565	0.517

## Sheet: IPA Canonical Pathways
© 2000-2023 QIAGEN. All rights reserved.
Canonical Pathways	MGG8_GB-Hybrid	MGG4_GB-Hybrid
Kinetochore Metaphase Signaling Pathway	3.833	4.012
Cell Cycle Control of Chromosomal Replication	2.711	4.914
Superpathway of Cholesterol Biosynthesis	-3.5	-3.742
BER (Base Excision Repair) Pathway	3.162	3.357
Multiple Sclerosis Signaling Pathway	2.236	3.656
Neuroinflammation Signaling Pathway	2.502	2.967
Cholesterol Biosynthesis III (via Desmosterol)	-2.714	-2.646
Cholesterol Biosynthesis II (via 24,25-dihydrolanosterol)	-2.714	-2.646
Cholesterol Biosynthesis I	-2.714	-2.646
Salvage Pathways of Pyrimidine Ribonucleotides	2.5	2.683
Pyridoxal 5'-phosphate Salvage Pathway	2.138	2.828
Superpathway of Geranylgeranyldiphosphate Biosynthesis I (via Mevalonate)	-2.236	-2.646
Production of Nitric Oxide and Reactive Oxygen Species in Macrophages	1.732	3.053
Role of BRCA1 in DNA Damage Response	2.236	2.449
RAN Signaling	2.646	2
Mismatch Repair in Eukaryotes	2.309	2.309
Fcγ Receptor-mediated Phagocytosis in Macrophages and Monocytes	2.84	1.698
Mevalonate Pathway I	-2	-2.449
NER (Nucleotide Excision Repair, Enhanced Pathway)	2	2.4
DNA Methylation and Transcriptional Repression Signaling	1.698	2.4
CDK5 Signaling	-1.5	-2.357
Coronavirus Pathogenesis Pathway	-0.686	-3.157
mTOR Signaling	1.877	1.877
Role of Osteoblasts in Rheumatoid Arthritis Signaling Pathway	1	2.667
ATM Signaling	2.043	1.616
D-myo-inositol-5-phosphate Metabolism	1.789	1.826
Aldosterone Signaling in Epithelial Cells	1.508	2.065
3-phosphoinositide Degradation	1.789	1.732
Gαq Signaling	0.728	2.785
Neutrophil Extracellular Trap Signaling Pathway	0.866	2.626
Mitotic Roles of Polo-Like Kinase	1.606	1.886
Role of RIG1-like Receptors in Antiviral Innate Immunity	0.816	2.646
Serotonin Receptor Signaling	1.236	2.111
Immunogenic Cell Death Signaling Pathway	-0.277	3
Synaptogenesis Signaling Pathway	-0.457	-2.794
CXCR4 Signaling	-0.209	3
Small Cell Lung Cancer Signaling	-1.069	2.111
D-myo-inositol (3,4,5,6)-tetrakisphosphate Biosynthesis	1.606	1.569
Cyclins and Cell Cycle Regulation	1.043	2.132
D-myo-inositol (1,4,5,6)-Tetrakisphosphate Biosynthesis	1.606	1.569
Neurovascular Coupling Signaling Pathway	-0.688	2.475
Glycolysis I	N/A	-3.162
fMLP Signaling in Neutrophils	-1.155	2
Sumoylation Pathway	-1.414	-1.606
Dermatan Sulfate Degradation (Metazoa)	1.633	1.342
HER-2 Signaling in Breast Cancer	-0.928	1.976
MicroRNA Biogenesis Signaling Pathway	2.53	0.365
Pyroptosis Signaling Pathway	0.378	2.5
Superpathway of Inositol Phosphate Compounds	1	1.859
NF-κB Activation by Viruses	0.832	2
Interferon Signaling	N/A	2.828
Gluconeogenesis I	N/A	-2.828
Breast Cancer Regulation by Stathmin1	-2.216	-0.585
PI3K/AKT Signaling	1.706	1.091
Senescence Pathway	-2.023	-0.762
UVA-Induced MAPK Signaling	-1.342	1.387
Sertoli Cell-Sertoli Cell Junction Signaling	1.406	1.313
Cell Cycle Regulation by BTG Family Proteins	0.816	1.89
14-3-3-mediated Signaling	0.302	2.4
Coronavirus Replication Pathway	0.577	2.121
3-phosphoinositide Biosynthesis	1.225	1.461
Notch Signaling	-1.342	-1.342
Melanocyte Development and Pigmentation Signaling	-1.732	-0.943
Angiopoietin Signaling	1.667	1
Role of Chondrocytes in Rheumatoid Arthritis Signaling Pathway	1.043	1.606
Chronic Myeloid Leukemia Signaling	1.067	1.576
Antioxidant Action of Vitamin C	0.816	-1.807
UVB-Induced MAPK Signaling	0.707	1.897
ISGylation Signaling Pathway	-0.577	1.964
Calcium Signaling	-1	-1.528
Gαi Signaling	-0.707	1.807
ABRA Signaling Pathway	-1.213	1.291
SNARE Signaling Pathway	-0.535	-1.961
Activin Inhibin Signaling Pathway	-1.859	-0.632
Cell Cycle: G2/M DNA Damage Checkpoint Regulation	-1.342	-1.147
Aryl Hydrocarbon Receptor Signaling	0.218	2.268
Thrombin Signaling	0.218	2.263
PAK Signaling	-1.698	-0.775
Purine Nucleotides Degradation II (Aerobic)	2.449	N/A
Pyrimidine Deoxyribonucleotides De Novo Biosynthesis I	1.633	0.816
Estrogen-mediated S-phase Entry	0.333	2.111
Role of PKR in Interferon Induction and Antiviral Response	-0.728	1.706
Netrin Signaling	-0.816	-1.604
Melatonin Signaling	0.816	1.604
GADD45 Signaling	1	-1.414
Sphingosine-1-phosphate Signaling	-0.728	1.633
Cardiac Hypertrophy Signaling (Enhanced)	0.577	1.78
PDGF Signaling	-2.111	-0.243
Endocannabinoid Developing Neuron Pathway	-1.069	1.279
Sonic Hedgehog Signaling	-1	-1.342
HOTAIR Regulatory Pathway	1.3	1
Cachexia Signaling Pathway	0.745	1.549
Necroptosis Signaling Pathway	0.626	1.633
CSDE1 Signaling Pathway	-0.832	1.414
Guanosine Nucleotides Degradation III	2.236	N/A
Adenosine Nucleotides Degradation II	2.236	N/A
Lymphotoxin β Receptor Signaling	-0.333	1.897
Endocannabinoid Neuronal Synapse Pathway	-1	1.225
Dermatan Sulfate Biosynthesis	1.508	0.707
Human Embryonic Stem Cell Pluripotency	-1.372	0.822
Role of Tissue Factor in Cancer	0.707	1.48
Telomerase Signaling	1.091	1.069
IL-1 Signaling	-1.342	0.816
IL-17A Signaling in Fibroblasts	1.155	1
PPARα/RXRα Activation	1.213	0.928
Apelin Adipocyte Signaling Pathway	0.333	1.807
Endothelin-1 Signaling	-0.471	1.667
iNOS Signaling	0	2.121
GABAergic Receptor Signaling Pathway (Enhanced)	0	2.117
Regulation of the Epithelial Mesenchymal Transition in Development Pathway	-0.707	-1.387
Apelin Cardiomyocyte Signaling Pathway	-0.277	1.789
IL-8 Signaling	0	2.043
DHCR24 Signaling Pathway	-1.633	0.392
MSP-RON Signaling in Cancer Cells Pathway	-1.8	0.218
Nitric Oxide Signaling in the Cardiovascular System	0.728	1.279
Factors Promoting Cardiogenesis in Vertebrates	-1	1
Apelin Muscle Signaling Pathway	2	0
Oleate Biosynthesis II (Animals)	N/A	-2
Mouse Embryonic Stem Cell Pluripotency	-1.5	0.471
Apelin Endothelial Signaling Pathway	0	1.961
Oxytocin Signaling Pathway	-0.898	1.021
Unfolded protein response	-0.277	1.633
ID1 Signaling Pathway	-1.474	0.429
Sertoli Cell Germ Cell Junction Signaling Pathway (Enhanced)	0.493	1.406
Tumor Microenvironment Pathway	-0.756	1.134
White Adipose Tissue Browning Pathway	-0.688	-1.177
Inhibition of Matrix Metalloproteases	1.134	-0.707
Synaptic Long Term Depression	0.894	0.928
Role of p14/p19ARF in Tumor Suppression	1	-0.816
RAR Activation	0.544	-1.27
Acute Myeloid Leukemia Signaling	-1.807	0
STAT3 Pathway	-1.807	0
NGF Signaling	-1.069	0.728
Regulation of the Epithelial Mesenchymal Transition by Growth Factors Pathway	-0.577	1.219
IL-12 Signaling and Production in Macrophages	0.577	1.183
BEX2 Signaling Pathway	0.229	1.5
CCR3 Signaling in Eosinophils	-0.333	1.387
HGF Signaling	0.775	0.943
Sperm Motility	0.775	0.943
Type II Diabetes Mellitus Signaling	0.302	1.414
Cell Cycle: G1/S Checkpoint Regulation	0.5	-1.213
NAD Signaling Pathway	-0.2	-1.512
G Beta Gamma Signaling	0.832	0.853
Neuregulin Signaling	0.775	0.905
GPCR-Mediated Nutrient Sensing in Enteroendocrine Cells	1.265	-0.408
Sirtuin Signaling Pathway	0.354	-1.298
Phospholipases	-0.816	0.832
Pancreatic Adenocarcinoma Signaling	-0.5	1.147
Osteoarthritis Pathway	0	1.622
CREB Signaling in Neurons	-0.412	-1.195
Macropinocytosis Signaling	0.333	1.265
IL-7 Signaling Pathway	-0.302	1.291
Hypoxia Signaling in the Cardiovascular System	-0.447	-1.134
Signaling by Rho Family GTPases	-0.649	0.928
Glioma Invasiveness Signaling	-1.291	0.258
CLEAR Signaling Pathway	1.121	0.42
Neuropathic Pain Signaling in Dorsal Horn Neurons	0	1.528
Regulation of eIF4 and p70S6K Signaling	1.5	0
Actin Cytoskeleton Signaling	-0.365	-1.134
IL-10 Signaling	-1.279	-0.2
Ferroptosis Signaling Pathway	-1.134	-0.343
ERK/MAPK Signaling	0.928	0.539
α-Adrenergic Signaling	1.134	0.333
Ribonucleotide Reductase Signaling Pathway	0.343	1.121
p53 Signaling	0	-1.46
Role of CHK Proteins in Cell Cycle Checkpoint Control	-1.213	-0.243
Gαs Signaling	0.905	-0.535
WNT/β-catenin Signaling	0.898	0.539
Microautophagy Signaling Pathway	0.277	1.155
Cardiac β-adrenergic Signaling	0.775	-0.655
Regulation of Cellular Mechanics by Calpain Protease	0.707	-0.707
Xenobiotic Metabolism CAR Signaling Pathway	0.756	0.655
PPAR Signaling	1.387	0
HIF1α Signaling	-0.378	-1
Reelin Signaling in Neurons	0.728	-0.626
Colorectal Cancer Metastasis Signaling	-0.354	1
Zymosterol Biosynthesis	-1.342	N/A
Dopamine Receptor Signaling	0	-1.342
γ-linolenate Biosynthesis II (Animals)	0	-1.342
Hepatic Fibrosis Signaling Pathway	-0.42	0.896
RHOGDI Signaling	-0.2	-1.091
Orexin Signaling Pathway	0.816	0.469
Xenobiotic Metabolism General Signaling Pathway	0	1.279
ERK5 Signaling	0.277	1
Regulation of Actin-based Motility by Rho	0.943	0.333
Dilated Cardiomyopathy Signaling Pathway	-0.832	0.426
IL-15 Production	-0.853	0.392
ERBB4 Signaling	0.333	0.905
TR/RXR Activation	-0.626	-0.577
VEGF Family Ligand-Receptor Interactions	-0.905	0.277
Adrenergic Receptor Signaling Pathway (Enhanced)	-0.277	-0.898
HIPPO signaling	0.832	0.333
IGF-1 Signaling	-0.832	-0.333
CNTF Signaling	0	1.155
WNT/Ca+ pathway	N/A	1.155
Synaptic Long Term Potentiation	0.302	0.853
Adipogenesis pathway	-1.134	0
AMPK Signaling	0.756	-0.378
Endocannabinoid Cancer Inhibition Pathway	0.756	0.365
Oxytocin in Brain Signaling Pathway	-0.209	-0.87
Integrin Signaling	0.333	-0.73
RHOA Signaling	0.728	0.333
Estrogen Receptor Signaling	0.438	-0.603
Colanic Acid Building Blocks Biosynthesis	N/A	1
Paxillin Signaling	0.258	-0.728
Leukocyte Extravasation Signaling	0.426	0.557
Pulmonary Healing Signaling Pathway	-0.192	0.781
Renal Cell Carcinoma Signaling	-0.333	0.632
MYC Mediated Apoptosis Signaling	0.333	-0.632
Adrenomedullin signaling pathway	0.471	0.493
Role of NFAT in Cardiac Hypertrophy	0.626	-0.324
Ephrin Receptor Signaling	0.894	0
Semaphorin Neuronal Repulsive Signaling Pathway	0.343	0.539
ILK Signaling	-0.174	0.707
cAMP-mediated signaling	0.209	-0.667
Myelination Signaling Pathway	0.263	-0.602
Huntington's Disease Signaling	0	0.853
PD-1, PD-L1 cancer immunotherapy pathway	0.577	0.258
Apelin Cardiac Fibroblast Signaling Pathway	0.447	-0.378
Insulin Secretion Signaling Pathway	0.655	-0.164
Endoplasmic Reticulum Stress Pathway	-0.816	N/A
Leptin Signaling in Obesity	0	0.816
Vitamin-C Transport	N/A	0.816
Protein Kinase A Signaling	0.149	-0.64
Amyotrophic Lateral Sclerosis Signaling	-0.775	0
Renin-Angiotensin Signaling	0	0.775
Ceramide Signaling	-0.471	0.277
Glutaminergic Receptor Signaling Pathway (Enhanced)	0.603	0.128
G-Protein Coupled Receptor Signaling	-0.62	-0.106
IL-23 Signaling Pathway	-0.378	0.333
Actin Nucleation by ARP-WASP Complex	-0.333	-0.378
Glutamate Receptor Signaling	-0.707	0
P2Y Purigenic Receptor Signaling Pathway	-0.5	0.2
eNOS Signaling	-0.243	0.426
Acetylcholine Receptor Signaling Pathway	-0.655	0
Dopamine-DARPP32 Feedback in cAMP Signaling	-0.229	-0.408
Ovarian Cancer Signaling	0	0.632
PTEN Signaling	0.626	0
Mitochondrial Dysfunction	-0.324	-0.289
FAT10 Cancer Signaling Pathway	-0.333	-0.277
Cardiac Hypertrophy Signaling	-0.6	0
GP6 Signaling Pathway	0.6	0
Androgen Signaling	0.333	0.258
Wound Healing Signaling Pathway	-0.169	0.412
Apelin Pancreas Signaling Pathway	0	-0.577
FLT3 Signaling in Hematopoietic Progenitor Cells	0	0.535
DNA damage-induced 14-3-3σ Signaling	-0.277	0.243
Opioid Signaling Pathway	-0.2	0.316
Pulmonary Fibrosis Idiopathic Signaling Pathway	0.263	-0.218
Inhibition of Angiogenesis by TSP1	0.447	0
Glycogen Biosynthesis II (from UDP-D-Glucose)	N/A	0.447
Role of Osteoclasts in Rheumatoid Arthritis Signaling Pathway	-0.156	0.289
Glioblastoma Multiforme Signaling	0	0.392
Amyloid Processing	N/A	0.378
tRNA Splicing	0	-0.333
VDR/RXR Activation	0	0.302
Non-Small Cell Lung Cancer Signaling	-0.302	0
Cancer Drug Resistance by Drug Efflux	0	0.302
Relaxin Signaling	0.258	0
GNRH Signaling	0.258	0
RAC Signaling	0.229	0
Corticotropin Releasing Hormone Signaling	0	0.218
Transcriptional Regulatory Network in Embryonic Stem Cells	0	0.209
Epithelial Adherens Junction Signaling	0.18	0
Autophagy	-0.164	0
Glioma Signaling	0	0
Role of OCT4 in Mammalian Embryonic Stem Cell Pluripotency	N/A	N/A
Prostate Cancer Signaling	N/A	N/A
Superoxide Radicals Degradation	N/A	N/A
GABA Receptor Signaling	N/A	N/A
Remodeling of Epithelial Adherens Junctions	N/A	N/A
Role of Osteoblasts, Osteoclasts and Chondrocytes in Rheumatoid Arthritis	N/A	N/A
Germ Cell-Sertoli Cell Junction Signaling	N/A	N/A
Phagosome Maturation	N/A	N/A
Epoxysqualene Biosynthesis	N/A	N/A
DNA Double-Strand Break Repair by Homologous Recombination	N/A	N/A
Protein Ubiquitination Pathway	N/A	N/A
4-aminobutyrate Degradation I	N/A	N/A
Virus Entry via Endocytic Pathways	N/A	N/A
dTMP De Novo Biosynthesis	N/A	N/A
Hereditary Breast Cancer Signaling	N/A	N/A
Regulation of the Epithelial-Mesenchymal Transition Pathway	N/A	N/A
Hepatic Fibrosis / Hepatic Stellate Cell Activation	N/A	N/A
Molecular Mechanisms of Cancer	N/A	N/A
nNOS Signaling in Skeletal Muscle Cells	N/A	N/A
Cellular Effects of Sildenafil (Viagra)	N/A	N/A
Chondroitin and Dermatan Biosynthesis	N/A	0
Docosahexaenoic Acid (DHA) Signaling	N/A	N/A
Role of Macrophages, Fibroblasts and Endothelial Cells in Rheumatoid Arthritis	N/A	N/A
Folate Transformations I	N/A	0
Mitochondrial L-carnitine Shuttle Pathway	N/A	0
Glycine Degradation (Creatine Biosynthesis)	N/A	N/A
Clathrin-mediated Endocytosis Signaling	N/A	N/A
Ephrin A Signaling	N/A	N/A
Glutamate Degradation III (via 4-aminobutyrate)	N/A	N/A
2-ketoglutarate Dehydrogenase Complex	N/A	N/A
Caveolar-mediated Endocytosis Signaling	N/A	N/A
Myo-inositol Biosynthesis	N/A	N/A
Axonal Guidance Signaling	N/A	N/A
Gap Junction Signaling	N/A	N/A
Iron homeostasis signaling pathway	N/A	N/A
Circadian Rhythm Signaling	N/A	N/A
Semaphorin Signaling in Neurons	N/A	N/A
5-aminoimidazole Ribonucleotide Biosynthesis I	N/A	N/A

## Sheet: IPA Functions
© 2000-2023 QIAGEN. All rights reserved.
Diseases and Bio Functions	MGG8_GB-Hybrid	MGG4_GB-Hybrid
Death of embryo	-5.801	-4.438
Repair of DNA	4.508	3.595
Cell viability of tumor cell lines	3.932	3.454
Necrosis	-5.076	-2.12
Cell death of tumor cell lines	-4.507	-2.609
Sensitivity of cells	-3.916	-3.008
Cell proliferation of carcinoma cell lines	3.323	3.479
Cell proliferation of tumor cell lines	3.942	2.712
Cell survival	3.685	2.932
Apoptosis of tumor cells	-3.187	-3.282
Cytokinesis	3.858	2.502
Alignment of chromosomes	3.197	3.045
Orientation of chromosomes	3.197	3.045
Checkpoint control	3.123	3.072
Cell death of tumor	-2.955	-3.218
Double-stranded DNA break repair	4.079	2.022
Necrosis of tumor	-2.826	-3.243
Cell viability	3.365	2.66
Colony formation	3.055	2.924
Metastasis of tumor cell lines	3.741	2.209
Cell death of tumor cells	-2.674	-3.243
Apoptosis	-5.006	-0.908
DNA damage	-3.132	-2.72
Neoplasia of tumor cell lines	3.619	2.215
Development of hematological system tumor	-2.478	-3.268
Segregation of chromosomes	2.92	2.824
Cycling of centrosome	2.76	2.904
Sensitivity of tumor cell lines	-3.292	-2.34
Organismal death	-3.442	-2.132
Growth of lesion	3.588	1.973
M phase	3.484	2.064
T-cell malignant neoplasm	-2.556	-2.985
Growth of tumor	3.562	1.979
Metastasis of cells	3.463	2.06
Apoptosis of tumor cell lines	-3.646	-1.739
M phase of tumor cell lines	2.937	2.243
Infection by RNA virus	3.113	2.066
Chromosomal congression of chromosomes	2.538	2.538
Senescence of cells	-2.365	-2.683
Migration of breast cancer cell lines	2.517	2.259
Cell movement of tumor cell lines	3.011	1.753
Cytokinesis of tumor cell lines	2.53	2.18
Colony formation of cells	2.845	1.82
Cell cycle progression of tumor cell lines	1.51	3.123
Growth of connective tissue	2.879	1.742
Cell movement	2.936	1.659
Cell death of colorectal cancer cell lines	-2.986	-1.594
Lymphocytic cancer	-1.35	-3.225
Malignant lymphocytic neoplasm	-1.35	-3.225
Chromosomal aberration	-2.149	-2.364
Lymphocytic neoplasm	-1.35	-3.111
Growth of organism	2.871	1.575
Lymphoproliferative disorder	-1.171	-3.197
T-cell non-Hodgkin lymphoma	-2.013	-2.335
Premature aging	-1.72	-2.611
Growth of embryo	2.511	1.793
Cell death of cervical cancer cell lines	-2.861	-1.443
Proliferation of connective tissue cells	2.65	1.625
Migration of tumor cell lines	2.665	1.568
DNA replication	2.052	2.171
Subcutaneous tumor	2.666	1.502
Cell cycle progression	1.489	2.663
Hematologic cancer	-1.209	-2.927
Hematologic cancer of cells	-1.197	-2.897
Myeloid or lymphoid neoplasm	-1.188	-2.895
Neoplasia of leukocytes	-1.281	-2.794
Invasion of cells	2.714	1.357
Aneuploidy of cells	-2.607	-1.438
Neoplasia of blood cells	-1.27	-2.748
Quantity of lymphatic system cells	1.38	2.632
Growth of solid tumor	1.367	2.58
G1 phase	1.806	2.114
M phase of cervical cancer cell lines	2.034	1.863
Non-Hodgkin lymphoma	-1.919	-1.966
Incidence of tumor	-1.133	-2.748
Formation of centriole	2.013	1.819
Lymphoreticular neoplasm	-1.142	-2.671
Replication of centriole	1.989	1.789
Hematopoietic neoplasm	-1.16	-2.601
Invasion of tumor cell lines	2.464	1.295
Lymphoid cancer	-0.765	-2.988
G1/S phase transition	1.774	1.974
Cancer of tumor cell lines	3.741	N/A
Myelodysplastic syndrome or leukemia	-1.782	-1.956
Calcinosis	-1.782	-1.949
Cell movement of breast cancer cell lines	2.021	1.71
Lymphocytic leukemia	-1.18	-2.546
Cell proliferation of fibroblasts	2.773	0.953
Damage of chromosomes	N/A	-3.687
Cell death of carcinoma cell lines	-2.578	-1.108
Leukemia	-1.594	-2.086
Generation of tumor	-0.687	-2.992
Quantity of blood cells	1.587	2.069
Growth of malignant tumor	0.995	2.643
Growth Failure	-1.837	-1.796
Cell proliferation of breast cancer cell lines	2.364	1.255
Migration of cells	2.369	1.242
Breakage of chromosomes	N/A	-3.597
Tumorigenesis of lymphocytes	-1.034	-2.556
Infection by lentivirus	3.563	N/A
Lymphatic system tumor	-0.701	-2.851
Glioma	-1.454	-2.072
Biliary tract carcinoma	0.714	2.811
Biliary tract cancer	0.714	2.811
Chromosomal instability	-1.65	-1.875
HIV infection	3.503	N/A
B cell cancer	-1.635	-1.864
Lymphohematopoietic cancer	-0.734	-2.734
Aneuploidy	-2.322	-1.135
Ductal carcinoma	-0.534	2.917
Infection by Retroviridae	3.444	N/A
Lymphoma	-1.035	-2.408
Proliferation of lung cancer cell lines	1.082	2.358
Long-term potentiation	-0.657	-2.78
Glioma cancer	-1.948	-1.488
T-lymphoblastic leukemia/lymphoma	-1.964	-1.461
Cell death of sarcoma cell lines	-2.558	-0.847
Cell proliferation of sarcoma cell lines	1.033	2.372
Growth failure or short stature	-2.199	-1.204
Formation of solid tumor	-0.784	-2.598
B-cell lymphoma	-1.878	-1.467
Bile duct carcinoma	0.49	2.811
Bile duct cancer	0.49	2.811
Homologous recombination	3.298	N/A
Formation of gamma H2AX nuclear focus	N/A	-3.283
B-cell neoplasm	-1.636	-1.64
Hematological or lymphatic system tumor	-0.657	-2.604
Cell viability of colorectal cancer cell lines	3.245	N/A
Leukopoiesis	0.975	2.261
Synthesis of DNA	0.944	2.279
Immune mediated inflammatory disease	-2.236	0.979
Metabolism of DNA	1.604	1.608
Microcephaly	-1.709	-1.497
DNA recombination	2.009	1.176
Lymphohematopoietic neoplasia	-0.723	-2.458
Abdominal adenocarcinoma	-0.683	2.493
Interphase	0.969	2.198
Abnormality of endometrium	-1.199	-1.96
Advanced malignant tumor	2.464	0.687
Metastasis	2.433	0.709
Proliferation of fibroblast cell lines	1.842	1.297
Recombination	1.879	1.239
Differentiation of progenitor cells	1.624	1.477
Pancreaticobiliary carcinoma	-0.491	2.585
Pancreaticobiliary cancer	-0.491	2.585
Infection of cells	3.071	N/A
Astrocytoma	-1.915	-1.134
Invasive cancer	2.27	0.776
Neonatal death	-0.714	2.326
Acute lymphoblastic leukemia	-0.863	-2.158
Extension of cellular protrusions	-1.757	-1.255
Neoplasia of carcinoma cell lines	3.003	N/A
Apoptosis of sarcoma cell lines	-1.989	-1.011
Liquid tumor	-1.222	-1.766
G2/M phase transition	1.066	1.912
Papillary neoplasm	-1.554	-1.418
Cancer of cells	2.655	0.24
Potentiation of synapse	N/A	-2.893
Cell death of bone cancer cell lines	-2.892	N/A
Osteosarcoma	1.069	1.813
Quantity of cells	1.611	1.266
Cell viability of breast cancer cell lines	2.392	0.448
Biliary tract adenocarcinoma	N/A	2.811
Cognition	0	-2.799
Quantity of leukocytes	0.91	1.877
Cell proliferation of cervical cancer cell lines	2.782	N/A
Extrapancreatic neuroendocrine tumor	-1.024	-1.733
Infection of tumor cell lines	2.743	N/A
Interphase of bone cancer cell lines	0.756	1.984
Pancreatic carcinoma	-1.915	0.817
Pancreatic cancer	-1.915	0.817
Obesity	N/A	2.731
Overweight disorder	N/A	2.731
Limb defect	-1.145	1.578
Proliferation of embryonic cells	2.721	N/A
Pancreatobiliary adenocarcinoma	-0.215	2.505
Learning	0.121	-2.596
Dysplasia of skeleton	-2.18	0.536
Cell transformation	2.142	0.569
Movement Disorders	-1.714	-0.992
Necrosis of epithelial tissue	-2.065	-0.62
Neoplasia of lymphoid organ	1.427	-1.255
Viral Infection	2.434	0.244
Myeloid leukemia	-1.459	-1.217
Development of malignant tumor	-0.353	-2.306
Interphase of tumor cell lines	0.923	1.734
Mitosis of tumor cell lines	1.673	0.984
Apoptosis of cervical cancer cell lines	-2.653	N/A
Cancer of secretory structure	-1.531	1.11
Mitosis of cervical cancer cell lines	1.528	1.105
Apoptosis of colorectal cancer cell lines	-2.627	N/A
Connective tissue cancer	0.97	1.643
Missegregation of chromosomes	-2.61	N/A
Cellular homeostasis	-1.268	1.317
Development of benign tumor	-1.326	-1.248
Frequency of tumor	-0.408	-2.147
Ploidy of cells	-2.269	-0.243
Formation of nuclear foci	-0.742	-1.763
Digestive system cancer	1.194	1.307
Assembly of organelle	1.409	1.091
Entry into interphase	0.55	1.939
Glioblastoma	-1.671	-0.816
Blastoma	-1.671	-0.816
High grade astrocytoma	-1.671	-0.816
Upper abdominal cancer	1.296	1.19
Apoptosis of breast cancer cell lines	-1.69	0.785
Midline defect	0.784	1.678
Extrahepatic metastasis	1.867	0.591
Squamous cell tumor	2.062	0.39
Squamous-cell carcinoma	2.062	0.39
Apoptosis of bone cancer cell lines	-2.437	N/A
Survival of organism	1.268	1.163
Chronic leukemia	N/A	-2.425
G2/M phase	0.695	1.728
Spindle checkpoint of cells	1.145	1.276
Hepatobiliary system cancer	1.487	0.921
Quantity of lymphocytes	N/A	2.373
Proliferation of cancer cells	0.479	1.888
Benign solid tumor	-1.297	-1.063
Motor dysfunction or movement disorder	-1.689	-0.65
Invasion of breast cancer cell lines	2.328	N/A
Benign Tumors	-1.26	-1.063
Spindle checkpoint	1.093	1.225
Inflammation of joint	-1.89	0.428
Proliferation of lymphatic system cells	-2.311	N/A
Pancreaticobiliary neoplasm	0.514	1.792
Localization of protein	N/A	-2.292
Progression of tumor	-0.394	1.895
Abdominal carcinoma	0.479	1.806
Pancreatic ductal adenocarcinoma	-1.342	0.928
Neoplasia of cells	2.192	0.072
Liver cancer	1.391	0.87
Intraabdominal organ tumor	0.785	1.472
Cell movement of carcinoma cell lines	2.242	N/A
Malignant neoplasm of male genital organ	-0.989	1.25
Prostate cancer	-0.989	1.25
Hepatobiliary adenocarcinoma	N/A	2.235
Melanoma	-1.121	-1.111
Formation of mitotic spindle	-1.302	-0.924
Chronic myeloid leukemia	N/A	-2.213
Pelvic cancer	-1.674	0.533
Development of cytoplasm	2.1	-0.105
Rheumatic Disease	-2.171	-0.034
Colorectal tumor	0.665	1.536
Large intestine neoplasm	0.665	1.536
Cell death of breast cancer cell lines	-1.782	0.408
Hepatobiliary carcinoma	0.934	1.251
Invasive carcinoma	-1	1.172
Formation of muscle	-1.102	-1.066
Head and neck carcinoma	1.109	1.054
Spatial learning	-1.306	-0.851
Acute leukemia	-1.015	-1.141
Cell death of epithelial cells	-2.099	0.056
Skin tumor	-0.479	-1.673
Bone marrow cancer	-1.393	-0.754
Hepato-pancreato-biliary cancer	0.992	1.154
Transformation of fibroblast cell lines	1.255	0.881
Ploidy	-1.949	-0.183
Digestive organ tumor	0.746	1.381
Formation of cellular protrusions	-0.656	-1.467
Extrapulmonary secondary neoplasm	1.704	0.414
Migration of carcinoma cell lines	2.118	N/A
Quantity of mononuclear leukocytes	N/A	2.11
Homologous recombination of DNA	2.098	N/A
Thymus gland tumor	0.453	-1.625
Fertility	N/A	2.076
Proliferation of tumor cells	0.669	1.387
Skin carcinoma	1.004	-1.051
Cancer	0.807	-1.232
Transcription of RNA	1.646	0.383
Perinatal death	-0.055	1.971
Abdominal neoplasm	0.66	1.356
Development of tumor cell lines	1.318	0.698
Breast adenocarcinoma	-1.324	-0.666
Cell viability of cervical cancer cell lines	1.983	N/A
Cell death of ovarian cancer cell lines	-1.982	N/A
Syndromic encephalopathy	N/A	1.982
Liver carcinoma	0.821	1.16
Genital tract cancer	-1.749	0.229
Anogenital cancer	-1.749	0.229
Aplasia or hypoplasia	-0.796	-1.175
Quantity of carbohydrate	N/A	-1.964
T-cell leukemia	N/A	-1.961
Cytokinesis of cervical cancer cell lines	1.96	N/A
Colony formation of fibroblast cell lines	1.952	N/A
G1 phase of tumor cell lines	0.238	1.709
Metabolism of protein	1.928	N/A
Prostatic carcinoma	-1.912	N/A
Quantity of myeloid cells	0.79	1.114
Liver lesion	1.44	0.464
Solid tumor	0.617	-1.285
Amyloidosis	-0.565	-1.332
Gastrointestinal carcinoma	0.514	1.379
Dysgenesis	-0.719	-1.168
Shape change of neurites	-1.083	-0.802
Pelvic carcinoma	-1.32	0.555
Development of mononuclear leukocytes	N/A	1.87
Extrapulmonary squamous cell carcinoma	1.401	0.465
Pancreatic adenocarcinoma	-1.342	0.522
Neoplasia of epithelial cells	1.84	-0.022
Development of body axis	-0.032	1.83
Hypoplasia	-0.688	-1.171
Quantity of mitotic spindle	-1.854	N/A
Inflammation of absolute anatomical region	-1.835	0.017
Organization of cytoskeleton	-0.209	-1.641
Chronic myeloproliferative neoplasm	0.152	-1.698
Microtubule dynamics	-0.294	-1.549
Apoptosis of carcinoma cell lines	-1.841	N/A
Proliferation of blood cells	-1.833	N/A
Genitourinary adenocarcinoma	-1.668	-0.163
Invasion of carcinoma cell lines	1.432	0.397
Abdominal cancer	0.653	1.168
Development of digestive system	N/A	1.81
Mitosis	0.478	1.327
Non-traumatic arthropathy	-1.804	N/A
Development of head	-0.13	1.673
Formation of micronuclei	-1.794	N/A
Axonogenesis	-1.042	-0.748
Progressive neurological disorder	-0.747	1.036
Cell proliferation of hepatoma cell lines	1.782	N/A
Gastrointestinal adenocarcinoma	-0.365	1.414
Differentiation of tumor cell lines	-1.739	0.039
Quantity of hematopoietic progenitor cells	0.757	1.015
Hepatobiliary neoplasm	0.828	0.941
Development of neural cells	-1.017	-0.749
Hematopoiesis of mononuclear leukocytes	N/A	1.765
Organization of cytoplasm	-0.135	-1.629
Polyploidy of cells	-1.762	N/A
Differentiation of connective tissue cells	0.966	0.786
Mediastinal neoplasm	0.123	-1.625
Colon tumor	0.448	1.298
Development of lung tumor	-0.14	-1.595
Cell movement of leukocytes	N/A	1.732
Development of sensory organ	0.939	0.788
Benign oral disorder	1.163	-0.549
Skin cancer	0.665	-1.045
Genital carcinoma	-1.706	N/A
Myeloproliferative neoplasm	0.211	-1.492
Abnormality of limb	-0.668	1.033
Upper gastrointestinal tract tumor	-1.422	-0.278
Intrathoracic organ tumor	0.863	-0.837
Thoracic neoplasm	0.862	-0.837
Lifespan of organism	N/A	1.695
Exchange of sister chromatids	N/A	-1.692
Atrophy of organ	N/A	-1.691
Disorder of stature	N/A	1.687
Intrathoracic malignant tumor	1.084	-0.602
Colony formation of tumor cell lines	1.669	N/A
Development of adenocarcinoma	-0.873	-0.794
Non-small cell lung carcinoma	0.599	-1.067
Female genital tract cancer	-1.664	N/A
Growth of axons	N/A	-1.661
Liver tumor	0.74	0.918
Disorder of basal ganglia	N/A	-1.651
Formation of cytoskeleton	1.359	-0.28
Quantity of connective tissue	-0.228	1.407
Hemangioma	N/A	-1.633
Vascular tumor	N/A	-1.633
Development of fibroblast cell lines	1.628	N/A
Nonpituitary endocrine tumor	1.202	0.424
Leukocyte migration	N/A	1.625
Development of connective tissue cells	N/A	1.625
Advanced lung cancer	1.41	0.213
Colon carcinoma	0.899	0.718
Intracranial neoplasm	0.628	0.972
Brain tumor	0.389	1.207
Advanced extracranial solid tumor	1.251	0.343
Cell proliferation of ovarian cancer cell lines	1.593	N/A
Migration of neural cells	-0.732	-0.852
Myeloid neoplasm	-0.766	-0.799
Development of neurons	-0.798	-0.765
Breast or gynecological cancer	-0.897	-0.661
Tumorigenesis of secondary tumor	1.555	N/A
Malignant neoplasm of respiratory system	1.24	-0.313
Cell proliferation of adenocarcinoma cell lines	-0.417	1.127
Cell death of embryonic cell lines	-0.422	1.119
Malignant solid organ tumor	0.97	-0.561
Cognitive impairment	0.364	1.161
Nonsquamous tumor	0.013	-1.509
Lung adenocarcinoma	0.013	-1.509
Nonsquamous non-small cell lung carcinoma	0.013	-1.509
Abnormality of heart ventricle	1.241	0.271
Central nervous system solid tumor	-0.589	-0.915
Endocytosis	N/A	1.5
Intestinal adenocarcinoma	-0.365	1.134
Gastrointestinal tumor	-0.65	0.844
Anemia	-0.598	-0.895
Central nervous system cancer	-1.007	-0.485
Development of central nervous system	-0.359	-1.131
Extraadrenal retroperitoneal tumor	0.678	0.81
Cell death of fibroblasts	-1.484	N/A
Morphogenesis of neurons	-0.884	-0.598
Secondary neoplasm of digestive system	0.775	-0.707
Neuritogenesis	-0.784	-0.697
Myosarcoma	1	0.478
Catabolism of protein	1.476	N/A
Cardiogenesis	0.879	-0.586
Primary neoplasm	-1.257	0.2
Proliferation of liver cells	N/A	1.456
Replication of Influenza A virus	1.451	N/A
Malignant myeloid neoplasm	-1.45	0
Gastrointestinal tract cancer	0.306	1.144
Migration of connective tissue cells	1.448	N/A
Stomach tumor	-0.447	0.99
Prostatic tumor	-0.151	1.286
Cell death of blood cells	-1.41	-0.027
Development of lung carcinoma	0.204	-1.217
Bone marrow neoplasm	-0.572	-0.848
Lung cancer	1.197	-0.215
Pulmonary metastasis	1.41	N/A
Fibrogenesis	0.739	0.667
Respiratory system tumor	1.075	-0.331
Quantity of neurons	0.704	-0.7
Interaction of DNA	1.396	N/A
Replication of RNA virus	N/A	-1.392
Abdominal lesion	0.612	0.771
Hypoplasia of organ	-0.461	-0.921
Replication of virus	N/A	-1.381
Advanced malignant solid tumor	1.033	0.346
Quantity of nervous tissue	0.623	-0.751
Nervous system neoplasm	-0.284	-1.087
Hereditary connective tissue disorder	-0.596	-0.773
S phase	0.009	1.359
Thoracic carcinoma	-0.149	-1.209
Lung carcinoma	-0.149	-1.209
Stabilization of filaments	N/A	-1.352
Organ Degeneration	N/A	-1.349
Neurogenic tumor	1.067	-0.277
Visceral metastasis	1.315	-0.029
Muscle tumor	1.23	0.113
Cell death of melanoma cell lines	-0.831	-0.51
Valvulopathy	0.651	0.689
Transcription	1.197	0.139
Lymphopoiesis	N/A	1.331
Expression of RNA	0.954	0.373
Development of epithelial tissue	-0.869	0.456
Abnormal abdomen morphology	-0.142	-1.183
Adenocarcinoma	-0.671	0.645
Adrenal gland tumor	0.547	-0.766
Epithelial-mesenchymal transition	0.687	0.614
Malignant neoplasm of retroperitoneum	-0.42	0.879
Quantity of progenitor cells	0.47	0.827
Acute myeloid leukemia	-1.029	0.266
Senescence of fibroblast cell lines	N/A	-1.285
Renal cancer	0.905	0.378
Metastatic solid tumor	0.933	0.35
Formation of cell-cell contacts	0.619	-0.663
Lung tumor	1.033	-0.246
Myocardial dysfunction	N/A	1.265
Breast or pancreatic cancer	-1.176	0.087
Adenoma	-1.255	-0.008
Necrosis of prostate cancer cell lines	-1.253	N/A
Pelvic tumor	-0.161	1.091
B-cell non-Hodgkin lymphoma	-0.182	1.067
Interaction of tumor cell lines	0.857	0.39
Growth of embryonic tissue	1.235	N/A
Organization of organelle	1.057	-0.178
Renal lesion	-0.876	-0.359
Carcinoma	0.668	0.557
Ovarian tumor	0.701	0.519
Cell death of connective tissue cells	-0.761	0.454
Mature B-cell lymphoma	-0.147	1.067
Benign pelvic disease	-1.214	N/A
Mitotic catastrophe	-1.213	N/A
Extension of neurites	N/A	-1.209
Branching of neurites	-0.806	-0.395
Extracranial solid tumor	0.795	-0.404
Quantity of tumor cell lines	-0.441	-0.756
Development of urinary tract tumor	-1.195	0
Gonadal tumor	-0.108	-1.084
Neck neoplasm	-0.294	-0.898
Formation of dendrites	-1.05	0.141
DNA damage response of cells	-0.384	-0.803
Sphere formation of tumor cell lines	1.182	N/A
Cell movement of fibroblasts	1.165	N/A
Mediastinal lesion	0.126	-1.037
Intestinal tumor	-0.07	1.084
S phase checkpoint control	1.148	N/A
Wound	1.147	N/A
Formation of filaments	0.712	0.431
Male genital neoplasm	-0.077	1.065
Binding of tumor cell lines	0.735	0.403
Formation of intercellular junctions	0.591	-0.545
Cell death of kidney cell lines	-0.767	0.363
Cell movement of connective tissue cells	1.121	N/A
Stabilization of microtubules	N/A	-1.118
Proliferation of epithelial cells	0.103	1.015
Binding of neuroglia	N/A	1.115
Thyroid gland tumor	-0.243	-0.865
Differentiation of neural cells	-0.675	-0.433
Apoptosis of central nervous system cells	N/A	-1.104
Dendritic growth/branching	-0.334	-0.769
Apoptosis of fibroblasts	-1.098	N/A
Large intestine carcinoma	0.376	0.718
Colorectal carcinoma	0.376	0.718
Transcription of DNA	1.016	0.076
Branching of cells	-0.023	-1.058
Cell death of immune cells	-1.079	N/A
Migration of endothelial cells	N/A	-1.077
Transactivation	1.077	N/A
Apoptosis of neurons	0.376	0.695
Apoptosis of fibroblast cell lines	N/A	1.071
Early-onset encephalopathy	-0.444	0.623
Familial skeletal dysplasia	-1.067	N/A
Esophageal lesion	N/A	-1.067
Oral tumor	-1.067	N/A
Abnormal aortic valve physiology	N/A	-1.067
S phase of tumor cell lines	1.056	N/A
Congenital encephalopathy	-0.444	0.612
Interphase of connective tissue cells	1.051	N/A
Apoptosis of prostate cancer cell lines	-1.05	N/A
Pancreatic lesion	-0.102	0.943
Formation of plasma membrane	0.271	-0.768
Sensory system development	0.858	0.177
Formation of cellular membrane	0.146	-0.886
Assembly of cell junction	0.422	-0.61
Development of genitourinary system	0.75	0.28
Apoptosis of lymphoma cell lines	-1.029	N/A
Proliferation of neuroglia	N/A	1.025
Organization of cells	N/A	-1.021
Quantity of tumor	0.434	0.57
Basal cell carcinoma	1	N/A
Basal-cell tumor	1	N/A
Quantity of nucleus	-1	N/A
Extrapancreatic malignant tumor	-0.077	-0.917
Formation of spindle apparatus	-0.559	-0.429
Binding of DNA	0.988	N/A
Non-hematological solid tumor	0.257	-0.73
Lung lesion	-0.138	-0.843
Seizure disorder	N/A	0.98
Familial neurological disorder	0.388	0.591
Transactivation of RNA	0.978	N/A
Migration of neurons	-0.922	0.055
Congenital neurological disorder	0.066	0.911
Abdominal neuroendocrine tumor	N/A	0.976
Non-melanoma solid tumor	-0.067	-0.908
Shape change of neurons	-0.624	-0.335
Regeneration of cells	0.958	N/A
Size of body	0.534	0.423
Genitourinary carcinoma	-0.889	-0.067
Non-colon gastrointestinal cancer	0.114	0.841
Binding of chromosome components	0.945	N/A
Brain lesion	-0.295	0.647
Cell movement of neurons	-0.875	0.053
Cell death of fibroblast cell lines	-0.457	0.47
Malignant soft tissue neoplasm	0.447	0.478
Soft tissue sarcoma	0.447	0.478
Urinary tract cancer	0.535	0.389
Cell death of lymphatic system cells	N/A	-0.923
Urogenital cancer	-0.909	0.011
Malignant genitourinary solid tumor	-0.909	0.011
Differentiation of neurons	-0.92	N/A
Hereditary skeletal myopathy	N/A	-0.918
Congenital malformation of brain	-0.453	0.464
Malignant intracranial tumor	0.251	0.666
Brain cancer	0.251	0.666
Differentiation of osteoblasts	-0.913	N/A
Dysfunction of tumor cell lines	-0.912	N/A
Organismal abnormalities of semilunar valve	0.308	0.6
Non-central nervous system malignant neoplasm	0.679	-0.222
Malignant neoplasm of large intestine	0.224	0.675
Cell death of hepatoma cell lines	-0.899	N/A
Colorectal cancer	0.224	0.675
Dysfunction of heart	N/A	0.897
Neuronal cell death	-0.626	0.266
Sprouting	-0.144	-0.745
Breast cancer	-0.54	-0.349
Epilepsy or neurodevelopmental disorder	0.128	0.761
Epithelial neoplasm	0.517	0.369
Skin lesion	0.067	-0.817
Endocrine carcinoma	N/A	0.882
Endocrine cancer	N/A	0.882
Differentiation of stem cells	-0.881	N/A
Branching of neurons	-0.624	-0.254
Malignant solid tumor	-0.058	-0.815
Familial congenital malformation	-0.014	0.857
Phosphorylation of protein	0.205	0.662
Pancreatic tumor	0.116	0.751
Blue round small cell tumor	0.387	0.473
Assembly of spindle apparatus	-0.453	-0.406
Cell movement of lung cancer cell lines	0.856	N/A
Apoptosis of hepatoma cell lines	-0.835	N/A
Vascular lesion	N/A	0.828
Ventricular dysfunction	N/A	0.827
Growth of epithelial tissue	0.008	0.819
Soft tissue lesion	0.082	0.743
Gastric cancer	N/A	0.816
Gastroesophageal cancer	0	0.816
Growth of neurites	-0.6	-0.215
Left ventricular dysfunction	N/A	0.807
Hepatocellular carcinoma	0.766	-0.038
Cohesion of sister chromatids	0.802	N/A
Outgrowth of neurons	0.67	0.131
Embryonal tumor	-0.703	0.098
Apoptosis of brain	N/A	-0.797
Neuromuscular disease	0.686	0.106
Breast carcinoma	-0.358	-0.431
Formation of renal lesion	-0.651	-0.128
Neurological signs	0.557	-0.222
Head and neck cancer	0.175	0.596
Development of genital tumor	-0.676	-0.093
Congenital anomaly of gastrointestinal tract	0.762	0
Secretion of molecule	N/A	-0.762
Mitotic catastrophe of tumor cell lines	-0.759	N/A
Benign lesion	0.217	0.539
Early-onset neurological disorder	-0.305	0.441
Breast or ovarian cancer	-0.386	-0.356
Multiple cancers	-0.386	-0.356
Angiogenesis	0.54	0.197
Endocrine gland tumor	0.477	-0.26
Development of colorectal tumor	N/A	0.736
Metabolism of carbohydrate	N/A	0.734
Neurotransmission	N/A	0.73
Development of cerebral cortex	0.589	-0.14
Adhesion of connective tissue cells	N/A	0.729
Renal tumor	0.728	0
Upper urinary tract tumor	0.728	0
Invasive tumor	N/A	0.727
Duplication of centrosome	0.726	N/A
Formation of centrosome	0.726	N/A
Uveal or cutaneous melanoma	0.212	-0.508
Cell-cell contact	-0.358	-0.35
Benign connective or soft tissue neoplasm	0.555	-0.152
Cell proliferation of colorectal cancer cell lines	0.565	0.139
Developmental process of synapse	-0.365	-0.328
Differentiation of osteoblastic-lineage cells	-0.692	N/A
G2 phase	-0.315	0.375
Cardiomyopathy	-0.552	-0.124
Cell death of lymphocytes	N/A	-0.675
Vasculogenesis	0.167	0.506
Cell death of mononuclear leukocytes	N/A	-0.67
Shape change of kidney cell lines	N/A	-0.669
Development of vasculature	0.532	0.137
Quantity of malignant tumor	N/A	0.667
Outgrowth of neurites	0.604	-0.061
Gastric lesion	N/A	0.664
Diffuse lymphoma	-0.664	0
High-grade lymphoma	-0.664	0
Outgrowth of cells	0.63	-0.034
Upper gastrointestinal tract cancer	0.114	0.547
Ovarian lesion	0.657	N/A
Abnormality of cartilage tissue	N/A	0.652
Progressive encephalopathy	0.447	0.191
Mature B cell malignant tumor	-0.451	0.186
Quantity of cellular protrusions	0.635	N/A
Cancer of head	-0.17	0.463
Mature B-cell neoplasm	-0.454	-0.174
Development of carcinoma	0.128	-0.493
Female genital neoplasm	0.377	0.243
Hereditary myopathy	N/A	-0.613
Cell movement of endothelial cells	N/A	-0.601
Breast or ovarian carcinoma	-0.17	-0.431
Drug resistance of cells	-0.599	N/A
Apoptosis of lymphatic system cells	N/A	-0.592
Germ cell tumor	0.478	0.113
Genital tumor	-0.296	0.292
Development of cardiovascular tissue	-0.092	0.494
Cell movement of melanoma cell lines	0.584	N/A
Apoptosis of brain cells	N/A	-0.584
Endothelial cell development	N/A	0.581
Quantity of lymphoid tissue	0.58	N/A
Congenital anomaly of central nervous system	N/A	0.577
Formation of kidney	0.575	N/A
Interphase of carcinoma cell lines	0.57	N/A
Testicular tumor	N/A	-0.567
Mature lymphocytic neoplasm	-0.409	-0.156
Neurogenic lesion	0.009	0.554
Cell spreading	0.436	0.125
Activation of DNA endogenous promoter	0.145	0.413
Uterine tumor	-0.555	N/A
Bladder tumor	-0.555	0
Tumorigenesis of gastrointestinal tumor	0.078	0.47
Connective or soft tissue tumor	0	-0.545
Progressive solid tumor	-0.545	N/A
Cartilage development	-0.538	N/A
Autophagy	-0.532	N/A
Migration of melanoma cell lines	0.528	N/A
Proliferation of neuronal cells	-0.431	-0.091
Breast or gastric cancer	-0.351	-0.165
Morphogenesis of nervous tissue	N/A	-0.513
Rhabdomyosarcoma	N/A	0.478
Non-germinomatous germ cell tumor	0.478	N/A
Small blue round cell sarcoma	N/A	0.478
Connective tissue tumor	-0.023	-0.454
Curvature of spine	N/A	0.467
Development of sarcoma	0.419	0.045
Assembly of cells	N/A	0.452
Proliferation of neural cells	0.085	0.364
Kidney carcinoma	0	0.447
Congenital anomaly of mouth	N/A	0.447
Upper renal tract carcinoma	0	0.447
Malignant connective or soft tissue neoplasm	-0.332	-0.107
G2 phase of tumor cell lines	-0.436	N/A
Bleeding	N/A	0.431
Disorder of pregnancy	N/A	0.428
Cell proliferation of melanoma cell lines	0.424	N/A
Scar tissue	-0.418	N/A
Colon cancer	-0.178	0.238
Fibrous tissue tumor	0.194	0.218
Bone marrow lesion	N/A	-0.41
Growth of head	N/A	0.407
Cell death of lymphoma cell lines	-0.401	N/A
Cell death of kidney cells	N/A	0.397
Development of endothelial tissue	N/A	0.387
Hypertension	N/A	-0.387
Tumorigenesis of reproductive tract	0.377	0.01
Formation of nucleus	-0.374	N/A
Development of body trunk	0.348	0.023
Development of abdomen	0.223	-0.147
Small GTPase mediated signal transduction	N/A	-0.363
Genitourinary tumor	0.269	0.094
Progressive malignant solid tumor	-0.359	N/A
Urinary tract tumor	0.275	-0.078
Bone lesion	0.216	0.13
Development of digestive organ tumor	-0.099	0.245
Development of artery	-0.341	N/A
Formation of brain	0.057	-0.275
Attachment of cells	N/A	-0.318
Aggressive cancer	-0.305	N/A
Synaptic transmission	N/A	0.3
Tumorigenesis of epithelial neoplasm	-0.098	0.199
Hypertrophy	N/A	0.294
Fibrosis of tissue	0.29	N/A
Quantity of lesion	-0.102	0.187
Malignant neoplasm of aerodigestive tract	-0.283	N/A
Differentiation of bone	-0.283	N/A
Synaptic depression	N/A	0.28
Cytostasis of tumor cell lines	-0.28	N/A
Development of respiratory system tumor	-0.28	N/A
Binding of connective tissue cells	N/A	-0.276
Aortic valve disease	N/A	-0.271
Non-malignant disorder	0.214	0.042
Myelofibrosis	0.254	N/A
Breast or colorectal cancer	-0.137	0.112
Benign neoplasm of endocrine gland	-0.248	N/A
Development of gap junctions	0.102	-0.142
Assembly of intercellular junctions	0.179	-0.042
Dementia	N/A	-0.218
Organization of actin cytoskeleton	N/A	-0.215
Neuroendocrine tumor	-0.205	0.009
Cutaneous melanoma	0.212	N/A
Sarcoma	-0.011	0.194
Soft tissue neoplasm	0.113	0.088
Angiogenesis of lesion	N/A	0.197
Pelvic lesion	-0.195	N/A
Quantity of bone marrow cells	-0.195	N/A
Mesenchymal tumor	0.194	N/A
Tumorigenesis of tissue	N/A	0.185
Abnormality of lower limb	N/A	-0.183
Glucose metabolism disorder	N/A	0.17
Hepatic steatosis	N/A	0.169
Entry into S phase	0.167	N/A
Atrophy of muscle	N/A	0.158
Familial encephalopathy	N/A	0.156
Transport of molecule	N/A	0.154
Thyroid lesion	-0.152	N/A
Thrombus	N/A	0.149
Abnormality of thymus gland	-0.146	N/A
Nonhematologic malignant neoplasm	0.012	0.133
Familial central nervous system disease	N/A	0.145
Interaction of fibroblasts	N/A	-0.132
Head and neck tumor	-0.078	-0.052
Fibrosis	N/A	-0.113
Degenerative dementia	N/A	-0.109
Extraintestinal functional disorder	0.109	N/A
Alzheimer disease or frontotemporal dementia	N/A	-0.109
Alzheimer disease	N/A	-0.109
Invasion of prostate cancer cell lines	-0.107	N/A
Blood clot	N/A	0.104
Pancreatic mass	-0.102	N/A
Myelination	N/A	-0.102
Respiratory system development	N/A	-0.101
Proliferation of muscle cells	0.086	N/A
Disease of retina	N/A	0.079
Left ventricular heart disease	N/A	-0.076
Abnormality of left ventricle	N/A	-0.076
Inflammation of organ	N/A	0.075
Formation of lung	N/A	-0.07
Mammary tumor	-0.047	-0.02
Cytostasis	0.063	N/A
Necrosis of kidney	N/A	0.049
Quantity of lymphoid organ	0.048	N/A
Formation of eye	N/A	0.047
Adhesion of tumor cell lines	N/A	0.044
Binding of fibroblasts	N/A	0.027
Proliferation of prostate cancer cell lines	0.024	N/A
Tauopathy	N/A	-0.02
Interphase of cervical cancer cell lines	N/A	-0.013
Meningioma	N/A	N/A
Uterine carcinoma	N/A	N/A
MYC mutation positive B-cell lymphoma	N/A	N/A
Advanced breast cancer	N/A	N/A
Cleft palate	N/A	N/A
Female genital tract clear cell cancer	N/A	N/A
Thymoma	N/A	N/A
Pervasive developmental disorder	N/A	N/A
Morphology of cytoskeleton	N/A	N/A
Urothelial cancer	N/A	N/A
Colorectal adenocarcinoma	N/A	N/A
Abnormal morphology of cardiovascular system	N/A	N/A
Syndromic mental retardation	N/A	N/A
Morphology of neuroglia	N/A	N/A
Abnormal morphology of bone	N/A	N/A
Morphology of lymphoid organ	N/A	N/A
Small cell lung carcinoma	N/A	N/A
Hereditary breast cancer	N/A	N/A
Arrest in mitosis of cervical cancer cell lines	N/A	N/A
Autosomal recessive craniofacial abnormality	N/A	N/A
Cervical tumor	N/A	N/A
Nasopharyngeal carcinoma	N/A	N/A
Abnormal morphology of urinary system	N/A	N/A
Pharyngeal carcinoma	N/A	N/A
Abnormal morphology of vasculature	N/A	N/A
Extrarenal clear cell carcinoma	N/A	N/A
Arrest in interphase of tumor cell lines	N/A	N/A
Autosomal recessive microcephaly	N/A	N/A
Precursor B-cell acute lymphoblastic leukemia	N/A	N/A
Segregation of sister chromatids	N/A	N/A
Segregation of mitotic sister chromatids	N/A	N/A
Distal colorectal carcinoma	N/A	N/A
Small B-cell lymphocytic lymphoma	N/A	N/A
Abnormal morphology of respiratory system	N/A	N/A
Meningeal neoplasm	N/A	N/A
Plasma cell neoplasm	N/A	N/A
Morphology of central nervous system	N/A	N/A
Familial psychiatric disease	N/A	N/A
Head squamous cell carcinoma	N/A	N/A
Advanced non-Hodgkin lymphoma	N/A	N/A
Size of cells	N/A	N/A
Hepatoblastoma	N/A	N/A
Abnormal morphology of appendicular skeleton	N/A	N/A
Abnormal morphology of head	N/A	N/A
Upper airway cancer	N/A	N/A
Metastatic invasive breast cancer	N/A	N/A
Uterine cancer	N/A	N/A
Primary tumor	N/A	N/A
Anaplastic thyroid cancer	N/A	N/A
Grade 1-4 astrocytoma	N/A	N/A
Grade 3-4 glioma cancer	N/A	N/A
Endometrial carcinoma	N/A	N/A
Endometrial cancer	N/A	N/A
Large-cell lymphoma	N/A	N/A
Arrest in G2 phase	N/A	N/A
Advanced malignant gastrointestinal neoplasm	N/A	N/A
Undifferentiated malignant neoplasm	N/A	N/A
Renal cell carcinoma	N/A	N/A
Delay in initiation of M phase	N/A	N/A
Morphology of nucleus	N/A	N/A
Hemangioblastoma	N/A	N/A
Thyroid carcinoma	N/A	N/A
Hereditary cancer-predisposing syndrome	N/A	N/A
Endometrial adenocarcinoma	N/A	N/A
Newly diagnosed leukemia	N/A	N/A
Metastatic carcinoma	N/A	N/A
Papillary carcinoma	N/A	N/A
Pharyngeal tumor	N/A	N/A
Development of angioma	N/A	N/A
Indolent non-Hodgkin lymphoma	N/A	N/A
Pelvic serous carcinoma	N/A	N/A
Familial syndromic intellectual disability	N/A	N/A
Endometrioid carcinoma	N/A	N/A
Mature T-cell neoplasm	N/A	N/A
Plexiform neurofibroma	N/A	N/A
Diffuse large B-cell lymphoma	N/A	N/A
Morphology of head	N/A	N/A
Invasive breast cancer	N/A	N/A
Arrest in mitosis of tumor cell lines	N/A	N/A
Esophageal carcinoma	N/A	N/A
Recessive mental retardation	N/A	N/A
Abnormal morphology of muscle	N/A	N/A
Autosomal recessive primary microcephaly	N/A	N/A
Length of cells	N/A	N/A
Papillary adenocarcinoma	N/A	N/A
HER2-negative breast cancer	N/A	N/A
Morphology of brain	N/A	N/A
Diffuse small-cell lymphoma	N/A	N/A
Juvenile dermatomyositis	N/A	N/A
Advanced adenocarcinoma	N/A	N/A
Morphology of lymphoid tissue	N/A	N/A
Upper aerodigestive tract carcinoma	N/A	N/A
Transitional-cell carcinoma	N/A	N/A
Morphology of urinary system	N/A	N/A
Morphology of heart ventricle	N/A	N/A
Organization of intercellular junctions	N/A	N/A
Lung squamous cell tumor	N/A	N/A
Pelvic adenocarcinoma	N/A	N/A
Serous adenocarcinoma	N/A	N/A
Calcification of aortic valve	N/A	N/A
Nasopharyngeal cancer	N/A	N/A
Progressive hematopoietic disorder	N/A	N/A
Small-cell carcinoma	N/A	N/A
Uterine carcinosarcoma	N/A	N/A
Morphology of reproductive system	N/A	N/A
Ovarian endometrioid carcinoma	N/A	N/A
Nonsyndromic cleft lip with or without cleft palate	N/A	N/A
Ovarian serous tumor	N/A	N/A
Estrogen receptor positive breast tumor	N/A	N/A
Morphology of skeleton	N/A	N/A
Papillary renal cell carcinoma	N/A	N/A
Arrest in M phase	N/A	N/A
Advanced hematologic cancer	N/A	N/A
Oral cancer	N/A	N/A
Uterine serous papillary cancer	N/A	N/A
Severe psychological disorder	N/A	N/A
Familial mental retardation	N/A	N/A
Rectum cancer	N/A	N/A
Hepatitis B virus-related hepatocellular carcinoma	N/A	N/A
Organization of nucleus	N/A	N/A
Morphology of forebrain	N/A	N/A
Grade 4 high grade glioma	N/A	N/A
Abnormal morphology of embryonic tissue	N/A	N/A
Visceromegaly	N/A	N/A
Arrest in prometaphase	N/A	N/A
Poorly differentiated carcinoma	N/A	N/A
Anaplastic carcinoma	N/A	N/A
Multifocal glioma	N/A	N/A
Clear-cell ovarian carcinoma	N/A	N/A
Abnormal morphology of brain	N/A	N/A
Progesterone receptor negative breast tumor	N/A	N/A
Metastatic breast or ovarian malignant neoplasm	N/A	N/A
Refractory solid tumor	N/A	N/A
Abnormal morphology of blood vessel	N/A	N/A
Aggressive non-Hodgkin lymphoma	N/A	N/A
Grade 2-3 glioma	N/A	N/A
Stage I-III breast cancer	N/A	N/A
Morphology of cerebral cortex	N/A	N/A
Abnormal morphology of thoracic cavity	N/A	N/A
Adrenal cortex tumor	N/A	N/A
Stage II-IV breast cancer	N/A	N/A
Morphology of neurites	N/A	N/A
Ovarian cancer	N/A	N/A
HER2 negative solid tumor	N/A	N/A
Diffuse B-cell lymphoma	N/A	N/A
Hereditary motor neuropathy	N/A	N/A
Secondary neoplasm of large intestine	N/A	N/A
Brain astrocytoma	N/A	N/A
Lung neuroendocrine carcinoma	N/A	N/A
Meier-Gorlin syndrome	N/A	N/A
Morphology of nervous tissue	N/A	N/A
Morphology of cellular protrusions	N/A	N/A
Uterine corpus cancer	N/A	N/A
Arrest in mitosis	N/A	N/A
Morphology of limb	N/A	N/A
Abnormal morphology of chromosomes	N/A	N/A
Abnormal morphology of neurites	N/A	N/A
Morphology of stem cells	N/A	N/A
Upper respiratory tract neoplasm	N/A	N/A
Invasive breast adenocarcinoma	N/A	N/A
Enlargement of heart	N/A	N/A
Invasive malignant bladder tumor	N/A	N/A
Ovarian carcinoma	N/A	N/A
Triple negative breast neoplasm	N/A	N/A
Type M2 acute myeloid leukemia	N/A	N/A
Development of hemangioma	N/A	N/A
Morphology of heart	N/A	N/A
Prometaphase	N/A	N/A
Head and neck squamous cell carcinoma	N/A	N/A
Morphology of kidney	N/A	N/A
HER2 negative hormone receptor negative breast cancer	N/A	N/A
Cleft lip	N/A	0
Cardiovascular neoplasm	N/A	N/A
Syndromic neurodevelopmental disorder	N/A	N/A
Endometrium tumor	N/A	N/A
Anaplastic thyroid carcinoma	N/A	N/A
Mixed cell carcinoma	N/A	N/A
Arrest in proliferation of cells	N/A	N/A
Advanced gastrointestinal tumor	N/A	N/A
Urothelial transitional cell carcinoma	N/A	N/A
Undifferentiated tumor	N/A	N/A
Upper aero-digestive squamous cell carcinoma	N/A	N/A
Adenosquamous ovarian carcinoma	N/A	N/A
Development of gonadal tumor	N/A	0
Dyskinesia	N/A	N/A
Plasma cell myeloma	N/A	N/A
Primary myelofibrosis	N/A	N/A
Neuroendocrine carcinoma	N/A	N/A
Primary solid tumor	N/A	N/A
Spindle cell neoplasm	N/A	N/A
Autism or intellectual disability	N/A	N/A
Kidney clear cell tumor	N/A	N/A
Advanced ovarian carcinoma	N/A	N/A
Morphology of cardiovascular system	N/A	N/A
Abnormal morphology of digestive system	N/A	N/A
Morphology of spleen	N/A	N/A
Autosomal dominant encephalopathy	N/A	N/A
Abnormal morphology of cerebrum	N/A	N/A
B-cell leukemia	N/A	N/A
Gastric carcinoma	N/A	N/A
Pharyngeal cancer	N/A	N/A
Paraproteinemia	N/A	N/A
Female genital tract adenocarcinoma	N/A	N/A
Familial neurodevelopmental disorder	N/A	N/A
Oligodendroglioma	N/A	N/A
Size of head	N/A	N/A
Advanced ovarian cancer	N/A	N/A
Estrogen receptor-negative breast cancer	N/A	N/A
Morphology of axons	N/A	N/A
Abnormal morphology of heart	N/A	N/A
Hereditary cancer	N/A	N/A
Capillary hemangioma	N/A	N/A
Mixed ovarian carcinoma	N/A	N/A
Nerve sheath tumor	N/A	N/A
Oral squamous cell carcinoma	N/A	N/A
Invasive lung cancer	N/A	N/A
Plasma cell dyscrasia	N/A	N/A
Delay in mitosis	N/A	N/A
Clear cell neoplasm	N/A	N/A
Colon adenocarcinoma	N/A	N/A
Occult primary tumor	N/A	N/A
Arrest in G1 phase of tumor cell lines	N/A	N/A
Carcinosarcoma	N/A	N/A
Serous adenocarcinoma in ovary	N/A	N/A
Autism spectrum disorder or intellectual disability	N/A	N/A
Serous ovarian adenocarcinoma	N/A	N/A
Ovarian adenocarcinoma	N/A	N/A
Urothelial neoplasm	N/A	N/A
B-lymphoblastic leukemia/lymphoma	N/A	N/A
Abnormal morphology of mediastinum	N/A	N/A
Myelodysplastic/myeloproliferative neoplasm	N/A	N/A
Gonadal germ cell tumor	N/A	N/A
Abnormal morphology of reproductive system	N/A	N/A
HER2 negative invasive breast cancer	N/A	N/A
Advanced leukemia	N/A	N/A
Arrest in G1 phase	N/A	N/A
Autosomal dominant Emery-Dreifuss muscular dystrophy	N/A	N/A
Thymic epithelial tumor	N/A	N/A
Radial ray deficiency	N/A	N/A
Advanced prostate cancer	N/A	N/A
T acute lymphoblastic leukemia	N/A	N/A
Orofacial cleft	N/A	0
Arrest in cell cycle progression of tumor cell lines	N/A	N/A
Abnormality of face	N/A	N/A
Cervical cancer	N/A	N/A
Morphology of mitotic spindle	N/A	N/A
Philadelphia chromosome negative hematological system tumor	N/A	N/A
Uterine serous carcinoma	N/A	N/A
Size of embryo	N/A	N/A
Newly diagnosed acute myeloid leukemia	N/A	N/A
Hormone receptor-positive tumor	N/A	N/A
Neurodevelopmental disorder	N/A	N/A
Abnormal morphology of nervous system	N/A	N/A
Malignant neoplasm of connective or soft tissue of pelvis	N/A	N/A
Invasive adenocarcinoma	N/A	N/A
Abnormal morphology of abdomen	N/A	N/A
Abnormal morphology of cerebral ventricles	N/A	N/A
Abnormal morphology of skeleton	N/A	N/A
Abnormal morphology of lymphoid organ	N/A	N/A
Rectosigmoid neoplasm	N/A	N/A
Invasive ovarian cancer	N/A	N/A
Abnormal morphology of kidney	N/A	N/A
Morphology of respiratory tract	N/A	N/A
Mental retardation	N/A	N/A
Organization of mitotic spindle	N/A	N/A
Morphology of tumor cell lines	N/A	N/A
Stage IV ovarian carcinoma	N/A	N/A
Grade 3 malignant glioma	N/A	N/A
Stromal neoplasm	N/A	N/A
Rectum carcinoma	N/A	N/A
Schizophrenia	N/A	N/A
Morphology of digestive system	N/A	N/A
Primary ovarian cancer	N/A	N/A
Chronic lymphocytic leukemia or small lymphocytic lymphoma or prolymphocytic leukemia	N/A	N/A
Morphology of vessel	N/A	N/A
Morphology of nervous system	N/A	N/A
Stage IIIB-IV ovarian cancer	N/A	N/A
Renal clear cell adenocarcinoma	N/A	N/A
FIGO stage IIIC-IV ovarian cancer	N/A	N/A
Endometrioid cancer	N/A	N/A
Cecum adenocarcinoma	N/A	N/A
Papillary renal cancer	N/A	N/A
Tubular adenocarcinoma	N/A	N/A
Abnormal morphology of embryo	N/A	N/A
Orofacial dysmorphism	N/A	0
Lymphoplasmacytic lymphoma	N/A	N/A
Global developmental delay	N/A	N/A
Malignant mixed Mullerian tumor	N/A	N/A
Abnormal morphology of limb	N/A	N/A
Arrest in G2 phase of tumor cell lines	N/A	N/A
Advanced ovarian tumor	N/A	N/A
Acute myeloid leukemia and related neoplasms	N/A	0
Invasive bladder tumor	N/A	N/A
Metastatic breast cancer	N/A	N/A
Large intestine adenocarcinoma	N/A	N/A
Cleft palate with cleft lip	N/A	N/A
Huntington Disease	N/A	N/A
Endometrioid endometrial adenocarcinoma	N/A	N/A
Delay in mitosis of cervical cancer cell lines	N/A	N/A
Cardiac calcification	N/A	N/A
Female genital carcinoma	N/A	N/A
Endocervical adenocarcinoma	N/A	N/A
Autosomal recessive neurological disorder	N/A	N/A
Diffuse gastric cancer	N/A	N/A
Grade 3-4 glioma	N/A	N/A
Metastatic gastrointestinal tract cancer	N/A	N/A
Corpus uteri carcinoma	N/A	N/A
Mixed neoplasia	N/A	N/A
Prometaphase of tumor cell lines	N/A	N/A
Development of renal tumor	0	N/A
Primary microcephaly	N/A	N/A
DNA repair-deficiency disorder	N/A	N/A
Adenosquamous carcinoma	N/A	N/A
Morphology of body cavity	N/A	N/A
Esophageal cancer	N/A	N/A
Hereditary neuropathy	N/A	N/A
Arrest in G2/M phase	N/A	N/A
Clear cell carcinoma	N/A	N/A
Condensation of chromosomes	N/A	N/A
High-risk malignant hematological system tumor	N/A	N/A
Misalignment of chromosomes	N/A	N/A
Nonsyndromic cleft lip and palate	N/A	N/A
Rectum tumor	N/A	N/A
Pelvic carcinosarcoma	N/A	N/A
Testicular germ cell tumor	N/A	N/A
High-grade serous ovarian carcinoma	N/A	N/A
Gastric adenocarcinoma	N/A	N/A
Progesterone receptor-negative breast cancer	N/A	N/A
Rectal adenocarcinoma	N/A	N/A
Abnormal morphology of epithelial tissue	N/A	N/A
Arrest in cell cycle progression	N/A	N/A
Neuroendocrine lung tumor	N/A	N/A
Lymphoproliferative disorder of the skin	N/A	N/A
Grade 3-4 tumor	N/A	N/A
Invasive gastric cancer	N/A	N/A
Metastatic ovarian cancer	N/A	N/A
Morphology of muscle	N/A	N/A
Grade 3 glioma	N/A	N/A
Gliomatosis cerebri	N/A	N/A
Schizophrenia spectrum disorder	N/A	N/A
Congenital malformation of face	N/A	N/A
Morphology of neurons	N/A	N/A
Abnormal morphology of spleen	N/A	N/A
Bone deformity	N/A	N/A
Urothelial bladder carcinoma	N/A	N/A
Abnormal morphology of body cavity	N/A	N/A
Refractory malignant solid tumor	N/A	N/A
Chronic lymphocytic leukemia / small lymphocytic lymphoma	N/A	N/A
Bladder cancer	N/A	N/A
Grade 4 astrocytoma	N/A	N/A
Abnormal morphology of central nervous system	N/A	N/A
High grade lymphocytic cancer	N/A	N/A
Invasive mammary tumor	N/A	N/A
Hypertrophic scarring	N/A	N/A
HER2 negative cancer	N/A	N/A
Arrest in interphase	N/A	N/A
Advanced stage carcinoma	N/A	N/A
Neuroendocrine lung cancer	N/A	N/A
Stage I-IV breast cancer	N/A	N/A
Mature T-cell or NK-cell neoplasm	N/A	N/A
Development of ovarian tumor	N/A	N/A
Upper gastrointestinal carcinoma	N/A	N/A
Abnormal morphology of Nucleus	N/A	N/A
Advanced lymphocytic cancer	N/A	N/A
Gastroesophageal adenocarcinoma	N/A	N/A
Ovarian cystadenocarcinoma	N/A	N/A
Thoracic neuroendocrine neoplasm	N/A	N/A
Organization of chromosomes	N/A	N/A
Smooth muscle tumor	N/A	N/A
Malignant neuroendocrine neoplasm	N/A	N/A
Morphology of respiratory system	N/A	N/A
Peripheral T-cell lymphoma	N/A	N/A
Abnormal morphology of heart ventricle	N/A	N/A
Ductal breast carcinoma	N/A	N/A
Fibroma	N/A	N/A
Estrogen receptor negative breast tumor	N/A	N/A
Oral cavity carcinoma	N/A	N/A
Morphology of chromosomes	N/A	N/A
Waldenström macroglobulinemia	N/A	N/A
Bladder carcinoma	N/A	N/A
Morphology of bone	N/A	N/A
Prostatic adenocarcinoma	N/A	N/A
Autosomal dominant myopathy	N/A	N/A
Delay in mitosis of tumor cell lines	N/A	N/A
Refractory tumor	N/A	N/A
Malignant neoplasm of connective or soft tissue of abdomen	N/A	N/A
Brain oligodendroglioma	N/A	N/A
Arrest in G2/M phase transition	N/A	N/A
Length of neurites	N/A	N/A
Morphology of vasculature	N/A	N/A
Fanconi anemia	N/A	N/A
Neurofibroma	N/A	N/A
Ear-nose-throat cancer	N/A	N/A
Microangiopathy	N/A	N/A
HER2 negative breast neoplasm	N/A	N/A
Aggressive mature B-cell lymphoma	N/A	N/A
Abnormality of the upper limb	N/A	N/A
Length of neurons	N/A	N/A
Papillary renal cell tumor	N/A	N/A
X-linked hereditary disease	N/A	N/A
Blast-phase myeloproliferative neoplasm	N/A	N/A
Cervical adenocarcinoma	N/A	N/A
Lung squamous cell carcinoma	N/A	N/A
Esophagus tumor	N/A	N/A
Metastatic gastrointestinal tumor	N/A	N/A
Myelodysplastic syndrome	N/A	N/A
Hereditary breast and/or ovarian cancer	N/A	N/A
Abnormal growth in endometrium	N/A	N/A
Thyroid cancer	N/A	N/A
Gastro-esophageal carcinoma	N/A	N/A
Refractory malignant tumor	N/A	N/A
Progressive anemia	N/A	N/A
Metastatic uterine cancer	N/A	N/A
Hormone receptor negative breast cancer	N/A	N/A
Abnormal morphology of neurons	N/A	N/A
Metastatic malignant neoplasm of prostate	N/A	N/A
Serous neoplasm	N/A	N/A
Endometriosis	N/A	N/A
Philadelphia chromosome negative chronic myeloproliferative neoplasm	N/A	N/A
Metastatic malignant neoplasm of digestive system	N/A	N/A
Low-grade lymphoma	N/A	N/A
Morphology of blood vessel	N/A	N/A
Indolent B-cell non-Hodgkin lymphoma	N/A	N/A
Brain glioma	N/A	N/A
Female genital tract serous carcinoma	N/A	N/A
Clear-cell adenocarcinoma	N/A	N/A
Therapy-related leukemia	N/A	N/A
Invasive breast carcinoma	N/A	N/A
Head and neck adenocarcinoma	N/A	N/A

## Sheet: Reactome
Name	Direction.MGG4 DP vs DN	FDR.MGG4 DP vs DN	PValue.MGG4 DP vs DN	NGenes.MGG4 DP vs DN	MeanAbsT0.MGG4 DP vs DN	MeanWeightT0.MGG4 DP vs DN	av_foldchange.MGG4 DP vs DN	sig.MGG4 DP vs DN	Direction.MGG8 DP vs DN	FDR.MGG8 DP vs DN	PValue.MGG8 DP vs DN	NGenes.MGG8 DP vs DN	MeanAbsT0.MGG8 DP vs DN	MeanWeightT0.MGG8 DP vs DN	av_foldchange.MGG8 DP vs DN	sig.MGG8 DP vs DN
Hemostasis	Down	0.000526316	0.000526316	505	5.11473	4.25155	-0.057848	TRUE	Down	0.000526316	0.105263	485	2.38617	1.60753	-0.00331996	TRUE
Recognition and association of DNA glycosylase with site containing an affected pyrimidine	Down	0.000526316	0.000526316	35	3.40033	0.652152	-0.326081	TRUE	Down	0.473684	0.684211	32	0.369751	-1.05281	-0.133493	FALSE
Cleavage of the damaged pyrimidine	Down	0.000526316	0.000526316	35	3.40033	0.652152	-0.326081	TRUE	Down	0.473684	0.684211	32	0.369751	-1.05281	-0.133493	FALSE
Recognition and association of DNA glycosylase with site containing an affected purine	Down	0.000526316	0.000526316	30	3.75465	0.769047	-0.380914	TRUE	Down	0.263158	0.368421	27	0.963557	-0.591206	-0.136808	FALSE
Cleavage of the damaged purine	Down	0.000526316	0.000526316	30	3.75465	0.769047	-0.380914	TRUE	Down	0.263158	0.368421	27	0.963557	-0.591206	-0.136808	FALSE
Opioid Signalling	Down	0.000526316	0.000526316	82	4.03496	2.78466	-0.139882	TRUE	Down	0.0526316	0.263158	82	0.407954	-0.294984	-0.0283579	FALSE
G-protein mediated events	Down	0.0526316	0.000526316	51	4.21162	3.3652	-0.0653297	FALSE	Down	0.263158	0.368421	50	0.575254	0.0167547	-0.0330002	FALSE
PLC beta mediated events	Down	0.0526316	0.000526316	47	4.00571	3.13726	-0.0425211	FALSE	Down	0.368421	0.368421	46	0.616026	0.0549454	-0.0386998	FALSE
E2F-enabled inhibition of pre-replication complex formation	Up	0.000526316	0.000526316	9	3.53171	2.7314	0.247041	TRUE	Up	0.000526316	0.000526316	9	2.62999	1.98295	0.219936	TRUE
Transcription of E2F targets under negative control by p107 (RBL1) and p130 (RBL2) in complex with HDAC1	Up	0.000526316	0.000526316	15	4.30207	3.38565	0.27381	TRUE	Up	0.000526316	0.0526316	15	3.36519	2.60402	0.18472	TRUE
Inhibition of the proteolytic activity of APC/C required for the onset of anaphase by mitotic spindle checkpoint components	Up	0.000526316	0.000526316	21	2.69652	2.08858	0.166554	TRUE	Up	0.000526316	0.000526316	21	4.81589	3.99726	0.184233	TRUE
Inactivation of APC/C via direct inhibition of the APC/C complex	Up	0.000526316	0.000526316	21	2.69652	2.08858	0.166554	TRUE	Up	0.000526316	0.000526316	21	4.81589	3.99726	0.184233	TRUE
Extracellular matrix organization	Down	0.000526316	0.000526316	262	5.11875	5.18144	-0.190799	TRUE	Down	0.473684	0.473684	250	1.79141	1.98001	-0.00678948	FALSE
G0 and Early G1	Up	0.000526316	0.000526316	26	4.55643	3.61988	0.187278	TRUE	Up	0.0526316	0.0526316	26	4.0305	3.27187	0.156114	FALSE
Polo-like kinase mediated events	Up	0.000526316	0.000526316	16	5.58848	5.03933	0.300675	TRUE	Up	0.000526316	0.0526316	16	5.14153	4.7217	0.270531	TRUE
Golgi Cisternae Pericentriolar Stack Reorganization	Up	0.000526316	0.000526316	14	3.58325	2.70208	0.139095	TRUE	Up	0.000526316	0.0526316	14	3.42902	2.63906	0.175972	TRUE
Glucagon signaling in metabolic regulation	Down	0.000526316	0.000526316	29	2.39746	1.31546	-0.211939	TRUE	Down	0.684211	0.684211	30	-0.584442	-1.10334	-0.0912433	FALSE
Triglyceride catabolism	Down	0.000526316	0.000526316	16	1.36236	1.15775	-0.167726	TRUE	Up	0.263158	0.263158	16	0.477372	0.482933	0.0965231	FALSE
PKA activation	Down	0.000526316	0.000526316	17	1.96178	1.28114	-0.196155	TRUE	Down	0.421053	0.421053	17	0.232829	-0.161021	-0.0723159	FALSE
Integration of energy metabolism	Down	0.000526316	0.000526316	99	3.32712	2.38261	-0.154128	TRUE	Down	0.368421	0.473684	98	0.649289	0.109926	-0.0738023	FALSE
Cell Cycle	Up	0.000526316	0.000526316	633	8.14141	5.6179	0.0898571	TRUE	Up	0.000526316	0.000526316	631	11.1165	8.57027	0.101186	TRUE
Trafficking and processing of endosomal TLR	Down	0.000526316	0.000526316	11	2.65001	2.58471	-0.0239993	TRUE	Up	0.368421	0.368421	9	0.248917	0.285513	0.0584131	FALSE
DDX58/IFIH1-mediated induction of interferon-alpha/beta	Up	0.000526316	0.000526316	64	0.0766619	-0.620435	0.081262	TRUE	Up	0.842105	0.736842	64	-1.20968	-1.80295	0.00575222	FALSE
Phosphorylation of proteins involved in the G2/M transition by Cyclin A:Cdc2 complexes	Up	0.000526316	0.000526316	3	7.66267	5.84661	0.0727389	TRUE	Up	0.000526316	0.105263	3	5.56684	4.16681	1.03371	TRUE
Adenylate cyclase inhibitory pathway	Down	0.000526316	0.000526316	13	2.80807	2.36024	-0.328747	TRUE	Down	0.473684	0.473684	13	0.457537	0.17786	-0.0802371	FALSE
Packaging Of Telomere Ends	Down	0.000526316	0.000526316	26	3.13027	-0.0842169	-0.473109	TRUE	Down	0.368421	0.578947	23	0.456093	-1.2384	-0.217735	FALSE
APC/C:Cdc20 mediated degradation of Cyclin B	Up	0.000526316	0.000526316	22	2.98131	1.88448	0.227499	TRUE	Up	0.000526316	0.000526316	22	4.72861	3.46137	0.202067	TRUE
Conversion from APC/C:Cdc20 to APC/C:Cdh1 in late anaphase	Up	0.000526316	0.000526316	20	0.664133	0.128025	0.103763	TRUE	Up	0.000526316	0.000526316	20	3.15681	2.35447	0.178421	TRUE
Phosphorylation of the APC/C	Up	0.000526316	0.000526316	20	3.25208	2.19554	0.188354	TRUE	Up	0.000526316	0.000526316	20	5.33735	4.10609	0.223148	TRUE
Phosphorylation of Emi1	Up	0.000526316	0.000526316	6	7.34229	6.04914	0.440989	TRUE	Up	0.000526316	0.000526316	6	9.10423	7.85672	0.829666	TRUE
Synthesis of IP3 and IP4 in the cytosol	Up	0.000526316	0.000526316	25	4.65301	4.45154	0.239766	TRUE	Up	0.578947	0.578947	24	-0.0622446	-0.0420034	0.171534	FALSE
Oligomerization of connexins into connexons	Up	0.000526316	0.000526316	3	2.78986	2.83631	0.0504725	TRUE	Down	0.0526316	0.0526316	3	2.6901	2.66847	-0.610987	FALSE
Transport of connexins along the secretory pathway	Up	0.000526316	0.000526316	3	2.78986	2.83631	0.0504725	TRUE	Down	0.0526316	0.0526316	3	2.6901	2.66847	-0.610987	FALSE
Signaling by Rho GTPases	Up	0.000526316	0.000526316	636	3.87312	2.41678	0.00302278	TRUE	Up	0.000526316	0.000526316	622	4.97418	3.67949	0.0120499	TRUE
Signaling by WNT	Down	0.000526316	0.000526316	274	0.964183	-1.3949	-0.116365	TRUE	Down	0.894737	0.894737	265	-2.11312	-3.91957	-0.0679089	FALSE
G-protein activation	Down	0.000526316	0.000526316	18	2.25674	1.30529	-0.316677	TRUE	Up	1	1	20	-1.68612	-2.02277	0.035615	FALSE
Basigin interactions	Down	0.000526316	0.000526316	24	3.20915	3.07927	-0.288567	TRUE	Down	0.894737	0.894737	23	-0.897316	-0.865719	-0.0191395	FALSE
PRC2 methylates histones and DNA	Down	0.000526316	0.000526316	36	3.99502	1.05633	-0.339897	TRUE	Down	0.578947	0.578947	33	0.302439	-1.1883	-0.147027	FALSE
MPS IV - Morquio syndrome A	Down	0.000526316	0.000526316	1	0.960261	0.972107	-0.233328	TRUE	Up	1	0.789474	1	-0.658511	-0.654775	0.0463966	FALSE
MPS VII - Sly syndrome	Up	0.000526316	0.000526316	1	1.2408	1.22804	0.203393	TRUE	Up	0.789474	0.789474	1	-0.313877	-0.313393	0.0602942	FALSE
Condensation of Prophase Chromosomes	Down	0.000526316	0.000526316	36	6.4223	3.15509	-0.272432	TRUE	Down	0.0526316	0.157895	33	3.52701	1.68218	-0.0606371	FALSE
MASTL Facilitates Mitotic Progression	Up	0.000526316	0.000526316	10	3.53061	2.4132	0.187809	TRUE	Up	0.000526316	0.000526316	10	2.00201	1.11382	0.174262	TRUE
Condensation of Prometaphase Chromosomes	Up	0.000526316	0.000526316	11	5.94844	5.21457	0.394236	TRUE	Up	0.000526316	0.000526316	11	5.80837	5.34761	0.399617	TRUE
Mitotic Metaphase and Anaphase	Up	0.000526316	0.000526316	223	5.17205	3.15173	0.129404	TRUE	Up	0.000526316	0.000526316	224	9.60824	6.88698	0.160687	TRUE
Regulation of PLK1 Activity at G2/M Transition	Up	0.000526316	0.000526316	85	4.78274	3.81528	0.104817	TRUE	Up	0.0526316	0.0526316	85	5.74719	4.71749	0.147866	FALSE
Abnormal conversion of 2-oxoglutarate to 2-hydroxyglutarate	Down	0.000526316	0.000526316	1	1.18135	1.16272	-0.242908	TRUE	Down	0.000526316	0.000526316	1	2.28539	2.27024	-0.420373	TRUE
Activation of NIMA Kinases NEK9, NEK6, NEK7	Up	0.000526316	0.000526316	7	6.2031	5.13354	0.371927	TRUE	Up	0.000526316	0.000526316	7	4.85007	3.88965	0.419671	TRUE
Initiation of Nuclear Envelope (NE) Reformation	Up	0.000526316	0.000526316	18	3.04559	2.21778	0.179331	TRUE	Up	0.000526316	0.000526316	18	2.3316	1.64698	0.175308	TRUE
Syndecan interactions	Down	0.000526316	0.000526316	27	1.68249	1.2432	-0.0764177	TRUE	Down	0.368421	0.578947	27	0.376534	0.183524	-0.020814	FALSE
Non-integrin membrane-ECM interactions	Down	0.000526316	0.000526316	56	4.72312	4.41842	-0.20583	TRUE	Down	0.263158	0.368421	56	1.00181	0.888461	-0.0518123	FALSE
ECM proteoglycans	Down	0.000526316	0.000526316	71	4.86097	4.61064	-0.268357	TRUE	Up	0.789474	0.789474	65	0.573832	0.50132	0.00511937	FALSE
Scavenging by Class A Receptors	Down	0.000526316	0.000526316	15	4.64651	4.4087	-0.358194	TRUE	Up	0.842105	0.842105	16	-0.497971	-0.606274	0.0145859	FALSE
HDMs demethylate histones	Down	0.000526316	0.000526316	24	2.83084	2.47595	-0.276773	TRUE	Down	0.0526316	0.0526316	24	1.51937	1.59533	-0.166527	FALSE
Regulation by c-FLIP	Up	0.000526316	0.000526316	10	1.64038	1.40473	0.174015	TRUE	Down	0.157895	0.263158	8	1.84137	1.55838	-0.114394	FALSE
Defective SLC26A2 causes chondrodysplasias	Up	0.000526316	0.000526316	1	2.0395	2.01134	0.344759	TRUE	Down	0.736842	0.736842	1	-0.473134	-0.473473	-0.0945824	FALSE
NCAM signaling for neurite out-growth	Down	0.000526316	0.000526316	59	2.8821	2.37951	-0.253829	TRUE	Down	0.105263	0.210526	57	1.40625	1.08787	-0.163223	FALSE
Loss of Nlp from mitotic centrosomes	Up	0.000526316	0.000526316	69	3.76829	2.9053	0.0820858	TRUE	Up	0.0526316	0.0526316	69	4.9796	4.11201	0.134181	FALSE
Loss of proteins required for interphase microtubule organization from the centrosome	Up	0.000526316	0.000526316	69	3.76829	2.9053	0.0820858	TRUE	Up	0.0526316	0.0526316	69	4.9796	4.11201	0.134181	FALSE
Recruitment of NuMA to mitotic centrosomes	Up	0.000526316	0.000526316	89	3.23977	2.31812	0.0544534	TRUE	Up	0.0526316	0.000526316	90	5.60759	4.2634	0.141808	FALSE
Glucagon-like Peptide-1 (GLP1) regulates insulin secretion	Down	0.000526316	0.000526316	36	2.44861	1.50706	-0.193532	TRUE	Down	0.368421	0.473684	36	0.42281	-0.155811	-0.0624713	FALSE
NADPH regeneration	Down	0.000526316	0.000526316	1	1.18135	1.16272	-0.242908	TRUE	Down	0.000526316	0.000526316	1	2.28539	2.27024	-0.420373	TRUE
ADP signalling through P2Y purinoceptor 12	Down	0.000526316	0.000526316	18	3.49742	2.55388	-0.0946731	TRUE	Up	1	0.894737	18	-1.3292	-1.70307	0.00675026	FALSE
Signal amplification	Down	0.000526316	0.000526316	28	2.35976	1.52374	-0.064502	TRUE	Up	1	0.894737	29	-1.55651	-1.97175	0.0183276	FALSE
G-protein beta:gamma signalling	Down	0.000526316	0.000526316	29	4.61432	3.32137	-0.0105332	TRUE	Down	0.421053	0.526316	30	-0.230008	-0.860623	-0.0165639	FALSE
Ca2+ pathway	Down	0.000526316	0.000526316	58	3.70841	2.81887	-0.0519986	TRUE	Down	1	1	56	-1.37591	-1.80528	-0.0382224	FALSE
G alpha (12/13) signalling events	Down	0.000526316	0.000526316	71	1.64503	1.05246	-0.0499036	TRUE	Down	0.105263	0.210526	70	0.630982	0.372952	-0.00202134	FALSE
G beta:gamma signalling through PLC beta	Down	0.000526316	0.000526316	17	6.26572	5.07353	-0.0373377	TRUE	Up	1	1	18	-1.56994	-1.92207	0.0216334	FALSE
G alpha (s) signalling events	Down	0.000526316	0.000526316	100	3.08726	2.47729	-0.184831	TRUE	Down	0.473684	0.473684	101	0.894753	0.67598	-0.104453	FALSE
ADP signalling through P2Y purinoceptor 1	Down	0.000526316	0.000526316	21	1.39315	0.424474	-0.115143	TRUE	Up	1	1	23	-1.57663	-2.01523	0.035098	FALSE
NCAM1 interactions	Down	0.000526316	0.000526316	39	4.01838	3.91186	-0.334987	TRUE	Down	0.105263	0.157895	37	2.74415	2.79819	-0.239193	FALSE
Regulation of insulin secretion	Down	0.000526316	0.000526316	69	3.67845	2.83713	-0.126046	TRUE	Down	0.263158	0.368421	68	1.11644	0.681329	-0.0512239	FALSE
Thromboxane signalling through TP receptor	Down	0.000526316	0.000526316	20	1.52611	0.617193	-0.138586	TRUE	Up	1	1	22	-1.65558	-1.97241	0.0271368	FALSE
Vasopressin regulates renal water homeostasis via Aquaporins	Down	0.000526316	0.000526316	35	2.51682	1.46865	-0.25199	TRUE	Down	0.684211	0.894737	37	-0.55951	-1.03242	-0.0529677	FALSE
Proton-coupled monocarboxylate transport	Down	0.000526316	0.000526316	6	1.14083	1.18408	-0.620458	TRUE	Down	0.947368	0.894737	6	-0.738151	-0.715379	-0.217603	FALSE
Depolymerization of the Nuclear Lamina	Up	0.000526316	0.000526316	15	3.34692	2.61069	0.181068	TRUE	Up	0.105263	0.105263	15	2.00716	1.44653	0.0550598	FALSE
CREB1 phosphorylation through the activation of CaMKII/CaMKK/CaMKIV cascasde	Down	0.000526316	0.000526316	8	1.65729	1.12133	-0.0928157	TRUE	Up	0.000526316	0.000526316	8	2.70859	2.22176	0.0988004	TRUE
Activation of kainate receptors upon glutamate binding	Down	0.000526316	0.000526316	27	4.89116	3.87424	-0.0498677	TRUE	Down	0.684211	1	28	-0.451118	-0.690817	-0.07571	FALSE
Mitotic G2-G2/M phases	Up	0.000526316	0.000526316	189	3.70913	2.04358	0.0865896	TRUE	Up	0.000526316	0.000526316	190	5.60572	3.42741	0.120308	TRUE
Thrombin signalling through proteinase activated receptors (PARs)	Down	0.000526316	0.000526316	26	1.03681	0.0845443	-0.0887127	TRUE	Up	1	1	28	-1.65228	-2.11874	0.0211209	FALSE
SUMOylation of DNA replication proteins	Up	0.000526316	0.000526316	45	2.91002	1.77997	0.125952	TRUE	Up	0.0526316	0.0526316	45	5.01973	3.46421	0.179544	FALSE
Repression of WNT target genes	Down	0.000526316	0.000526316	14	1.42272	1.38185	-0.084009	TRUE	Down	0.578947	0.368421	14	0.0949634	-0.0537026	-0.0845901	FALSE
Signaling by WNT in cancer	Down	0.0526316	0.000526316	30	-0.0588153	-0.553289	-0.0104934	FALSE	Up	0.894737	0.894737	29	-1.07754	-1.49152	0.0010734	FALSE
Presynaptic function of Kainate receptors	Down	0.000526316	0.000526316	18	6.45037	5.30512	-0.055176	TRUE	Down	0.894737	0.894737	19	-0.956418	-1.27777	-0.0413466	FALSE
CASP8 activity is inhibited	Up	0.000526316	0.000526316	10	1.64038	1.40473	0.174015	TRUE	Down	0.157895	0.263158	8	1.84137	1.55838	-0.114394	FALSE
Uptake and actions of bacterial toxins	Down	0.000526316	0.000526316	27	1.74491	1.51955	-0.0236611	TRUE	Down	0.526316	0.631579	24	-0.431983	-0.639519	-0.124154	FALSE
Caspase activation via extrinsic apoptotic signalling pathway	Up	0.000526316	0.000526316	25	2.15442	1.87192	0.0583591	TRUE	Down	0.157895	0.157895	22	2.27488	2.08969	-0.292362	FALSE
Mismatch Repair	Up	0.000526316	0.000526316	15	1.59189	1.1193	0.161962	TRUE	Up	0.105263	0.105263	15	0.745565	0.409578	0.100227	FALSE
Mismatch repair (MMR) directed by MSH2:MSH6 (MutSalpha)	Up	0.000526316	0.000526316	14	1.56527	1.06887	0.163319	TRUE	Up	0.105263	0.105263	14	0.883202	0.532054	0.101698	FALSE
Mismatch repair (MMR) directed by MSH2:MSH3 (MutSbeta)	Up	0.000526316	0.000526316	14	1.39557	0.896041	0.188122	TRUE	Up	0.210526	0.263158	14	0.664553	0.308074	0.120218	FALSE
Defective CYP19A1 causes AEXS	Up	0.000526316	0.000526316	1	3.56581	3.58787	1.9816	TRUE
Activation of anterior HOX genes in hindbrain development during early embryogenesis	Down	0.000526316	0.000526316	81	2.7578	0.418164	-0.214494	TRUE	Down	0.473684	0.578947	82	-0.0661047	-1.34531	-0.0928409	FALSE
Cilium Assembly	Down	0.000526316	0.000526316	190	1.25904	0.773211	-0.00998035	TRUE	Up	0.0526316	0.0526316	190	3.19417	2.43882	0.0370072	FALSE
Defective SLC24A5 causes oculocutaneous albinism 6 (OCA6)	Up	0.000526316	0.000526316	1	10.0397	10.2465	1.59567	TRUE	Up	0.368421	0.368421	1	0.107591	0.132988	0.102987	FALSE
Activation of HOX genes during differentiation	Down	0.000526316	0.000526316	81	2.7578	0.418164	-0.214494	TRUE	Down	0.473684	0.578947	82	-0.0661047	-1.34531	-0.0928409	FALSE
Anchoring of the basal body to the plasma membrane	Up	0.000526316	0.000526316	97	2.7059	2.04418	0.0624475	TRUE	Up	0.0526316	0.0526316	97	4.05885	3.40378	0.104464	FALSE
Sensing of DNA Double Strand Breaks	Up	0.000526316	0.000526316	6	1.52643	1.14485	0.165457	TRUE	Up	0.000526316	0.000526316	6	4.5304	3.90406	0.228539	TRUE
Recruitment and ATM-mediated phosphorylation of repair and signaling proteins at DNA double strand breaks	Down	0.000526316	0.000526316	54	1.02199	-0.834199	-0.168065	TRUE	Down	0.210526	0.210526	51	0.152904	-0.760633	-0.0228871	FALSE
Nonhomologous End-Joining (NHEJ)	Down	0.000526316	0.000526316	47	1.69757	-0.104149	-0.232759	TRUE	Down	0.526316	0.421053	44	-0.365421	-1.16805	-0.00805165	FALSE
DNA Double Strand Break Response	Down	0.000526316	0.000526316	55	1.47273	-0.421109	-0.150879	TRUE	Up	0.105263	0.105263	52	1.61952	0.572824	0.000440489	FALSE
TP53 Regulates Transcription of Cell Cycle Genes	Up	0.000526316	0.000526316	49	3.37721	2.44687	0.0259057	TRUE	Up	0.000526316	0.000526316	49	4.2736	3.61254	0.0444922	TRUE
TP53 Regulates Transcription of Genes Involved in G2 Cell Cycle Arrest	Up	0.000526316	0.000526316	18	4.19539	3.16563	0.134987	TRUE	Up	0.000526316	0.000526316	18	4.87018	4.05036	0.162926	TRUE
Regulation of TP53 Activity through Phosphorylation	Up	0.000526316	0.000526316	89	2.9697	2.09599	0.120837	TRUE	Up	0.000526316	0.000526316	89	3.21539	2.48751	0.115588	TRUE
Mitotic Prophase	Down	0.000526316	0.000526316	104	3.29798	0.568921	-0.057529	TRUE	Down	0.0526316	0.0526316	101	2.03008	-0.0917413	-0.0040982	FALSE
Mitotic Metaphase/Anaphase Transition	Up	0.000526316	0.000526316	2	3.40657	3.12291	0.458116	TRUE	Up	0.000526316	0.000526316	2	7.121	6.72908	0.776624	TRUE
Mitotic Anaphase	Up	0.000526316	0.000526316	222	5.05657	3.03066	0.127793	TRUE	Up	0.000526316	0.000526316	223	9.29079	6.55946	0.158593	TRUE
Mitotic Telophase/Cytokinesis	Up	0.000526316	0.000526316	13	2.61921	2.48495	0.182639	TRUE	Up	0.000526316	0.000526316	13	3.80269	3.61347	0.263328	TRUE
M Phase	Up	0.000526316	0.000526316	366	6.64985	4.06059	0.0713055	TRUE	Up	0.000526316	0.000526316	364	9.55275	6.85715	0.109901	TRUE
G2 Phase	Down	0.000526316	0.000526316	5	3.74376	2.83605	-0.0412427	TRUE	Up	0.210526	0.210526	5	1.66797	1.12205	0.42821	FALSE
G1/S-Specific Transcription	Up	0.000526316	0.000526316	28	3.59927	3.05242	0.213515	TRUE	Up	0.000526316	0.000526316	28	3.97506	3.52905	0.178078	TRUE
Cyclin A/B1/B2 associated events during G2/M transition	Up	0.000526316	0.000526316	24	5.99341	4.69342	0.150692	TRUE	Up	0.000526316	0.000526316	24	5.93702	4.86232	0.290999	TRUE
G2/M Transition	Up	0.000526316	0.000526316	187	3.70113	2.04104	0.0854804	TRUE	Up	0.000526316	0.000526316	188	5.69492	3.50718	0.121604	TRUE
Cell Cycle, Mitotic	Up	0.000526316	0.000526316	507	8.7039	6.03351	0.0891182	TRUE	Up	0.000526316	0.000526316	505	11.3698	8.67844	0.113188	TRUE
Dimerization of procaspase-8	Up	0.000526316	0.000526316	10	1.64038	1.40473	0.174015	TRUE	Down	0.157895	0.263158	8	1.84137	1.55838	-0.114394	FALSE
G2/M DNA damage checkpoint	Down	0.000526316	0.000526316	73	3.91573	1.70036	-0.0265733	TRUE	Up	0.0526316	0.0526316	70	2.8475	1.53035	0.0929387	FALSE
G2/M DNA replication checkpoint	Up	0.000526316	0.000526316	5	7.4041	6.30863	0.55305	TRUE	Up	0.000526316	0.000526316	5	5.89813	5.05233	0.539625	TRUE
Cell Cycle Checkpoints	Up	0.000526316	0.000526316	265	7.36912	4.76021	0.110338	TRUE	Up	0.000526316	0.000526316	261	8.78409	6.31879	0.135991	TRUE
Histidine catabolism	Down	0.000526316	0.000526316	8	1.73699	1.8792	-0.22505	TRUE	Down	0.263158	0.368421	8	0.88631	1.01622	-0.670345	FALSE
5-Phosphoribose 1-diphosphate biosynthesis	Up	0.000526316	0.000526316	2	1.14291	1.22165	0.144023	TRUE	Up	0.526316	0.526316	2	-0.312171	-0.277213	0.0613437	FALSE
Base Excision Repair	Down	0.000526316	0.000526316	65	3.27204	0.932168	-0.0979408	TRUE	Down	0.263158	0.263158	62	0.816735	-0.506031	-0.0178458	FALSE
Chromosome Maintenance	Up	0.000526316	0.000526316	112	5.99644	3.76363	0.025749	TRUE	Up	0.0526316	0.0526316	109	5.25226	3.90033	0.0982477	FALSE
Depurination	Down	0.000526316	0.000526316	30	3.75465	0.769047	-0.380914	TRUE	Down	0.263158	0.368421	27	0.963557	-0.591206	-0.136808	FALSE
Depyrimidination	Down	0.000526316	0.000526316	35	3.40033	0.652152	-0.326081	TRUE	Down	0.473684	0.684211	32	0.369751	-1.05281	-0.133493	FALSE
Base-Excision Repair, AP Site Formation	Down	0.000526316	0.000526316	37	3.25252	0.583538	-0.305549	TRUE	Down	0.578947	0.789474	34	0.250586	-1.12704	-0.112864	FALSE
Chk1/Chk2(Cds1) mediated inactivation of Cyclin B:Cdk1 complex	Up	0.000526316	0.000526316	13	3.89283	3.05045	0.143805	TRUE	Up	0.0526316	0.0526316	13	4.41583	3.66455	0.208847	FALSE
FasL/ CD95L signaling	Up	0.000526316	0.000526316	4	1.56593	1.37304	0.842487	TRUE	Down	0.368421	0.368421	4	0.44804	0.382777	-0.127703	FALSE
PTK6 Expression	Down	0.000526316	0.000526316	5	1.77633	1.68447	-0.618065	TRUE	Down	0.894737	0.894737	5	-0.93064	-0.941429	-0.014712	FALSE
AURKA Activation by TPX2	Up	0.000526316	0.000526316	72	5.22425	4.36621	0.102585	TRUE	Up	0.0526316	0.0526316	72	6.31756	5.47263	0.161503	FALSE
Interaction between PHLDA1 and AURKA	Up	0.000526316	0.000526316	2	4.40648	4.27262	0.450759	TRUE	Up	0.000526316	0.000526316	2	2.60477	2.51632	0.564396	TRUE
Golgi-to-ER retrograde transport	Down	0.000526316	0.000526316	126	3.69858	3.27681	-0.00761107	TRUE	Up	0.000526316	0.0526316	127	5.38131	4.67167	0.0648853	TRUE
ESR-mediated signaling	Down	0.000526316	0.000526316	171	1.31331	-1.29068	-0.101931	TRUE	Down	0.473684	0.578947	170	-0.22991	-1.96762	-0.0311259	FALSE
RUNX1 regulates transcription of genes involved in differentiation of myeloid cells	Down	0.000526316	0.000526316	5	2.46462	1.91257	-0.437791	TRUE	Down	0.631579	0.631579	6	-0.278214	-0.500802	-0.142338	FALSE
Collagen chain trimerization	Down	0.000526316	0.000526316	40	3.25458	3.20305	-0.335389	TRUE	Up	0.578947	0.578947	37	0.131525	0.159125	0.00899787	FALSE
Nucleotide salvage	Up	0.105263	0.000526316	22	1.22125	1.3831	0.209688	FALSE	Up	0.736842	0.736842	22	-0.699786	-0.601282	0.101612	FALSE
Assembly of active LPL and LIPC lipase complexes	Up	0.000526316	0.000526316	12	2.43349	2.5029	0.302144	TRUE	Down	0.947368	0.842105	10	-1.40461	-1.41421	-0.0775501	FALSE
Plasma lipoprotein remodeling	Up	0.000526316	0.000526316	22	2.17006	2.16169	0.104482	TRUE	Up	0.263158	0.263158	21	0.877416	0.898934	0.017802	FALSE
Chylomicron remodeling	Up	0.000526316	0.000526316	4	4.41721	4.23131	0.699193	TRUE	Up	0.000526316	0.157895	3	0.824016	0.687632	0.224873	TRUE
G beta:gamma signalling through BTK	Down	0.000526316	0.000526316	15	1.89086	0.845059	-0.179496	TRUE	Up	1	1	16	-1.05554	-1.47382	0.0998025	FALSE
G beta:gamma signalling through CDC42	Down	0.000526316	0.000526316	17	1.57796	0.580652	-0.153625	TRUE	Up	0.842105	0.842105	18	-1.11658	-1.55708	0.00964264	FALSE
Extra-nuclear estrogen signaling	Down	0.000526316	0.000526316	66	0.848067	-0.522713	-0.0712442	TRUE	Up	0.473684	0.684211	67	-0.840213	-1.79896	0.041567	FALSE
RHOB GTPase cycle	Up	0.000526316	0.000526316	68	2.47742	2.29558	0.0485019	TRUE	Up	0.157895	0.157895	68	1.21074	1.02148	0.0165876	FALSE
RHOC GTPase cycle	Up	0.105263	0.000526316	71	1.29774	1.10446	0.0673654	FALSE	Up	0.105263	0.105263	71	0.657262	0.497325	0.0197906	FALSE
CDC42 GTPase cycle	Up	0.000526316	0.000526316	147	0.791667	0.692407	0.0584147	TRUE	Up	0.210526	0.210526	146	0.908648	0.770047	0.00841757	FALSE
MECP2 regulates transcription of neuronal ligands	Down	0.000526316	0.000526316	5	1.65536	1.38624	-0.249043	TRUE	Down	0.210526	0.368421	6	0.180255	-0.0478614	-0.184101	FALSE
NTRK3 as a dependence receptor	Down	0.000526316	0.000526316	3	1.68628	1.67672	-0.385556	TRUE	Down	0.000526316	0.000526316	3	2.65636	2.68199	-0.161897	TRUE
Diseases of Base Excision Repair	Up	0.000526316	0.000526316	5	1.67377	1.68737	0.161892	TRUE	Up	0.368421	0.368421	5	1.38128	1.40753	0.222098	FALSE
Defective Base Excision Repair Associated with NEIL3	Up	0.000526316	0.000526316	1	5.76414	5.77504	0.770761	TRUE	Up	0.0526316	0.0526316	1	3.97955	4.01397	0.921111	FALSE
GPER1 signaling	Down	0.000526316	0.000526316	40	2.13203	0.933038	-0.180987	TRUE	Down	0.578947	0.789474	41	-0.918388	-1.51001	-0.0267417	FALSE
Regulation of glycolysis by fructose 2,6-bisphosphate metabolism	Down	0.0526316	0.000526316	11	-0.206751	-0.717614	-0.133441	FALSE	Down	0.526316	0.526316	11	-0.841227	-1.29088	-0.00659543	FALSE
NEIL3-mediated resolution of ICLs	Up	0.000526316	0.000526316	1	5.76414	5.77504	0.770761	TRUE	Up	0.0526316	0.0526316	1	3.97955	4.01397	0.921111	FALSE
ADORA2B mediated anti-inflammatory cytokines production	Down	0.000526316	0.000526316	38	2.13264	1.02936	-0.147156	TRUE	Down	0.684211	0.684211	38	-0.663219	-1.19675	-0.0373908	FALSE
ALK mutants bind TKIs	Down	0.000526316	0.000526316	12	0.982354	0.973378	-0.122043	TRUE	Up	0.684211	0.578947	12	-0.658023	-0.752949	0.019119	FALSE
Signaling by Rho GTPases, Miro GTPases and RHOBTB3	Up	0.000526316	0.000526316	652	3.66912	2.23512	0.00503363	TRUE	Up	0.000526316	0.000526316	637	4.98068	3.70349	0.0106838	TRUE
GABA B receptor activation	Down	0.000526316	0.000526316	38	2.58699	1.68891	-0.275927	TRUE	Down	0.789474	0.894737	37	-0.606324	-0.990694	-0.20577	FALSE
Activation of GABAB receptors	Down	0.000526316	0.000526316	38	2.58699	1.68891	-0.275927	TRUE	Down	0.789474	0.894737	37	-0.606324	-0.990694	-0.20577	FALSE
PKB-mediated events	Up	0.000526316	0.0526316	2	2.13277	1.85668	0.227417	TRUE	Up	0.000526316	0.000526316	2	0.897456	0.542868	0.169125	TRUE
PKA-mediated phosphorylation of CREB	Down	0.0526316	0.0526316	19	1.92792	1.2054	-0.168798	FALSE	Down	0.421053	0.421053	19	0.133049	-0.264347	-0.085022	FALSE
Nuclear signaling by ERBB4	Up	0.157895	0.0526316	28	1.75866	1.3741	0.185191	FALSE	Down	0.157895	0.263158	26	0.636763	0.381384	-0.0274486	FALSE
HCN channels	Up	0.0526316	0.0526316	3	3.32335	3.49088	0.717625	FALSE	Down	0.578947	0.473684	4	-0.0483544	0.0198752	-0.409568	FALSE
Caspase activation via Death Receptors in the presence of ligand	Up	0.0526316	0.0526316	15	3.34281	2.94245	0.128928	FALSE	Down	0.157895	0.157895	12	1.57232	1.28328	-0.161199	FALSE
Amplification of signal from the kinetochores	Up	0.0526316	0.0526316	93	8.74513	7.64463	0.212407	FALSE	Up	0.000526316	0.000526316	93	11.009	9.80125	0.24939	TRUE
Amplification of signal from unattached kinetochores via a MAD2 inhibitory signal	Up	0.0526316	0.0526316	93	8.74513	7.64463	0.212407	FALSE	Up	0.000526316	0.000526316	93	11.009	9.80125	0.24939	TRUE
Inositol phosphate metabolism	Up	0.0526316	0.0526316	47	3.43192	3.38402	0.144285	FALSE	Up	0.789474	0.684211	44	-0.63351	-0.542414	0.0992776	FALSE
Fibronectin matrix formation	Up	0.0526316	0.0526316	4	2.84491	2.60825	0.208415	FALSE	Up	0.0526316	0.263158	4	0.957738	0.954783	0.0820281	FALSE
Signal Transduction	Down	0.0526316	0.0526316	2185	4.49282	3.07064	-0.043639	FALSE	Down	0.000526316	0.000526316	2124	2.59083	1.37293	-0.0499147	TRUE
Glycosaminoglycan metabolism	Up	0.0526316	0.0526316	110	2.49503	2.49169	0.00612539	FALSE	Up	0.473684	0.368421	106	0.0843993	0.148609	0.0676523	FALSE
Keratan sulfate/keratin metabolism	Down	0.0526316	0.0526316	30	1.52462	1.54081	-0.0655696	FALSE	Up	0.894737	0.789474	29	-0.874543	-0.875517	0.0990651	FALSE
PDE3B signalling	Up	0.000526316	0.0526316	2	2.13277	1.85668	0.227417	TRUE	Up	0.000526316	0.000526316	2	0.897456	0.542868	0.169125	TRUE
Adenylate cyclase activating pathway	Down	0.0526316	0.0526316	10	3.62124	3.13308	-0.435387	FALSE	Down	0.578947	0.578947	10	0.47868	0.205955	-0.0862947	FALSE
Transport and synthesis of PAPS	Down	0.0526316	0.0526316	6	1.2248	1.23176	-0.0797543	FALSE	Up	0.473684	0.368421	6	-0.3417	-0.321011	0.203903	FALSE
APC-Cdc20 mediated degradation of Nek2A	Up	0.0526316	0.0526316	24	2.49104	1.82022	0.216323	FALSE	Up	0.000526316	0.000526316	24	5.41212	4.49028	0.216256	TRUE
Signaling by PDGF	Down	0.0526316	0.0526316	54	2.75457	2.03994	-0.191567	FALSE	Down	0.631579	0.631579	53	-0.702706	-1.22471	-0.0840211	FALSE
p75 NTR receptor-mediated signalling	Up	0.0526316	0.0526316	91	0.244296	-0.0933661	0.0157242	FALSE	Down	0.000526316	0.000526316	89	0.825434	0.491168	-0.03894	TRUE
RHO GTPase Effectors	Down	0.0526316	0.0526316	271	5.17915	2.97479	-0.00284862	FALSE	Up	0.000526316	0.0526316	264	7.5362	5.4864	0.0824785	TRUE
Signaling by NOTCH1	Down	0.0526316	0.0526316	70	1.53828	0.968839	-0.0587494	FALSE	Down	0.210526	0.315789	71	0.396276	-0.151286	-0.0511973	FALSE
Formation of the beta-catenin:TCF transactivating complex	Down	0.0526316	0.0526316	54	3.76147	1.16646	-0.29793	FALSE	Down	0.473684	0.578947	51	0.191089	-1.21273	-0.162378	FALSE
Keratan sulfate biosynthesis	Down	0.0526316	0.0526316	24	1.6396	1.6649	-0.089796	FALSE	Up	0.789474	0.789474	23	-0.576005	-0.577426	0.100349	FALSE
Chondroitin sulfate biosynthesis	Up	0.0526316	0.0526316	17	4.13521	4.07838	0.026644	FALSE	Up	0.157895	0.157895	18	0.775331	0.849124	0.033083	FALSE
Dermatan sulfate biosynthesis	Up	0.0526316	0.0526316	11	4.04968	3.92713	0.0197624	FALSE	Up	0.894737	0.789474	10	-0.254514	-0.257651	0.0559228	FALSE
CS/DS degradation	Up	0.000526316	0.0526316	14	3.05399	2.91689	0.026657	TRUE	Up	0.789474	0.684211	13	-0.309613	-0.326771	0.0519168	FALSE
NOSTRIN mediated eNOS trafficking	Up	0.157895	0.0526316	4	1.53701	1.17895	0.18655	FALSE	Up	0.631579	0.631579	5	-0.533117	-0.57925	0.00599084	FALSE
alpha-linolenic (omega3) and linoleic (omega6) acid metabolism	Down	0.000526316	0.0526316	13	1.37641	1.41319	-0.159768	TRUE	Down	0.105263	0.210526	13	0.442067	0.518378	-0.131763	FALSE
Linoleic acid (LA) metabolism	Down	0.0526316	0.0526316	8	1.6877	1.77396	-0.288987	FALSE	Down	0.210526	0.210526	8	0.860729	0.946639	-0.204606	FALSE
alpha-linolenic acid (ALA) metabolism	Down	0.000526316	0.0526316	13	1.37641	1.41319	-0.159768	TRUE	Down	0.105263	0.210526	13	0.442067	0.518378	-0.131763	FALSE
Activated NOTCH1 Transmits Signal to the Nucleus	Down	0.0526316	0.0526316	29	2.19595	1.96055	-0.0594446	FALSE	Down	0.000526316	0.105263	29	1.59737	1.42736	-0.0560229	TRUE
MHC class II antigen presentation	Up	0.0526316	0.0526316	110	3.87744	3.22276	0.00732018	FALSE	Up	0.000526316	0.000526316	110	5.32129	4.30689	0.276277	TRUE
Metabolism of ingested H2SeO4 and H2SeO3 into H2Se	Down	0.0526316	0.0526316	4	0.50544	0.488885	-0.0382079	FALSE	Up	0.421053	0.421053	4	-0.398893	-0.397591	0.0529228	FALSE
Separation of Sister Chromatids	Up	0.0526316	0.0526316	180	4.93568	3.0636	0.138505	FALSE	Up	0.000526316	0.000526316	181	9.86312	7.22776	0.176549	TRUE
Resolution of Sister Chromatid Cohesion	Up	0.0526316	0.0526316	119	9.12441	7.55136	0.178772	FALSE	Up	0.000526316	0.000526316	120	12.6236	10.628	0.255065	TRUE
Cellular Senescence	Down	0.000526316	0.0526316	151	2.13064	-0.0568959	-0.0534195	TRUE	Down	0.000526316	0.000526316	146	2.04533	0.642848	-0.0452052	TRUE
DNA Damage/Telomere Stress Induced Senescence	Down	0.0526316	0.0526316	53	3.64428	0.96548	-0.219901	FALSE	Down	0.157895	0.157895	50	1.37361	-0.0690762	-0.110698	FALSE
TRIF-mediated programmed cell death	Up	0.0526316	0.0526316	8	3.29859	2.84422	0.242181	FALSE	Down	0.263158	0.368421	7	0.578887	0.370911	-0.0861801	FALSE
Signaling by NOTCH1 t(7;9)(NOTCH1:M1580_K2555) Translocation Mutant	Down	0.0526316	0.0526316	7	2.60569	2.38473	-0.0473554	FALSE	Down	0.000526316	0.000526316	7	1.02026	0.919795	-0.217991	TRUE
Constitutive Signaling by NOTCH1 t(7;9)(NOTCH1:M1580_K2555) Translocation Mutant	Down	0.0526316	0.0526316	7	2.60569	2.38473	-0.0473554	FALSE	Down	0.000526316	0.000526316	7	1.02026	0.919795	-0.217991	TRUE
SUMOylation	Up	0.0526316	0.0526316	168	1.28631	0.252414	0.000119824	FALSE	Up	0.0526316	0.0526316	169	1.71388	0.639296	0.0347565	FALSE
SUMO is proteolytically processed	Down	0.263158	0.0526316	5	0.0700127	0.0323254	-0.0094111	FALSE	Down	0.578947	0.578947	5	-0.648108	-0.687685	-0.0257971	FALSE
SUMO E3 ligases SUMOylate target proteins	Down	0.0526316	0.0526316	162	1.33516	0.270373	-0.00156016	FALSE	Up	0.0526316	0.0526316	163	1.89355	0.791759	0.03447	FALSE
HATs acetylate histones	Down	0.0526316	0.0526316	100	1.21456	-0.560861	-0.143839	FALSE	Down	0.263158	0.263158	98	-0.229658	-1.03466	-0.0240927	FALSE
Diseases associated with glycosaminoglycan metabolism	Down	0.0526316	0.0526316	38	3.18269	2.9847	-0.0531114	FALSE	Up	0.473684	0.473684	35	0.375676	0.250361	0.0993697	FALSE
Defective B4GALT7 causes EDS, progeroid type	Down	0.0526316	0.0526316	20	2.84804	2.55819	-0.0370757	FALSE	Down	0.263158	0.263158	18	0.426384	0.242424	-0.02665	FALSE
Defective CHST3 causes SEDCJD	Down	0.0526316	0.0526316	8	3.97625	3.78704	-0.0183157	FALSE	Down	0.368421	0.368421	7	0.00560378	-0.0217407	-0.00910366	FALSE
Defective CHST14 causes EDS, musculocontractural type	Down	0.0526316	0.0526316	8	4.40506	4.2213	-0.00182514	FALSE	Up	0.684211	0.578947	7	0.0343162	0.00750487	0.0016249	FALSE
Defective CHSY1 causes TPBS	Down	0.0526316	0.0526316	8	5.09311	4.9181	-0.0871981	FALSE	Down	0.473684	0.473684	7	-0.0618185	-0.0904151	-0.00368745	FALSE
Netrin-1 signaling	Down	0.0526316	0.0526316	45	1.57156	1.41863	-0.183623	FALSE	Down	0.210526	0.315789	46	0.728375	0.523611	-0.175658	FALSE
L1CAM interactions	Down	0.0526316	0.0526316	113	2.02447	1.38767	-0.110812	FALSE	Down	0.0526316	0.0526316	108	4.69329	3.71622	-0.0705454	FALSE
Recruitment of mitotic centrosome proteins and complexes	Up	0.000526316	0.0526316	81	3.55619	2.78672	0.0810799	TRUE	Up	0.0526316	0.0526316	81	4.42115	3.6442	0.120566	FALSE
Centrosome maturation	Up	0.000526316	0.0526316	81	3.55619	2.78672	0.0810799	TRUE	Up	0.0526316	0.0526316	81	4.42115	3.6442	0.120566	FALSE
CRMPs in Sema3A signaling	Down	0.0526316	0.0526316	16	2.54149	2.48241	-0.0946097	FALSE	Down	0.105263	0.105263	16	1.42109	1.47671	-0.325607	FALSE
Acetylcholine regulates insulin secretion	Up	0.0526316	0.0526316	9	6.03514	5.64975	0.341502	FALSE	Up	1	1	10	-0.726292	-0.781167	0.0417616	FALSE
Free fatty acids regulate insulin secretion	Up	0.0526316	0.0526316	10	5.19456	4.87909	0.171171	FALSE	Up	0.947368	1	10	-1.16132	-1.20218	0.0845723	FALSE
P2Y receptors	Down	0.0526316	0.0526316	7	5.07366	5.16057	-0.142268	FALSE	Down	0.894737	0.684211	7	-0.580965	-0.543368	-0.36055	FALSE
Nucleotide-like (purinergic) receptors	Down	0.0526316	0.0526316	11	4.15183	4.23407	-0.017357	FALSE	Down	1	0.894737	10	-0.846397	-0.812512	-0.25276	FALSE
Reduction of cytosolic Ca++ levels	Down	0.0526316	0.0526316	12	4.56288	4.52675	-0.38257	FALSE	Up	0.947368	0.947368	12	-1.13108	-1.12959	0.0466823	FALSE
SIRT1 negatively regulates rRNA expression	Down	0.0526316	0.0526316	31	3.26048	0.192133	-0.417715	FALSE	Down	0.473684	0.473684	28	0.487203	-1.08758	-0.19067	FALSE
ERCC6 (CSB) and EHMT2 (G9a) positively regulate rRNA expression	Down	0.0526316	0.0526316	39	2.96001	0.0916672	-0.354824	FALSE	Down	0.736842	0.684211	36	-0.504425	-1.99939	-0.172756	FALSE
Fatty Acids bound to GPR40 (FFAR1) regulate insulin secretion	Up	0.0526316	0.0526316	7	6.83703	6.46027	0.28543	FALSE	Up	0.947368	0.947368	7	-0.725219	-0.767848	0.0683927	FALSE
CREB1 phosphorylation through the activation of Adenylate Cyclase	Down	0.0526316	0.0526316	11	1.56152	0.840569	-0.0995677	FALSE	Down	0.631579	0.631579	11	-0.801714	-1.08135	-0.0690643	FALSE
Relaxin receptors	Down	0.0526316	0.0526316	1	2.88918	2.96386	-1.13176	FALSE	Down	0.789474	0.684211	3	0.0259799	0.0641518	-0.46352	FALSE
CHL1 interactions	Down	0.0526316	0.0526316	9	1.47019	1.31618	-0.473467	FALSE	Down	0.0526316	0.0526316	8	3.33355	3.29084	-0.270202	FALSE
Signaling by AXIN mutants	Down	0.0526316	0.0526316	14	0.602303	-0.147788	-0.0819882	FALSE	Down	0.368421	0.368421	14	-0.607242	-1.19761	-0.0379443	FALSE
Signaling by CTNNB1 phospho-site mutants	Down	0.0526316	0.0526316	15	0.36674	-0.360023	-0.0756267	FALSE	Down	0.473684	0.473684	15	-0.658249	-1.25361	-0.0387763	FALSE
Signaling by APC mutants	Down	0.0526316	0.0526316	14	0.602303	-0.147788	-0.0819882	FALSE	Down	0.368421	0.368421	14	-0.607242	-1.19761	-0.0379443	FALSE
Signaling by AMER1 mutants	Down	0.0526316	0.0526316	14	0.602303	-0.147788	-0.0819882	FALSE	Down	0.368421	0.368421	14	-0.607242	-1.19761	-0.0379443	FALSE
TET1,2,3 and TDG demethylate DNA	Down	0.0526316	0.0526316	4	1.91902	2.04694	-0.352881	FALSE	Down	0.210526	0.263158	4	1.134	1.24093	-0.203157	FALSE
Toxicity of botulinum toxin type D (botD)	Up	0.0526316	0.0526316	5	2.45023	2.50871	0.312963	FALSE	Down	1	0.894737	3	-0.701943	-0.70113	-0.151708	FALSE
Toxicity of botulinum toxin type A (botA)	Up	0.0526316	0.0526316	4	4.31522	4.32233	0.260224	FALSE	Up	0.789474	0.789474	2	-0.197261	-0.2145	0.1469	FALSE
Toxicity of botulinum toxin type C (botC)	Down	0.0526316	0.0526316	3	2.24146	2.1901	-0.42555	FALSE	Up	1	1	3	-0.694932	-0.719108	0.132789	FALSE
Toxicity of botulinum toxin type F (botF)	Up	0.0526316	0.0526316	5	2.45023	2.50871	0.312963	FALSE	Down	1	0.894737	3	-0.701943	-0.70113	-0.151708	FALSE
Toxicity of botulinum toxin type E (botE)	Up	0.0526316	0.0526316	3	5.08895	5.08684	0.297983	FALSE	Up	0.789474	0.789474	2	-0.197261	-0.2145	0.1469	FALSE
Signaling by GSK3beta mutants	Down	0.0526316	0.0526316	15	0.36674	-0.360023	-0.0756267	FALSE	Down	0.473684	0.473684	15	-0.658249	-1.25361	-0.0387763	FALSE
CTNNB1 S33 mutants aren't phosphorylated	Down	0.0526316	0.0526316	15	0.36674	-0.360023	-0.0756267	FALSE	Down	0.473684	0.473684	15	-0.658249	-1.25361	-0.0387763	FALSE
CTNNB1 S37 mutants aren't phosphorylated	Down	0.0526316	0.0526316	15	0.36674	-0.360023	-0.0756267	FALSE	Down	0.473684	0.473684	15	-0.658249	-1.25361	-0.0387763	FALSE
CTNNB1 S45 mutants aren't phosphorylated	Down	0.0526316	0.0526316	15	0.36674	-0.360023	-0.0756267	FALSE	Down	0.473684	0.473684	15	-0.658249	-1.25361	-0.0387763	FALSE
CTNNB1 T41 mutants aren't phosphorylated	Down	0.0526316	0.0526316	15	0.36674	-0.360023	-0.0756267	FALSE	Down	0.473684	0.473684	15	-0.658249	-1.25361	-0.0387763	FALSE
APC truncation mutants have impaired AXIN binding	Down	0.0526316	0.0526316	14	0.602303	-0.147788	-0.0819882	FALSE	Down	0.368421	0.368421	14	-0.607242	-1.19761	-0.0379443	FALSE
AXIN missense mutants destabilize the destruction complex	Down	0.0526316	0.0526316	14	0.602303	-0.147788	-0.0819882	FALSE	Down	0.368421	0.368421	14	-0.607242	-1.19761	-0.0379443	FALSE
Deletions in the AMER1 gene destabilize the destruction complex	Down	0.0526316	0.0526316	1	2.14466	2.00901	-0.36692	FALSE	Down	0.947368	0.947368	1	-0.517559	-0.529747	-0.100153	FALSE
Truncations of AMER1 destabilize the destruction complex	Down	0.0526316	0.0526316	14	0.602303	-0.147788	-0.0819882	FALSE	Down	0.368421	0.368421	14	-0.607242	-1.19761	-0.0379443	FALSE
Defective CYP7B1 causes SPG5A and CBAS3	Up	0.0526316	0.0526316	1	1.83071	1.82969	0.246884	FALSE	Up	0.368421	0.368421	1	0.306533	0.312665	0.546118	FALSE
Defective SLCO2A1 causes primary, autosomal recessive hypertrophic osteoarthropathy 2 (PHOAR2)	Down	0.0526316	0.0526316	1	4.16722	4.26552	-3.19768	FALSE
Activated PKN1 stimulates transcription of AR (androgen receptor) regulated genes KLK2 and KLK3	Down	0.000526316	0.0526316	29	3.57277	0.368179	-0.561507	TRUE	Down	0.578947	0.578947	25	0.211244	-1.47638	-0.259351	FALSE
Regulation of TP53 Activity	Up	0.000526316	0.0526316	156	2.35154	1.14606	0.0810526	TRUE	Up	0.000526316	0.000526316	155	2.01712	1.05856	0.0576751	TRUE
Vesicle-mediated transport	Down	0.0526316	0.0526316	618	-0.283786	-0.537111	-0.025489	FALSE	Down	0.157895	0.000526316	610	0.0732439	-0.353105	-0.00925404	FALSE
MTF1 activates gene expression	Down	0.0526316	0.0526316	3	3.68924	3.86834	-0.703724	FALSE	Down	0.526316	0.526316	3	-0.260334	-0.209735	-0.236874	FALSE
Response to metal ions	Down	0.0526316	0.0526316	9	3.08917	3.28336	-0.288138	FALSE	Down	0.947368	0.894737	10	-0.769868	-0.68889	-0.302401	FALSE
Defective SLC7A7 causes lysinuric protein intolerance (LPI)	Up	0.0526316	0.0526316	2	1.65104	1.68433	0.768354	FALSE	Down	0.631579	0.631579	2	-0.325092	-0.316288	-0.0632497	FALSE
RHO GTPases Activate Formins	Up	0.0526316	0.0526316	132	6.78227	5.43301	0.149009	FALSE	Up	0.000526316	0.000526316	133	9.76166	7.9612	0.211203	TRUE
TNFs bind their physiological receptors	Up	0.000526316	0.0526316	22	3.80185	4.02721	0.170024	TRUE	Down	1	0.894737	19	-0.581813	-0.478193	-0.0262181	FALSE
Deposition of new CENPA-containing nucleosomes at the centromere	Down	0.000526316	0.0526316	48	7.37949	4.96168	-0.0835669	TRUE	Up	0.0526316	0.0526316	45	5.89836	4.69755	0.088124	FALSE
Metal sequestration by antimicrobial proteins	Down	0.0526316	0.0526316	1	1.84905	1.91239	-1.34183	FALSE	Up	1	0.789474	1	-0.790556	-0.786847	0.0466018	FALSE
Regulation of TP53 Degradation	Up	0.000526316	0.0526316	34	1.86552	0.44613	0.0817583	TRUE	Up	0.0526316	0.000526316	33	1.4027	0.292237	0.146531	FALSE
Regulation of TP53 Activity through Association with Co-factors	Up	0.0526316	0.0526316	13	1.5788	1.01455	0.0217338	FALSE	Down	0.842105	0.736842	13	-0.661291	-1.00373	-0.0708189	FALSE
Regulation of TP53 Expression and Degradation	Up	0.000526316	0.0526316	35	1.85512	0.458579	0.101801	TRUE	Up	0.0526316	0.000526316	34	1.38647	0.295137	0.105568	FALSE
Signaling by MET	Down	0.0526316	0.0526316	75	1.7364	1.07488	-0.00787103	FALSE	Up	0.421053	0.631579	75	-0.30825	-0.751545	0.0397463	FALSE
COPI-dependent Golgi-to-ER retrograde traffic	Down	0.0526316	0.0526316	93	5.16832	4.77763	-0.00157225	FALSE	Up	0.000526316	0.0526316	94	7.22202	6.45906	0.089036	TRUE
Intra-Golgi and retrograde Golgi-to-ER traffic	Up	0.0526316	0.0526316	192	1.47587	1.19431	0.000400879	FALSE	Up	0.0526316	0.0526316	194	2.63296	2.12602	0.0396587	FALSE
Mitotic Prometaphase	Up	0.000526316	0.0526316	196	8.81004	7.51632	0.147421	TRUE	Up	0.000526316	0.000526316	197	12.1419	10.5318	0.198982	TRUE
Mitotic Spindle Checkpoint	Up	0.0526316	0.0526316	110	8.14953	6.94956	0.196336	FALSE	Up	0.000526316	0.000526316	110	11.1496	9.75393	0.22748	TRUE
Synthesis of very long-chain fatty acyl-CoAs	Down	0.0526316	0.0526316	20	1.38404	1.5199	-0.108124	FALSE	Down	0.842105	0.736842	20	-0.272477	-0.164985	-0.0973451	FALSE
Beta oxidation of palmitoyl-CoA to myristoyl-CoA	Up	0.0526316	0.0526316	3	0.701374	0.719431	0.0266606	FALSE	Up	0.473684	0.473684	3	-0.183733	-0.1698	0.0367179	FALSE
Nucleosome assembly	Down	0.000526316	0.0526316	48	7.37949	4.96168	-0.0835669	TRUE	Up	0.0526316	0.0526316	45	5.89836	4.69755	0.088124	FALSE
PTK6 Down-Regulation	Down	0.0526316	0.0526316	3	2.18931	2.12729	-1.39775	FALSE	Down	0.894737	0.578947	3	-0.55815	-0.559606	-0.026255	FALSE
RUNX1 regulates genes involved in megakaryocyte differentiation and platelet function	Down	0.0526316	0.0526316	54	2.9751	0.407854	-0.334684	FALSE	Down	0.473684	0.473684	51	0.440992	-0.958001	-0.0972386	FALSE
RUNX2 regulates chondrocyte maturation	Down	0.0526316	0.0526316	5	3.14868	3.083	-1.06942	FALSE	Down	0.894737	0.684211	5	-0.694752	-0.727503	-0.266022	FALSE
RUNX2 regulates genes involved in differentiation of myeloid cells	Down	0.0526316	0.0526316	3	2.31659	2.18425	-0.766111	FALSE	Up	0.526316	0.526316	4	-0.0134701	-0.116325	0.0539866	FALSE
Regulation of PTEN gene transcription	Down	0.0526316	0.0526316	59	-0.421732	-0.684722	-0.000296482	FALSE	Up	0.842105	0.736842	59	-1.43776	-1.69218	0.00762817	FALSE
RUNX3 regulates YAP1-mediated transcription	Down	0.0526316	0.0526316	8	2.73694	2.78241	-0.173912	FALSE	Down	0.842105	0.736842	8	-0.801489	-0.770107	-0.109439	FALSE
Chylomicron assembly	Up	0.0526316	0.0526316	6	1.66462	1.48728	0.313781	FALSE	Up	0.684211	0.578947	5	0.173635	0.0668899	0.240467	FALSE
Interleukin-15 signaling	Up	0.0526316	0.0526316	14	2.45254	2.02941	0.374723	FALSE	Up	0.0526316	0.0526316	13	3.84266	3.77249	0.336119	FALSE
Signaling by Receptor Tyrosine Kinases	Down	0.0526316	0.0526316	483	1.2139	0.128281	-0.0547673	FALSE	Down	0.421053	0.631579	466	-0.298684	-1.15951	-0.0702192	FALSE
Rab regulation of trafficking	Down	0.157895	0.0526316	122	-1.09377	-1.05538	-0.0086243	FALSE	Up	0.947368	0.736842	121	-1.73806	-1.66429	0.0339545	FALSE
Signaling by NOTCH3	Up	0.0526316	0.0526316	43	3.66729	3.12851	0.0177108	FALSE	Up	0.000526316	0.105263	44	1.88476	1.44161	0.0219209	TRUE
NOTCH3 Activation and Transmission of Signal to the Nucleus	Up	0.0526316	0.0526316	23	2.72859	2.45729	0.0797728	FALSE	Up	0.000526316	0.105263	23	2.15737	1.81341	0.0570669	TRUE
NOTCH3 Intracellular Domain Regulates Transcription	Down	0.0526316	0.0526316	21	2.20637	1.72016	-0.0530584	FALSE	Down	0.368421	0.368421	22	0.27651	0.00186376	-0.015805	FALSE
TRAF3-dependent IRF activation pathway	Up	0.0526316	0.0526316	14	1.6053	0.995211	0.0316259	FALSE	Up	0.947368	1	14	-1.34817	-1.65312	0.00997391	FALSE
TRAF6 mediated IRF7 activation	Up	0.000526316	0.0526316	16	1.29222	0.650075	0.0228185	TRUE	Down	0.894737	0.789474	16	-0.732286	-1.222	-0.00329726	FALSE
Negative regulators of DDX58/IFIH1 signaling	Up	0.000526316	0.0526316	33	0.446764	0.231878	0.0380339	TRUE	Up	0.947368	0.947368	33	-1.34601	-1.51869	0.00328135	FALSE
Activation of IRF3, IRF7 mediated by TBK1, IKBKE	Up	0.0526316	0.0526316	15	2.28632	1.75895	0.139304	FALSE	Down	0.947368	0.842105	14	-0.676185	-0.989301	-0.0328267	FALSE
EGR2 and SOX10-mediated initiation of Schwann cell myelination	Down	0.0526316	0.0526316	29	1.3105	1.38886	-0.0985234	FALSE	Down	0.684211	0.578947	28	-0.283137	-0.191657	-0.0897044	FALSE
EML4 and NUDC in mitotic spindle formation	Up	0.000526316	0.0526316	110	8.10125	6.71348	0.166741	TRUE	Up	0.000526316	0.000526316	111	11.4055	9.52596	0.244188	TRUE
Potential therapeutics for SARS	Down	0.0526316	0.0526316	91	0.168928	-0.206793	-0.0552286	FALSE	Up	0.315789	0.210526	88	-0.587492	-0.908393	0.00790298	FALSE
SARS-CoV-1 activates/modulates innate immune responses	Up	0.0526316	0.0526316	38	1.26114	0.882228	0.0999607	FALSE	Down	0.105263	0.105263	35	1.00587	0.484004	-0.0149333	FALSE
Maturation of spike protein	Up	0.0526316	0.0526316	36	0.219063	0.190951	0.0493492	FALSE	Down	1	1	36	-1.81848	-1.83795	-0.0426919	FALSE
Sensory perception of sweet, bitter, and umami (glutamate) taste	Down	0.0526316	0.0526316	19	4.25485	4.09866	-0.0683456	FALSE	Down	0.0526316	0.0526316	17	4.94987	4.95164	-0.761044	FALSE
Induction of Cell-Cell Fusion	Up	0.0526316	0.0526316	11	2.21818	2.28785	0.0597965	FALSE	Down	0.000526316	0.0526316	11	9.12676	9.30934	-0.715663	TRUE
Late SARS-CoV-2 Infection Events	Up	0.0526316	0.0526316	65	0.716814	0.616402	0.0614284	FALSE	Down	0.000526316	0.0526316	65	1.94206	1.89787	-0.144466	TRUE
Formation of paraxial mesoderm	Down	0.0526316	0.0526316	20	2.08501	1.55681	-0.100728	FALSE	Down	0.578947	0.368421	20	-0.258736	-0.594192	-0.127869	FALSE
Kinesins	Up	0.0526316	0.0526316	55	8.2546	7.71908	0.00517463	FALSE	Up	0.000526316	0.000526316	56	9.52454	8.49581	0.186141	TRUE
Factors involved in megakaryocyte development and platelet production	Down	0.0526316	0.0526316	130	5.40754	4.84713	-0.000465912	FALSE	Up	0.000526316	0.000526316	130	6.18022	5.36831	0.0248251	TRUE
MAPK3 (ERK1) activation	Up	0.105263	0.105263	10	2.43983	1.55378	0.101187	FALSE	Up	0.0526316	0.0526316	9	1.24693	0.474442	0.167179	FALSE
CaMK IV-mediated phosphorylation of CREB	Down	0.000526316	0.105263	10	1.1965	0.672226	-0.108232	TRUE	Up	0.000526316	0.000526316	9	2.53738	2.03701	0.096901	TRUE
Calmodulin induced events	Down	0.105263	0.105263	34	1.81384	1.07722	-0.149512	FALSE	Down	0.157895	0.157895	32	1.26227	0.693229	-0.0646936	FALSE
Ca-dependent events	Down	0.105263	0.105263	36	1.631	0.85165	-0.13837	FALSE	Down	0.157895	0.157895	34	1.10943	0.541877	-0.0630867	FALSE
CaM pathway	Down	0.105263	0.105263	34	1.81384	1.07722	-0.149512	FALSE	Down	0.157895	0.157895	32	1.26227	0.693229	-0.0646936	FALSE
RAF-independent MAPK1/3 activation	Up	0.210526	0.105263	23	1.44171	0.771122	0.0136016	FALSE	Up	0.0526316	0.0526316	22	1.38487	0.831119	0.0557981	FALSE
E2F mediated regulation of DNA replication	Up	0.105263	0.105263	21	2.75248	1.79073	0.176199	FALSE	Up	0.000526316	0.000526316	21	1.52708	0.770842	0.110709	TRUE
Activation of G protein gated Potassium channels	Down	0.105263	0.105263	25	1.16452	0.38023	-0.248461	FALSE	Down	1	1	24	-1.08957	-1.36099	-0.273767	FALSE
G protein gated Potassium channels	Down	0.105263	0.105263	25	1.16452	0.38023	-0.248461	FALSE	Down	1	1	24	-1.08957	-1.36099	-0.273767	FALSE
Inwardly rectifying K+ channels	Down	0.105263	0.105263	30	1.67972	0.998626	-0.225182	FALSE	Down	1	1	28	-0.90969	-1.14964	-0.371804	FALSE
Translocation of SLC2A4 (GLUT4) to the plasma membrane	Down	0.210526	0.105263	66	-0.795557	-1.56967	-0.0558945	FALSE	Up	0.315789	0.210526	67	0.686777	-0.519072	0.0348922	FALSE
Collagen formation	Down	0.105263	0.105263	78	3.28507	3.32635	-0.224424	FALSE	Up	0.684211	0.684211	77	0.136224	0.245502	0.0243819	FALSE
DAG and IP3 signaling	Down	0.105263	0.105263	40	1.53178	0.781364	-0.129537	FALSE	Down	0.263158	0.368421	38	0.886642	0.298506	-0.0548205	FALSE
Influenza Virus Induced Apoptosis	Up	0.105263	0.105263	2	2.02567	1.79185	0.30005	FALSE	Up	0.789474	0.578947	2	-0.516163	-0.589001	0.104534	FALSE
Telomere Extension By Telomerase	Up	0.210526	0.105263	23	1.10674	0.738589	0.0473971	FALSE	Up	0.0526316	0.0526316	23	2.11256	1.93224	0.171369	FALSE
APC/C-mediated degradation of cell cycle proteins	Up	0.000526316	0.105263	84	2.28821	0.422575	0.120256	TRUE	Up	0.000526316	0.000526316	84	5.31642	2.89523	0.170361	TRUE
Processive synthesis on the C-strand of the telomere	Up	0.105263	0.105263	19	1.61761	1.03039	0.179906	FALSE	Up	0.157895	0.157895	19	0.678935	0.273499	0.0904856	FALSE
Telomere C-strand (Lagging Strand) Synthesis	Up	0.105263	0.105263	33	2.0471	1.4589	0.191876	FALSE	Up	0.368421	0.368421	33	1.12714	0.642665	0.0921187	FALSE
Removal of the Flap Intermediate from the C-strand	Up	0.105263	0.105263	17	0.998437	0.45785	0.160836	FALSE	Up	0.263158	0.263158	17	0.19077	-0.175108	0.0705081	FALSE
AKT phosphorylates targets in the nucleus	Down	0.315789	0.105263	10	0.294752	-0.376749	-0.0304622	FALSE	Down	0.105263	0.210526	10	0.451966	0.0543325	-0.139339	FALSE
AKT-mediated inactivation of FOXO1A	Up	0.315789	0.105263	4	0.554687	-0.340502	0.0102019	FALSE	Up	0.315789	0.315789	4	0.00723282	-0.568071	0.0922104	FALSE
Binding and Uptake of Ligands by Scavenger Receptors	Down	0.105263	0.105263	31	2.87433	2.72069	-0.145923	FALSE	Down	0.736842	0.631579	31	-0.159442	-0.274695	-0.073512	FALSE
Crosslinking of collagen fibrils	Down	0.105263	0.105263	17	3.13566	3.08865	-0.451819	FALSE	Down	0.684211	0.684211	16	-0.069986	-0.0605365	-0.0536442	FALSE
Nuclear Envelope Breakdown	Up	0.000526316	0.105263	52	1.64729	0.347017	0.112862	TRUE	Up	0.0526316	0.0526316	52	2.38615	0.728265	0.0913871	FALSE
Glycogen storage disease type Ib (SLC37A4)	Up	0.105263	0.105263	1	1.022	1.05662	0.223648	FALSE	Up	0.000526316	0.0526316	1	0.464421	0.494677	0.0890501	TRUE
IRF3-mediated induction of type I IFN	Up	0.105263	0.105263	12	2.13272	2.11459	0.0259697	FALSE	Up	0.842105	0.842105	12	-1.08676	-1.10131	0.00534942	FALSE
Nuclear Pore Complex (NPC) Disassembly	Up	0.000526316	0.105263	36	1.07312	-0.339497	0.106802	TRUE	Up	0.0526316	0.0526316	36	1.96591	0.117361	0.119614	FALSE
Loss of Function of TGFBR2 in Cancer	Up	0.000526316	0.105263	3	1.46048	1.24619	0.0580003	TRUE	Up	0.894737	0.894737	3	-0.438177	-0.504204	0.0607886	FALSE
TGFBR2 Kinase Domain Mutants in Cancer	Up	0.000526316	0.105263	3	1.46048	1.24619	0.0580003	TRUE	Up	0.894737	0.894737	3	-0.438177	-0.504204	0.0607886	FALSE
TGFBR1 LBD Mutants in Cancer	Up	0.210526	0.105263	4	0.859078	0.674348	0.0409269	FALSE	Up	0.842105	0.736842	4	-0.770723	-0.827994	0.0440305	FALSE
Semaphorin interactions	Down	0.105263	0.105263	62	0.546406	0.343134	-0.00549931	FALSE	Down	0.421053	0.421053	60	0.108881	-0.0353901	-0.0944476	FALSE
Glycogen storage disease type XV (GYG1)	Up	0.105263	0.105263	2	1.08443	1.09776	0.00218953	FALSE	Down	0.578947	0.578947	2	0.0101877	0.0243075	-0.166936	FALSE
Glycogen storage disease type 0 (muscle GYS1)	Up	0.105263	0.105263	2	1.08443	1.09776	0.00218953	FALSE	Down	0.578947	0.578947	2	0.0101877	0.0243075	-0.166936	FALSE
Nuclear Receptor transcription pathway	Down	0.105263	0.105263	45	1.14515	1.16013	-0.10678	FALSE	Down	0.631579	0.631579	47	-0.318887	-0.255941	-0.0631354	FALSE
Prostacyclin signalling through prostacyclin receptor	Down	0.105263	0.105263	16	1.6742	0.670968	-0.199191	FALSE	Down	1	1	17	-1.11513	-1.46749	-0.0450477	FALSE
Ephrin signaling	Down	0.0526316	0.105263	19	0.767555	0.632044	-0.160085	FALSE	Up	0.000526316	0.105263	18	0.961677	0.696919	0.0329581	TRUE
Adrenaline,noradrenaline inhibits insulin secretion	Down	0.105263	0.105263	25	1.30397	0.459547	-0.153164	FALSE	Down	0.0526316	0.157895	26	1.95904	1.62361	-0.147212	FALSE
G alpha (i) signalling events	Down	0.000526316	0.105263	197	4.12729	3.45858	-0.0954087	TRUE	Down	0.894737	1	187	0.12289	-0.231203	-0.129705	FALSE
G alpha (z) signalling events	Down	0.105263	0.105263	43	2.05604	1.17088	-0.208962	FALSE	Down	1	1	44	-1.41531	-1.79032	-0.0566168	FALSE
Class C/3 (Metabotropic glutamate/pheromone receptors)	Down	0.105263	0.105263	13	4.2603	4.38823	-0.0806986	FALSE	Down	0.263158	0.473684	12	0.842211	0.926383	-0.289042	FALSE
Sodium/Calcium exchangers	Up	0.000526316	0.105263	10	2.48771	2.43754	0.00593129	TRUE	Up	0.421053	0.789474	10	-0.150692	-0.103343	0.029508	FALSE
Organic anion transporters	Up	0.210526	0.105263	6	1.39076	1.4902	0.157295	FALSE	Down	0.684211	0.684211	6	-0.215599	-0.161664	-0.068397	FALSE
Role of ABL in ROBO-SLIT signaling	Down	0.210526	0.105263	8	-0.20881	-0.236984	-0.0607277	FALSE	Down	0.736842	0.526316	8	-0.710517	-0.73044	-0.132026	FALSE
Signal transduction by L1	Down	0.105263	0.105263	21	1.19379	0.821725	-0.141285	FALSE	Down	0.157895	0.157895	21	0.44413	0.0492575	-0.109807	FALSE
Aquaporin-mediated transport	Down	0.105263	0.105263	40	2.01613	1.05111	-0.258226	FALSE	Up	1	1	43	-0.906039	-1.3276	0.00640222	FALSE
Regulation of mitotic cell cycle	Up	0.000526316	0.105263	84	2.28821	0.422575	0.120256	TRUE	Up	0.000526316	0.000526316	84	5.31642	2.89523	0.170361	TRUE
Regulated Necrosis	Up	0.105263	0.105263	52	0.754109	0.45647	0.0697049	FALSE	Down	0.315789	0.315789	47	-0.134105	-0.489941	-0.0486686	FALSE
Negative regulation of TCF-dependent signaling by DVL-interacting proteins	Down	0.105263	0.105263	5	0.544683	0.610464	-0.0854739	FALSE	Down	0.421053	0.421053	5	0.13723	0.177464	-0.287365	FALSE
Defective TBXAS1 causes GHDD	Up	0.000526316	0.105263	1	1.59503	1.60937	0.306666	TRUE	Up	0.000526316	0.000526316	1	4.17	4.22073	0.398364	TRUE
RHO GTPases activate PKNs	Down	0.105263	0.105263	55	1.8663	-0.557351	-0.321824	FALSE	Down	0.0526316	0.368421	51	0.57034	-0.821859	-0.15528	FALSE
LGI-ADAM interactions	Down	0.210526	0.105263	12	1.50265	1.61925	-0.19292	FALSE	Up	0.421053	0.315789	11	0.586913	0.68547	0.192967	FALSE
DNA Double-Strand Break Repair	Up	0.000526316	0.105263	144	3.35578	1.75573	0.036347	TRUE	Up	0.000526316	0.000526316	141	2.94611	1.9457	0.0886922	TRUE
Resolution of D-Loop Structures	Up	0.105263	0.105263	34	2.28994	1.96268	0.236672	FALSE	Up	0.0526316	0.0526316	34	2.11075	1.74602	0.144108	FALSE
Homology Directed Repair	Up	0.000526316	0.105263	114	3.63479	1.86932	0.0549018	TRUE	Up	0.000526316	0.157895	111	2.40729	1.37402	0.102627	TRUE
HDR through Homologous Recombination (HRR) or Single Strand Annealing (SSA)	Up	0.105263	0.105263	108	3.32882	1.51504	0.0448661	FALSE	Up	0.000526316	0.157895	105	2.32403	1.25824	0.100547	TRUE
Resolution of D-loop Structures through Holliday Junction Intermediates	Up	0.105263	0.105263	33	2.4787	2.14573	0.243116	FALSE	Up	0.157895	0.0526316	33	2.0838	1.71187	0.156514	FALSE
Processing of DNA double-strand break ends	Down	0.000526316	0.105263	74	3.23612	1.15389	-0.0228396	TRUE	Up	0.000526316	0.315789	71	1.72529	0.557545	0.0935943	TRUE
TP53 Regulates Transcription of Genes Involved in G1 Cell Cycle Arrest	Up	0.000526316	0.105263	14	2.71503	2.01007	0.141054	TRUE	Up	0.263158	0.263158	14	1.57842	1.14552	0.116653	FALSE
Metabolism of carbohydrates	Down	0.000526316	0.105263	261	1.06299	0.682513	-0.00331748	TRUE	Down	0.684211	0.578947	256	-0.699391	-1.21976	-0.00845482	FALSE
mRNA Editing: C to U Conversion	Up	0.105263	0.105263	4	6.04755	6.29112	0.530768	FALSE	Up	0.0526316	0.0526316	2	1.20142	1.29056	0.169211	FALSE
Pyrimidine catabolism	Up	0.105263	0.105263	11	1.5622	1.69709	0.171187	FALSE	Down	0.894737	0.684211	10	-0.145651	-0.0624235	-0.035084	FALSE
Formation of the Editosome	Up	0.105263	0.105263	4	6.04755	6.29112	0.530768	FALSE	Up	0.0526316	0.0526316	2	1.20142	1.29056	0.169211	FALSE
PTK6 Regulates Proteins Involved in RNA Processing	Down	0.105263	0.105263	5	0.627053	0.600675	-0.632746	FALSE	Up	0.684211	0.578947	5	-0.137841	-0.0914052	0.300446	FALSE
Deregulated CDK5 triggers multiple neurodegenerative pathways in Alzheimer's disease models	Up	0.210526	0.105263	20	0.0480191	-0.12095	0.0455938	FALSE	Up	0.210526	0.315789	20	0.569685	0.461052	0.0503056	FALSE
Neurodegenerative Diseases	Up	0.210526	0.105263	20	0.0480191	-0.12095	0.0455938	FALSE	Up	0.210526	0.315789	20	0.569685	0.461052	0.0503056	FALSE
MET activates PTK2 signaling	Down	0.105263	0.105263	29	3.13101	2.81209	-0.181681	FALSE	Up	0.789474	0.789474	30	-0.0511281	-0.171881	0.0150646	FALSE
MET promotes cell motility	Down	0.105263	0.105263	40	2.33445	2.02012	-0.163981	FALSE	Up	0.894737	0.684211	40	-0.459209	-0.696721	0.0128929	FALSE
RUNX2 regulates osteoblast differentiation	Down	0.105263	0.105263	24	1.7268	1.46018	-0.312514	FALSE	Down	0.526316	0.578947	24	-0.424684	-0.654452	-0.158491	FALSE
RUNX2 regulates bone development	Down	0.105263	0.105263	31	1.88719	1.63433	-0.358083	FALSE	Down	0.684211	0.684211	31	-0.684475	-0.881354	-0.191942	FALSE
RUNX2 regulates genes involved in cell migration	Down	0.105263	0.105263	7	1.76225	1.06819	-0.274943	FALSE	Up	0.421053	0.421053	6	-0.211047	-0.702402	0.119266	FALSE
LDL clearance	Up	0.315789	0.105263	18	0.322385	0.288676	0.0878288	FALSE	Down	0.263158	0.263158	17	0.254258	0.251757	-0.0147322	FALSE
RHOA GTPase cycle	Up	0.000526316	0.105263	143	2.75807	2.6972	0.0567559	TRUE	Down	0.105263	0.105263	142	0.793571	0.688619	-0.00962425	FALSE
Loss of function of MECP2 in Rett syndrome	Down	0.210526	0.105263	12	-0.188385	-0.607236	-0.0562038	FALSE	Down	0.736842	0.631579	13	-1.02875	-1.28547	-0.0332839	FALSE
Pervasive developmental disorders	Down	0.210526	0.105263	12	-0.188385	-0.607236	-0.0562038	FALSE	Down	0.736842	0.631579	13	-1.02875	-1.28547	-0.0332839	FALSE
Loss of phosphorylation of MECP2 at T308	Down	0.105263	0.105263	4	0.493068	0.0558029	-0.221192	FALSE	Down	0.631579	0.736842	4	-1.08972	-1.16945	-0.0243761	FALSE
HCMV Infection	Down	0.000526316	0.105263	118	1.00358	-1.79948	-0.123267	TRUE	Up	0.157895	0.263158	117	1.18159	-1.31978	0.0177067	FALSE
Diseases of programmed cell death	Down	0.105263	0.105263	65	3.35069	0.894811	-0.126743	FALSE	Down	0.368421	0.368421	61	0.894164	-0.414669	-0.0495669	FALSE
Anti-inflammatory response favouring Leishmania parasite infection	Down	0.000526316	0.105263	64	1.15668	0.0601266	-0.180372	TRUE	Up	0.684211	0.684211	61	-1.06182	-1.6649	0.00544094	FALSE
Leishmania parasite growth and survival	Down	0.000526316	0.105263	64	1.15668	0.0601266	-0.180372	TRUE	Up	0.684211	0.684211	61	-1.06182	-1.6649	0.00544094	FALSE
Disorders of Developmental Biology	Down	0.210526	0.105263	12	-0.188385	-0.607236	-0.0562038	FALSE	Down	0.736842	0.631579	13	-1.02875	-1.28547	-0.0332839	FALSE
Attachment and Entry	Up	0.105263	0.105263	3	1.6802	1.58968	0.676445	FALSE	Down	0.736842	0.736842	3	-0.282563	-0.312668	-0.189208	FALSE
Disorders of Nervous System Development	Down	0.210526	0.105263	12	-0.188385	-0.607236	-0.0562038	FALSE	Down	0.736842	0.631579	13	-1.02875	-1.28547	-0.0332839	FALSE
Defective homologous recombination repair (HRR) due to BRCA1 loss of function	Up	0.105263	0.105263	25	1.71305	1.27533	0.21456	FALSE	Up	0.263158	0.263158	25	1.61931	1.13566	0.154598	FALSE
Defective homologous recombination repair (HRR) due to PALB2 loss of function	Up	0.105263	0.105263	25	1.71305	1.27533	0.21456	FALSE	Up	0.263158	0.263158	25	1.61931	1.13566	0.154598	FALSE
Defective HDR through Homologous Recombination Repair (HRR) due to PALB2 loss of BRCA1 binding function	Up	0.105263	0.105263	25	1.71305	1.27533	0.21456	FALSE	Up	0.263158	0.263158	25	1.61931	1.13566	0.154598	FALSE
Defective HDR through Homologous Recombination Repair (HRR) due to PALB2 loss of BRCA2/RAD51/RAD51C binding function	Up	0.105263	0.105263	25	1.71305	1.27533	0.21456	FALSE	Up	0.263158	0.263158	25	1.61931	1.13566	0.154598	FALSE
Heme signaling	Down	0.105263	0.105263	43	0.351339	-0.217098	-0.0714589	FALSE	Down	0.789474	0.578947	42	-1.04131	-1.3551	-0.0446585	FALSE
Impaired BRCA2 binding to PALB2	Up	0.105263	0.105263	24	1.884	1.46008	0.222212	FALSE	Up	0.263158	0.263158	24	1.61131	1.22124	0.166261	FALSE
SARS-CoV-1 targets host intracellular signalling and regulatory pathways	Down	0.105263	0.105263	16	0.252654	-0.333797	-0.150003	FALSE	Down	0.578947	0.578947	16	-0.859999	-1.26375	-0.0725439	FALSE
SARS-CoV-2 targets host intracellular signalling and regulatory pathways	Down	0.105263	0.105263	12	0.644467	-0.17974	-0.0553316	FALSE	Down	0.263158	0.263158	12	-0.246781	-0.766072	-0.0331809	FALSE
Inhibition of voltage gated Ca2+ channels via Gbeta/gamma subunits	Down	0.105263	0.105263	25	1.16452	0.38023	-0.248461	FALSE	Down	1	1	24	-1.08957	-1.36099	-0.273767	FALSE
Neurotransmitter receptors and postsynaptic signal transmission	Down	0.157895	0.157895	178	3.15621	2.06114	-0.146096	FALSE	Down	0.263158	0.473684	169	2.01633	0.906368	-0.15299	FALSE
Neuronal System	Down	0.157895	0.157895	349	4.62878	4.1053	-0.159438	FALSE	Down	0.473684	0.578947	330	2.07292	1.49522	-0.128302	FALSE
Regulation of gene expression by Hypoxia-inducible Factor	Down	0.0526316	0.157895	11	2.31814	1.81829	-0.607811	FALSE	Down	1	1	11	-0.772469	-1.04031	-0.225621	FALSE
Erythrocytes take up oxygen and release carbon dioxide	Down	0.157895	0.157895	3	1.91236	1.988	-0.952675	FALSE	Down	0.263158	0.368421	2	1.0101	1.07403	-0.652229	FALSE
Activation of PUMA and translocation to mitochondria	Down	0.157895	0.157895	9	0.832495	0.590142	-0.059347	FALSE	Down	0.210526	0.315789	8	0.547073	0.365559	-0.0434331	FALSE
Hydrolysis of LPE	Up	0.263158	0.157895	2	0.673864	0.721816	0.130498	FALSE	Up	0.684211	0.684211	2	-0.325718	-0.30076	0.108737	FALSE
PKA activation in glucagon signalling	Down	0.0526316	0.157895	16	1.47839	0.889967	-0.182998	FALSE	Down	0.421053	0.421053	16	0.300814	-0.100068	-0.0955023	FALSE
NOD1/2 Signaling Pathway	Up	0.0526316	0.157895	34	0.767175	0.285576	0.134719	FALSE	Down	0.736842	0.736842	34	-0.931259	-1.41145	-0.105979	FALSE
Polymerase switching on the C-strand of the telomere	Up	0.157895	0.157895	25	1.14345	0.791066	0.163077	FALSE	Up	0.263158	0.368421	25	0.797493	0.457934	0.0805373	FALSE
Chondroitin sulfate/dermatan sulfate metabolism	Up	0.157895	0.157895	47	2.41999	2.31273	0.0147146	FALSE	Up	0.368421	0.368421	47	0.561273	0.545503	0.0481739	FALSE
Downstream signal transduction	Down	0.0526316	0.157895	28	0.165598	-0.734802	-0.133266	FALSE	Down	0.210526	0.315789	27	-0.472893	-1.17574	-0.0840515	FALSE
TRKA activation by NGF	Down	0.157895	0.157895	1	1.33896	1.3254	-0.993927	FALSE	Up	1	0.789474	1	-0.840645	-0.838944	0.0224205	FALSE
Estrogen biosynthesis	Up	0.157895	0.157895	4	1.53018	1.57247	0.473134	FALSE	Down	0.789474	0.789474	3	-0.155894	-0.109655	-0.196911	FALSE
Axonal growth inhibition (RHOA activation)	Down	0.157895	0.157895	9	1.01544	1.07549	-0.231975	FALSE	Down	0.263158	0.263158	8	0.437939	0.47926	-0.242969	FALSE
p75NTR regulates axonogenesis	Down	0.157895	0.157895	9	1.01544	1.07549	-0.231975	FALSE	Down	0.263158	0.263158	8	0.437939	0.47926	-0.242969	FALSE
Beta-catenin phosphorylation cascade	Down	0.157895	0.157895	17	-0.0255101	-0.704302	-0.0631683	FALSE	Down	0.684211	0.578947	17	-0.766826	-1.31709	-0.0314861	FALSE
Membrane Trafficking	Down	0.157895	0.157895	589	-0.886329	-1.10884	-0.0183718	FALSE	Down	0.157895	0.0526316	581	0.0613558	-0.348407	-0.00588367	FALSE
Keratan sulfate degradation	Down	0.157895	0.157895	10	1.08958	1.07973	-0.0968881	FALSE	Up	0.684211	0.684211	9	-0.336217	-0.328274	0.408829	FALSE
Cell surface interactions at the vascular wall	Down	0.157895	0.157895	104	2.75807	2.20527	-0.12927	FALSE	Down	0.263158	0.368421	93	0.767883	0.466202	-0.0154347	FALSE
YAP1- and WWTR1 (TAZ)-stimulated gene expression	Down	0.157895	0.157895	13	2.50028	2.52628	-0.304421	FALSE	Down	0.578947	0.578947	13	0.42389	0.432693	-0.269015	FALSE
Epigenetic regulation of gene expression	Down	0.157895	0.157895	149	0.506998	-1.13684	-0.103256	FALSE	Down	0.526316	0.526316	147	-1.17954	-2.11854	-0.0379348	FALSE
Oxidative Stress Induced Senescence	Down	0.157895	0.157895	83	1.79413	-0.504916	-0.12678	FALSE	Down	0.105263	0.421053	79	0.652877	-0.633617	-0.0640197	FALSE
Senescence-Associated Secretory Phenotype (SASP)	Down	0.0526316	0.157895	71	2.66449	-0.0958107	-0.1367	FALSE	Down	0.000526316	0.105263	66	2.82913	1.04514	-0.0552342	TRUE
Cytosolic iron-sulfur cluster assembly	Up	0.368421	0.157895	13	-0.0785767	-0.160971	0.0691587	FALSE	Down	0.421053	0.421053	13	-0.154105	-0.19462	-0.00374588	FALSE
Acetylcholine Neurotransmitter Release Cycle	Down	0.157895	0.157895	16	1.75491	1.75854	-0.373039	FALSE	Down	0.578947	0.578947	15	0.301566	0.343116	-0.393041	FALSE
HDACs deacetylate histones	Down	0.157895	0.157895	54	2.49817	0.0595602	-0.274268	FALSE	Down	0.157895	0.263158	52	0.456204	-0.782383	-0.0925434	FALSE
PKMTs methylate histone lysines	Down	0.263158	0.157895	45	1.21704	0.767256	-0.0438429	FALSE	Down	0.526316	0.526316	46	-0.531718	-0.624631	-0.0595511	FALSE
Glycogen synthesis	Up	0.0526316	0.157895	9	1.36053	1.24902	0.147217	FALSE	Down	0.631579	0.631579	10	-0.684137	-0.869115	-0.109374	FALSE
Defective PAPSS2 causes SEMD-PA	Down	0.157895	0.157895	1	1.49954	1.49919	-0.443373	FALSE	Up	0.000526316	0.000526316	1	0.678143	0.685667	0.11887	TRUE
Defective CHST6 causes MCDC1	Down	0.157895	0.157895	5	1.64082	1.65293	-0.260048	FALSE	Up	0.526316	0.526316	4	0.0611686	0.073601	0.779988	FALSE
Defective B4GALT1 causes B4GALT1-CDG (CDG-2d)	Down	0.210526	0.157895	5	1.08014	1.08002	-0.228139	FALSE	Up	0.157895	0.263158	4	1.12812	1.09606	0.833981	FALSE
Defective HEXB causes GM2G2	Up	0.157895	0.157895	1	0.91734	0.890437	0.213424	FALSE	Up	0.0526316	0.0526316	1	0.876211	0.857887	0.167593	FALSE
Deactivation of the beta-catenin transactivating complex	Down	0.157895	0.157895	38	0.373067	0.0753401	-0.068994	FALSE	Down	0.421053	0.421053	38	-0.659132	-0.975068	-0.0260347	FALSE
Orexin and neuropeptides FF and QRFP bind to their respective receptors	Up	0.157895	0.157895	3	1.32312	1.38444	0.281421	FALSE	Up	0.894737	0.894737	2	-0.621275	-0.604212	0.903781	FALSE
CTLA4 inhibitory signaling	Up	0.157895	0.157895	19	1.04274	-0.22704	0.118508	FALSE	Down	0.368421	0.210526	17	-0.490682	-1.45579	-0.0143954	FALSE
Histamine receptors	Down	0.157895	0.157895	4	3.58988	3.70896	-0.662452	FALSE	Down	0.578947	0.578947	4	0.251217	0.303174	-0.577494	FALSE
Rap1 signalling	Up	0.157895	0.157895	15	0.281308	0.166183	0.0386891	FALSE	Up	1	0.736842	14	-1.2999	-1.42593	0.0539302	FALSE
EPH-ephrin mediated repulsion of cells	Down	0.157895	0.157895	49	0.863467	0.661802	-0.114394	FALSE	Down	0.315789	0.315789	48	-0.116163	-0.277816	-0.0280779	FALSE
Trafficking of AMPA receptors	Down	0.157895	0.157895	28	1.0088	0.801731	-0.155764	FALSE	Down	0.473684	0.473684	27	0.262102	0.151463	-0.129348	FALSE
Glutamate binding, activation of AMPA receptors and synaptic plasticity	Down	0.157895	0.157895	28	1.0088	0.801731	-0.155764	FALSE	Down	0.473684	0.473684	27	0.262102	0.151463	-0.129348	FALSE
SEMA3A-Plexin repulsion signaling by inhibiting Integrin adhesion	Down	0.157895	0.157895	14	0.660624	0.567817	-0.076907	FALSE	Down	0.105263	0.210526	14	1.27202	1.20973	-0.361142	FALSE
Sema4D mediated inhibition of cell attachment and migration	Up	0.157895	0.157895	8	0.867942	0.702953	0.0135738	FALSE	Down	0.526316	0.421053	8	-0.629021	-0.702379	-0.0924789	FALSE
Platelet calcium homeostasis	Down	0.0526316	0.157895	24	3.07864	3.02174	-0.17671	FALSE	Up	0.894737	0.789474	23	-0.935228	-0.994705	0.0192976	FALSE
DCC mediated attractive signaling	Down	0.0526316	0.157895	14	1.5518	1.38691	-0.175182	FALSE	Down	0.000526316	0.105263	14	1.17912	0.92064	-0.247349	TRUE
Netrin mediated repulsion signals	Down	0.0526316	0.157895	8	2.06489	1.90258	-0.423645	FALSE	Down	0.157895	0.157895	8	1.28829	1.12265	-0.43092	FALSE
Role of second messengers in netrin-1 signaling	Down	0.157895	0.157895	6	0.630785	0.5844	-0.178732	FALSE	Down	0.157895	0.157895	7	0.856621	0.883097	-0.589373	FALSE
Defective B3GALT6 causes EDSP2 and SEMDJL1	Down	0.157895	0.157895	20	2.75471	2.46395	-0.023622	FALSE	Down	0.263158	0.263158	18	0.539243	0.357049	-0.0189716	FALSE
Localization of the PINCH-ILK-PARVIN complex to focal adhesions	Up	0.263158	0.157895	4	0.600302	0.388121	0.271455	FALSE	Down	0.736842	0.736842	4	-0.935637	-0.91791	-0.000755973	FALSE
Disassembly of the destruction complex and recruitment of AXIN to the membrane	Down	0.263158	0.157895	30	-0.215493	-0.812252	-0.0808069	FALSE	Down	0.473684	0.473684	29	-0.926889	-1.34157	-0.0370915	FALSE
Synthesis of dolichyl-phosphate-glucose	Up	0.263158	0.157895	2	0.852153	0.91018	0.284482	FALSE	Up	0.894737	0.894737	2	-0.837827	-0.823852	0.0384908	FALSE
DNA methylation	Down	0.0526316	0.157895	27	3.82345	0.532779	-0.488165	FALSE	Down	0.578947	0.684211	25	0.537963	-1.11777	-0.193281	FALSE
UNC93B1 deficiency - HSE	Up	0.157895	0.157895	2	1.57313	1.57968	0.393827	FALSE	Down	0.631579	0.578947	2	-0.263494	-0.259019	-0.331886	FALSE
TRAF3 deficiency - HSE	Up	0.157895	0.157895	3	1.48455	1.37652	0.280136	FALSE	Down	0.421053	0.421053	3	0.368732	0.300029	-0.205905	FALSE
Defective SLC2A1 causes GLUT1 deficiency syndrome 1 (GLUT1DS1)	Down	0.263158	0.157895	1	1.12167	1.12209	-0.665082	FALSE	Down	0.894737	0.894737	1	-0.540446	-0.537488	-0.186122	FALSE
Defective SLC11A2 causes hypochromic microcytic anemia, with iron overload 1 (AHMIO1)	Down	0.157895	0.157895	1	1.10279	1.13867	-0.352267	FALSE	Down	0.526316	0.421053	1	-0.342984	-0.330074	-0.0415724	FALSE
Defective SLC4A4 causes renal tubular acidosis, proximal, with ocular abnormalities and mental retardation (pRTA-OA)	Down	0.157895	0.157895	1	1.38106	1.42787	-0.626894	FALSE	Up	0.578947	0.473684	1	0.139522	0.165698	0.206557	FALSE
GLI proteins bind promoters of Hh responsive genes to promote transcription	Down	0.157895	0.157895	7	2.36327	2.43165	-0.318582	FALSE	Down	0.421053	0.315789	7	0.204384	0.267741	-0.212115	FALSE
Lactose synthesis	Down	0.368421	0.157895	2	0.289711	0.286889	-0.32444	FALSE	Up	0.368421	0.368421	2	0.549632	0.490647	0.0175966	FALSE
Protein-protein interactions at synapses	Down	0.157895	0.157895	82	1.66336	1.88353	-0.0639719	FALSE	Down	0.263158	0.263158	74	1.42425	1.63983	-0.00758233	FALSE
TP53 Regulates Transcription of Death Receptors and Ligands	Down	0.263158	0.157895	12	1.75285	1.6497	-0.218618	FALSE	Down	0.105263	0.105263	10	2.27689	2.26083	-0.40683	FALSE
Regulation of TP53 Activity through Acetylation	Down	0.263158	0.157895	30	-0.410572	-1.12277	-0.0161851	FALSE	Up	0.631579	0.526316	30	-1.32157	-1.78496	3.14703e-05	FALSE
Assembly of the ORC complex at the origin of replication	Down	0.157895	0.157895	32	2.89772	-0.145753	-0.417687	FALSE	Down	0.315789	0.684211	29	0.392692	-1.19097	-0.199793	FALSE
Creatine metabolism	Down	0.263158	0.157895	9	1.63285	1.75298	-0.202885	FALSE	Up	0.842105	0.631579	8	-0.443726	-0.389113	0.233671	FALSE
RNA Polymerase I Promoter Opening	Down	0.000526316	0.157895	26	3.16978	-0.203804	-0.531693	TRUE	Down	0.473684	0.473684	23	0.700519	-1.11815	-0.253086	FALSE
Purine salvage	Up	0.157895	0.157895	13	0.708821	0.833206	0.157191	FALSE	Up	0.736842	0.526316	12	-0.148088	-0.0700258	0.0279633	FALSE
MET activates PTPN11	Up	0.157895	0.157895	5	1.1472	0.654754	0.519949	FALSE	Down	0.842105	0.842105	5	-1.10948	-1.41314	-0.199622	FALSE
MET interacts with TNS proteins	Up	0.157895	0.157895	5	3.02527	2.65554	0.293112	FALSE	Down	1	0.894737	4	-1.21002	-1.21638	-0.299599	FALSE
RAB GEFs exchange GTP for GDP on RABs	Down	0.263158	0.157895	90	-0.734342	-0.746377	-0.00836015	FALSE	Up	0.842105	0.842105	89	-1.69586	-1.66999	0.040753	FALSE
Chylomicron clearance	Up	0.157895	0.157895	4	2.11518	2.03106	0.659109	FALSE	Up	0.0526316	0.0526316	3	1.21036	1.10514	0.435998	FALSE
Alanine metabolism	Down	0.157895	0.157895	2	1.31531	1.40647	-0.159491	FALSE	Up	0.842105	0.736842	2	-0.84337	-0.826367	0.00106048	FALSE
ROBO receptors bind AKAP5	Down	0.157895	0.157895	9	1.35425	1.11035	-0.0621305	FALSE	Down	0.947368	0.947368	9	-1.21895	-1.30911	-0.10677	FALSE
RHOQ GTPase cycle	Down	0.157895	0.157895	57	0.938668	0.80412	-0.0669051	FALSE	Up	0.210526	0.210526	56	0.992633	0.828164	0.012655	FALSE
TLR3-mediated TICAM1-dependent programmed cell death	Up	0.157895	0.157895	5	1.52911	1.26962	0.487426	FALSE	Down	0.473684	0.578947	5	0.55271	0.377613	-0.0771992	FALSE
Degradation of GABA	Down	0.157895	0.157895	2	0.972555	1.03987	-0.289463	FALSE	Down	0.0526316	0.0526316	2	1.35744	1.44487	-0.122091	FALSE
NF-kB activation through FADD/RIP-1 pathway mediated by caspase-8 and -10	Up	0.157895	0.157895	13	1.15514	0.776749	0.220331	FALSE	Up	1	1	13	-1.11918	-1.27022	0.0994259	FALSE
Ion transport by P-type ATPases	Down	0.263158	0.157895	52	1.89287	1.95355	-0.105498	FALSE	Down	0.894737	0.894737	48	-0.865269	-0.784163	-0.0212103	FALSE
IKK complex recruitment mediated by RIP1	Up	0.157895	0.157895	20	1.05475	0.450419	0.062049	FALSE	Down	0.421053	0.526316	19	-0.383762	-0.872303	-0.109269	FALSE
TRAF6-mediated induction of TAK1 complex within TLR4 complex	Up	0.0526316	0.157895	14	1.16839	0.734109	0.0757452	FALSE	Down	0.526316	0.526316	13	-0.159001	-0.621157	-0.0693254	FALSE
Manipulation of host energy metabolism	Down	0.157895	0.157895	2	1.88745	1.92491	-0.354984	FALSE	Down	0.368421	0.368421	2	0.858948	0.893938	-0.177266	FALSE
Defective pyroptosis	Down	0.000526316	0.157895	36	4.33806	1.33644	-0.321245	TRUE	Down	0.684211	0.684211	33	0.515446	-1.0132	-0.140055	FALSE
Sensory perception of taste	Down	0.0526316	0.157895	22	3.69913	3.56218	-0.119031	FALSE	Down	0.0526316	0.0526316	20	4.17602	4.17928	-0.647789	FALSE
IRAK2 mediated activation of TAK1 complex upon TLR7/8 or 9 stimulation	Up	0.157895	0.157895	13	1.04983	0.592636	0.104195	FALSE	Down	0.526316	0.526316	12	-0.231515	-0.718896	-0.0690422	FALSE
N-Glycan antennae elongation	Down	0.157895	0.157895	14	0.811621	0.820472	-0.217527	FALSE	Up	0.684211	0.578947	12	-0.30042	-0.341917	0.0392654	FALSE
Uptake of dietary cobalamins into enterocytes	Up	0.157895	0.157895	5	1.1595	1.19137	0.213819	FALSE	Down	0.210526	0.105263	6	1.33958	1.35335	-0.385102	FALSE
Transport of RCbl within the body	Up	0.157895	0.157895	8	1.77119	1.78529	0.193988	FALSE	Down	0.789474	0.578947	7	-0.247228	-0.241022	-0.167217	FALSE
Gastrulation	Down	0.157895	0.157895	45	2.28874	1.94111	-0.190821	FALSE	Down	0.894737	0.789474	46	-0.0957346	-0.347883	-0.167604	FALSE
Amyloid fiber formation	Down	0.157895	0.157895	61	3.11365	0.844527	-0.186262	FALSE	Down	0.789474	0.684211	54	0.0442181	-1.21241	-0.0840612	FALSE
Interleukin-6 signaling	Down	0.210526	0.210526	11	0.730574	0.292139	-0.0069344	FALSE	Up	0.894737	0.789474	10	-0.919442	-1.10438	0.0695074	FALSE
MAPK1 (ERK2) activation	Up	0.105263	0.210526	9	0.864056	0.41733	0.0272953	FALSE	Up	0.789474	0.789474	8	-0.943946	-1.06793	0.0772612	FALSE
Erythrocytes take up carbon dioxide and release oxygen	Down	0.210526	0.210526	7	0.930896	1.018	-0.338472	FALSE	Down	0.894737	0.894737	6	-0.416423	-0.361381	-0.218953	FALSE
PI3K events in ERBB4 signaling	Up	0.105263	0.210526	9	1.16448	0.559665	0.108516	FALSE	Down	0.0526316	0.263158	6	0.93208	0.439615	-0.051351	FALSE
Developmental Biology	Down	0.105263	0.210526	888	1.28929	-0.269291	-0.0797264	FALSE	Down	0.105263	0.105263	852	0.862514	-0.638369	-0.105941	FALSE
Ca2+ activated K+ channels	Up	0.210526	0.210526	8	2.01442	2.13351	0.0326223	FALSE	Down	1	1	6	-0.979037	-0.937339	-0.110282	FALSE
Potassium Channels	Down	0.210526	0.210526	77	3.79867	3.59613	-0.235626	FALSE	Down	1	0.894737	74	-0.617596	-0.602152	-0.249932	FALSE
Voltage gated Potassium channels	Down	0.105263	0.210526	28	2.35652	2.5702	-0.489263	FALSE	Down	0.684211	0.578947	28	0.697716	0.888232	-0.0777459	FALSE
Transcription of E2F targets under negative control by DREAM complex	Up	0.210526	0.210526	18	1.62358	1.38122	0.193175	FALSE	Up	0.0526316	0.0526316	18	2.44358	2.23373	0.0751185	FALSE
Collagen degradation	Down	0.210526	0.210526	54	3.20345	3.11924	-0.387272	FALSE	Up	0.789474	0.789474	48	-0.521682	-0.525861	0.0398563	FALSE
Degradation of the extracellular matrix	Down	0.105263	0.210526	118	3.54128	3.55735	-0.261887	FALSE	Up	0.684211	0.578947	109	0.0397508	0.106087	0.0241226	FALSE
O2/CO2 exchange in erythrocytes	Down	0.210526	0.210526	7	0.930896	1.018	-0.338472	FALSE	Down	0.894737	0.894737	6	-0.416423	-0.361381	-0.218953	FALSE
Telomere Maintenance	Down	0.000526316	0.210526	85	3.16157	0.660785	-0.0665215	TRUE	Up	0.0526316	0.157895	82	1.98222	0.43075	0.022561	FALSE
IRF3 mediated activation of type 1 IFN	Down	0.210526	0.210526	4	1.11477	1.02939	-0.138695	FALSE	Up	0.684211	0.684211	4	-0.330575	-0.352648	0.0948963	FALSE
Disease	Down	0.157895	0.210526	1526	-1.00838	-3.28266	-0.0183189	FALSE	Down	0.000526316	0.105263	1487	-0.227611	-2.45082	-0.0222707	TRUE
Nef-mediates down modulation of cell surface receptors by recruiting them to clathrin adapters	Down	0.315789	0.210526	18	-0.441201	-0.561822	-0.0521645	FALSE	Down	0.736842	0.631579	18	-1.14341	-1.24309	-0.0788054	FALSE
Nef mediated downregulation of MHC class I complex cell surface expression	Down	0.315789	0.210526	10	0.279015	0.244891	-0.1024	FALSE	Down	0.631579	0.526316	10	-0.791653	-0.796881	-0.133639	FALSE
Collagen biosynthesis and modifying enzymes	Down	0.315789	0.210526	61	2.28448	2.30396	-0.220124	FALSE	Down	0.789474	0.789474	59	-0.56662	-0.488794	-0.0170791	FALSE
Synthesis of PIPs at the early endosome membrane	Down	0.315789	0.210526	16	-0.173966	-0.149446	-0.0124988	FALSE	Down	1	1	16	-1.30689	-1.27809	-0.00893545	FALSE
Plasma lipoprotein assembly, remodeling, and clearance	Up	0.105263	0.210526	59	0.657659	0.51636	0.0737559	FALSE	Down	0.368421	0.421053	57	0.745756	0.657683	-0.0105637	FALSE
Extension of Telomeres	Up	0.210526	0.210526	50	2.60405	1.90759	0.145662	FALSE	Up	0.0526316	0.0526316	50	2.52621	2.0297	0.141699	FALSE
Organelle biogenesis and maintenance	Down	0.315789	0.210526	283	-0.498053	-1.03041	-0.0178662	FALSE	Up	0.0526316	0.0526316	283	1.58587	0.936326	0.0205665	FALSE
Neurophilin interactions with VEGF and VEGFR	Down	0.210526	0.210526	4	1.23529	1.23817	-0.529381	FALSE	Down	0.0526316	0.0526316	3	2.58397	2.58497	-0.767198	FALSE
trans-Golgi Network Vesicle Budding	Up	0.210526	0.210526	70	-0.150123	-0.103785	0.0426922	FALSE	Down	0.473684	0.473684	70	-0.700825	-0.652812	-0.0519469	FALSE
Carnitine metabolism	Down	0.210526	0.210526	12	0.177045	0.0945182	-0.144316	FALSE	Down	0.789474	0.789474	13	-0.577388	-0.596084	-0.0802549	FALSE
TCF dependent signaling in response to WNT	Down	0.105263	0.210526	183	-0.206569	-2.57273	-0.132537	FALSE	Down	0.473684	0.578947	177	-1.20814	-3.11504	-0.068695	FALSE
Metabolism of nitric oxide: NOS3 activation and regulation	Up	0.315789	0.210526	14	0.514203	-0.0561132	0.0917543	FALSE	Up	0.421053	0.421053	15	-0.549262	-0.742598	0.0361342	FALSE
Assembly of collagen fibrils and other multimeric structures	Down	0.000526316	0.210526	51	3.60654	3.54681	-0.318693	TRUE	Up	0.578947	0.578947	49	0.467531	0.502909	0.00800042	FALSE
Regulation of pyruvate dehydrogenase (PDH) complex	Down	0.210526	0.210526	15	0.639072	0.701238	-0.0577243	FALSE	Down	0.894737	0.894737	15	-1.02946	-0.995557	-0.0437119	FALSE
Integrin cell surface interactions	Down	0.210526	0.210526	75	2.71016	2.59518	-0.271851	FALSE	Up	0.368421	0.368421	68	1.33892	1.30052	0.0637297	FALSE
Hyaluronan uptake and degradation	Up	0.210526	0.210526	10	0.790995	0.821463	0.112205	FALSE	Up	0.263158	0.263158	10	0.686482	0.73846	0.100574	FALSE
Mucopolysaccharidoses	Up	0.421053	0.210526	11	0.307704	0.324011	0.0485798	FALSE	Up	1	0.894737	11	-1.41434	-1.39825	0.068459	FALSE
Anchoring fibril formation	Down	0.210526	0.210526	13	2.38448	2.23399	-0.414569	FALSE	Up	0.842105	0.736842	13	-0.918538	-0.973412	0.271653	FALSE
Caspase-mediated cleavage of cytoskeletal proteins	Up	0.105263	0.210526	12	1.5512	1.51367	0.0840192	FALSE	Down	0.421053	0.421053	12	0.0124168	0.00751433	-0.149873	FALSE
Nuclear Envelope (NE) Reassembly	Up	0.000526316	0.210526	68	1.13794	-0.407829	0.0429521	TRUE	Up	0.000526316	0.000526316	69	3.45315	1.15382	0.123227	TRUE
SMAD2/3 Phosphorylation Motif Mutants in Cancer	Down	0.315789	0.210526	6	0.537046	0.339418	-0.0286152	FALSE	Up	0.789474	0.789474	6	-0.510166	-0.607487	0.0643246	FALSE
TGFBR1 KD Mutants in Cancer	Down	0.315789	0.210526	6	0.537046	0.339418	-0.0286152	FALSE	Up	0.789474	0.789474	6	-0.510166	-0.607487	0.0643246	FALSE
Transcriptional Regulation by TP53	Up	0.210526	0.210526	354	0.172451	-0.939008	0.0364194	FALSE	Down	0.000526316	0.000526316	352	1.95807	1.03051	-0.00417547	TRUE
G beta:gamma signalling through PI3Kgamma	Down	0.210526	0.210526	22	1.76845	0.513132	-0.140708	FALSE	Down	0.684211	0.684211	23	-0.61836	-1.18944	-0.0761655	FALSE
Defective MPI causes MPI-CDG	Down	0.210526	0.210526	1	0.662462	0.682361	-0.160798	FALSE	Up	0.684211	0.684211	1	-0.437038	-0.428633	0.0449989	FALSE
SUMOylation of intracellular receptors	Down	0.210526	0.210526	25	0.931771	0.831004	-0.129711	FALSE	Down	0.894737	0.894737	27	-0.933258	-0.978656	-0.154638	FALSE
Glucagon-type ligand receptors	Down	0.210526	0.210526	20	1.41242	0.526523	-0.325953	FALSE	Up	0.578947	0.789474	23	-0.333384	-0.592695	0.0628545	FALSE
Nectin/Necl trans heterodimerization	Up	0.105263	0.210526	7	1.52222	1.63688	0.158338	FALSE	Up	0.789474	0.789474	7	-0.214839	-0.145612	0.0436675	FALSE
Multifunctional anion exchangers	Up	0.315789	0.210526	8	0.697844	0.753345	0.0642073	FALSE	Up	0.894737	0.894737	8	-0.447678	-0.391987	0.0405453	FALSE
Mitotic G1 phase and G1/S transition	Up	0.000526316	0.210526	144	2.00163	0.353393	0.103767	TRUE	Up	0.000526316	0.000526316	144	3.0877	1.26996	0.0671714	TRUE
Defective ALG2 causes CDG-1i	Down	0.210526	0.210526	1	0.114988	0.135455	-0.126779	FALSE	Down	0.578947	0.578947	1	-0.196821	-0.180771	-0.0679013	FALSE
Defective ALG11 causes CDG-1p	Down	0.210526	0.210526	1	0.395318	0.42016	-0.165557	FALSE	Up	0.736842	0.736842	1	-0.592598	-0.58505	0.0350406	FALSE
Uptake and function of anthrax toxins	Down	0.210526	0.210526	11	0.250397	0.0060958	-0.0607395	FALSE	Down	0.210526	0.210526	11	0.0731229	-0.0108347	-0.0993779	FALSE
Signaling by TCF7L2 mutants	Down	0.526316	0.210526	3	-0.547704	-0.558168	-0.0663289	FALSE	Down	0.789474	0.684211	3	-0.832045	-0.84406	-0.0294558	FALSE
Defective SLC16A1 causes symptomatic deficiency in lactate transport (SDLT)	Down	0.315789	0.210526	2	-0.0795125	-0.0838492	-0.0709134	FALSE	Down	0.631579	0.631579	2	-0.338131	-0.344305	-0.0418672	FALSE
Pyroptosis	Down	0.105263	0.210526	24	1.20525	1.08431	-0.00948775	FALSE	Down	0.894737	0.789474	21	-1.3052	-1.38283	-0.0387312	FALSE
Defective ABCA1 causes TGD	Down	0.421053	0.210526	2	0.376365	0.253849	-0.549097	FALSE	Down	0.894737	0.894737	2	-0.584591	-0.622635	-0.298268	FALSE
Defective ABCA3 causes SMDP3	Down	0.210526	0.210526	1	0.749269	0.765169	-0.164204	FALSE	Up	0.684211	0.578947	1	-0.37125	-0.363263	0.0561321	FALSE
HDR through Single Strand Annealing (SSA)	Up	0.210526	0.210526	37	1.55689	0.914303	0.184252	FALSE	Up	0.157895	0.263158	37	1.57277	0.977153	0.141977	FALSE
HDR through Homologous Recombination (HRR)	Up	0.210526	0.210526	65	2.27087	1.63033	0.230748	FALSE	Up	0.0526316	0.157895	65	2.66347	2.01005	0.156556	FALSE
Defective ABCA3 causes SMDP3	Down	0.210526	0.210526	1	0.749269	0.765169	-0.164204	FALSE	Up	0.684211	0.578947	1	-0.37125	-0.363263	0.0561321	FALSE
Resolution of D-loop Structures through Synthesis-Dependent Strand Annealing (SDSA)	Up	0.210526	0.210526	27	1.78595	1.37402	0.211274	FALSE	Up	0.157895	0.263158	27	1.71279	1.25513	0.141702	FALSE
Homologous DNA Pairing and Strand Exchange	Up	0.210526	0.210526	43	2.33237	1.70159	0.217322	FALSE	Up	0.0526316	0.157895	43	2.13455	1.48791	0.167638	FALSE
Presynaptic phase of homologous DNA pairing and strand exchange	Up	0.210526	0.210526	40	1.89794	1.24274	0.210872	FALSE	Up	0.157895	0.157895	40	2.06325	1.38977	0.166889	FALSE
Post-translational protein modification	Down	0.210526	0.210526	1275	-1.93434	-2.97306	-0.0324446	FALSE	Down	0.578947	0.368421	1244	-0.683743	-1.81108	-0.0256308	FALSE
Processive synthesis on the lagging strand	Up	0.000526316	0.210526	15	2.307	1.73396	0.242428	TRUE	Up	0.105263	0.105263	15	1.18081	0.766123	0.137899	FALSE
DNA Replication	Up	0.210526	0.210526	147	1.38893	-1.34704	0.00292683	FALSE	Up	0.000526316	0.000526316	144	1.56843	-0.911912	0.0208415	TRUE
G2/M Checkpoints	Up	0.105263	0.210526	142	2.37554	0.0302685	0.0507643	FALSE	Up	0.000526316	0.000526316	139	1.83672	-0.190773	0.0676515	TRUE
Gluconeogenesis	Up	0.210526	0.210526	31	0.924739	1.07434	0.0596197	FALSE	Down	0.894737	0.894737	30	-0.881074	-0.787348	-0.0216356	FALSE
Glucose metabolism	Up	0.210526	0.210526	86	-0.131573	-0.833932	0.00666185	FALSE	Down	0.578947	0.473684	85	-0.668074	-1.73559	-0.0233639	FALSE
Pyrimidine salvage	Up	0.210526	0.210526	10	1.23904	1.35283	0.280872	FALSE	Up	0.894737	0.894737	11	-0.92697	-0.86313	0.183378	FALSE
DNA Repair	Up	0.105263	0.210526	302	1.36383	-0.106063	0.0306155	FALSE	Up	0.000526316	0.000526316	298	1.87052	0.813658	0.0376324	TRUE
mRNA Editing: A to I Conversion	Down	0.315789	0.210526	2	0.279716	0.318388	-0.186133	FALSE	Up	0.684211	0.684211	2	-0.604088	-0.584189	0.0197782	FALSE
mRNA Editing	Up	0.105263	0.210526	6	5.0993	5.3205	0.291801	FALSE	Up	0.263158	0.263158	4	0.422379	0.499479	0.0944946	FALSE
C6 deamination of adenosine	Down	0.315789	0.210526	2	0.279716	0.318388	-0.186133	FALSE	Up	0.684211	0.684211	2	-0.604088	-0.584189	0.0197782	FALSE
TRAIL signaling	Up	0.210526	0.210526	8	1.1919	1.06167	0.273746	FALSE	Down	0.368421	0.368421	6	0.795469	0.739078	-0.0748245	FALSE
Formation of editosomes by ADAR proteins	Down	0.315789	0.210526	2	0.279716	0.318388	-0.186133	FALSE	Up	0.684211	0.684211	2	-0.604088	-0.584189	0.0197782	FALSE
Beta oxidation of decanoyl-CoA to octanoyl-CoA-CoA	Up	0.315789	0.210526	6	-0.347691	-0.32482	0.0236156	FALSE	Up	0.157895	0.157895	6	0.529497	0.579569	0.0798587	FALSE
Beta oxidation of octanoyl-CoA to hexanoyl-CoA	Up	0.421053	0.210526	5	-0.0275324	-0.00576196	0.0303746	FALSE	Up	0.157895	0.157895	5	0.410262	0.4476	0.0672778	FALSE
MET activates RAS signaling	Up	0.105263	0.210526	10	0.871561	0.186114	0.23665	FALSE	Down	0.842105	0.842105	10	-1.23894	-1.7167	-0.124671	FALSE
Protein ubiquitination	Down	0.315789	0.210526	72	-0.377585	-1.49722	-0.0814686	FALSE	Up	0.315789	0.315789	70	0.0968104	-0.437626	0.000631647	FALSE
PTK6 promotes HIF1A stabilization	Down	0.315789	0.210526	6	0.919898	0.740985	-0.271908	FALSE	Up	0.473684	0.473684	6	0.239454	0.160382	0.330646	FALSE
Transcriptional regulation by the AP-2 (TFAP2) family of transcription factors	Down	0.315789	0.210526	34	1.14087	0.729798	-0.0305603	FALSE	Down	0.263158	0.263158	33	0.916354	0.554727	-0.134909	FALSE
MET activates RAP1 and RAC1	Up	0.210526	0.210526	11	0.117522	-0.126041	0.251648	FALSE	Down	0.947368	0.842105	11	-1.10786	-1.37396	-0.0826227	FALSE
MET activates STAT3	Up	0.210526	0.210526	3	2.17616	1.78936	0.839322	FALSE	Down	1	0.789474	3	-1.20929	-1.23472	-0.366333	FALSE
RUNX1 regulates transcription of genes involved in WNT signaling	Down	0.421053	0.210526	5	0.286856	0.143561	-0.0188548	FALSE	Up	0.526316	0.526316	5	0.245853	0.109289	0.230753	FALSE
Regulation of PTEN mRNA translation	Down	0.210526	0.210526	8	0.25335	0.0398385	-0.123929	FALSE	Down	0.578947	0.578947	8	-0.318373	-0.469982	-0.0879694	FALSE
RUNX3 regulates WNT signaling	Up	0.210526	0.210526	8	0.58103	0.483547	0.0583077	FALSE	Down	0.368421	0.368421	8	0.870012	0.630583	-0.246169	FALSE
Nucleotide catabolism	Up	0.421053	0.210526	31	0.383624	0.544223	0.185961	FALSE	Up	0.789474	0.684211	30	-0.327056	-0.188127	0.0476147	FALSE
Triglyceride metabolism	Down	0.315789	0.210526	27	0.687598	0.55899	-0.0096136	FALSE	Up	0.157895	0.157895	27	0.941979	1.01031	0.0864801	FALSE
Signaling by Nuclear Receptors	Down	0.000526316	0.210526	236	1.16967	-1.04471	-0.0673893	TRUE	Down	0.315789	0.421053	232	0.0933984	-1.35965	-0.059766	FALSE
RHOD GTPase cycle	Up	0.210526	0.210526	50	1.81214	1.56923	0.0898178	FALSE	Down	0.315789	0.315789	51	0.208032	0.0627765	-0.0196767	FALSE
RHOJ GTPase cycle	Up	0.210526	0.210526	54	0.670713	0.395943	0.00279222	FALSE	Up	0.000526316	0.000526316	55	1.98519	1.64998	0.0422867	TRUE
RHOV GTPase cycle	Down	0.210526	0.210526	36	1.23938	1.0155	-0.0223604	FALSE	Down	0.421053	0.315789	36	0.761672	0.424764	-0.0086793	FALSE
Interleukin-27 signaling	Down	0.210526	0.210526	9	0.909301	0.64443	-0.00206865	FALSE	Down	0.894737	0.789474	10	-0.965697	-1.07516	-0.131655	FALSE
TYSND1 cleaves peroxisomal proteins	Up	0.631579	0.210526	7	-0.354526	-0.382663	0.0390023	FALSE	Down	0.368421	0.368421	7	-0.30041	-0.256814	-0.0184815	FALSE
Signaling by NTRK3 (TRKC)	Down	0.105263	0.210526	17	0.390086	-0.45471	-0.162663	FALSE	Down	0.000526316	0.105263	17	0.952608	0.33745	-0.22428	TRUE
Meiotic recombination	Down	0.000526316	0.210526	47	3.38856	0.576332	-0.21567	TRUE	Down	0.368421	0.368421	45	1.01486	-0.495751	-0.0743925	FALSE
HCMV Early Events	Down	0.000526316	0.210526	95	1.83115	-1.27795	-0.145407	TRUE	Up	0.157895	0.157895	94	1.94713	-0.842357	0.0341864	FALSE
Regulation of localization of FOXO transcription factors	Down	0.421053	0.210526	12	-0.0232015	-0.657132	-0.138189	FALSE	Down	0.0526316	0.0526316	12	0.287772	-0.173046	-0.170283	FALSE
Transcriptional regulation of granulopoiesis	Down	0.210526	0.210526	52	2.58561	-0.17295	-0.218723	FALSE	Down	0.368421	0.473684	48	0.900423	-0.595463	-0.113018	FALSE
Activation of AMPK downstream of NMDARs	Down	0.210526	0.210526	23	0.309372	-0.666785	-0.12831	FALSE	Up	0.105263	0.105263	24	2.7124	1.008	0.102318	FALSE
Signaling by MRAS-complex mutants	Down	0.421053	0.210526	8	-0.493688	-0.574331	-0.0508933	FALSE	Down	0.421053	0.421053	8	-0.576339	-0.633215	-0.0373443	FALSE
Inhibition of DNA recombination at telomere	Down	0.105263	0.210526	41	1.4663	-1.3997	-0.312159	FALSE	Down	0.473684	0.684211	38	-0.189778	-1.92154	-0.140486	FALSE
Diseases of DNA repair	Up	0.210526	0.210526	51	2.30927	1.74788	0.187976	FALSE	Up	0.0526316	0.0526316	51	2.08657	1.51336	0.156694	FALSE
Diseases of DNA Double-Strand Break Repair	Up	0.210526	0.210526	41	2.03373	1.39155	0.211012	FALSE	Up	0.157895	0.157895	41	2.00637	1.3489	0.165195	FALSE
Translation of Replicase and Assembly of the Replication Transcription Complex	Down	0.315789	0.210526	12	-0.192372	-0.337686	-0.0735443	FALSE	Down	0.684211	0.578947	12	-0.853349	-0.940376	-0.0910697	FALSE
SARS-CoV-1 targets PDZ proteins in cell-cell junction	Up	0.315789	0.210526	1	0.378798	0.384555	0.135292	FALSE	Up	0.842105	0.526316	1	-0.563633	-0.559865	0.0282933	FALSE
Defective RIPK1-mediated regulated necrosis	Up	0.210526	0.210526	6	0.97352	0.700302	0.375803	FALSE	Up	0.263158	0.263158	6	1.09003	0.782629	0.0938891	FALSE
Defective homologous recombination repair (HRR) due to BRCA2 loss of function	Up	0.210526	0.210526	41	2.03373	1.39155	0.211012	FALSE	Up	0.157895	0.157895	41	2.00637	1.3489	0.165195	FALSE
Impaired BRCA2 binding to RAD51	Up	0.210526	0.210526	35	1.70672	1.0352	0.205246	FALSE	Up	0.0526316	0.157895	35	1.91335	1.2189	0.163933	FALSE
Sensory Perception	Down	0.210526	0.210526	185	3.40665	3.43279	-0.0621789	FALSE	Down	0.263158	0.263158	164	2.27543	2.36202	-0.0718305	FALSE
SHOC2 M1731 mutant abolishes MRAS complex function	Down	0.421053	0.210526	8	-0.493688	-0.574331	-0.0508933	FALSE	Down	0.421053	0.421053	8	-0.576339	-0.633215	-0.0373443	FALSE
Gain-of-function MRAS complexes activate RAF signaling	Down	0.421053	0.210526	8	-0.493688	-0.574331	-0.0508933	FALSE	Down	0.421053	0.421053	8	-0.576339	-0.633215	-0.0373443	FALSE
Defective Intrinsic Pathway for Apoptosis	Up	0.421053	0.210526	23	-0.29169	-0.525415	0.0465944	FALSE	Up	0.315789	0.315789	22	0.288378	0.141709	0.0470401	FALSE
Early SARS-CoV-2 Infection Events	Up	0.210526	0.210526	34	0.26777	0.000476575	0.0147064	FALSE	Down	0.210526	0.210526	33	-0.0472896	-0.27303	-0.169586	FALSE
NFE2L2 regulates pentose phosphate pathway genes	Down	0.315789	0.210526	10	-0.182862	-0.711784	-0.0759251	FALSE	Down	0.894737	0.789474	10	-0.683616	-0.958248	-0.209723	FALSE
Bacterial Infection Pathways	Up	0.105263	0.210526	65	0.701745	0.292129	0.0157406	FALSE	Down	0.421053	0.421053	61	-0.402407	-0.872186	-0.00142478	FALSE
POLB-Dependent Long Patch Base Excision Repair	Up	0.263158	0.263158	8	0.738191	0.653435	0.159241	FALSE	Up	0.105263	0.105263	8	0.641757	0.588511	0.0565885	FALSE
Activation of NOXA and translocation to mitochondria	Up	0.473684	0.263158	5	0.025257	-0.283754	0.0928079	FALSE	Up	0.421053	0.421053	5	-0.11486	-0.350991	0.0268281	FALSE
Presynaptic depolarization and calcium channel opening	Down	0.263158	0.263158	10	2.10457	2.19616	-0.366959	FALSE	Down	0.473684	0.473684	10	0.461936	0.517031	-0.301472	FALSE
Inhibition of replication initiation of damaged DNA by RB1/E2F1	Up	0.263158	0.263158	12	0.58263	0.00345392	0.123067	FALSE	Up	0.526316	0.526316	12	-0.257501	-0.697558	0.0287881	FALSE
Endosomal/Vacuolar pathway	Up	0.157895	0.263158	11	1.70239	1.59732	0.0856169	FALSE	Up	0.947368	0.842105	10	-0.979023	-0.998478	0.185743	FALSE
Potassium transport channels	Up	0.473684	0.263158	3	0.746495	0.821534	0.508896	FALSE	Down	0.842105	0.631579	1	-0.826244	-0.824034	-0.00576784	FALSE
Elastic fibre formation	Down	0.263158	0.263158	42	1.38304	1.40359	-0.10928	FALSE	Down	0.0526316	0.157895	42	1.47007	1.59254	-0.0745366	FALSE
Signaling by NOTCH	Down	0.0526316	0.263158	191	1.29594	-1.04547	-0.0972675	FALSE	Down	0.000526316	0.210526	188	0.294287	-1.6991	-0.0525851	TRUE
Heparan sulfate/heparin (HS-GAG) metabolism	Up	0.315789	0.263158	51	1.15127	1.03554	0.0125707	FALSE	Up	0.473684	0.473684	46	0.0354704	0.0135017	0.0128766	FALSE
Activation of AKT2	Down	0.578947	0.263158	4	-0.277197	-0.553958	-0.0512996	FALSE	Down	0.157895	0.157895	4	0.169129	-0.202754	-0.0431263	FALSE
Sphingolipid de novo biosynthesis	Down	0.473684	0.263158	41	-0.111009	0.0657934	-0.00317568	FALSE	Down	0.789474	0.789474	39	-0.956645	-0.810718	-0.0500747	FALSE
MyD88-independent TLR4 cascade	Up	0.157895	0.263158	103	-0.761599	-1.77971	0.0680328	FALSE	Down	0.631579	0.631579	102	-1.21049	-2.20047	-0.0311761	FALSE
Neurotoxicity of clostridium toxins	Down	0.157895	0.263158	10	2.61273	2.6261	-0.0162464	FALSE	Down	1	1	7	-0.82586	-0.836458	-0.146029	FALSE
Integration of viral DNA into host genomic DNA	Up	0.368421	0.263158	3	-0.156509	-0.16327	0.0871637	FALSE	Up	0.421053	0.421053	3	-0.418216	-0.428085	0.07124	FALSE
Activation of ATR in response to replication stress	Up	0.263158	0.263158	37	1.55444	1.14875	0.212815	FALSE	Up	0.000526316	0.157895	37	1.5184	1.15227	0.115919	TRUE
Retrograde neurotrophin signalling	Down	0.263158	0.263158	13	0.358149	0.21614	-0.077041	FALSE	Up	0.631579	0.526316	13	-1.06459	-1.18434	0.127976	FALSE
Autointegration results in viral DNA circles	Up	0.368421	0.263158	3	-0.156509	-0.16327	0.0871637	FALSE	Up	0.421053	0.421053	3	-0.418216	-0.428085	0.07124	FALSE
Signaling by EGFR	Up	0.157895	0.263158	45	-0.471372	-1.23945	0.0364687	FALSE	Up	0.421053	0.421053	45	-0.504563	-1.22022	0.0542973	FALSE
Transport of connexons to the plasma membrane	Down	0.263158	0.263158	15	1.43913	0.420682	-0.102007	FALSE	Up	0.105263	0.105263	16	4.90392	2.83729	0.115983	FALSE
Pre-NOTCH Transcription and Translation	Down	0.157895	0.263158	55	2.5311	-0.284799	-0.304992	FALSE	Down	0.684211	0.684211	52	-0.254901	-1.75561	-0.175114	FALSE
Cholesterol biosynthesis	Down	0.263158	0.263158	27	0.222328	0.353049	-0.196532	FALSE	Down	0.0526316	0.0526316	26	3.21003	3.41337	-0.159915	FALSE
A tetrasaccharide linker sequence is required for GAG synthesis	Down	0.263158	0.263158	26	2.01005	1.77236	-0.0351507	FALSE	Down	0.368421	0.368421	24	0.354596	0.225106	-0.00171891	FALSE
PI3K/AKT activation	Down	0.157895	0.263158	8	0.647891	-0.0146129	-0.106456	FALSE	Down	0.947368	0.947368	8	-1.09578	-1.53386	-0.0963006	FALSE
AKT phosphorylates targets in the cytosol	Up	0.473684	0.263158	14	-0.221072	-0.880201	0.0691974	FALSE	Down	0.684211	0.473684	14	-0.666798	-1.04596	-0.0309308	FALSE
Signalling to STAT3	Down	0.263158	0.263158	2	1.0383	0.871793	-0.5566	FALSE	Up	1	1	2	-1.12347	-1.13832	0.0058515	FALSE
NOTCH1 Intracellular Domain Regulates Transcription	Down	0.157895	0.263158	44	0.033381	-0.579682	-0.0296052	FALSE	Down	0.578947	0.578947	45	-0.937582	-1.59061	-0.0356308	FALSE
Synthesis of Leukotrienes (LT) and Eoxins (EX)	Down	0.263158	0.263158	12	1.14976	1.14151	-0.59699	FALSE	Up	0.894737	0.789474	13	-1.08656	-1.09207	0.151585	FALSE
The retinoid cycle in cones (daylight vision)	Down	0.157895	0.263158	2	1.66654	1.73411	-0.341996	FALSE	Down	0.894737	0.894737	2	-0.35572	-0.329838	-0.49812	FALSE
MPS IIIA - Sanfilippo syndrome A	Up	0.263158	0.263158	1	0.757207	0.78288	0.221841	FALSE	Up	0.631579	0.526316	1	-0.416947	-0.406923	0.05394	FALSE
Establishment of Sister Chromatid Cohesion	Up	0.263158	0.263158	11	0.677417	0.701405	0.165959	FALSE	Up	0.000526316	0.000526316	11	2.29462	2.31718	0.171903	TRUE
Signaling by NOTCH1 PEST Domain Mutants in Cancer	Up	0.263158	0.263158	54	0.262302	-0.405941	0.00978402	FALSE	Down	0.526316	0.421053	55	-0.412353	-1.07387	-0.0405246	FALSE
Signaling by NOTCH1 in Cancer	Up	0.263158	0.263158	54	0.262302	-0.405941	0.00978402	FALSE	Down	0.526316	0.421053	55	-0.412353	-1.07387	-0.0405246	FALSE
Constitutive Signaling by NOTCH1 PEST Domain Mutants	Up	0.263158	0.263158	54	0.262302	-0.405941	0.00978402	FALSE	Down	0.526316	0.421053	55	-0.412353	-1.07387	-0.0405246	FALSE
Signaling by NOTCH1 HD Domain Mutants in Cancer	Up	0.0526316	0.263158	13	1.72043	1.42508	0.100422	FALSE	Up	0.105263	0.105263	13	0.783659	0.522414	0.01908	FALSE
Constitutive Signaling by NOTCH1 HD Domain Mutants	Up	0.0526316	0.263158	13	1.72043	1.42508	0.100422	FALSE	Up	0.105263	0.105263	13	0.783659	0.522414	0.01908	FALSE
Signaling by NOTCH1 HD+PEST Domain Mutants in Cancer	Up	0.263158	0.263158	54	0.262302	-0.405941	0.00978402	FALSE	Down	0.526316	0.421053	55	-0.412353	-1.07387	-0.0405246	FALSE
Constitutive Signaling by NOTCH1 HD+PEST Domain Mutants	Up	0.263158	0.263158	54	0.262302	-0.405941	0.00978402	FALSE	Down	0.526316	0.421053	55	-0.412353	-1.07387	-0.0405246	FALSE
NOTCH2 Activation and Transmission of Signal to the Nucleus	Up	0.157895	0.263158	20	1.82317	1.5507	0.0364534	FALSE	Down	0.105263	0.105263	20	1.40283	1.16877	-0.189071	FALSE
SUMO is conjugated to E1 (UBA2:SAE1)	Up	0.263158	0.263158	4	0.292544	0.242739	0.082053	FALSE	Up	0.473684	0.473684	4	-0.365151	-0.406033	0.00209715	FALSE
SUMO is transferred from E1 to E2 (UBE2I, UBC9)	Up	0.263158	0.263158	6	-0.0775168	-0.14006	0.0725141	FALSE	Up	0.684211	0.684211	6	-0.858818	-0.897122	0.0114047	FALSE
SUMOylation of DNA damage response and repair proteins	Up	0.263158	0.263158	75	-0.395935	-1.26663	0.0281572	FALSE	Up	0.263158	0.157895	75	0.52056	-0.70618	0.0663328	FALSE
LRR FLII-interacting protein 1 (LRRFIP1) activates type I IFN production	Down	0.368421	0.263158	5	0.774278	-0.0514316	-0.0576705	FALSE	Down	0.578947	0.473684	5	-0.345664	-0.808628	-0.0942432	FALSE
Processing and activation of SUMO	Up	0.368421	0.263158	9	-0.131134	-0.157635	0.0341039	FALSE	Up	1	0.789474	9	-1.02814	-1.0458	0.0115627	FALSE
Glycogen storage diseases	Up	0.210526	0.263158	10	0.940909	0.841901	0.167376	FALSE	Down	0.842105	0.736842	11	-0.70379	-0.872889	-0.0685316	FALSE
Chromatin modifying enzymes	Down	0.368421	0.263158	222	0.710075	-0.539672	-0.0844241	FALSE	Down	0.157895	0.263158	220	-0.231691	-0.801494	-0.0320394	FALSE
STAT6-mediated induction of chemokines	Up	0.263158	0.263158	3	1.0147	0.983942	0.312553	FALSE	Up	0.736842	0.736842	3	-0.462533	-0.494338	0.0547036	FALSE
Defective B3GAT3 causes JDSSDHD	Down	0.263158	0.263158	20	2.70811	2.41689	-0.0261369	FALSE	Down	0.263158	0.263158	18	0.469613	0.286329	-0.0211444	FALSE
Amine ligand-binding receptors	Down	0.263158	0.263158	24	2.42932	2.56152	-0.120653	FALSE	Down	0.789474	0.789474	17	-0.0573765	0.0279859	-0.104264	FALSE
Glycogen storage disease type IV (GBE1)	Down	0.157895	0.263158	2	1.75966	1.80853	-0.0425756	FALSE	Down	0.894737	0.894737	2	-0.630665	-0.618072	-0.421374	FALSE
Leukotriene receptors	Down	0.210526	0.263158	4	2.6503	2.71374	-0.538731	FALSE	Down	0.684211	0.684211	3	0.118338	0.155152	-0.629558	FALSE
EPHB-mediated forward signaling	Down	0.263158	0.263158	42	0.0344973	-0.229042	-0.0682075	FALSE	Down	0.789474	0.684211	40	-1.12357	-1.39674	-0.0603792	FALSE
Other semaphorin interactions	Up	0.210526	0.263158	18	0.904816	0.872844	0.178741	FALSE	Down	0.894737	0.894737	16	-0.182919	-0.105027	-0.00477724	FALSE
Platelet homeostasis	Down	0.157895	0.263158	75	1.96577	1.17067	-0.115922	FALSE	Down	0.789474	0.789474	71	-0.555499	-1.01836	-0.0392341	FALSE
Calcitonin-like ligand receptors	Down	0.157895	0.263158	7	2.12165	2.22947	-0.286384	FALSE	Down	0.0526316	0.0526316	6	2.53814	2.6678	-0.558122	FALSE
Bicarbonate transporters	Down	0.263158	0.263158	9	1.04608	1.14799	-0.322265	FALSE	Up	0.684211	0.684211	8	-0.245701	-0.168437	0.382	FALSE
NoRC negatively regulates rRNA expression	Down	0.368421	0.263158	68	0.313906	-1.95892	-0.207954	FALSE	Down	0.315789	0.368421	65	-0.296193	-1.70005	-0.0930071	FALSE
Golgi Associated Vesicle Biogenesis	Up	0.368421	0.263158	55	-0.0123524	0.0707082	0.0260838	FALSE	Down	0.789474	0.578947	55	-1.12407	-1.0846	-0.0272454	FALSE
Sodium-coupled sulphate, di- and tri-carboxylate transporters	Up	0.263158	0.263158	1	1.11617	1.18104	0.580777	FALSE	Up	0.736842	0.631579	2	-0.607505	-0.583118	0.0567371	FALSE
Recycling pathway of L1	Down	0.000526316	0.263158	43	0.743557	-0.0691445	-0.0536615	TRUE	Up	0.105263	0.105263	44	1.87597	0.479308	0.160137	FALSE
Post NMDA receptor activation events	Down	0.157895	0.263158	73	0.629122	-0.467305	-0.147841	FALSE	Down	0.105263	0.105263	71	2.01147	0.446989	-0.0350002	FALSE
Synthesis of UDP-N-acetyl-glucosamine	Up	0.157895	0.263158	8	0.926981	1.01682	0.111713	FALSE	Down	0.473684	0.473684	8	0.000997972	0.0771134	-0.114394	FALSE
Cell-extracellular matrix interactions	Up	0.263158	0.263158	18	0.695231	0.638176	0.107116	FALSE	Down	0.578947	0.473684	18	-0.59023	-0.586226	-0.0699361	FALSE
Defective RFT1 causes CDG-1n	Up	0.368421	0.263158	1	0.0399069	0.059203	0.0996559	FALSE	Down	1	0.894737	1	-0.77537	-0.771749	-0.0115533	FALSE
Chromatin organization	Down	0.368421	0.263158	222	0.710075	-0.539672	-0.0844241	FALSE	Down	0.157895	0.263158	220	-0.231691	-0.801494	-0.0320394	FALSE
Positive epigenetic regulation of rRNA expression	Down	0.157895	0.263158	69	1.14911	-1.29377	-0.206283	FALSE	Down	0.947368	0.736842	66	-1.36277	-2.74822	-0.0921371	FALSE
B-WICH complex positively regulates rRNA expression	Down	0.157895	0.263158	54	1.2942	-1.3624	-0.26665	FALSE	Down	0.842105	0.894737	51	-0.889058	-2.38106	-0.116512	FALSE
Negative epigenetic regulation of rRNA expression	Down	0.263158	0.263158	71	0.398207	-1.81683	-0.192934	FALSE	Down	0.210526	0.315789	68	-0.0993684	-1.45995	-0.0837755	FALSE
Defective GSS causes GSS deficiency	Up	0.368421	0.263158	1	0.0139548	0.032846	0.125932	FALSE	Up	0.842105	0.736842	1	-0.47201	-0.461872	0.0498429	FALSE
TLR3 deficiency - HSE	Up	0.0526316	0.263158	1	1.37359	1.34584	0.416592	FALSE	Down	0.578947	0.578947	1	0.0557057	0.0497009	-0.613263	FALSE
TICAM1 deficiency - HSE	Up	0.263158	0.263158	2	1.30722	1.23616	0.346725	FALSE	Down	0.684211	0.684211	2	-0.0404625	-0.0702224	-0.400985	FALSE
Defective SLC2A9 causes hypouricemia renal 2 (RHUC2)	Up	0.263158	0.263158	1	1.60865	1.66686	1.93451	FALSE
Defective SLC4A1 causes hereditary spherocytosis type 4 (HSP4), distal renal tubular acidosis (dRTA) and dRTA with hemolytic anemia (dRTA-HA)	Down	0.368421	0.263158	1	0.526337	0.544903	-1.47859	FALSE
HDR through MMEJ (alt-NHEJ)	Up	0.263158	0.263158	12	0.941977	0.835186	0.162356	FALSE	Up	0.210526	0.210526	12	0.380512	0.292024	0.095858	FALSE
Cargo concentration in the ER	Up	0.263158	0.263158	30	0.0841039	0.0816792	0.0637921	FALSE	Down	0.526316	0.578947	28	-0.220174	-0.234459	-0.0205371	FALSE
Fanconi Anemia Pathway	Up	0.210526	0.263158	36	1.43161	1.37535	0.239788	FALSE	Up	0.000526316	0.105263	36	1.66992	1.64913	0.109163	TRUE
RAS signaling downstream of NF1 loss-of-function variants	Down	0.0526316	0.263158	7	0.38399	0.242073	-0.134755	FALSE	Down	1	0.789474	7	-1.17269	-1.47611	-0.0830971	FALSE
TP53 regulates transcription of several additional cell death genes whose specific roles in p53-dependent apoptosis remain uncertain	Down	0.368421	0.263158	14	0.604093	0.478157	-0.0251932	FALSE	Up	0.263158	0.263158	13	0.588478	0.513909	0.0217945	FALSE
Metabolism of fat-soluble vitamins	Up	0.473684	0.263158	35	1.41983	1.28303	0.0428926	FALSE	Up	0.526316	0.578947	33	0.460379	0.353756	0.0359821	FALSE
MET Receptor Activation	Up	0.263158	0.263158	6	3.04602	2.95337	0.956629	FALSE	Down	0.263158	0.368421	6	2.04077	2.1685	-0.0880183	FALSE
PI5P Regulates TP53 Acetylation	Down	0.263158	0.263158	9	0.545035	0.0518411	-0.0631755	FALSE	Down	0.578947	0.578947	9	-0.457746	-0.75762	-0.0467433	FALSE
DNA replication initiation	Up	0.263158	0.263158	8	0.355424	0.243788	0.206815	FALSE	Up	0.789474	0.789474	8	-0.206989	-0.287982	0.130618	FALSE
Activation of the pre-replicative complex	Up	0.263158	0.263158	33	1.65056	1.36553	0.171697	FALSE	Up	0.105263	0.105263	33	1.00061	0.826097	0.0417863	FALSE
Cyclin D associated events in G1	Up	0.263158	0.263158	42	0.184485	-0.586998	0.0298977	FALSE	Up	0.000526316	0.000526316	42	1.5906	0.817385	0.018697	TRUE
G1 Phase	Up	0.263158	0.263158	42	0.184485	-0.586998	0.0298977	FALSE	Up	0.000526316	0.000526316	42	1.5906	0.817385	0.018697	TRUE
RNA Polymerase I Promoter Escape	Down	0.263158	0.263158	53	0.817482	-1.76094	-0.274051	FALSE	Down	0.315789	0.368421	50	-0.146777	-1.7005	-0.127219	FALSE
RNA Polymerase I Promoter Clearance	Down	0.0526316	0.263158	72	0.662857	-1.67453	-0.196198	FALSE	Down	0.736842	0.631579	69	-0.823424	-2.28218	-0.0940006	FALSE
RNA Polymerase I Transcription	Down	0.157895	0.263158	73	0.609614	-1.71045	-0.194874	FALSE	Down	0.842105	0.631579	70	-0.876741	-2.32401	-0.0918154	FALSE
Fatty acyl-CoA biosynthesis	Down	0.368421	0.263158	34	0.564943	0.7005	-0.0941006	FALSE	Down	0.947368	0.736842	34	-0.970759	-0.855083	-0.0351149	FALSE
Signaling by PTK6	Down	0.263158	0.263158	51	-0.188724	-0.753016	-0.080104	FALSE	Up	0.000526316	0.105263	48	0.360016	-0.250118	0.00569345	TRUE
PTK6 Regulates RTKs and Their Effectors AKT1 and DOK1	Down	0.157895	0.263158	7	1.02003	0.371526	-0.112921	FALSE	Up	0.736842	0.736842	7	-0.394271	-0.788253	0.145508	FALSE
Signaling by MST1	Up	0.263158	0.263158	5	2.0603	2.18666	0.30548	FALSE	Up	0.105263	0.157895	5	2.38748	2.53717	0.0679185	FALSE
Activation of the TFAP2 (AP-2) family of transcription factors	Down	0.473684	0.263158	11	1.07977	0.627745	-0.149206	FALSE	Down	0.894737	0.789474	10	-0.325367	-0.591678	-0.0250109	FALSE
InlB-mediated entry of Listeria monocytogenes into host cell	Up	0.263158	0.263158	13	0.0822889	-0.261384	0.235648	FALSE	Up	0.631579	0.631579	13	-0.589641	-0.95618	0.155675	FALSE
Vitamin E	Up	0.157895	0.263158	1	1.9822	2.07291	0.55137	FALSE	Up	0.368421	0.368421	1	0.692226	0.749625	0.45887	FALSE
Regulation of RUNX1 Expression and Activity	Down	0.263158	0.263158	16	0.697288	0.291768	-0.169759	FALSE	Down	0.157895	0.263158	16	0.882869	0.512467	-0.057726	FALSE
RUNX1 regulates transcription of genes involved in interleukin signaling	Down	0.263158	0.263158	4	0.766412	0.667055	-0.0349244	FALSE	Up	0.315789	0.315789	4	0.469958	0.383212	0.109877	FALSE
Competing endogenous RNAs (ceRNAs) regulate PTEN translation	Down	0.263158	0.263158	7	0.461079	0.241197	-0.147519	FALSE	Down	0.789474	0.578947	7	-0.631462	-0.756695	-0.0823879	FALSE
Transcriptional Regulation by E2F6	Up	0.368421	0.263158	34	0.244555	-0.00635082	0.105356	FALSE	Up	0.473684	0.368421	34	-0.524952	-0.706173	0.0674671	FALSE
HDL remodeling	Up	0.368421	0.263158	9	1.57471	1.48425	0.178592	FALSE	Down	0.157895	0.157895	8	3.17452	3.20141	-0.0599206	FALSE
Lipid particle organization	Down	0.263158	0.263158	6	1.21697	1.33479	-0.376778	FALSE	Up	0.473684	0.473684	6	0.282262	0.378244	0.0974027	FALSE
Transcriptional Regulation by MECP2	Down	0.157895	0.263158	52	1.45417	0.928774	-0.0459292	FALSE	Down	0.421053	0.421053	49	-0.260902	-0.618298	-0.0496867	FALSE
Signaling by Non-Receptor Tyrosine Kinases	Down	0.263158	0.263158	51	-0.188724	-0.753016	-0.080104	FALSE	Up	0.000526316	0.105263	48	0.360016	-0.250118	0.00569345	TRUE
RAC1 GTPase cycle	Up	0.263158	0.263158	175	1.2278	0.947108	0.0321949	FALSE	Down	0.105263	0.210526	170	1.33756	1.15886	-0.000713571	FALSE
RAC2 GTPase cycle	Up	0.368421	0.263158	86	0.566741	0.171235	0.0221597	FALSE	Up	0.000526316	0.000526316	83	1.31883	1.03835	0.0159455	TRUE
RHOU GTPase cycle	Down	0.263158	0.263158	39	1.23028	0.91132	-0.0578529	FALSE	Up	0.000526316	0.000526316	39	1.141	0.604337	0.0131797	TRUE
RAC3 GTPase cycle	Down	0.473684	0.263158	90	0.325122	0.0507337	-0.017625	FALSE	Down	0.210526	0.210526	86	1.06698	0.881769	-0.0405463	FALSE
TICAM1-dependent activation of IRF3/IRF7	Up	0.0526316	0.263158	10	0.7525	0.455176	0.280478	FALSE	Down	0.842105	0.842105	10	-0.807395	-1.08062	-0.020367	FALSE
Regulation of MECP2 expression and activity	Down	0.263158	0.263158	30	0.692279	0.13618	-0.050227	FALSE	Up	0.315789	0.421053	30	-0.00571259	-0.398923	0.00592736	FALSE
MECP2 regulates neuronal receptors and channels	Down	0.368421	0.263158	16	0.558712	0.319791	-0.0730928	FALSE	Down	1	1	14	-1.26011	-1.41122	-0.0840763	FALSE
NR1H3 & NR1H2 regulate gene expression linked to cholesterol transport and efflux	Up	0.263158	0.263158	35	0.795088	0.424895	0.0790248	FALSE	Down	0.368421	0.368421	34	0.159148	-0.0629378	-0.017338	FALSE
Regulation of IFNA/IFNB signaling	Up	0.263158	0.263158	12	0.396299	0.132553	0.0490871	FALSE	Down	0.789474	0.473684	12	-0.786658	-0.974646	-0.0412032	FALSE
TRIF(TICAM1)-mediated TLR4 signaling	Up	0.157895	0.263158	103	-0.761599	-1.77971	0.0680328	FALSE	Down	0.631579	0.631579	102	-1.21049	-2.20047	-0.0311761	FALSE
Wax biosynthesis	Up	0.473684	0.263158	2	0.00976928	0.0547093	0.144793	FALSE	Down	0.842105	0.842105	2	-0.317725	-0.282965	-0.0637587	FALSE
FCGR3A-mediated IL10 synthesis	Down	0.157895	0.263158	33	0.751358	-0.043612	-0.10459	FALSE	Down	0.421053	0.526316	31	-0.443938	-0.948365	-0.0397202	FALSE
Pexophagy	Down	0.0526316	0.263158	9	1.30547	1.08928	-0.0498033	FALSE	Down	0.421053	0.421053	9	-0.0924777	-0.336531	-0.104039	FALSE
Maturation of nucleoprotein	Up	0.368421	0.263158	11	-0.021737	-0.148864	0.0326388	FALSE	Down	0.578947	0.578947	11	-0.57847	-0.63151	-0.0330701	FALSE
Aberrant regulation of mitotic cell cycle due to RB1 defects	Up	0.263158	0.263158	35	0.60109	0.0114869	0.0823849	FALSE	Up	0.000526316	0.000526316	36	2.4403	1.66022	0.0481702	TRUE
Translation of Structural Proteins	Up	0.157895	0.263158	54	-0.214702	-0.356311	0.0617608	FALSE	Down	1	0.736842	54	-1.98853	-2.11942	-0.0281114	FALSE
Drug resistance of ALK mutants	Up	0.157895	0.263158	1	1.61994	1.60412	0.364241	FALSE	Up	0.789474	0.684211	1	-0.537446	-0.536445	0.792185	FALSE
Signaling by FLT3 fusion proteins	Up	0.0526316	0.263158	19	0.693824	-0.016572	0.0717572	FALSE	Down	0.526316	0.421053	19	-0.808815	-1.32129	-0.0883856	FALSE
Regulation of HMOX1 expression and activity	Up	0.368421	0.263158	5	-0.334618	-0.347171	0.050489	FALSE	Up	0.894737	0.894737	5	-0.821037	-0.831867	0.0197751	FALSE
ASP-3026-resistant ALK mutants	Up	0.157895	0.263158	1	1.61994	1.60412	0.364241	FALSE	Up	0.789474	0.684211	1	-0.537446	-0.536445	0.792185	FALSE
NVP-TAE684-resistant ALK mutants	Up	0.157895	0.263158	1	1.61994	1.60412	0.364241	FALSE	Up	0.789474	0.684211	1	-0.537446	-0.536445	0.792185	FALSE
alectinib-resistant ALK mutants	Up	0.157895	0.263158	1	1.61994	1.60412	0.364241	FALSE	Up	0.789474	0.684211	1	-0.537446	-0.536445	0.792185	FALSE
brigatinib-resistant ALK mutants	Up	0.157895	0.263158	1	1.61994	1.60412	0.364241	FALSE	Up	0.789474	0.684211	1	-0.537446	-0.536445	0.792185	FALSE
ceritinib-resistant ALK mutants	Up	0.157895	0.263158	1	1.61994	1.60412	0.364241	FALSE	Up	0.789474	0.684211	1	-0.537446	-0.536445	0.792185	FALSE
crizotinib-resistant ALK mutants	Up	0.157895	0.263158	1	1.61994	1.60412	0.364241	FALSE	Up	0.789474	0.684211	1	-0.537446	-0.536445	0.792185	FALSE
lorlatinib-resistant ALK mutants	Up	0.157895	0.263158	1	1.61994	1.60412	0.364241	FALSE	Up	0.789474	0.684211	1	-0.537446	-0.536445	0.792185	FALSE
Drug-mediated inhibition of MET activation	Up	0.157895	0.263158	2	2.57373	2.25692	1.31862	FALSE	Down	1	0.894737	2	-0.952028	-0.967127	-0.544141	FALSE
TRAF6 mediated IRF7 activation in TLR7/8 or 9 signaling	Down	0.157895	0.263158	11	0.833716	0.450577	-0.199803	FALSE	Up	0.947368	0.842105	9	-0.564435	-1.0477	0.0244339	FALSE
Germ layer formation at gastrulation	Down	0.263158	0.263158	14	1.27794	1.29197	-0.288296	FALSE	Up	0.684211	0.684211	14	-0.42956	-0.461537	0.146482	FALSE
SUMOylation of nuclear envelope proteins	Up	0.368421	0.263158	3	0.226481	0.0579507	0.0107138	FALSE	Up	0.0526316	0.0526316	3	1.45042	1.22906	0.10368	FALSE
NFE2L2 regulating TCA cycle genes	Up	0.368421	0.263158	3	0.716959	0.692495	0.109291	FALSE	Down	0.210526	0.263158	3	0.731822	0.722613	-0.17839	FALSE
Growth hormone receptor signaling	Up	0.263158	0.263158	21	0.400373	0.0521794	0.0639137	FALSE	Up	1	1	20	-1.96564	-2.15177	0.0265377	FALSE
Translesion synthesis by REV1	Up	0.315789	0.315789	14	-0.163326	-0.780608	0.241714	FALSE	Up	0.368421	0.368421	14	0.247373	-0.373781	0.110879	FALSE
Recognition of DNA damage by PCNA-containing replication complex	Up	0.315789	0.315789	28	-0.195209	-0.733388	0.186177	FALSE	Up	0.157895	0.263158	28	0.475328	-0.0950401	0.0984289	FALSE
Translesion Synthesis by POLH	Up	0.315789	0.315789	17	0.119227	-0.434776	0.220578	FALSE	Up	0.000526316	0.210526	17	1.72732	1.19119	0.121292	TRUE
Transmission across Chemical Synapses	Down	0.368421	0.315789	236	2.95226	2.04645	-0.167514	FALSE	Down	0.368421	0.473684	224	1.7598	0.842489	-0.145259	FALSE
Activation, translocation and oligomerization of BAX	Up	0.421053	0.315789	2	0.456049	0.425718	0.167207	FALSE	Down	0.315789	0.315789	2	-0.220364	-0.227391	-0.0125237	FALSE
Disinhibition of SNARE formation	Down	0.315789	0.315789	5	0.71395	0.579533	-0.199873	FALSE	Down	0.894737	0.894737	5	-0.669766	-0.712122	-0.232234	FALSE
Signaling by ERBB2	Down	0.315789	0.315789	47	-0.135173	-1.24624	-0.00382605	FALSE	Up	0.210526	0.315789	43	-0.32352	-1.3176	0.0748379	FALSE
Adaptive Immune System	Up	0.315789	0.315789	658	0.0118748	-1.0457	0.00342261	FALSE	Up	0.000526316	0.000526316	633	0.998465	-0.312682	0.0343243	TRUE
RORA activates gene expression	Down	0.421053	0.315789	18	0.0919007	-0.442007	-0.131936	FALSE	Down	0.789474	0.789474	18	-0.833109	-1.16494	-0.0567696	FALSE
AMPK inhibits chREBP transcriptional activation activity	Down	0.421053	0.315789	7	0.270865	0.201789	-0.192857	FALSE	Down	0.578947	0.473684	7	-0.157135	-0.167274	-0.133103	FALSE
Nef and signal transduction	Up	0.368421	0.315789	7	0.0378473	-0.195508	0.0152957	FALSE	Down	0.947368	0.947368	5	-1.03163	-1.18847	-0.0572385	FALSE
The role of Nef in HIV-1 replication and disease pathogenesis	Down	0.315789	0.315789	25	-0.354345	-0.580175	-0.0332757	FALSE	Down	0.842105	0.736842	23	-1.49252	-1.65383	-0.074117	FALSE
Regulation of cholesterol biosynthesis by SREBP (SREBF)	Down	0.421053	0.315789	55	-0.961711	-1.10633	-0.136473	FALSE	Down	0.210526	0.210526	55	0.457468	0.410299	-0.0850335	FALSE
Synthesis of PIPs at the plasma membrane	Up	0.315789	0.315789	51	-0.553562	-0.741148	0.0231353	FALSE	Down	0.210526	0.210526	52	0.261653	0.161075	-0.088036	FALSE
Toll Like Receptor 3 (TLR3) Cascade	Up	0.263158	0.315789	99	-1.36867	-2.294	0.0750354	FALSE	Down	0.631579	0.631579	99	-1.20804	-2.17978	-0.0302705	FALSE
Inhibition of Host mRNA Processing and RNA Silencing	Up	0.315789	0.315789	2	0.205088	0.195309	0.107694	FALSE	Up	0.684211	0.578947	2	-0.599545	-0.598849	0.0277553	FALSE
Formation of the active cofactor, UDP-glucuronate	Up	0.315789	0.315789	3	0.0176534	0.0574863	0.0269711	FALSE	Down	0.105263	0.105263	3	0.384842	0.42847	-0.0302884	FALSE
Cdc20:Phospho-APC/C mediated degradation of Cyclin A	Up	0.000526316	0.315789	69	0.364101	-1.37819	0.0973093	TRUE	Up	0.000526316	0.000526316	69	2.37328	0.0967393	0.108483	TRUE
Regulation of APC/C activators between G1/S and early anaphase	Up	0.000526316	0.315789	77	1.23998	-0.628309	0.104821	TRUE	Up	0.000526316	0.000526316	77	3.762	1.31748	0.141797	TRUE
APC/C:Cdc20 mediated degradation of mitotic proteins	Up	0.000526316	0.315789	72	0.858328	-0.915212	0.106813	TRUE	Up	0.000526316	0.000526316	72	3.2716	0.992257	0.128321	TRUE
Activation of APC/C and APC/C:Cdc20 mediated degradation of mitotic proteins	Up	0.000526316	0.315789	73	1.19461	-0.615503	0.11123	TRUE	Up	0.000526316	0.000526316	73	3.83534	1.49985	0.139244	TRUE
APC:Cdc20 mediated degradation of cell cycle proteins prior to satisfation of the cell cycle checkpoint	Up	0.000526316	0.315789	70	0.441258	-1.29241	0.101707	TRUE	Up	0.000526316	0.000526316	70	2.92618	0.654191	0.119788	TRUE
Vpr-mediated induction of apoptosis by mitochondrial outer membrane permeabilization	Up	0.315789	0.315789	2	0.144627	0.148949	0.0934708	FALSE	Down	0.947368	0.736842	2	-0.904164	-0.89882	-0.0141314	FALSE
STING mediated induction of host immune responses	Up	0.315789	0.315789	15	1.59505	1.5851	0.0480569	FALSE	Down	0.947368	0.947368	15	-1.0605	-1.06665	-0.00179643	FALSE
Synthesis of pyrophosphates in the cytosol	Down	0.315789	0.315789	10	0.109182	0.218487	-0.0601407	FALSE	Down	0.842105	0.789474	9	-0.792559	-0.721532	-0.0149987	FALSE
Synthesis of IPs in the ER lumen	Up	0.315789	0.315789	1	-0.0915764	-0.0604568	0.106353	FALSE	Up	0.473684	0.473684	1	0.197885	0.240574	0.120493	FALSE
Signalling to p38 via RIT and RIN	Down	0.526316	0.315789	3	0.401053	0.381324	-0.414205	FALSE	Down	0.526316	0.526316	3	-0.131272	-0.111048	-0.0987507	FALSE
NRAGE signals death through JNK	Up	0.210526	0.315789	54	0.428344	0.299326	0.0124245	FALSE	Down	0.000526316	0.000526316	53	1.65126	1.5592	-0.0287825	TRUE
Metabolism of folate and pterines	Up	0.421053	0.315789	16	-0.0738608	0.0357954	0.0469387	FALSE	Down	0.421053	0.473684	15	-0.0203449	0.0975484	-0.0852871	FALSE
Vitamin B1 (thiamin) metabolism	Up	0.526316	0.315789	5	0.296636	0.376082	0.178851	FALSE	Up	0.894737	0.894737	5	-0.884565	-0.843286	0.0671963	FALSE
Vitamin C (ascorbate) metabolism	Down	0.421053	0.315789	7	0.986733	1.03213	-0.251118	FALSE	Down	1	1	8	-1.2541	-1.2176	-0.0460407	FALSE
Metabolism of vitamins and cofactors	Up	0.421053	0.315789	163	0.357117	0.34919	0.0326248	FALSE	Down	1	1	161	-1.11044	-1.04963	-0.00866251	FALSE
HS-GAG degradation	Up	0.315789	0.315789	21	0.883004	0.733887	0.0368945	FALSE	Up	0.684211	0.473684	20	-0.0579419	-0.195951	0.0269219	FALSE
ERKs are inactivated	Down	0.210526	0.315789	13	-0.529624	-1.13077	-0.0134281	FALSE	Down	0.0526316	0.157895	13	-0.0563338	-0.682342	-0.0178815	FALSE
Regulation of gene expression in early pancreatic precursor cells	Up	0.315789	0.315789	4	1.06981	1.16221	0.219248	FALSE	Down	0.421053	0.473684	5	0.808319	0.874675	-0.161795	FALSE
Generic Transcription Pathway	Down	0.210526	0.315789	1137	-0.0657921	-1.42713	-0.0570369	FALSE	Down	0.210526	0.210526	1134	1.04505	-0.0148557	-0.0712726	FALSE
Hyaluronan metabolism	Up	0.315789	0.315789	14	0.427787	0.476151	0.14114	FALSE	Up	0.263158	0.368421	14	0.622253	0.697529	0.0467722	FALSE
Metabolism of ingested SeMet, Sec, MeSec into H2Se	Up	0.315789	0.315789	7	1.20785	1.31252	0.0503691	FALSE	Up	0.736842	0.789474	8	-0.153754	-0.0856892	0.305639	FALSE
Activation of gene expression by SREBF (SREBP)	Down	0.315789	0.315789	42	-0.86611	-1.03485	-0.149879	FALSE	Down	0.210526	0.210526	42	0.64246	0.619049	-0.0841665	FALSE
Activation of the phototransduction cascade	Up	0.315789	0.315789	5	0.1002	0.122778	0.0189444	FALSE	Up	1	0.894737	7	-0.992377	-1.06643	0.0928005	FALSE
Laminin interactions	Down	0.315789	0.315789	29	2.23289	2.082	-0.143416	FALSE	Up	0.789474	0.684211	29	0.0108425	0.0287484	0.0818344	FALSE
Loss of Function of SMAD2/3 in Cancer	Down	0.421053	0.315789	7	0.464944	0.254261	-0.0399914	FALSE	Up	0.789474	0.684211	7	-0.663512	-0.765025	0.0631375	FALSE
Signaling by GPCR	Down	0.315789	0.315789	465	4.58978	4.03036	-0.104936	FALSE	Down	1	1	445	0.257045	-0.079262	-0.104316	FALSE
Class B/2 (Secretin family receptors)	Down	0.210526	0.315789	67	2.04058	1.68638	-0.398058	FALSE	Down	0.578947	0.684211	69	0.520298	0.503251	-0.141276	FALSE
DSCAM interactions	Down	0.210526	0.315789	11	0.0132848	-0.0855776	-0.163643	FALSE	Down	0.000526316	0.000526316	11	1.80308	1.54823	-0.360324	TRUE
Transcriptional regulation of white adipocyte differentiation	Down	0.526316	0.315789	78	-1.07303	-1.37671	-0.0240356	FALSE	Down	0.578947	0.473684	80	-0.53076	-0.673038	-0.0377329	FALSE
Olfactory Signaling Pathway	Up	0.315789	0.315789	26	3.11929	3.32988	0.0148276	FALSE	Up	0.368421	0.368421	19	1.38627	1.47172	0.169423	FALSE
Beta-catenin independent WNT signaling	Up	0.000526316	0.315789	138	-0.413928	-1.77325	0.00624098	TRUE	Down	0.736842	0.842105	136	-2.66463	-4.08471	-0.0372569	FALSE
CD28 co-stimulation	Up	0.315789	0.315789	30	-0.156302	-1.07611	0.0981433	FALSE	Down	0.421053	0.631579	29	-0.433036	-1.26888	-0.109858	FALSE
CD28 dependent Vav1 pathway	Up	0.368421	0.315789	9	-0.362186	-0.666793	0.203448	FALSE	Up	0.210526	0.210526	8	0.0526379	-0.461885	0.186687	FALSE
Adrenoceptors	Down	0.421053	0.315789	6	0.696091	0.721369	-0.192237	FALSE	Up	0.789474	0.578947	4	-0.295883	-0.266423	0.680312	FALSE
Adherens junctions interactions	Down	0.210526	0.315789	32	1.17329	1.32216	-0.0395775	FALSE	Down	0.894737	0.684211	28	-0.53242	-0.525715	-0.0220833	FALSE
Binding of TCF/LEF:CTNNB1 to target gene promoters	Up	0.210526	0.315789	8	0.738663	0.654371	0.0262356	FALSE	Down	0.368421	0.368421	8	0.174427	0.0089178	-0.188305	FALSE
Other interleukin signaling	Down	0.631579	0.315789	22	0.356706	0.347623	-0.0582659	FALSE	Up	1	1	21	-0.483896	-0.475176	0.144096	FALSE
RIPK1-mediated regulated necrosis	Up	0.210526	0.315789	28	-0.088168	-0.38181	0.137584	FALSE	Down	0.105263	0.210526	26	0.992701	0.584041	-0.0566951	FALSE
Myogenesis	Down	0.315789	0.315789	26	0.484637	0.416081	-0.183297	FALSE	Down	0.421053	0.421053	25	0.334355	0.245112	-0.237958	FALSE
LGK974 inhibits PORCN	Down	0.315789	0.315789	1	0.386719	0.41885	-0.137097	FALSE	Down	0.421053	0.473684	1	-0.214706	-0.195301	-0.13571	FALSE
TNFR1-induced proapoptotic signaling	Up	0.526316	0.315789	24	-0.0729905	-0.210254	0.0971456	FALSE	Up	0.684211	0.684211	25	-0.326676	-0.493578	0.0500103	FALSE
Deletions in the AXIN1 gene destabilize the destruction complex	Down	0.421053	0.315789	1	-0.161976	-0.209302	-0.0697655	FALSE	Up	0.578947	0.473684	1	-0.23135	-0.270158	0.0784792	FALSE
Organic cation transport	Down	0.315789	0.315789	6	2.41039	2.43232	-0.296842	FALSE	Up	0.526316	0.526316	5	0.546891	0.506676	0.389147	FALSE
Organic cation/anion/zwitterion transport	Down	0.315789	0.315789	8	1.96469	2.00062	-0.420516	FALSE	Up	0.526316	0.526316	5	0.546891	0.506676	0.389147	FALSE
Transcriptional regulation by small RNAs	Down	0.105263	0.315789	70	0.827142	-2.20592	-0.186577	FALSE	Down	0.263158	0.368421	67	0.284299	-2.18554	-0.062138	FALSE
Defective OPLAH causes OPLAHD	Down	0.421053	0.315789	1	0.00428573	0.023026	-0.11063	FALSE	Down	0.578947	0.578947	1	-0.089118	-0.0707543	-0.112272	FALSE
Defective SLC22A18 causes lung cancer (LNCR) and embryonal rhabdomyosarcoma 1 (RMSE1)	Up	0.210526	0.315789	1	1.17096	1.20791	0.495658	FALSE	Up	0.789474	0.684211	1	-0.401078	-0.389416	0.129009	FALSE
SLC transporter disorders	Up	0.105263	0.315789	74	0.852937	0.244276	0.00133482	FALSE	Up	0.789474	0.578947	70	-0.0596187	-1.09277	0.0147846	FALSE
Defective SLC3A1 causes cystinuria (CSNU)	Up	0.315789	0.315789	1	0.469527	0.495527	1.53174	FALSE	Down	1	0.789474	1	-0.577079	-0.571705	-0.448887	FALSE
Intraflagellar transport	Down	0.421053	0.315789	49	0.391841	-0.0771828	-0.0924734	FALSE	Up	0.000526316	0.000526316	48	1.42463	0.476349	0.022621	TRUE
RHO GTPases activate KTN1	Down	0.210526	0.315789	11	0.283658	0.20545	-0.141272	FALSE	Down	0.315789	0.315789	11	-0.00451213	-0.123771	-0.15221	FALSE
Defective Mismatch Repair Associated With MSH2	Up	0.210526	0.315789	3	0.454372	0.494408	0.00883068	FALSE	Down	0.684211	0.578947	3	-0.176488	-0.148165	-0.00619254	FALSE
APEX1-Independent Resolution of AP Sites via the Single Nucleotide Replacement Pathway	Up	0.421053	0.315789	7	0.0355796	0.079655	0.0243599	FALSE	Down	0.315789	0.315789	7	-0.303397	-0.274868	-0.053543	FALSE
PCNA-Dependent Long Patch Base Excision Repair	Up	0.315789	0.315789	21	0.952849	0.359839	0.192886	FALSE	Up	0.105263	0.157895	21	1.41837	0.88627	0.111403	FALSE
Defective SLC7A9 causes cystinuria (CSNU)	Up	0.315789	0.315789	1	0.469527	0.495527	1.53174	FALSE	Down	1	0.789474	1	-0.577079	-0.571705	-0.448887	FALSE
RAF activation	Down	0.263158	0.315789	34	-1.06261	-1.84287	-0.050127	FALSE	Down	0.368421	0.368421	33	-1.23042	-1.9307	-0.04491	FALSE
Regulation of necroptotic cell death	Up	0.210526	0.315789	28	-0.088168	-0.38181	0.137584	FALSE	Down	0.105263	0.210526	26	0.992701	0.584041	-0.0566951	FALSE
Formation of Incision Complex in GG-NER	Up	0.315789	0.315789	39	-1.02258	-1.36942	0.0342077	FALSE	Down	0.315789	0.315789	39	-0.62402	-1.04983	-0.00761553	FALSE
Gap-filling DNA repair synthesis and ligation in GG-NER	Up	0.315789	0.315789	23	1.04277	0.395162	0.221106	FALSE	Up	0.105263	0.210526	23	0.986053	0.34839	0.126622	FALSE
Global Genome Nucleotide Excision Repair (GG-NER)	Up	0.421053	0.315789	80	-1.1626	-1.58933	0.0595134	FALSE	Up	0.157895	0.157895	80	-0.113902	-0.592371	0.012916	FALSE
COPI-independent Golgi-to-ER retrograde traffic	Down	0.421053	0.315789	46	-1.06737	-1.80034	-0.0496462	FALSE	Up	0.105263	0.105263	47	1.00026	-0.281546	0.0827786	FALSE
Cooperation of PDCL (PhLP1) and TRiC/CCT in G-protein beta folding	Down	0.421053	0.315789	34	0.305361	-0.419125	-0.0884488	FALSE	Up	1	1	36	-1.8201	-2.07219	0.0509074	FALSE
Assembly of the pre-replicative complex	Down	0.210526	0.315789	104	-0.267236	-2.96017	-0.0596552	FALSE	Down	0.000526316	0.210526	101	0.611831	-1.80879	-0.0190393	TRUE
DNA Replication Pre-Initiation	Down	0.263158	0.315789	121	0.384503	-2.25392	-0.0271921	FALSE	Down	0.000526316	0.210526	118	0.714356	-1.6184	-0.00810919	TRUE
Polymerase switching	Up	0.315789	0.315789	14	1.45788	1.0005	0.23521	FALSE	Up	0.0526316	0.263158	14	1.38582	0.931428	0.156145	FALSE
Leading Strand Synthesis	Up	0.315789	0.315789	14	1.45788	1.0005	0.23521	FALSE	Up	0.0526316	0.263158	14	1.38582	0.931428	0.156145	FALSE
Removal of the Flap Intermediate	Up	0.315789	0.315789	14	1.72294	1.18242	0.236663	FALSE	Up	0.315789	0.315789	14	0.733552	0.342594	0.130044	FALSE
Lagging Strand Synthesis	Up	0.210526	0.315789	20	2.17963	1.51116	0.241535	FALSE	Up	0.0526316	0.157895	20	1.76202	1.17082	0.144272	FALSE
G1/S Transition	Up	0.210526	0.315789	127	1.35548	-0.323809	0.108893	FALSE	Up	0.000526316	0.000526316	127	1.88711	-0.0212119	0.0613307	TRUE
S Phase	Up	0.210526	0.315789	158	0.461939	-1.09371	0.111089	FALSE	Up	0.000526316	0.000526316	158	2.46273	0.568951	0.0816222	TRUE
Glycogen breakdown (glycogenolysis)	Down	0.315789	0.315789	14	-0.453121	-0.506099	-0.0307283	FALSE	Down	0.473684	0.473684	14	-0.135968	-0.0627513	-0.150348	FALSE
Pyruvate metabolism	Down	0.315789	0.315789	28	0.791433	0.887756	-0.203138	FALSE	Down	0.842105	0.789474	27	-1.10184	-1.03872	-0.111327	FALSE
Pyruvate metabolism and Citric Acid (TCA) cycle	Down	0.315789	0.315789	52	-0.509626	-0.370975	-0.0878546	FALSE	Down	0.789474	0.684211	51	-1.25189	-1.11906	-0.0852451	FALSE
RNA Polymerase II Transcription	Down	0.315789	0.315789	1261	-1.01329	-2.25704	-0.0493721	FALSE	Down	0.210526	0.210526	1257	0.036902	-0.931559	-0.0635348	FALSE
Death Receptor Signaling	Up	0.315789	0.315789	146	-0.600044	-0.959264	0.0402953	FALSE	Down	0.315789	0.315789	143	-0.0491596	-0.433177	-0.0394346	FALSE
Beta oxidation of hexanoyl-CoA to butanoyl-CoA	Up	0.315789	0.315789	5	-0.319394	-0.299801	0.0230633	FALSE	Down	0.789474	0.578947	5	-0.327121	-0.300656	-0.016978	FALSE
PTK6 Activates STAT3	Down	0.315789	0.315789	4	0.848543	0.67443	-0.476092	FALSE	Up	0.789474	0.684211	4	-0.483999	-0.485034	0.124962	FALSE
MET activates PI3K/AKT signaling	Up	0.105263	0.315789	6	1.3084	0.557158	0.469736	FALSE	Down	0.842105	0.842105	6	-0.877645	-1.38699	-0.199056	FALSE
The role of GTSE1 in G2/M progression after G2 checkpoint	Up	0.000526316	0.315789	69	0.0812553	-1.85569	0.0842793	TRUE	Up	0.000526316	0.105263	70	2.57002	-0.323975	0.120476	TRUE
TFAP2 (AP-2) family regulates transcription of cell cycle factors	Down	0.210526	0.315789	5	0.740938	0.601057	-0.0956912	FALSE	Down	0.368421	0.368421	5	0.5312	0.376983	-0.178337	FALSE
RUNX1 regulates estrogen receptor mediated transcription	Up	0.421053	0.315789	6	0.0264712	-0.108684	0.0217803	FALSE	Up	0.631579	0.421053	6	-0.180328	-0.306872	0.171458	FALSE
RUNX3 regulates CDKN1A transcription	Up	0.315789	0.315789	7	0.517857	0.131983	0.110384	FALSE	Down	0.894737	0.894737	7	-0.528695	-0.682424	-0.230849	FALSE
Glycogen metabolism	Up	0.315789	0.315789	20	0.279131	0.158748	0.0237781	FALSE	Down	0.789474	0.789474	21	-0.478457	-0.548773	-0.105611	FALSE
OAS antiviral response	Up	0.315789	0.315789	9	1.54479	1.6008	0.232999	FALSE	Up	0.473684	0.473684	9	0.62852	0.683789	0.175516	FALSE
RHOG GTPase cycle	Up	0.315789	0.315789	71	0.0420443	-0.254333	0.0333642	FALSE	Down	0.842105	0.736842	70	-1.36873	-1.53245	-0.00720806	FALSE
NOTCH4 Activation and Transmission of Signal to the Nucleus	Up	0.315789	0.315789	11	0.40339	0.230209	0.0514448	FALSE	Down	0.421053	0.421053	11	0.148741	-0.0183829	-0.0749207	FALSE
Estrogen-dependent gene expression	Down	0.105263	0.315789	109	0.786464	-1.44578	-0.110366	FALSE	Down	0.315789	0.315789	107	0.256563	-1.25754	-0.0809175	FALSE
Interleukin-23 signaling	Up	0.315789	0.315789	7	0.833056	0.644302	0.0882119	FALSE	Up	0.684211	0.789474	7	-0.19839	-0.163325	0.359028	FALSE
Loss of MECP2 binding ability to 5hmC-DNA	Down	0.421053	0.315789	1	0.285025	0.261604	-0.197768	FALSE	Down	0.315789	0.315789	1	0.0484002	0.0339332	-0.0780523	FALSE
Loss of MECP2 binding ability to the NCoR/SMRT complex	Up	0.315789	0.315789	7	-0.00573154	-0.20964	0.00921199	FALSE	Up	0.842105	0.842105	7	-0.6764	-0.812624	0.0320141	FALSE
Activated NTRK3 signals through RAS	Down	0.105263	0.315789	8	0.356101	-0.256449	-0.395585	FALSE	Down	0.000526316	0.210526	8	1.40646	0.9109	-0.263273	TRUE
HCMV Late Events	Down	0.210526	0.315789	77	0.575543	-2.04773	-0.184712	FALSE	Down	0.368421	0.368421	75	0.332665	-1.66278	-0.0432423	FALSE
Lipophagy	Down	0.421053	0.315789	9	-0.156862	-0.258931	-0.0613207	FALSE	Down	0.894737	0.894737	9	-0.754802	-0.842048	-0.051788	FALSE
Suppression of apoptosis	Down	0.315789	0.315789	6	-0.628843	-0.808082	-0.0384994	FALSE	Up	0.894737	0.789474	6	-0.807989	-0.989185	0.0294931	FALSE
Signaling by MAPK mutants	Down	0.368421	0.315789	7	0.559426	0.414589	-0.0490945	FALSE	Down	0.473684	0.473684	7	0.291608	0.215367	-0.179643	FALSE
Defective DNA double strand break response due to BRCA1 loss of function	Up	0.315789	0.315789	2	0.835258	0.562016	0.283988	FALSE	Up	0.157895	0.157895	2	1.3723	1.05131	0.253531	FALSE
Translation of Replicase and Assembly of the Replication Transcription Complex	Down	0.421053	0.315789	13	-0.237018	-0.372844	-0.0615458	FALSE	Down	0.684211	0.684211	13	-1.00597	-1.08811	-0.0856492	FALSE
RND2 GTPase cycle	Up	0.315789	0.315789	42	0.742505	0.563474	0.0290546	FALSE	Down	0.210526	0.210526	42	0.570125	0.466495	-0.0257645	FALSE
RND1 GTPase cycle	Down	0.210526	0.315789	39	1.20195	0.996261	-0.00885184	FALSE	Down	0.421053	0.421053	38	0.101686	-0.0364392	-0.0306121	FALSE
Defective DNA double strand break response due to BARD1 loss of function	Up	0.315789	0.315789	2	0.835258	0.562016	0.283988	FALSE	Up	0.157895	0.157895	2	1.3723	1.05131	0.253531	FALSE
GABA receptor activation	Down	0.315789	0.315789	52	2.05964	1.33539	-0.249279	FALSE	Down	0.684211	0.684211	50	0.36842	0.11356	-0.350335	FALSE
Regulation of NFE2L2 gene expression	Down	0.315789	0.315789	3	0.460661	0.291703	-0.0528986	FALSE	Down	0.684211	0.473684	3	-0.0336179	-0.230823	-0.301292	FALSE
Resolution of AP sites via the multiple-nucleotide patch replacement pathway	Up	0.263158	0.368421	25	0.950015	0.409319	0.181804	FALSE	Up	0.105263	0.105263	25	1.14188	0.658212	0.105645	FALSE
Activation of BH3-only proteins	Down	0.421053	0.368421	30	-0.375814	-0.982283	-0.0716873	FALSE	Down	0.368421	0.315789	29	-0.188351	-0.609486	-0.0584467	FALSE
betaKlotho-mediated ligand binding	Down	0.368421	0.368421	1	-0.00788972	-0.0566712	-0.14589	FALSE	Down	0.473684	0.473684	1	0.380976	0.315727	-0.236404	FALSE
Downregulation of ERBB2:ERBB3 signaling	Up	0.210526	0.368421	11	0.0752205	-0.65412	0.110248	FALSE	Up	0.000526316	0.105263	11	1.29867	0.666761	0.0811311	TRUE
COX reactions	Down	0.368421	0.368421	1	0.623233	0.656035	-2.19919	FALSE	Up	0.578947	0.578947	1	-0.193301	-0.175239	0.43578	FALSE
Extrinsic Pathway of Fibrin Clot Formation	Down	0.368421	0.368421	4	0.845821	0.896597	-0.457571	FALSE	Up	0.315789	0.368421	4	1.05788	1.11525	0.539678	FALSE
Signaling by SCF-KIT	Down	0.368421	0.368421	40	0.25075	-0.622422	-0.0434622	FALSE	Down	0.105263	0.210526	40	0.406564	-0.297239	-0.27802	FALSE
Reversible hydration of carbon dioxide	Down	0.368421	0.368421	9	1.02071	1.14903	-0.127242	FALSE	Up	1	1	8	-1.33994	-1.29104	0.030236	FALSE
Acyl chain remodelling of PE	Up	0.473684	0.368421	21	1.31003	1.43096	0.159205	FALSE	Down	0.526316	0.526316	15	-0.181593	-0.116979	-0.0361345	FALSE
Hydrolysis of LPC	Up	0.473684	0.368421	8	0.378817	0.431997	0.0800076	FALSE	Down	0.526316	0.578947	6	-0.247126	-0.230636	-0.0925949	FALSE
Synthesis of PG	Up	0.684211	0.368421	8	-0.0110044	0.0160368	0.105132	FALSE	Up	0.789474	0.684211	8	-0.134104	-0.0904518	0.208193	FALSE
Attachment of GPI anchor to uPAR	Up	0.473684	0.368421	7	0.0690244	0.150961	0.122064	FALSE	Down	0.473684	0.473684	7	0.134121	0.212663	-0.0357772	FALSE
The activation of arylsulfatases	Up	0.368421	0.368421	11	0.434814	0.51169	0.155345	FALSE	Down	0.684211	0.684211	10	0.0276182	0.0944437	-0.14155	FALSE
Toll Like Receptor 9 (TLR9) Cascade	Up	0.157895	0.368421	102	-0.44765	-1.40639	0.0296924	FALSE	Down	0.789474	0.736842	99	-1.32617	-2.2557	-0.0321099	FALSE
Toll Like Receptor 7/8 (TLR7/8) Cascade	Up	0.263158	0.368421	98	-0.507349	-1.47147	0.0329468	FALSE	Down	0.789474	0.736842	95	-1.28532	-2.23055	-0.0319809	FALSE
Telomere C-strand synthesis initiation	Up	0.473684	0.368421	12	-0.0585609	-0.178362	0.0986352	FALSE	Up	0.894737	0.789474	12	-0.712633	-0.782182	0.0325302	FALSE
Unwinding of DNA	Up	0.368421	0.368421	12	0.890557	0.912279	0.251397	FALSE	Up	0.368421	0.368421	12	0.0978318	0.119762	0.0216612	FALSE
Serotonin Neurotransmitter Release Cycle	Down	0.368421	0.368421	17	1.08799	1.09275	-0.26675	FALSE	Down	0.894737	0.894737	17	-0.514714	-0.480133	-0.310592	FALSE
Norepinephrine Neurotransmitter Release Cycle	Down	0.368421	0.368421	16	1.18067	1.17387	-0.229289	FALSE	Down	0.789474	0.684211	16	-0.116848	-0.0950865	-0.190728	FALSE
EGFR downregulation	Up	0.473684	0.368421	26	-0.432558	-0.719011	0.0304029	FALSE	Up	0.421053	0.421053	26	0.0745424	-0.412723	0.111875	FALSE
Signaling by FGFR1 amplification mutants	Down	0.368421	0.368421	1	-0.315074	-0.375574	-0.0562735	FALSE	Up	0.210526	0.315789	1	0.568012	0.419831	0.151386	FALSE
FGFR4 mutant receptor activation	Down	0.368421	0.368421	1	-0.00788972	-0.0566712	-0.14589	FALSE	Down	0.473684	0.473684	1	0.380976	0.315727	-0.236404	FALSE
FGFR1c and Klotho ligand binding and activation	Down	0.368421	0.368421	2	-0.0782952	-0.293917	-0.699989	FALSE	Down	0.315789	0.315789	2	0.312003	0.0942093	-0.579146	FALSE
Pre-NOTCH Expression and Processing	Down	0.368421	0.368421	71	1.67683	-0.802406	-0.232467	FALSE	Down	0.684211	0.684211	68	-0.257165	-1.58599	-0.131407	FALSE
Glucocorticoid biosynthesis	Down	0.473684	0.368421	1	0.410603	0.443244	-0.809724	FALSE	Up	0.578947	0.578947	3	-0.142597	-0.115623	0.656905	FALSE
Cobalamin (Cbl, vitamin B12) transport and metabolism	Up	0.368421	0.368421	17	0.644595	0.652016	0.0414544	FALSE	Down	0.473684	0.473684	18	0.324265	0.346443	-0.193678	FALSE
Signaling by NOTCH2	Up	0.263158	0.368421	29	1.45168	0.983066	0.0177015	FALSE	Down	0.210526	0.315789	28	1.05037	0.684319	-0.162584	FALSE
Signaling by Hippo	Down	0.368421	0.368421	20	0.162973	0.196385	-0.0271996	FALSE	Down	0.105263	0.105263	20	0.29146	0.410679	-0.0876366	FALSE
Glutamate Neurotransmitter Release Cycle	Down	0.684211	0.368421	22	0.428569	0.439257	-0.161376	FALSE	Down	0.894737	0.894737	22	-0.744599	-0.702445	-0.204282	FALSE
Regulation of gene expression in late stage (branching morphogenesis) pancreatic bud precursor cells	Down	0.368421	0.368421	14	0.971262	0.392329	-0.0826575	FALSE	Down	0.631579	0.526316	14	-0.543017	-0.879028	-0.123062	FALSE
Dopamine Neurotransmitter Release Cycle	Down	0.368421	0.368421	22	0.826391	0.842928	-0.171235	FALSE	Down	0.894737	0.894737	22	-0.766723	-0.725058	-0.214335	FALSE
Molecules associated with elastic fibres	Down	0.368421	0.368421	35	0.953312	0.930994	-0.0210196	FALSE	Down	0.263158	0.263158	35	1.25107	1.36595	-0.0500337	FALSE
Abacavir ADME	Down	0.368421	0.368421	7	1.01235	1.08413	-0.243994	FALSE	Down	0.684211	0.684211	6	0.0340645	0.0640498	-0.238556	FALSE
TGF-beta receptor signaling in EMT (epithelial to mesenchymal transition)	Up	0.473684	0.368421	14	-0.203507	-0.422017	0.0908711	FALSE	Down	0.736842	0.736842	14	-0.92895	-1.1361	-0.00279173	FALSE
MPS IV - Morquio syndrome B	Up	0.368421	0.368421	1	0.0606002	0.0270257	0.116185	FALSE	Down	0.894737	0.684211	1	-0.722466	-0.72545	-0.0142889	FALSE
Formation of Senescence-Associated Heterochromatin Foci (SAHF)	Up	0.473684	0.368421	16	0.650356	0.512935	0.037692	FALSE	Down	0.421053	0.526316	16	0.548925	0.527096	-0.140185	FALSE
Oncogene Induced Senescence	Up	0.368421	0.368421	30	-0.136624	-0.552302	0.100168	FALSE	Up	0.0526316	0.157895	29	1.65169	1.30717	0.0238862	FALSE
Defective MTRR causes HMAE	Down	0.473684	0.368421	2	0.328899	0.304941	-0.154552	FALSE	Down	0.894737	0.894737	2	-0.894558	-0.895981	-0.0451901	FALSE
Defective MTR causes HMAG	Down	0.473684	0.368421	2	0.328899	0.304941	-0.154552	FALSE	Down	0.894737	0.894737	2	-0.894558	-0.895981	-0.0451901	FALSE
Amino acid transport across the plasma membrane	Down	0.368421	0.368421	27	0.822814	0.960095	-0.036191	FALSE	Up	1	1	27	-1.3768	-1.2863	0.0560066	FALSE
Defective ST3GAL3 causes MCT12 and EIEE15	Down	0.263158	0.368421	5	1.06628	1.06507	-0.246529	FALSE	Up	0.578947	0.578947	4	0.041382	0.0531707	0.778306	FALSE
Nephrin family interactions	Down	0.368421	0.368421	21	0.686609	0.217352	-0.0405984	FALSE	Down	0.0526316	0.0526316	20	1.50277	1.13715	-0.163525	FALSE
Diseases of glycosylation	Down	0.368421	0.368421	130	1.42465	1.39194	-0.058899	FALSE	Up	0.157895	0.157895	125	1.02868	1.09184	0.0280809	FALSE
Receptor-type tyrosine-protein phosphatases	Down	0.473684	0.368421	19	1.03713	1.15374	-0.0998617	FALSE	Down	0.157895	0.157895	17	2.8007	2.93342	-0.331316	FALSE
Muscarinic acetylcholine receptors	Up	0.368421	0.368421	4	1.85796	1.92697	0.618378	FALSE	Down	0.684211	0.684211	4	-0.0131339	0.0243664	-0.444982	FALSE
Post-transcriptional silencing by small RNAs	Down	0.368421	0.368421	6	0.218219	0.0287062	-0.208291	FALSE	Down	0.684211	0.578947	6	-0.45082	-0.578181	-0.0906174	FALSE
Inositol transporters	Down	0.315789	0.368421	3	0.611338	0.68426	-0.339401	FALSE	Up	0.526316	0.526316	3	-0.157119	-0.106242	0.669984	FALSE
Transport of glycerol from adipocytes to the liver by Aquaporins	Down	0.315789	0.368421	1	0.184083	0.221147	-1.59478	FALSE	Up	1	0.894737	1	-0.841607	-0.839111	0.271323	FALSE
Defective NEU1 causes sialidosis	Up	0.368421	0.368421	3	0.377402	0.341625	0.0618366	FALSE	Down	0.894737	0.789474	3	-0.582879	-0.588097	-0.0458099	FALSE
Activation of NMDA receptors and postsynaptic events	Down	0.157895	0.368421	85	0.537747	-0.467748	-0.121767	FALSE	Down	0.105263	0.105263	83	1.77668	0.344778	-0.0269049	FALSE
Butyrate Response Factor 1 (BRF1) binds and destabilizes mRNA	Up	0.578947	0.368421	17	-0.467373	-0.721975	0.0110677	FALSE	Up	1	0.736842	17	-1.3152	-1.41234	0.0159427	FALSE
Interleukin-2 family signaling	Up	0.263158	0.368421	31	2.03468	1.35864	0.127299	FALSE	Up	0.157895	0.157895	30	2.33117	2.01904	0.243375	FALSE
Transcriptional regulation of pluripotent stem cells	Down	0.368421	0.368421	22	1.70043	1.70544	-0.368133	FALSE	Down	0.684211	0.578947	21	0.193715	0.285032	-0.286847	FALSE
SUMOylation of chromatin organization proteins	Down	0.368421	0.368421	56	-0.820741	-1.92936	-0.0224963	FALSE	Up	0.157895	0.157895	56	0.479227	-0.842081	0.0413968	FALSE
Defective ALG6 causes CDG-1c	Up	0.368421	0.368421	1	-0.111629	-0.0946977	0.0714672	FALSE	Up	0.947368	0.736842	1	-0.850214	-0.848201	0.00680039	FALSE
Defective MGAT2 causes CDG-2a	Up	0.368421	0.368421	1	0.138223	0.131164	0.135724	FALSE	Up	0.368421	0.368421	1	0.567382	0.561456	0.213137	FALSE
Diseases of Immune System	Up	0.368421	0.368421	27	1.29232	0.821271	0.036454	FALSE	Down	0.947368	1	24	-0.603984	-0.905738	-0.0362832	FALSE
Physiological factors	Up	0.368421	0.368421	11	1.0911	1.13804	0.0688626	FALSE	Down	0.157895	0.157895	10	1.39086	1.42945	-0.337913	FALSE
Ion homeostasis	Down	0.368421	0.368421	49	2.2441	2.15617	-0.13441	FALSE	Down	0.789474	0.789474	46	-0.780144	-0.83283	-0.0715774	FALSE
Defective CYP4F22 causes ARCI5	Down	0.368421	0.368421	1	0.52281	0.524439	-1.73545	FALSE
Defective GGT1 causes GLUTH	Down	0.473684	0.368421	1	0.0298728	0.00949356	-0.63127	FALSE	Down	1	0.684211	1	-0.744522	-0.745242	-0.233102	FALSE
Diseases associated with the TLR signaling cascade	Up	0.368421	0.368421	27	1.29232	0.821271	0.036454	FALSE	Down	0.947368	1	24	-0.603984	-0.905738	-0.0362832	FALSE
MyD88 deficiency (TLR2/4)	Down	0.368421	0.368421	13	1.82788	1.52335	-0.068948	FALSE	Down	0.684211	0.578947	11	-0.135387	-0.291821	-0.0412813	FALSE
IKBKB deficiency causes SCID	Up	0.473684	0.368421	3	0.0938391	-0.29373	0.115291	FALSE	Up	0.947368	0.947368	3	-1.12803	-1.21764	0.0391091	FALSE
IKBKG deficiency causes anhidrotic ectodermal dysplasia with immunodeficiency (EDA-ID) (via TLR)	Up	0.473684	0.368421	3	0.0938391	-0.29373	0.115291	FALSE	Up	0.947368	0.947368	3	-1.12803	-1.21764	0.0391091	FALSE
IRAK4 deficiency (TLR2/4)	Down	0.368421	0.368421	14	1.71015	1.40849	-0.0594129	FALSE	Down	0.789474	0.789474	12	-0.187673	-0.345294	-0.0475896	FALSE
Defective PGM1 causes PGM1-CDG	Down	0.578947	0.368421	1	0.182926	0.17537	-0.194725	FALSE	Down	0.526316	0.421053	1	-0.0887809	-0.0911835	-0.12273	FALSE
Defective SLC17A5 causes Salla disease (SD) and ISSD	Up	0.473684	0.368421	1	-0.227021	-0.221843	0.0676464	FALSE	Down	0.473684	0.473684	1	0.0276473	0.0354052	-0.146766	FALSE
Defective AVP does not bind AVPR1A,B and causes neurohypophyseal diabetes insipidus (NDI)	Down	0.368421	0.368421	1	0.369712	0.383005	-1.14916	FALSE	Up	0.368421	0.368421	1	0.895321	0.919388	0.802162	FALSE
Defective SLC5A7 causes distal hereditary motor neuronopathy 7A (HMN7A)	Down	0.368421	0.368421	1	0.500295	0.514484	-1.19984	FALSE
CD209 (DC-SIGN) signaling	Up	0.368421	0.368421	19	-0.410815	-1.32899	0.0698003	FALSE	Up	0.473684	0.473684	19	-0.455351	-1.1408	0.0862973	FALSE
Defective SLC40A1 causes hemochromatosis 4 (HFE4) (duodenum)	Down	0.368421	0.368421	1	0.0775216	0.0916905	-0.17157	FALSE	Up	0.263158	0.263158	1	0.260818	0.280139	0.195762	FALSE
Translesion synthesis by POLI	Up	0.315789	0.368421	15	-0.00173638	-0.586378	0.208317	FALSE	Up	0.368421	0.368421	15	0.47511	-0.109406	0.0881816	FALSE
Defective SLC5A7 causes distal hereditary motor neuronopathy 7A (HMN7A)	Down	0.368421	0.368421	1	0.500295	0.514484	-1.19984	FALSE
Defective ABCC8 can cause hypo- and hyper-glycemias	Down	0.684211	0.368421	2	0.346436	0.360365	-0.32881	FALSE	Down	1	0.684211	1	-0.630356	-0.629141	-0.587237	FALSE
Defective ABCB6 causes MCOPCB7	Down	0.473684	0.368421	1	0.482712	0.516892	-0.572373	FALSE	Down	0.789474	0.578947	1	-0.470084	-0.45764	-0.208472	FALSE
Regulation of TLR by endogenous ligand	Down	0.473684	0.368421	15	1.46648	1.21919	-0.0864919	FALSE	Down	1	1	11	-0.955242	-1.02875	-0.16231	FALSE
Metalloprotease DUBs	Down	0.315789	0.368421	27	0.223574	-1.16003	-0.0647937	FALSE	Down	0.263158	0.263158	26	2.16074	0.836962	-0.0902526	FALSE
Highly calcium permeable nicotinic acetylcholine receptors	Down	0.315789	0.368421	7	1.02782	1.09804	-0.274746	FALSE	Down	0.684211	0.578947	5	0.316762	0.372893	-0.380877	FALSE
TP53 Regulates Transcription of Genes Involved in Cytochrome C Release	Down	0.473684	0.368421	20	0.410979	0.156434	-0.124591	FALSE	Down	0.315789	0.315789	19	0.370205	0.314225	-0.142383	FALSE
Regulation of TP53 Activity through Methylation	Up	0.368421	0.368421	17	0.04847	-0.380123	0.0913118	FALSE	Down	0.421053	0.421053	17	-0.0481277	-0.415788	-0.0190575	FALSE
Cholesterol biosynthesis via desmosterol	Down	0.368421	0.368421	4	0.273016	0.32622	-0.261562	FALSE	Down	0.157895	0.157895	4	1.08286	1.16425	-0.185021	FALSE
Cholesterol biosynthesis via lathosterol	Down	0.368421	0.368421	4	0.273016	0.32622	-0.261562	FALSE	Down	0.157895	0.157895	4	1.08286	1.16425	-0.185021	FALSE
DNA strand elongation	Up	0.368421	0.368421	32	2.2685	1.75333	0.245233	FALSE	Up	0.157895	0.157895	32	1.45291	0.998953	0.0982931	FALSE
Phosphorylation of proteins involved in G1/S transition by active Cyclin E:Cdk2 complexes	Up	0.368421	0.368421	4	0.752928	0.38442	0.174611	FALSE	Down	0.210526	0.210526	4	0.591676	0.277914	-0.116817	FALSE
Resolution of Abasic Sites (AP sites)	Up	0.368421	0.368421	38	0.755072	0.351983	0.135893	FALSE	Up	0.315789	0.210526	38	0.0428403	-0.334061	0.0784303	FALSE
Interferon gamma signaling	Up	0.263158	0.368421	75	1.83472	1.77719	0.128418	FALSE	Up	0.684211	0.684211	72	0.539764	0.535069	0.229764	FALSE
Transport of organic anions	Down	0.368421	0.368421	8	1.68996	1.80452	-0.489591	FALSE	Down	0.578947	0.578947	6	0.285647	0.369775	-0.551358	FALSE
ERBB2 Activates PTK6 Signaling	Down	0.263158	0.368421	12	1.19636	0.882142	-0.102798	FALSE	Up	0.105263	0.105263	9	1.94466	1.49056	0.149538	FALSE
PTK6 Regulates Cell Cycle	Down	0.368421	0.368421	6	0.550923	0.254358	-0.244571	FALSE	Down	0.210526	0.210526	6	1.04542	0.670998	-0.00943178	FALSE
TFAP2 (AP-2) family regulates transcription of other transcription factors	Down	0.368421	0.368421	4	0.566282	0.598736	-0.342695	FALSE	Down	0.473684	0.473684	4	0.438307	0.470075	-0.141474	FALSE
MET receptor recycling	Up	0.263158	0.368421	10	0.810417	0.60019	0.305429	FALSE	Down	0.736842	0.631579	10	-0.191855	-0.349152	-0.0867766	FALSE
RUNX1 and FOXP3 control the development of regulatory T lymphocytes (Tregs)	Down	0.368421	0.368421	7	1.55312	1.50122	-0.131317	FALSE	Down	0.526316	0.526316	5	0.0644088	-0.0221346	-0.0718517	FALSE
GABA synthesis	Up	0.368421	0.368421	1	0.554776	0.577876	0.37535	FALSE	Down	0.368421	0.368421	1	0.70295	0.733772	-0.365553	FALSE
RUNX3 regulates NOTCH signaling	Down	0.368421	0.368421	14	0.354842	-0.271208	-0.0357139	FALSE	Down	0.315789	0.315789	14	-0.0776452	-0.460305	-0.10515	FALSE
RUNX3 regulates p14-ARF	Down	0.210526	0.368421	10	0.709124	0.170219	-0.0131192	FALSE	Down	0.315789	0.210526	9	0.38241	-0.146407	-0.0930857	FALSE
HDL clearance	Down	0.473684	0.368421	5	0.191331	0.128231	-0.408924	FALSE	Down	0.0526316	0.0526316	5	1.80601	1.79943	-0.259814	FALSE
Plasma lipoprotein clearance	Up	0.315789	0.368421	33	0.178008	0.0152009	0.0889792	FALSE	Down	0.0526316	0.157895	31	1.48516	1.34261	-0.0133272	FALSE
RHO GTPase cycle	Up	0.368421	0.368421	429	0.385669	0.266429	0.00639984	FALSE	Down	0.210526	0.210526	419	0.162608	0.0757589	-0.0267666	FALSE
Erythropoietin activates STAT5	Up	0.368421	0.368421	7	0.705752	0.455738	0.0151754	FALSE	Down	0.947368	0.947368	7	-1.67383	-1.68972	-0.0653907	FALSE
NTF3 activates NTRK3 signaling	Down	0.315789	0.368421	2	1.90218	1.93498	-1.46095	FALSE	Down	0.0526316	0.0526316	2	4.21707	4.29604	-0.94258	FALSE
Activated NTRK3 signals through PLCG1	Down	0.315789	0.368421	3	1.28271	1.22631	-0.955233	FALSE	Down	0.0526316	0.0526316	3	2.97266	3.02898	-0.629907	FALSE
Defective GGT1 in aflatoxin detoxification causes GLUTH	Down	0.473684	0.368421	1	0.0298728	0.00949356	-0.63127	FALSE	Down	1	0.684211	1	-0.744522	-0.745242	-0.233102	FALSE
TRAF6 mediated NF-kB activation	Up	0.263158	0.368421	23	0.12759	-0.329117	0.069146	FALSE	Down	1	1	23	-1.11871	-1.53226	-0.0103624	FALSE
Molybdenum cofactor biosynthesis	Down	0.473684	0.368421	6	0.0523437	0.130412	-0.0149245	FALSE	Up	0.736842	0.578947	6	-0.568517	-0.509087	0.00424181	FALSE
Activated NTRK3 signals through PI3K	Down	0.368421	0.368421	6	1.57096	0.936469	-0.484344	FALSE	Down	0.0526316	0.0526316	6	2.15796	1.71059	-0.355118	FALSE
Regulation of FOXO transcriptional activity by acetylation	Down	0.684211	0.368421	10	-0.212592	-0.793597	-0.101871	FALSE	Down	0.421053	0.578947	10	-0.0748611	-0.42706	-0.0650178	FALSE
RAS processing	Up	0.157895	0.368421	21	-0.143091	-0.409854	0.0783378	FALSE	Down	0.947368	0.736842	20	-1.44725	-1.78078	-0.000573726	FALSE
Aberrant regulation of mitotic G1/S transition in cancer due to RB1 defects	Up	0.263158	0.368421	16	0.810814	0.458518	0.0675981	FALSE	Down	0.210526	0.210526	17	0.987359	0.63254	-0.0790226	FALSE
Defective binding of RB1 mutants to E2F1,(E2F2, E2F3)	Up	0.263158	0.368421	16	0.810814	0.458518	0.0675981	FALSE	Down	0.210526	0.210526	17	0.987359	0.63254	-0.0790226	FALSE
Signaling by KIT in disease	Up	0.157895	0.368421	19	0.032376	-1.04757	0.00868512	FALSE	Down	0.210526	0.421053	19	-0.464385	-1.309	-0.170199	FALSE
Signaling by phosphorylated juxtamembrane, extracellular and kinase domain KIT mutants	Up	0.157895	0.368421	19	0.032376	-1.04757	0.00868512	FALSE	Down	0.210526	0.421053	19	-0.464385	-1.309	-0.170199	FALSE
Diseases of mitotic cell cycle	Up	0.368421	0.368421	37	0.422959	-0.148737	0.0739228	FALSE	Up	0.000526316	0.000526316	38	2.4223	1.66297	0.0429852	TRUE
SARS-CoV Infections	Down	0.368421	0.368421	378	-1.54754	-2.6629	-0.00581255	FALSE	Down	0.000526316	0.000526316	371	0.206251	-1.02169	-0.0576308	TRUE
Signaling by CSF1 (M-CSF) in myeloid cells	Up	0.368421	0.368421	28	0.628461	-0.403156	0.0965474	FALSE	Down	0.684211	0.736842	28	-0.758146	-1.48482	-0.0248529	FALSE
Microbial modulation of RIPK1-mediated regulated necrosis	Up	0.368421	0.368421	3	0.772724	0.54705	0.645467	FALSE	Up	0.578947	0.578947	3	-0.0988885	-0.249656	0.0602212	FALSE
Attachment and Entry	Up	0.368421	0.368421	17	1.14382	0.905488	0.0713389	FALSE	Down	0.000526316	0.000526316	16	1.35157	1.11872	-0.281738	TRUE
Maturation of nucleoprotein	Up	0.368421	0.368421	15	-0.545059	-0.646315	0.0276652	FALSE	Down	0.684211	0.684211	15	-0.828331	-0.872895	-0.0231883	FALSE
TRAF6 mediated induction of NFkB and MAP kinases upon TLR7/8 or 9 activation	Up	0.157895	0.368421	97	-0.525107	-1.48972	0.0317333	FALSE	Down	0.789474	0.736842	94	-1.20899	-2.15918	-0.0321668	FALSE
MyD88 dependent cascade initiated on endosome	Up	0.263158	0.368421	98	-0.507349	-1.47147	0.0329468	FALSE	Down	0.789474	0.736842	95	-1.28532	-2.23055	-0.0319809	FALSE
Drug-mediated inhibition of CDK4/CDK6 activity	Down	0.368421	0.368421	5	0.182438	0.139617	-0.274323	FALSE	Down	0.000526316	0.0526316	5	2.22594	2.04349	-0.127313	TRUE
N-glycan antennae elongation in the medial/trans-Golgi	Down	0.368421	0.368421	24	0.519529	0.547739	-0.108599	FALSE	Down	0.894737	0.684211	21	-0.723613	-0.738377	-0.0280334	FALSE
Regulation of NF-kappa B signaling	Up	0.263158	0.368421	16	0.503054	-0.0986022	0.264342	FALSE	Up	0.315789	0.315789	16	0.190811	-0.350502	0.0632364	FALSE
Formation of lateral plate mesoderm	Down	0.368421	0.368421	4	1.22406	1.23964	-0.911089	FALSE	Down	0.263158	0.368421	5	1.58279	1.56437	-1.17249	FALSE
Serine biosynthesis	Up	0.473684	0.368421	9	-0.212566	-0.117179	0.058421	FALSE	Down	0.473684	0.473684	9	-0.403799	-0.314245	-0.1082	FALSE
Ion channel transport	Down	0.368421	0.368421	160	1.76389	1.94149	-0.0356034	FALSE	Down	0.473684	0.684211	147	1.17883	1.35689	-0.0516004	FALSE
Activation of BAD and translocation to mitochondria	Down	0.631579	0.421053	15	-0.930781	-1.49285	-0.0742952	FALSE	Down	0.263158	0.263158	15	-0.343655	-0.755063	-0.0381472	FALSE
Cam-PDE 1 activation	Up	0.421053	0.421053	4	-0.0118664	-0.21166	0.156131	FALSE	Down	0.684211	0.684211	3	-0.543079	-0.559978	-0.434684	FALSE
Signaling by ERBB2 in Cancer	Up	0.421053	0.421053	25	0.0185357	-0.85945	0.0564987	FALSE	Up	0.105263	0.210526	22	0.442032	-0.436283	0.0177859	FALSE
Signaling by ERBB4	Up	0.315789	0.421053	51	0.987834	0.196412	0.0856602	FALSE	Down	0.105263	0.210526	49	0.859131	0.17588	-0.102432	FALSE
SHC1 events in ERBB4 signaling	Up	0.210526	0.421053	13	0.330815	-0.344127	0.0335859	FALSE	Down	0.105263	0.315789	10	0.147844	-0.478341	-0.0366987	FALSE
Downregulation of ERBB4 signaling	Up	0.421053	0.421053	7	-0.176163	-0.489721	0.185531	FALSE	Up	0.526316	0.526316	7	-0.351004	-0.807129	0.0118455	FALSE
Cytokine Signaling in Immune system	Up	0.473684	0.421053	590	0.168442	-1.11989	0.0573624	FALSE	Up	0.789474	0.736842	571	-0.812107	-2.34813	0.0306939	FALSE
Acrosome Reaction and Sperm:Oocyte Membrane Binding	Up	0.526316	0.421053	4	0.3624	0.411003	0.183704	FALSE	Down	1	1	4	-0.571578	-0.535837	-0.285118	FALSE
BMAL1:CLOCK,NPAS2 activates circadian gene expression	Down	0.421053	0.421053	26	-0.169595	-0.403748	-0.193927	FALSE	Down	1	1	26	-1.54809	-1.67199	-0.0230948	FALSE
Tetrahydrobiopterin (BH4) synthesis, recycling, salvage and regulation	Up	0.631579	0.421053	10	-0.17952	-0.647145	0.137419	FALSE	Up	0.421053	0.315789	9	-0.226629	-0.466932	0.139407	FALSE
PI and PC transport between ER and Golgi membranes	Up	0.421053	0.421053	1	0.181625	0.212474	0.144703	FALSE	Up	0.368421	0.368421	1	0.0944713	0.125042	0.115226	FALSE
Synthesis of PI	Down	0.421053	0.421053	5	0.212558	0.283194	-0.23891	FALSE	Up	0.842105	0.736842	5	-1.09079	-1.05927	0.0151879	FALSE
PI Metabolism	Up	0.631579	0.421053	79	-1.09355	-1.20601	0.000400436	FALSE	Down	0.631579	0.631579	78	-0.571427	-0.607361	-0.076293	FALSE
Glucuronidation	Up	0.526316	0.421053	6	-0.212257	-0.156762	0.0291602	FALSE	Down	0.473684	0.473684	5	0.034028	0.0865826	-0.0374427	FALSE
Metabolism of nucleotides	Up	0.421053	0.421053	93	0.316574	0.583759	0.082694	FALSE	Up	0.789474	0.684211	91	-0.563467	-0.321861	0.026765	FALSE
Frs2-mediated activation	Down	0.526316	0.421053	11	-0.785802	-1.01616	-0.0946847	FALSE	Down	0.842105	0.736842	11	-1.13287	-1.38116	-0.013368	FALSE
APC/C:Cdh1 mediated degradation of Cdc20 and other APC/C:Cdh1 targeted proteins in late mitosis/early G1	Up	0.105263	0.421053	70	-0.66711	-2.106	0.101914	FALSE	Up	0.000526316	0.000526316	70	2.35049	0.248773	0.106539	TRUE
DARPP-32 events	Down	0.421053	0.421053	23	-0.864635	-1.39555	-0.0677936	FALSE	Down	0.000526316	0.000526316	23	0.976509	0.621236	-0.0551212	TRUE
Activation of TRKA receptors	Down	0.421053	0.421053	4	0.723901	0.723897	-0.867639	FALSE	Down	1	0.894737	4	-0.797564	-0.786784	-0.456554	FALSE
NGF-independant TRKA activation	Down	0.421053	0.421053	4	0.723901	0.723897	-0.867639	FALSE	Down	1	0.894737	4	-0.797564	-0.786784	-0.456554	FALSE
Cellular hexose transport	Down	0.315789	0.421053	18	0.964113	1.09077	-0.0280701	FALSE	Down	0.789474	0.684211	15	-0.0122197	0.108308	-0.180987	FALSE
PI3K events in ERBB2 signaling	Up	0.421053	0.421053	15	0.28826	-0.314851	0.0600935	FALSE	Up	0.105263	0.105263	12	1.5297	0.788296	0.0361849	FALSE
Coenzyme A biosynthesis	Up	0.421053	0.421053	8	0.239792	0.328354	0.0632625	FALSE	Up	0.684211	0.684211	8	-0.519626	-0.451394	0.00352011	FALSE
Metabolism of water-soluble vitamins and cofactors	Up	0.421053	0.421053	112	-0.13853	0.0555589	0.0184241	FALSE	Down	1	1	113	-1.49435	-1.30919	-0.0430844	FALSE
PPARA activates gene expression	Down	0.631579	0.421053	107	-1.22071	-1.42359	-0.0432709	FALSE	Down	0.473684	0.473684	106	-0.737508	-0.795978	-0.00143429	FALSE
Metabolism of Angiotensinogen to Angiotensins	Up	0.526316	0.421053	10	0.742967	0.824649	0.223109	FALSE	Up	1	1	7	-0.830453	-0.798899	0.256802	FALSE
eNOS activation	Up	0.526316	0.421053	11	0.618537	0.0134473	0.0937305	FALSE	Up	0.210526	0.210526	11	-0.229403	-0.448374	0.0900641	FALSE
Cell death signalling via NRAGE, NRIF and NADE	Up	0.000526316	0.421053	69	0.395117	0.137879	0.0374206	TRUE	Down	0.000526316	0.105263	68	1.21026	0.947452	-0.0218458	TRUE
Peptide hormone biosynthesis	Up	0.526316	0.421053	7	0.8069	0.897436	0.0223715	FALSE	Down	1	1	7	-1.18385	-1.15738	-0.414179	FALSE
Regulation of gene expression in beta cells	Down	0.421053	0.421053	14	1.0662	0.682727	-0.162762	FALSE	Down	0.000526316	0.105263	14	2.0916	1.9234	-0.22632	TRUE
Regulation of gene expression in endocrine-committed (NEUROG3+) progenitor cells	Up	0.421053	0.421053	5	0.143349	0.222112	0.15421	FALSE	Down	0.105263	0.263158	4	2.65022	2.81815	-0.760671	FALSE
Stimulation of the cell death response by PAK-2p34	Down	0.421053	0.421053	2	-0.156853	-0.306381	-0.00235897	FALSE	Down	0.684211	0.684211	2	-0.605664	-0.65055	-0.0425596	FALSE
EGFR interacts with phospholipase C-gamma	Down	0.421053	0.421053	6	0.0280756	-0.30247	-0.160735	FALSE	Up	0.105263	0.315789	6	1.25565	0.834565	0.175116	FALSE
Abacavir transmembrane transport	Down	0.421053	0.421053	4	1.54636	1.61318	-0.46735	FALSE	Up	0.684211	0.684211	3	0.201682	0.225177	0.14908	FALSE
MPS I - Hurler syndrome	Up	0.421053	0.421053	1	0.722975	0.738694	0.359515	FALSE	Up	0.263158	0.263158	1	0.884939	0.908874	0.589765	FALSE
Scavenging by Class H Receptors	Up	0.421053	0.421053	2	0.50272	0.507263	0.348454	FALSE	Up	0.894737	0.894737	2	-0.781647	-0.778269	0.0910418	FALSE
Defects in biotin (Btn) metabolism	Down	0.736842	0.421053	8	-0.975321	-0.959354	-0.0667208	FALSE	Up	1	0.894737	8	-0.913217	-0.888275	0.0433154	FALSE
HSP90 chaperone cycle for steroid hormone receptors (SHR) in the presence of ligand	Down	0.315789	0.421053	46	-0.316666	-1.08812	-0.0390044	FALSE	Up	0.105263	0.105263	47	1.62496	0.262876	0.0450216	FALSE
TGFBR2 MSI Frameshift Mutants in Cancer	Up	0.421053	0.421053	2	0.809878	0.577164	0.21256	FALSE	Up	0.684211	0.684211	2	-0.247241	-0.324647	0.0618433	FALSE
Defective HEXA causes GM2G1	Up	0.631579	0.421053	1	-0.385135	-0.384804	0.0645064	FALSE	Up	1	0.894737	1	-0.77878	-0.777221	0.0165954	FALSE
Loss of Function of TGFBR1 in Cancer	Down	0.526316	0.421053	7	0.190502	0.00817834	-0.0259978	FALSE	Up	0.842105	0.736842	7	-0.76808	-0.858249	0.0542434	FALSE
Energy dependent regulation of mTOR by LKB1-AMPK	Down	0.421053	0.421053	28	-1.18652	-1.24173	-0.0521303	FALSE	Down	0.684211	0.368421	28	-0.647228	-0.676795	-0.0301021	FALSE
GPCR downstream signalling	Down	0.315789	0.421053	411	4.70531	4.05572	-0.0805224	FALSE	Down	0.894737	0.894737	392	0.697817	0.293464	-0.106057	FALSE
Costimulation by the CD28 family	Up	0.421053	0.421053	55	-0.422992	-1.4636	0.0431662	FALSE	Up	0.157895	0.105263	53	1.10573	0.201344	0.220739	FALSE
Striated Muscle Contraction	Down	0.421053	0.421053	31	1.94102	2.15902	-0.519856	FALSE	Down	0.842105	0.842105	29	0.0236246	0.19702	-0.236908	FALSE
Eicosanoid ligand-binding receptors	Down	0.421053	0.421053	11	0.979956	1.04746	-0.280556	FALSE	Down	0.263158	0.263158	8	1.16272	1.24446	-0.841354	FALSE
G alpha (q) signalling events	Down	0.315789	0.421053	148	3.22485	2.57845	-0.0772556	FALSE	Down	1	1	142	-1.55348	-1.90466	-0.0840771	FALSE
Trafficking of GluR2-containing AMPA receptors	Down	0.631579	0.421053	16	-0.193644	-0.3265	-0.1277	FALSE	Down	0.263158	0.368421	16	0.408518	0.363229	-0.22644	FALSE
Adenosine P1 receptors	Up	0.526316	0.421053	4	0.173211	0.194624	0.201236	FALSE	Down	0.894737	0.894737	3	-0.657864	-0.653428	-0.00125095	FALSE
Transport of inorganic cations/anions and amino acids/oligopeptides	Down	0.421053	0.421053	86	1.38302	1.5741	-0.0253667	FALSE	Up	0.894737	0.894737	85	-1.10294	-0.896813	0.0271958	FALSE
Sphingolipid metabolism	Up	0.421053	0.421053	81	-0.771367	-0.580641	0.0496917	FALSE	Down	0.894737	0.789474	79	-0.92483	-0.732537	-0.0406961	FALSE
Regulation of commissural axon pathfinding by SLIT and ROBO	Down	0.421053	0.421053	10	0.715248	0.687247	-0.246358	FALSE	Down	0.157895	0.157895	10	1.77646	1.71436	-0.384229	FALSE
GP1b-IX-V activation signalling	Down	0.526316	0.421053	9	-0.225517	-0.612299	-0.26666	FALSE	Down	0.157895	0.263158	8	1.50936	0.935988	-0.0951646	FALSE
KSRP (KHSRP) binds and destabilizes mRNA	Up	0.631579	0.421053	17	-0.733846	-1.03786	0.0439411	FALSE	Up	0.842105	0.736842	17	-1.10631	-1.28871	0.0457091	FALSE
Ionotropic activity of kainate receptors	Down	0.526316	0.421053	10	-0.132498	-0.249054	-0.0711686	FALSE	Down	0.0526316	0.157895	10	1.35144	1.42276	-0.250928	FALSE
Activation of Ca-permeable Kainate Receptor	Down	0.526316	0.421053	10	-0.132498	-0.249054	-0.0711686	FALSE	Down	0.0526316	0.157895	10	1.35144	1.42276	-0.250928	FALSE
Interconversion of nucleotide di- and triphosphates	Down	0.421053	0.421053	30	0.669911	0.823286	-0.0333578	FALSE	Down	0.368421	0.473684	29	0.421384	0.57387	-0.0228175	FALSE
GPCR ligand binding	Down	0.421053	0.421053	250	4.58861	4.66902	-0.151089	FALSE	Down	1	1	231	-0.765402	-0.590194	-0.150154	FALSE
Metabolism of ingested MeSeO2H into MeSeH	Up	0.526316	0.421053	1	-0.00840487	-0.0392603	0.152953	FALSE	Up	1	0.684211	1	-0.658332	-0.663487	0.0314241	FALSE
Uptake and function of diphtheria toxin	Up	0.421053	0.421053	6	-0.0105369	-0.175091	0.0319581	FALSE	Down	0.421053	0.421053	6	-0.0709447	-0.360889	-0.144056	FALSE
Diseases of Mismatch Repair (MMR)	Up	0.526316	0.421053	5	-0.122264	-0.0898502	0.0251653	FALSE	Up	0.842105	0.736842	5	-0.462675	-0.436905	0.0215864	FALSE
VxPx cargo-targeting to cilium	Up	0.736842	0.421053	18	-0.817992	-0.766182	0.0280258	FALSE	Up	1	1	18	-1.44977	-1.42048	0.0068955	FALSE
TNFR1-mediated ceramide production	Up	0.842105	0.421053	5	-0.261127	-0.23838	0.0858771	FALSE	Up	0.736842	0.526316	6	-0.777776	-0.752993	0.0124338	FALSE
Defective Mismatch Repair Associated With MSH6	Down	0.526316	0.421053	2	0.338224	0.368175	-0.0582346	FALSE	Down	0.578947	0.473684	2	0.0787683	0.104542	-0.0491035	FALSE
CLEC7A/inflammasome pathway	Up	0.421053	0.421053	5	-0.133779	-0.471869	0.390944	FALSE	Down	0.105263	0.315789	5	0.739715	0.548005	-0.08806	FALSE
Diseases of carbohydrate metabolism	Up	0.421053	0.421053	28	-0.0329262	-0.0742803	0.070574	FALSE	Up	0.947368	0.947368	28	-1.87771	-1.96391	0.0121581	FALSE
Ub-specific processing proteases	Down	0.105263	0.421053	176	-1.05497	-3.02643	-0.0693458	FALSE	Down	0.263158	0.368421	170	-0.648998	-2.4687	-0.0284625	FALSE
Interleukin-4 and Interleukin-13 signaling	Down	0.421053	0.421053	82	1.2155	0.681452	-0.182877	FALSE	Up	0.473684	0.526316	81	0.677988	0.321289	0.033265	FALSE
Cyclin E associated events during G1/S transition	Up	0.210526	0.421053	80	-1.16549	-2.72418	0.0536092	FALSE	Up	0.000526316	0.105263	80	-0.155889	-2.13853	0.0374966	TRUE
Synthesis of DNA	Up	0.210526	0.421053	117	-0.297892	-1.7867	0.121698	FALSE	Up	0.000526316	0.000526316	117	1.40619	-0.568964	0.0809332	TRUE
Cyclin A:Cdk2-associated events at S phase entry	Up	0.105263	0.421053	82	-1.04247	-2.58661	0.0550616	FALSE	Up	0.000526316	0.105263	82	0.356293	-1.61859	0.0576577	TRUE
Glycolysis	Down	0.210526	0.421053	68	-0.164792	-1.01152	-0.052498	FALSE	Down	0.473684	0.473684	67	-0.384589	-1.62628	-0.0258441	FALSE
Gene expression (Transcription)	Down	0.421053	0.421053	1420	-1.74737	-3.02813	-0.0440258	FALSE	Down	0.210526	0.210526	1418	-0.471678	-1.57324	-0.0538451	FALSE
Beta oxidation of lauroyl-CoA to decanoyl-CoA-CoA	Down	0.421053	0.421053	5	-0.313644	-0.294452	-0.0546931	FALSE	Down	0.684211	0.473684	5	-0.42959	-0.406558	-0.0477654	FALSE
Advanced glycosylation endproduct receptor signaling	Up	0.421053	0.421053	10	-0.159179	-0.43579	0.0785221	FALSE	Down	0.736842	0.789474	11	-0.958778	-1.15317	-0.0449494	FALSE
Downregulation of ERBB2 signaling	Up	0.421053	0.421053	26	0.18796	-0.487668	0.106775	FALSE	Up	0.105263	0.105263	23	1.47675	0.747357	0.127057	FALSE
E3 ubiquitin ligases ubiquitinate target proteins	Down	0.421053	0.421053	52	-0.444465	-1.65371	-0.131737	FALSE	Down	0.947368	0.526316	50	-1.74416	-2.1852	-0.037017	FALSE
Transcriptional regulation by RUNX2	Down	0.105263	0.421053	114	0.00393593	-1.41801	-0.0437946	FALSE	Down	0.105263	0.210526	114	-0.581282	-2.33661	-0.0471024	FALSE
Invadopodia formation	Up	0.421053	0.421053	4	0.472539	0.547216	0.342855	FALSE	Up	0.263158	0.263158	4	0.700982	0.788571	0.138164	FALSE
Neddylation	Down	0.210526	0.421053	234	-1.75869	-2.2269	-0.00425692	FALSE	Down	0.947368	0.947368	234	-2.5453	-3.34706	-0.0200546	FALSE
Metabolism of cofactors	Up	0.421053	0.421053	19	-0.414754	-0.717897	0.0933726	FALSE	Up	0.315789	0.421053	18	-0.157545	-0.291094	0.0725568	FALSE
Interleukin-35 Signalling	Up	0.421053	0.421053	11	0.35215	0.116093	0.0222136	FALSE	Down	0.789474	0.684211	11	-0.731306	-0.827523	-0.00310219	FALSE
Loss of MECP2 binding ability to 5mC-DNA	Down	0.736842	0.421053	3	-0.608241	-0.656604	-0.0832319	FALSE	Down	0.315789	0.210526	4	0.17832	-0.0390355	-0.178847	FALSE
NR1H2 and NR1H3-mediated signaling	Up	0.421053	0.421053	43	0.428154	0.102845	0.0157396	FALSE	Down	0.421053	0.421053	42	0.135825	-0.0539675	-0.0742824	FALSE
NTF3 activates NTRK2 (TRKB) signaling	Down	0.421053	0.421053	2	0.0485443	0.0603147	-0.831232	FALSE	Down	0.473684	0.368421	2	0.4462	0.471378	-1.01252	FALSE
Biosynthesis of maresin-like SPMs	Up	0.421053	0.421053	3	0.373298	0.378215	0.540159	FALSE	Up	1	1	4	-0.682545	-0.680706	0.154532	FALSE
Activated NTRK2 signals through PI3K	Down	0.421053	0.421053	5	-0.248215	-0.871595	-0.00169589	FALSE	Down	0.842105	0.736842	6	-0.663711	-1.16729	-0.228013	FALSE
Activated NTRK2 signals through CDK5	Up	0.526316	0.421053	5	-0.574871	-0.635532	0.0287895	FALSE	Down	0.947368	0.947368	6	-1.54571	-1.63064	-0.214334	FALSE
Interferon Signaling	Up	0.421053	0.421053	167	0.70593	0.0912968	0.121455	FALSE	Up	0.473684	0.578947	164	0.358207	-0.532769	0.133399	FALSE
NR1H2 & NR1H3 regulate gene expression to control bile acid homeostasis	Down	0.421053	0.421053	8	0.260176	0.0822714	-0.137801	FALSE	Up	0.842105	0.736842	8	-1.00141	-1.04869	0.0715252	FALSE
Constitutive Signaling by Overexpressed ERBB2	Up	0.421053	0.421053	11	-0.522015	-1.15781	0.0468759	FALSE	Up	0.315789	0.315789	11	-0.633408	-1.27783	0.0167766	FALSE
Defective Base Excision Repair Associated with OGG1	Down	0.631579	0.421053	1	-0.828127	-0.824706	-0.00486199	FALSE	Down	0.789474	0.684211	1	-0.529635	-0.530695	-0.0414197	FALSE
Defective OGG1 Substrate Binding	Down	0.631579	0.421053	1	-0.828127	-0.824706	-0.00486199	FALSE	Down	0.789474	0.684211	1	-0.529635	-0.530695	-0.0414197	FALSE
Defective OGG1 Substrate Processing	Down	0.631579	0.421053	1	-0.828127	-0.824706	-0.00486199	FALSE	Down	0.789474	0.684211	1	-0.529635	-0.530695	-0.0414197	FALSE
Defective OGG1 Localization	Down	0.631579	0.421053	1	-0.828127	-0.824706	-0.00486199	FALSE	Down	0.789474	0.684211	1	-0.529635	-0.530695	-0.0414197	FALSE
Sensory processing of sound	Down	0.421053	0.421053	68	0.745664	0.86424	-0.108804	FALSE	Down	0.263158	0.368421	62	1.67706	1.82063	-0.0205372	FALSE
Sensory processing of sound by outer hair cells of the cochlea	Down	0.526316	0.421053	48	0.609512	0.740245	-0.0633239	FALSE	Up	0.578947	0.578947	43	0.0828674	0.194761	0.0689449	FALSE
Sealing of the nuclear envelope (NE) by ESCRT-III	Down	0.421053	0.421053	25	0.0619196	-0.768278	-0.0812923	FALSE	Up	0.105263	0.105263	26	2.44644	0.819584	0.124612	FALSE
Signaling by ALK in cancer	Down	0.421053	0.421053	54	-0.52061	-1.00935	-0.00301209	FALSE	Down	0.210526	0.210526	54	-0.0591996	-0.58894	-0.0109365	FALSE
Signaling by ALK fusions and activated point mutants	Down	0.421053	0.421053	54	-0.52061	-1.00935	-0.00301209	FALSE	Down	0.210526	0.210526	54	-0.0591996	-0.58894	-0.0109365	FALSE
Class I MHC mediated antigen processing & presentation	Up	0.315789	0.421053	362	-1.46316	-2.00246	2.51667e-05	FALSE	Down	0.684211	0.684211	354	-1.23461	-2.05924	-0.00887124	FALSE
Resolution of AP sites via the single-nucleotide replacement pathway	Up	0.473684	0.473684	4	-0.119955	-0.103716	0.0537229	FALSE	Down	0.105263	0.105263	4	0.0154958	0.0367352	-0.0241452	FALSE
Activation of RAS in B cells	Up	0.473684	0.473684	5	-0.0858921	-0.304197	0.139039	FALSE	Up	1	1	5	-0.913367	-1.28708	0.167655	FALSE
Prolactin receptor signaling	Up	0.473684	0.473684	12	-0.230363	-0.580477	0.198502	FALSE	Down	0.894737	0.894737	11	-1.49757	-1.93651	-0.000723157	FALSE
Meiotic synapsis	Down	0.473684	0.473684	50	1.93015	-0.444959	-0.1905	FALSE	Down	0.368421	0.473684	46	0.896907	-0.35764	-0.137207	FALSE
Methionine salvage pathway	Up	0.684211	0.473684	6	-0.701894	-0.657522	0.050865	FALSE	Down	0.315789	0.210526	6	-0.00735407	0.0665958	-0.0273558	FALSE
Tandem of pore domain in a weak inwardly rectifying K+ channels (TWIK)	Up	0.578947	0.473684	3	0.330579	0.37899	0.124538	FALSE	Down	0.473684	0.368421	3	0.403926	0.458682	-0.774457	FALSE
PAOs oxidise polyamines to amines	Up	0.473684	0.473684	2	0.258938	0.287021	1.02682	FALSE	Down	1	1	2	-0.858781	-0.848264	-0.0773644	FALSE
Regulation of KIT signaling	Up	0.421053	0.473684	15	0.171833	-0.396691	0.00909694	FALSE	Down	0.0526316	0.105263	15	1.08361	0.663938	-0.357448	FALSE
Acyl chain remodelling of PS	Up	0.473684	0.473684	15	0.66274	0.744456	0.138248	FALSE	Down	0.842105	0.736842	10	-0.938386	-0.912467	-0.0213333	FALSE
Acyl chain remodelling of PG	Up	0.578947	0.473684	12	-0.0160863	0.0415831	0.132057	FALSE	Down	0.842105	0.736842	8	-0.440214	-0.418022	-0.117623	FALSE
Meiosis	Down	0.473684	0.473684	76	2.07404	-0.170423	-0.101432	FALSE	Down	0.473684	0.473684	73	0.882036	-0.320396	-0.0699322	FALSE
Cytosolic sulfonation of small molecules	Up	0.578947	0.473684	18	-0.282817	-0.230604	0.0319069	FALSE	Down	0.157895	0.157895	17	1.13864	1.26177	-0.346581	FALSE
2-LTR circle formation	Up	0.789474	0.473684	7	-0.730704	-0.729198	0.0407598	FALSE	Down	0.631579	0.631579	7	-0.637438	-0.640836	-0.00872788	FALSE
Inhibition of TSC complex formation by PKB	Down	0.631579	0.473684	3	-0.352191	-0.59192	-0.0294731	FALSE	Down	0.157895	0.000526316	3	0.638927	0.331939	-0.0573937	FALSE
PLC-gamma1 signalling	Down	0.368421	0.473684	2	0.6156	0.504136	-0.468867	FALSE	Up	1	0.789474	2	-1.17074	-1.17954	0.00892926	FALSE
Toll-like Receptor Cascades	Up	0.368421	0.473684	151	-0.310816	-1.22207	0.0220461	FALSE	Down	1	0.894737	143	-1.52478	-2.39197	-0.0261682	FALSE
APOBEC3G mediated resistance to HIV-1 infection	Up	0.473684	0.473684	5	-0.427542	-0.418036	0.216143	FALSE	Up	0.842105	0.842105	5	-0.872939	-0.89485	0.034269	FALSE
Acetylcholine binding and downstream events	Down	0.578947	0.473684	11	0.714476	0.794925	-0.234775	FALSE	Down	0.578947	0.578947	9	0.402436	0.482658	-0.242245	FALSE
Signaling by cytosolic FGFR1 fusion mutants	Up	0.578947	0.473684	18	-0.589746	-1.04718	0.0365007	FALSE	Up	0.736842	0.736842	18	-1.3035	-1.66306	0.0117502	FALSE
Synthesis of IPs in the nucleus	Down	0.684211	0.473684	4	-0.495823	-0.448364	-0.0885154	FALSE	Down	0.631579	0.631579	4	-0.603364	-0.563142	-0.0941598	FALSE
Regulation of beta-cell development	Down	0.421053	0.473684	31	1.46655	0.840315	-0.0701106	FALSE	Down	0.000526316	0.210526	31	1.78411	1.478	-0.230616	TRUE
Gap junction trafficking	Down	0.473684	0.473684	34	0.516439	-0.149346	-0.129645	FALSE	Up	0.105263	0.105263	32	3.45094	1.95161	0.124523	FALSE
Gap junction assembly	Down	0.421053	0.473684	23	1.60928	0.842404	-0.205222	FALSE	Up	0.000526316	0.105263	21	4.95711	3.19784	0.157755	TRUE
WNT mediated activation of DVL	Down	0.684211	0.473684	8	-0.706359	-0.79654	-0.0549405	FALSE	Up	0.736842	0.631579	8	-1.15357	-1.20188	0.0211251	FALSE
COPII-mediated vesicle transport	Up	0.578947	0.473684	65	-1.35949	-1.39813	0.0157724	FALSE	Down	0.684211	0.368421	63	-0.678624	-0.816962	-0.0194126	FALSE
NRIF signals cell death from the nucleus	Up	0.473684	0.473684	13	0.0505403	-0.268207	0.138615	FALSE	Down	0.421053	0.315789	13	-0.037654	-0.472853	-0.00648789	FALSE
p75NTR recruits signalling complexes	Up	0.473684	0.473684	10	-0.443671	-0.875646	0.139902	FALSE	Up	0.736842	0.631579	10	-0.482553	-0.939504	0.0441764	FALSE
NF-kB is activated and signals survival	Up	0.473684	0.473684	10	-0.436303	-0.987697	0.193286	FALSE	Up	0.631579	0.631579	10	-0.392444	-0.9606	0.0184372	FALSE
Catecholamine biosynthesis	Down	0.473684	0.473684	3	0.794531	0.869648	-0.589621	FALSE	Down	0.789474	0.789474	3	-0.359329	-0.317515	-0.859462	FALSE
Serotonin and melatonin biosynthesis	Up	0.578947	0.473684	3	0.441597	0.504871	0.0928109	FALSE	Down	0.578947	0.578947	3	0.812703	0.881597	-0.423858	FALSE
Endogenous sterols	Up	0.368421	0.473684	20	1.12587	1.10269	0.121969	FALSE	Up	0.947368	0.947368	20	-1.36273	-1.38067	0.144377	FALSE
Eicosanoids	Down	0.421053	0.473684	4	0.7464	0.756511	-0.61892	FALSE	Up	0.210526	0.210526	5	0.855236	0.882991	0.276519	FALSE
Synthesis of 5-eicosatetraenoic acids	Down	0.684211	0.473684	5	-0.702505	-0.690298	-0.241268	FALSE	Down	0.894737	0.789474	6	-1.03983	-1.01864	-0.124576	FALSE
Activation of PPARGC1A (PGC-1alpha) by phosphorylation	Down	0.473684	0.473684	10	-0.0708119	-0.265811	-0.0910969	FALSE	Down	0.789474	0.684211	10	-0.660236	-0.812195	-0.0641398	FALSE
Phenylketonuria	Down	0.473684	0.473684	1	0.163339	0.190702	-1.24973	FALSE
MPS II - Hunter syndrome	Down	0.684211	0.473684	1	0.223505	0.235794	-0.218579	FALSE	Up	0.947368	1	1	-0.484899	-0.478355	0.111135	FALSE
Signaling by Leptin	Up	0.473684	0.473684	10	-0.235863	-0.620132	0.00467751	FALSE	Down	1	1	10	-1.69796	-1.75169	-0.0174042	FALSE
EPH-Ephrin signaling	Down	0.263158	0.473684	89	-0.427464	-0.709291	-0.075048	FALSE	Down	0.368421	0.368421	87	-0.552027	-0.811981	-0.0312367	FALSE
Role of LAT2/NTAL/LAB on calcium mobilization	Up	0.368421	0.473684	14	0.0264203	-0.936496	0.16225	FALSE	Down	0.842105	0.842105	13	-1.07058	-1.66988	-0.0468757	FALSE
POU5F1 (OCT4), SOX2, NANOG activate genes related to proliferation	Up	0.578947	0.473684	7	-0.0796923	-0.17612	0.122788	FALSE	Down	0.894737	0.684211	10	-0.560526	-0.504152	-0.0554107	FALSE
Regulation of innate immune responses to cytosolic DNA	Up	0.263158	0.473684	11	0.724129	0.545726	0.0698166	FALSE	Up	0.631579	0.631579	11	-0.598075	-0.795835	0.0164779	FALSE
Defective MMAB causes MMA, cblB type	Down	0.578947	0.473684	1	0.0654699	0.0823511	-0.175935	FALSE	Down	0.526316	0.473684	1	0.141719	0.162118	-0.127204	FALSE
Interconversion of polyamines	Up	0.473684	0.473684	3	0.146742	0.185969	0.804204	FALSE	Down	1	0.894737	3	-0.795618	-0.771578	-0.0165767	FALSE
Glycogen storage disease type 0 (liver GYS2)	Up	0.578947	0.473684	1	0.310916	0.327372	0.386825	FALSE	Down	0.473684	0.473684	1	-0.248486	-0.237131	-0.745164	FALSE
Dopamine receptors	Down	0.473684	0.473684	3	0.585767	0.635935	-0.764642	FALSE	Up	0.894737	0.894737	2	-0.781253	-0.765827	0.824635	FALSE
Sialic acid metabolism	Down	0.578947	0.473684	31	0.455627	0.468739	-0.0728264	FALSE	Down	1	0.894737	28	-1.07389	-1.0616	-0.116834	FALSE
Platelet sensitization by LDL	Down	0.473684	0.473684	15	-0.488651	-1.2324	-0.0532838	FALSE	Up	0.157895	0.368421	16	0.0779292	-0.542878	0.0569581	FALSE
Biosynthesis of the N-glycan precursor (dolichol lipid-linked oligosaccharide, LLO) and transfer to a nascent protein	Down	0.578947	0.473684	76	-0.4314	-0.330316	-0.00898589	FALSE	Down	1	0.894737	73	-1.36614	-1.26688	-0.0602226	FALSE
Synthesis of substrates in N-glycan biosythesis	Down	0.473684	0.473684	61	-0.119602	-0.0399092	-0.0170216	FALSE	Down	0.894737	0.894737	58	-1.08884	-1.01118	-0.0785204	FALSE
Cell junction organization	Down	0.473684	0.473684	82	1.26729	1.42174	-0.019519	FALSE	Down	0.894737	0.894737	75	-0.583131	-0.478431	-0.112628	FALSE
Interleukin-1 processing	Up	0.473684	0.473684	7	0.0293494	-0.203046	0.265965	FALSE	Up	0.789474	0.789474	6	-0.29839	-0.548457	0.173836	FALSE
Defective SRD5A3 causes SRD5A3-CDG, KHRZ	Down	0.578947	0.473684	1	-0.253207	-0.251964	-0.059546	FALSE	Down	1	1	1	-0.845902	-0.844138	-0.000143965	FALSE
Defective LARGE causes MDDGA6 and MDDGB6	Up	0.473684	0.473684	2	0.0817102	0.108458	0.0986834	FALSE	Up	0.210526	0.210526	2	0.210521	0.240104	0.0418311	FALSE
Defective B3GALTL causes PpS	Down	0.578947	0.473684	36	1.49949	1.59325	-0.14536	FALSE	Down	0.157895	0.157895	34	3.58562	3.75384	-0.194167	FALSE
Interleukin-3, Interleukin-5 and GM-CSF signaling	Up	0.578947	0.473684	35	-0.180081	-1.16762	0.0521934	FALSE	Up	0.842105	0.736842	35	-1.38358	-2.00174	0.00587347	FALSE
Signaling by RNF43 mutants	Up	0.578947	0.473684	7	0.355716	0.381148	0.146599	FALSE	Up	0.684211	0.684211	6	0.00585776	0.0284562	0.133188	FALSE
Defective GCLC causes HAGGSD	Up	0.473684	0.473684	2	0.452749	0.455635	0.194262	FALSE	Up	0.578947	0.578947	2	-0.111209	-0.104578	0.0925116	FALSE
Defective CYP2U1 causes SPG56	Up	0.578947	0.473684	1	-0.187025	-0.179676	0.0798669	FALSE	Up	0.578947	0.368421	1	-0.211736	-0.203653	0.0656352	FALSE
Defective CYP11A1 causes AICSR	Up	0.578947	0.473684	4	0.349456	0.35759	0.375876	FALSE	Up	0.894737	0.894737	4	-1.02059	-1.01199	0.392815	FALSE
Hedgehog 'off' state	Down	0.0526316	0.473684	106	-0.655734	-2.08542	-0.0708725	FALSE	Down	0.000526316	0.210526	105	-0.252374	-2.44326	-0.012797	TRUE
ARL13B-mediated ciliary trafficking of INPP5E	Up	0.578947	0.473684	3	0.0903386	0.112988	0.0458728	FALSE	Down	0.947368	0.947368	3	-1.02055	-1.0098	-0.0218207	FALSE
RHO GTPases regulate CFTR trafficking	Down	0.578947	0.473684	3	-0.28832	-0.28443	-0.476858	FALSE	Down	0.842105	0.631579	2	-0.497395	-0.480238	-0.101754	FALSE
TP53 Regulates Transcription of Cell Death Genes	Down	0.578947	0.473684	44	0.789935	0.60882	-0.0175907	FALSE	Down	0.157895	0.263158	42	1.35079	1.33151	-0.16012	FALSE
Translesion synthesis by POLK	Up	0.421053	0.473684	15	-0.275182	-0.87095	0.228816	FALSE	Up	0.368421	0.368421	15	0.157761	-0.441776	0.0987375	FALSE
Termination of translesion DNA synthesis	Up	0.368421	0.473684	30	0.206802	-0.307539	0.182299	FALSE	Up	0.157895	0.105263	30	1.14089	0.646583	0.116967	FALSE
Negative regulation of MAPK pathway	Up	0.368421	0.473684	41	-0.661969	-1.28246	0.0299168	FALSE	Down	0.157895	0.157895	41	-0.33508	-1.03487	-0.0258986	FALSE
TNF receptor superfamily (TNFSF) members mediating non-canonical NF-kB pathway	Up	0.473684	0.473684	14	1.08073	1.10561	0.294792	FALSE	Down	0.473684	0.473684	13	0.632424	0.535531	-0.268133	FALSE
Dual Incision in GG-NER	Up	0.473684	0.473684	38	-0.43939	-0.95634	0.12352	FALSE	Up	0.210526	0.315789	38	0.409107	-0.206814	0.0572081	FALSE
Postsynaptic nicotinic acetylcholine receptors	Down	0.578947	0.473684	11	0.714476	0.794925	-0.234775	FALSE	Down	0.578947	0.578947	9	0.402436	0.482658	-0.242245	FALSE
Neurexins and neuroligins	Down	0.473684	0.473684	54	1.52952	1.72636	-0.0681717	FALSE	Up	0.789474	0.789474	48	0.0387445	0.206249	0.108493	FALSE
Signaling by BRAF and RAF1 fusions	Down	0.578947	0.473684	61	-1.41785	-1.7856	-0.0331752	FALSE	Down	0.0526316	0.157895	60	0.462582	0.0194048	-0.0338355	FALSE
Oncogenic MAPK signaling	Down	0.368421	0.473684	78	-0.920617	-1.24269	-0.0474867	FALSE	Down	0.0526316	0.263158	77	0.142635	-0.26712	-0.0512304	FALSE
Antimicrobial peptides	Down	0.473684	0.473684	25	1.92816	2.06798	-0.0017234	FALSE	Down	1	0.894737	20	-1.29564	-1.2344	-0.228059	FALSE
Regulation of TP53 Expression	Up	0.578947	0.473684	2	-0.0594047	-0.292633	0.428753	FALSE	Down	0.526316	0.736842	2	-0.287176	-0.420098	-0.60378	FALSE
Metabolism of vitamin K	Down	0.578947	0.473684	3	-0.462547	-0.421664	-0.0314611	FALSE	Up	0.684211	0.684211	3	-0.219729	-0.171094	0.0287355	FALSE
Negative regulation of MET activity	Up	0.368421	0.473684	19	-0.234201	-0.529333	0.256881	FALSE	Up	0.736842	0.736842	19	-0.966488	-1.26458	0.0605445	FALSE
CDC6 association with the ORC:origin complex	Up	0.473684	0.473684	8	0.0558769	0.0286676	0.133845	FALSE	Up	0.421053	0.421053	8	-0.00684691	-0.0245481	0.0462648	FALSE
Tryptophan catabolism	Up	0.473684	0.473684	10	0.772184	0.886255	0.0449931	FALSE	Up	0.578947	0.578947	8	-0.108133	-0.0437246	0.141115	FALSE
Carnitine synthesis	Up	0.473684	0.473684	4	0.4851	0.558837	0.280928	FALSE	Up	0.526316	0.210526	4	-0.445053	-0.397287	0.0374564	FALSE
DNA Damage Bypass	Up	0.473684	0.473684	46	-0.6409	-1.03576	0.140156	FALSE	Up	0.157895	0.157895	46	0.866749	0.468983	0.0841673	FALSE
mitochondrial fatty acid beta-oxidation of saturated fatty acids	Up	0.473684	0.473684	10	-0.15977	-0.116915	0.0771126	FALSE	Up	0.368421	0.368421	10	0.275101	0.339337	0.061986	FALSE
PTK6 Regulates RHO GTPases, RAS GTPase and MAP kinases	Down	0.368421	0.473684	14	-0.622534	-0.851815	-0.156529	FALSE	Up	0.736842	0.736842	14	-1.06076	-1.39309	0.0299393	FALSE
Lysosomal oligosaccharide catabolism	Up	0.473684	0.473684	4	0.0608004	0.124968	0.131884	FALSE	Up	1	1	4	-1.17247	-1.1485	0.0460127	FALSE
Synthesis of active ubiquitin: roles of E1 and E2 enzymes	Up	0.578947	0.473684	28	-0.832593	-1.09581	0.0838144	FALSE	Up	0.000526316	0.000526316	28	2.21643	1.76579	0.076924	TRUE
RAB geranylgeranylation	Down	0.473684	0.473684	61	-0.806078	-0.659252	-0.0291096	FALSE	Down	0.789474	0.578947	60	-0.315132	-0.170089	-0.00228786	FALSE
Listeria monocytogenes entry into host cells	Up	0.368421	0.473684	18	-0.293577	-0.665141	0.179761	FALSE	Up	0.631579	0.631579	18	-0.61447	-1.10109	0.163792	FALSE
RUNX1 regulates expression of components of tight junctions	Down	0.473684	0.473684	5	0.269773	0.173887	-0.249353	FALSE	Down	0.631579	0.631579	4	0.0854629	-0.0239051	-0.0917378	FALSE
RUNX3 regulates RUNX1-mediated transcription	Up	0.526316	0.473684	3	0.547475	0.405273	0.0144701	FALSE	Down	0.315789	0.315789	3	0.406691	0.282028	-0.0739701	FALSE
Plasma lipoprotein assembly	Up	0.526316	0.473684	13	0.377843	0.137884	0.18166	FALSE	Up	0.789474	0.736842	12	-1.12138	-1.2479	0.123134	FALSE
Interleukin-9 signaling	Up	0.578947	0.473684	7	0.132235	-0.145166	0.135863	FALSE	Up	0.894737	0.789474	7	-0.808906	-0.960389	0.0429975	FALSE
Intracellular signaling by second messengers	Down	0.0526316	0.473684	281	-1.36734	-3.05072	-0.0340536	FALSE	Down	0.157895	0.421053	271	-0.836587	-2.60431	-0.0461651	FALSE
TICAM1,TRAF6-dependent induction of TAK1 complex	Up	0.368421	0.473684	9	-0.470673	-0.780833	0.212967	FALSE	Down	0.526316	0.421053	9	-0.169963	-0.672559	-0.0707244	FALSE
Biosynthesis of aspirin-triggered D-series resolvins	Down	0.578947	0.473684	3	-0.027066	-0.0310725	-0.394926	FALSE	Up	0.894737	0.894737	3	-1.0762	-1.07764	0.0398974	FALSE
Interleukin-21 signaling	Down	0.473684	0.473684	9	0.435931	0.217917	-0.0324429	FALSE	Up	0.789474	0.684211	9	-0.717254	-0.837828	0.0897552	FALSE
MECP2 regulates transcription of genes involved in GABA signaling	Up	0.315789	0.473684	2	0.593829	0.593602	0.0887908	FALSE	Down	0.210526	0.105263	2	0.531285	0.54285	-0.221803	FALSE
Erythropoietin activates Phosphoinositide-3-kinase (PI3K)	Down	0.473684	0.473684	12	0.758669	0.157051	-0.0487383	FALSE	Down	0.947368	0.947368	12	-0.923803	-1.18927	-0.212109	FALSE
Biosynthesis of electrophilic ω-3 PUFA oxo-derivatives	Down	0.473684	0.473684	2	0.285042	0.252232	-1.50224	FALSE	Up	0.894737	0.894737	2	-0.864367	-0.870792	0.188444	FALSE
Interferon alpha/beta signaling	Up	0.473684	0.473684	58	1.99289	1.85752	0.179211	FALSE	Up	1	1	56	-1.86589	-1.92401	0.0292747	FALSE
FOXO-mediated transcription of cell death genes	Down	0.473684	0.473684	15	-0.103987	-0.563537	-0.154915	FALSE	Down	0.000526316	0.0526316	15	1.56616	1.3275	-0.141632	TRUE
N-glycan trimming and elongation in the cis-Golgi	Down	0.789474	0.473684	5	-0.637405	-0.60795	-0.0185942	FALSE	Up	0.368421	0.263158	5	0.136259	0.183871	0.123184	FALSE
Defective factor XII causes hereditary angioedema	Down	0.578947	0.473684	2	0.337046	0.371461	-0.0229996	FALSE	Down	0.157895	0.263158	2	1.13666	1.19422	-0.118944	FALSE
Defective F9 activation	Up	0.578947	0.473684	1	0.039864	0.0508918	1.21965	FALSE
Signaling by PDGFRA transmembrane, juxtamembrane and kinase domain mutants	Down	0.368421	0.473684	12	0.0807823	-0.955664	-0.015121	FALSE	Down	0.421053	0.526316	12	-0.429893	-1.26333	-0.0784967	FALSE
Signaling by PDGFRA extracellular domain mutants	Down	0.368421	0.473684	12	0.0807823	-0.955664	-0.015121	FALSE	Down	0.421053	0.526316	12	-0.429893	-1.26333	-0.0784967	FALSE
Imatinib-resistant PDGFR mutants	Down	0.578947	0.473684	1	-0.003889	-0.0262274	-0.205001	FALSE	Down	0.263158	0.263158	1	0.23449	0.209748	-0.0801752	FALSE
Sunitinib-resistant PDGFR mutants	Down	0.578947	0.473684	1	-0.003889	-0.0262274	-0.205001	FALSE	Down	0.263158	0.263158	1	0.23449	0.209748	-0.0801752	FALSE
Regorafenib-resistant PDGFR mutants	Down	0.578947	0.473684	1	-0.003889	-0.0262274	-0.205001	FALSE	Down	0.263158	0.263158	1	0.23449	0.209748	-0.0801752	FALSE
Sorafenib-resistant PDGFR mutants	Down	0.578947	0.473684	1	-0.003889	-0.0262274	-0.205001	FALSE	Down	0.263158	0.263158	1	0.23449	0.209748	-0.0801752	FALSE
Drug resistance of PDGFR mutants	Down	0.578947	0.473684	1	-0.003889	-0.0262274	-0.205001	FALSE	Down	0.263158	0.263158	1	0.23449	0.209748	-0.0801752	FALSE
PDGFR mutants bind TKIs	Down	0.578947	0.473684	1	-0.003889	-0.0262274	-0.205001	FALSE	Down	0.263158	0.263158	1	0.23449	0.209748	-0.0801752	FALSE
Aberrant regulation of mitotic exit in cancer due to RB1 defects	Up	0.473684	0.473684	20	0.0390633	-0.443685	0.0945481	FALSE	Up	0.000526316	0.000526316	20	2.30489	1.57177	0.157657	TRUE
SARS-CoV-2 Infection	Up	0.473684	0.473684	270	-1.97417	-2.98557	0.010211	FALSE	Down	0.000526316	0.000526316	265	0.616129	-0.59757	-0.0712522	TRUE
STAT5 activation downstream of FLT3 ITD mutants	Up	0.368421	0.473684	10	0.0342861	-0.292609	0.214154	FALSE	Down	0.894737	0.736842	10	-0.831001	-1.0916	-0.056967	FALSE
Signaling by FLT3 ITD and TKD mutants	Up	0.368421	0.473684	16	-0.0361651	-0.911232	0.133931	FALSE	Down	0.842105	0.631579	16	-1.04864	-1.68306	-0.0626759	FALSE
Loss of function of TP53 in cancer due to loss of tetramerization ability	Up	0.578947	0.473684	1	-0.181276	-0.525473	0.0742537	FALSE	Up	0.631579	0.421053	1	-0.432631	-0.636265	0.0386417	FALSE
Loss of Function of TP53 in Cancer	Up	0.578947	0.473684	1	-0.181276	-0.525473	0.0742537	FALSE	Up	0.631579	0.421053	1	-0.432631	-0.636265	0.0386417	FALSE
Expression and translocation of olfactory receptors	Up	0.473684	0.473684	21	2.7496	2.98896	0.00487545	FALSE	Up	0.263158	0.263158	15	1.62643	1.81028	0.212905	FALSE
SARS-CoV-2 modulates autophagy	Down	0.578947	0.473684	11	-0.742267	-0.71808	-0.00457882	FALSE	Down	1	0.894737	11	-1.25892	-1.24291	-0.0484369	FALSE
Regulation of NPAS4 gene expression	Down	0.578947	0.473684	12	0.102334	-0.0648902	-0.077435	FALSE	Down	0.894737	0.789474	11	-0.693994	-0.802012	-0.0553222	FALSE
Regulation of NPAS4 mRNA translation	Down	0.578947	0.473684	8	0.277527	0.0765291	-0.0578326	FALSE	Down	0.789474	0.578947	7	-0.631462	-0.756695	-0.0823879	FALSE
NFE2L2 regulating anti-oxidant/detoxification enzymes	Up	0.578947	0.473684	16	-0.42155	-0.85104	0.0495265	FALSE	Up	0.684211	0.578947	15	-0.302377	-0.526605	0.0778538	FALSE
Antigen Presentation: Folding, assembly and peptide loading of class I MHC	Down	0.684211	0.473684	30	-0.427979	-0.587541	-0.023648	FALSE	Down	0.578947	0.473684	28	-0.596683	-0.881837	-0.0410261	FALSE
Intrinsic Pathway for Apoptosis	Up	0.578947	0.526316	55	-1.17297	-1.75324	0.0141911	FALSE	Down	0.578947	0.578947	52	-0.710241	-1.09273	-0.0176427	FALSE
Activation of BIM and translocation to mitochondria	Down	0.736842	0.526316	3	-0.625357	-0.710938	-0.0334172	FALSE	Down	0.684211	0.684211	3	-0.614974	-0.740582	-0.0458475	FALSE
Apoptotic cleavage of cellular proteins	Up	0.526316	0.526316	37	0.0430823	-0.0194962	0.059349	FALSE	Down	0.789474	0.789474	37	-0.252049	-0.323907	-0.115245	FALSE
phospho-PLA2 pathway	Up	0.947368	0.526316	2	-0.558912	-0.828242	0.0510408	FALSE	Down	0.578947	0.578947	2	-0.474784	-0.538698	-0.0373769	FALSE
ISG15 antiviral mechanism	Up	0.421053	0.526316	70	-1.11604	-2.02125	0.0794432	FALSE	Up	0.105263	0.315789	70	0.713532	-0.712009	0.082732	FALSE
Antiviral mechanism by IFN-stimulated genes	Up	0.315789	0.526316	78	-0.602722	-1.43437	0.0952921	FALSE	Up	0.000526316	0.210526	78	0.953688	-0.376955	0.093029	TRUE
SHC1 events in ERBB2 signaling	Up	0.315789	0.526316	21	0.0895791	-0.549337	0.0386529	FALSE	Up	0.105263	0.210526	18	0.561681	-0.133975	0.0244435	FALSE
Activation of BMF and translocation to mitochondria	Down	0.631579	0.526316	3	-0.158141	-0.324806	-0.093203	FALSE	Down	0.315789	0.421053	3	-0.0136502	-0.0440443	-0.288438	FALSE
Apoptosis induced DNA fragmentation	Up	0.631579	0.526316	12	-0.227165	-0.184365	0.0338507	FALSE	Down	0.368421	0.368421	12	0.663466	0.691479	-0.145562	FALSE
Synthesis of CL	Down	0.526316	0.526316	1	-0.212083	-0.190757	-0.114393	FALSE	Down	1	0.894737	1	-0.803853	-0.800338	-0.0118543	FALSE
ZBP1(DAI) mediated induction of type I IFNs	Up	0.631579	0.526316	19	-0.0877033	-0.47505	0.0440886	FALSE	Down	0.894737	0.894737	19	-1.20949	-1.48278	-0.012714	FALSE
Sulfide oxidation to sulfate	Down	0.526316	0.526316	6	-0.467243	-0.423272	-0.0890549	FALSE	Down	0.789474	0.789474	6	-0.419734	-0.373102	-0.230057	FALSE
PP2A-mediated dephosphorylation of key metabolic factors	Down	0.526316	0.526316	7	-0.775435	-1.28042	-0.155853	FALSE	Up	0.421053	0.526316	7	-0.413461	-0.908682	0.0747732	FALSE
Signaling by EGFR in Cancer	Up	0.315789	0.526316	20	-0.546872	-1.58528	0.0234136	FALSE	Up	0.421053	0.526316	20	-0.140223	-1.14217	0.0594838	FALSE
Synthesis of PIPs at the Golgi membrane	Down	0.631579	0.526316	15	-0.921363	-0.944406	-0.0918853	FALSE	Down	0.842105	0.842105	15	-1.17146	-1.18989	-0.0108124	FALSE
Signaling by NTRKs	Down	0.526316	0.526316	127	-1.2148	-2.07233	-0.0545609	FALSE	Down	0.421053	0.631579	126	-0.745185	-1.42392	-0.076088	FALSE
Signalling to RAS	Down	0.421053	0.526316	19	-0.346098	-0.912452	-0.0832081	FALSE	Down	0.842105	0.947368	19	-1.42112	-1.96376	-0.0174411	FALSE
Nef Mediated CD4 Down-regulation	Up	0.842105	0.526316	8	-0.973751	-1.11653	0.0106301	FALSE	Down	0.842105	0.631579	8	-0.830022	-0.973699	-0.010263	FALSE
NS1 Mediated Effects on Host Pathways	Up	0.526316	0.526316	40	-1.15096	-2.1778	0.0691975	FALSE	Up	0.000526316	0.0526316	40	1.92709	0.301825	0.0894149	TRUE
Prolonged ERK activation events	Down	0.526316	0.526316	13	-0.887562	-1.1066	-0.0806272	FALSE	Down	0.736842	0.526316	13	-0.729828	-0.968599	-0.015532	FALSE
ARMS-mediated activation	Down	0.631579	0.526316	6	-0.332718	-0.408949	-0.168294	FALSE	Up	0.315789	0.315789	6	-0.306491	-0.376775	0.00697531	FALSE
Interactions of Vpr with host cellular proteins	Up	0.473684	0.526316	36	-1.32141	-2.3329	0.0584104	FALSE	Up	0.263158	0.263158	36	0.335914	-1.20035	0.0712067	FALSE
SCF(Skp2)-mediated degradation of p27/p21	Up	0.315789	0.526316	58	-1.93965	-3.38544	0.0346092	FALSE	Up	0.105263	0.421053	58	-0.59744	-2.64313	0.0450348	FALSE
Signalling to ERKs	Down	0.526316	0.526316	32	-1.12084	-1.69103	-0.0558948	FALSE	Down	0.736842	0.736842	32	-1.21907	-1.77899	-0.0259799	FALSE
FGFR2b ligand binding and activation	Down	0.421053	0.526316	7	-0.0775592	-0.179242	-0.17492	FALSE	Down	0.210526	0.315789	7	1.02149	0.885051	-0.0558329	FALSE
Degradation of beta-catenin by the destruction complex	Up	0.210526	0.526316	81	-2.2673	-3.59613	0.00695506	FALSE	Down	0.578947	0.473684	81	-1.76417	-3.63696	-0.0170791	FALSE
GRB2 events in ERBB2 signaling	Up	0.526316	0.526316	15	0.0684137	-0.549019	0.0346629	FALSE	Up	0.105263	0.210526	12	1.25877	0.466583	0.0496636	FALSE
Vitamin D (calciferol) metabolism	Down	0.526316	0.526316	11	0.107182	0.0643328	-0.0959656	FALSE	Down	0.000526316	0.105263	10	0.958126	0.957852	-0.152502	TRUE
ERK/MAPK targets	Up	0.421053	0.526316	22	-0.946787	-1.55041	0.0171798	FALSE	Down	0.157895	0.157895	22	-0.274914	-0.912479	-0.0164823	FALSE
Signalling to ERK5	Down	0.736842	0.526316	2	-0.495059	-0.552092	-0.0335519	FALSE	Down	0.947368	0.947368	2	-0.903367	-0.899079	-0.028479	FALSE
Negative regulation of the PI3K/AKT network	Down	0.578947	0.526316	96	-0.0505225	-1.24552	-0.0713821	FALSE	Down	0.157895	0.157895	87	1.35457	0.233084	-0.113734	FALSE
Calcineurin activates NFAT	Up	0.789474	0.526316	9	-0.936394	-1.0843	0.0371743	FALSE	Down	0.684211	0.578947	9	-1.16083	-1.19159	-0.0466617	FALSE
Glycoprotein hormones	Up	0.526316	0.526316	6	0.956819	1.0475	0.128373	FALSE	Down	1	1	5	-1.1303	-1.1078	-0.370592	FALSE
Gene Silencing by RNA	Down	0.526316	0.526316	94	0.304744	-2.28757	-0.142167	FALSE	Down	0.421053	0.421053	92	-0.0874007	-2.19772	-0.0592426	FALSE
Hyaluronan biosynthesis and export	Up	0.631579	0.526316	4	-0.450356	-0.408051	0.213477	FALSE	Down	0.684211	0.473684	4	0.0787046	0.137349	-0.0877317	FALSE
Downregulation of TGF-beta receptor signaling	Up	0.736842	0.526316	24	-0.926457	-1.15494	0.00254772	FALSE	Up	0.894737	0.789474	24	-0.841675	-1.05419	0.0317295	FALSE
EGFR Transactivation by Gastrin	Down	0.526316	0.526316	8	-0.395888	-1.10877	-0.0509903	FALSE	Down	0.631579	0.526316	8	-0.546008	-1.19504	-0.0399351	FALSE
SHC-related events triggered by IGF1R	Down	0.631579	0.526316	8	-0.750458	-1.36971	-0.0281806	FALSE	Down	0.315789	0.736842	7	-0.772177	-1.33697	-0.0549238	FALSE
The phototransduction cascade	Up	0.631579	0.526316	25	-0.467183	-0.576465	0.00459306	FALSE	Down	1	1	24	-1.58958	-1.6465	-0.0050461	FALSE
Inactivation, recovery and regulation of the phototransduction cascade	Up	0.526316	0.526316	24	-0.438044	-0.551508	0.011754	FALSE	Down	1	1	23	-1.46536	-1.52414	-0.00614151	FALSE
RMTs methylate histone arginines	Down	0.631579	0.526316	42	-0.384792	-1.70664	-0.14471	FALSE	Down	0.368421	0.263158	43	0.252563	-0.68718	-0.0667946	FALSE
SUMOylation of ubiquitinylation proteins	Up	0.421053	0.526316	39	-1.34296	-2.36662	0.0423849	FALSE	Up	0.0526316	0.157895	39	0.242945	-1.25632	0.0664995	FALSE
Signaling by TGF-beta Receptor Complex in Cancer	Down	0.526316	0.526316	8	0.148019	-0.0484547	-0.0362791	FALSE	Up	0.736842	0.631579	8	-0.897315	-0.992334	0.0544649	FALSE
Defective AMN causes MGA1	Down	0.526316	0.526316	2	-0.0784292	-0.0852289	-0.343305	FALSE	Down	0.000526316	0.000526316	2	3.08385	3.07325	-0.318703	TRUE
Defective CUBN causes MGA1	Down	0.526316	0.526316	2	-0.0784292	-0.0852289	-0.343305	FALSE	Down	0.000526316	0.000526316	2	3.08385	3.07325	-0.318703	TRUE
Defective HLCS causes multiple carboxylase deficiency	Down	0.526316	0.526316	7	-0.877846	-0.865262	-0.0581276	FALSE	Up	0.789474	0.684211	7	-0.681774	-0.656447	0.0472489	FALSE
Breakdown of the nuclear lamina	Up	0.526316	0.526316	3	0.0434958	-0.0704724	0.0736331	FALSE	Down	0.105263	0.105263	3	0.69652	0.598622	-0.00274355	FALSE
tRNA Aminoacylation	Up	0.684211	0.526316	41	-2.65683	-2.542	0.00870315	FALSE	Down	0.789474	0.578947	42	-0.98206	-0.822229	-0.0167404	FALSE
Mitochondrial tRNA aminoacylation	Up	0.631579	0.526316	20	-0.788087	-0.673449	0.0292122	FALSE	Down	0.736842	0.631579	21	-0.505847	-0.379503	-0.00805646	FALSE
ATF6 (ATF6-alpha) activates chaperones	Down	0.947368	0.526316	12	-1.25035	-1.2461	-0.00136979	FALSE	Down	0.736842	0.631579	12	-1.06493	-1.04486	-0.0671335	FALSE
PERK regulates gene expression	Down	0.631579	0.526316	29	-1.13241	-1.10426	-0.0280329	FALSE	Down	0.684211	0.684211	31	-0.930209	-0.897843	-0.0224523	FALSE
Regulation of Insulin-like Growth Factor (IGF) transport and uptake by Insulin-like Growth Factor Binding Proteins (IGFBPs)	Down	0.526316	0.526316	98	0.733982	0.731435	-0.0794997	FALSE	Down	0.684211	0.684211	88	-0.551661	-0.500913	-0.0811794	FALSE
Beta-oxidation of very long chain fatty acids	Down	0.736842	0.526316	11	-0.381102	-0.375358	-0.119132	FALSE	Up	1	1	10	-0.475654	-0.429728	0.0964169	FALSE
Chaperonin-mediated protein folding	Down	0.631579	0.526316	83	-0.777343	-1.72223	-0.0227136	FALSE	Up	0.368421	0.368421	86	0.174167	-0.827163	0.0956916	FALSE
Sema3A PAK dependent Axon repulsion	Down	0.526316	0.526316	16	-0.116795	-0.314643	-0.00852723	FALSE	Down	0.000526316	0.105263	16	1.21462	0.911139	-0.158722	TRUE
Regulation of lipid metabolism by PPARalpha	Down	0.631579	0.526316	109	-1.31609	-1.51875	-0.0431848	FALSE	Down	0.473684	0.473684	108	-0.666321	-0.734318	-0.00111642	FALSE
Circadian Clock	Down	0.526316	0.526316	67	-1.03653	-1.43768	-0.112985	FALSE	Down	1	0.842105	67	-2.02313	-2.43478	-0.0294899	FALSE
Transport of bile salts and organic acids, metal ions and amine compounds	Down	0.526316	0.526316	60	0.806844	0.976082	-0.234158	FALSE	Down	0.842105	0.894737	52	-0.541746	-0.407576	-0.0128004	FALSE
SLC-mediated transmembrane transport	Down	0.526316	0.526316	195	1.30135	1.60436	-0.0998451	FALSE	Down	1	1	180	-0.873546	-0.573951	-0.0394925	FALSE
Type II Na+/Pi cotransporters	Up	0.526316	0.526316	1	0.270433	0.293326	1.27004	FALSE	Down	1	0.894737	1	-0.851415	-0.849428	-0.0370817	FALSE
Synthesis of Dolichyl-phosphate	Down	0.842105	0.526316	6	-0.672206	-0.646579	-0.0616033	FALSE	Down	0.263158	0.263158	6	0.32011	0.362407	-0.0345224	FALSE
Synthesis of GDP-mannose	Up	0.631579	0.526316	5	-0.512233	-0.477909	0.0146946	FALSE	Up	0.894737	0.684211	5	-0.876024	-0.845274	0.0546705	FALSE
Regulation of cytoskeletal remodeling and cell spreading by IPP complex components	Up	0.631579	0.526316	8	-0.34485	-0.313874	0.217971	FALSE	Down	0.526316	0.421053	8	-0.180299	-0.136617	-0.0491138	FALSE
Miscellaneous transport and binding events	Down	0.736842	0.526316	23	-0.217994	-0.0658045	-0.103431	FALSE	Down	0.526316	0.421053	22	-0.041088	0.122017	-0.0214879	FALSE
Glycogen storage disease type II (GAA)	Up	0.526316	0.526316	2	0.156472	0.159711	0.173404	FALSE	Up	0.578947	0.368421	2	0.0569429	0.0695328	0.048683	FALSE
Programmed Cell Death	Up	0.315789	0.526316	200	-1.34743	-2.36998	0.0275428	FALSE	Down	0.157895	0.263158	193	-0.634109	-1.86722	-0.073521	FALSE
Defective CYP24A1 causes HCAI	Up	0.736842	0.526316	1	-0.529848	-0.522733	0.1716	FALSE
CLEC7A (Dectin-1) induces NFAT activation	Down	0.789474	0.526316	11	-0.630666	-0.856539	-0.00367545	FALSE	Down	0.789474	0.684211	11	-0.7228	-0.859063	-0.0324522	FALSE
Defective SLC1A1 is implicated in schizophrenia 18 (SCZD18) and dicarboxylic aminoaciduria (DCBXA)	Down	0.736842	0.526316	1	-0.442482	-0.433408	-0.0503739	FALSE	Up	0.315789	0.315789	1	-0.05884	-0.0445194	0.0636912	FALSE
Defective SLC35C1 causes congenital disorder of glycosylation 2C (CDG2C)	Down	0.526316	0.526316	1	-0.282562	-0.277437	-0.0633891	FALSE	Down	0.0526316	0.0526316	1	1.27469	1.29086	-0.163049	FALSE
Defective SLC34A3 causes Hereditary hypophosphatemic rickets with hypercalciuria (HHRH)	Up	0.526316	0.526316	1	0.270433	0.293326	1.27004	FALSE	Down	1	0.894737	1	-0.851415	-0.849428	-0.0370817	FALSE
RHO GTPases activate CIT	Up	0.526316	0.526316	18	-0.261953	-0.265467	0.0291126	FALSE	Down	0.421053	0.421053	18	0.166941	0.0994104	-0.0182744	FALSE
Defective ALG14 causes ALG14-CMS	Up	0.631579	0.526316	2	0.0461942	0.0733232	0.132265	FALSE	Down	0.789474	0.473684	2	-0.121424	-0.095355	-0.0222645	FALSE
Signaling by FGFR4 in disease	Down	0.421053	0.526316	11	-0.764661	-1.64379	-0.0173355	FALSE	Down	0.526316	0.631579	11	-0.870681	-1.59112	-0.063919	FALSE
Metallothioneins bind metals	Down	0.421053	0.526316	6	1.17476	1.28595	-0.0803456	FALSE	Down	1	1	7	-0.74974	-0.686077	-0.330484	FALSE
Constitutive Signaling by AKT1 E17K in Cancer	Up	0.842105	0.526316	26	-0.906888	-1.48507	0.0228731	FALSE	Down	0.473684	0.473684	26	-0.55756	-0.912534	-0.0813202	FALSE
MAPK family signaling cascades	Down	0.368421	0.526316	291	-0.834246	-2.27486	-0.020692	FALSE	Down	0.263158	0.315789	281	-0.369845	-1.97264	-0.0378988	FALSE
Deubiquitination	Down	0.526316	0.526316	253	-1.5706	-3.41644	-0.0499795	FALSE	Down	0.263158	0.263158	245	-0.537637	-2.2339	-0.0298209	FALSE
Transcription-Coupled Nucleotide Excision Repair (TC-NER)	Up	0.631579	0.526316	75	-1.74472	-2.46123	0.0479161	FALSE	Up	0.105263	0.105263	75	-0.209875	-1.06176	0.0193549	FALSE
Gap-filling DNA repair synthesis and ligation in TC-NER	Up	0.526316	0.526316	61	-1.27307	-2.07579	0.0626586	FALSE	Up	0.000526316	0.210526	61	-0.0399685	-0.99471	0.0216525	TRUE
Interleukin-10 signaling	Up	0.526316	0.526316	24	0.840171	0.792092	0.132789	FALSE	Up	0.684211	0.684211	21	-0.59393	-0.572836	0.218116	FALSE
COPI-mediated anterograde transport	Down	0.736842	0.526316	92	-2.00433	-2.53548	-0.0627828	FALSE	Down	0.0526316	0.157895	93	0.915395	0.0354446	-0.0270123	FALSE
Orc1 removal from chromatin	Up	0.315789	0.526316	67	-1.76697	-3.10248	0.0739796	FALSE	Up	0.000526316	0.315789	67	-0.609925	-2.47522	0.0395901	TRUE
CDK-mediated phosphorylation and removal of Cdc6	Up	0.210526	0.526316	69	-1.6257	-3.14335	0.0701098	FALSE	Up	0.000526316	0.105263	69	0.587042	-1.50724	0.0744823	TRUE
Switching of origins to a post-replicative state	Up	0.315789	0.526316	88	-1.40101	-2.80129	0.0824991	FALSE	Up	0.000526316	0.000526316	88	0.895314	-1.09747	0.0606233	TRUE
Recycling of eIF2:GDP	Up	0.736842	0.526316	8	-1.07374	-1.05311	0.0325374	FALSE	Down	0.684211	0.684211	8	-1.04439	-1.01255	-0.0410131	FALSE
Signal attenuation	Down	0.631579	0.526316	9	-0.467858	-1.09911	-0.0615744	FALSE	Down	0.631579	0.736842	9	-0.725516	-1.11019	-0.0240381	FALSE
Apoptotic execution phase	Up	0.526316	0.526316	50	-0.104799	-0.160229	0.0475149	FALSE	Down	0.578947	0.578947	50	0.0500573	0.00214364	-0.121124	FALSE
Platelet activation, signaling and aggregation	Down	0.526316	0.526316	224	0.418045	-0.347456	-0.0492265	FALSE	Down	1	0.894737	220	-2.35967	-2.85945	-0.0051419	FALSE
Response to elevated platelet cytosolic Ca2+	Down	0.631579	0.526316	113	0.739575	0.676103	-0.0600734	FALSE	Up	0.789474	0.789474	107	-0.82441	-0.871133	0.00248718	FALSE
Utilization of Ketone Bodies	Down	0.526316	0.526316	4	-0.575986	-0.532295	-0.10923	FALSE	Down	1	1	4	-0.806805	-0.772238	-0.0325598	FALSE
Beta oxidation of myristoyl-CoA to lauroyl-CoA	Down	0.631579	0.526316	3	-0.315254	-0.305103	-0.149242	FALSE	Down	0.578947	0.473684	3	-0.400472	-0.387423	-0.141898	FALSE
Beta oxidation of butanoyl-CoA to acetyl-CoA	Up	0.526316	0.526316	4	-0.288136	-0.254671	0.19028	FALSE	Up	0.631579	0.684211	4	-0.169206	-0.129146	0.10268	FALSE
Transport of fatty acids	Down	0.842105	0.526316	6	-0.184905	-0.127812	-0.228737	FALSE	Down	0.789474	0.684211	5	-0.183441	-0.129334	-0.320853	FALSE
Transport of nucleosides and free purine and pyrimidine bases across the plasma membrane	Up	0.736842	0.526316	9	-0.549182	-0.500446	0.15687	FALSE	Up	0.105263	0.105263	8	0.350469	0.428572	0.0151079	FALSE
Interconversion of 2-oxoglutarate and 2-hydroxyglutarate	Down	0.631579	0.526316	3	-0.00505448	0.0494779	-0.0674194	FALSE	Down	0.578947	0.578947	3	0.318536	0.386439	-0.342086	FALSE
TFAP2A acts as a transcriptional repressor during retinoic acid induced cell differentiation	Up	0.526316	0.526316	5	-0.218822	-0.212624	0.115786	FALSE	Down	0.157895	0.157895	5	0.585014	0.582985	-0.120108	FALSE
Transcriptional regulation by RUNX3	Up	0.105263	0.526316	94	-0.764536	-2.08816	0.00140302	FALSE	Down	0.421053	0.421053	93	-1.25253	-2.93935	-0.0246994	FALSE
RUNX1 regulates transcription of genes involved in differentiation of HSCs	Down	0.000526316	0.526316	88	0.234933	-2.55409	-0.108218	TRUE	Down	0.526316	0.631579	84	-1.08851	-3.45615	-0.109227	FALSE
RUNX1 regulates transcription of genes involved in differentiation of keratinocytes	Up	0.526316	0.526316	6	0.801467	0.647816	0.101814	FALSE	Down	0.631579	0.526316	6	-0.0731855	-0.152132	-0.0189754	FALSE
RUNX3 regulates BCL2L11 (BIM) transcription	Down	0.736842	0.526316	5	-0.202564	-0.331051	-0.10354	FALSE	Down	0.894737	0.789474	5	-0.891862	-0.96099	-0.0820725	FALSE
Cellular responses to stimuli	Down	0.526316	0.526316	729	-3.77984	-5.82196	-0.0400722	FALSE	Down	0.000526316	0.000526316	718	-1.28826	-3.37456	-0.0348967	TRUE
Metabolism of steroids	Down	0.578947	0.526316	128	-0.713286	-0.726222	-0.100836	FALSE	Down	0.315789	0.421053	122	0.492487	0.570643	-0.0427117	FALSE
HDL assembly	Down	0.736842	0.526316	7	-0.285897	-0.51704	-0.113562	FALSE	Down	0.947368	0.947368	7	-1.47714	-1.57644	-0.0607886	FALSE
Noncanonical activation of NOTCH3	Up	0.736842	0.526316	8	-0.600572	-0.711564	0.00868555	FALSE	Down	0.789474	0.684211	8	-0.804508	-0.884145	-0.0403574	FALSE
BDNF activates NTRK2 (TRKB) signaling	Down	0.526316	0.526316	1	-0.120134	-0.121936	-0.189658	FALSE	Down	1	0.789474	2	-0.581484	-0.586588	-0.631013	FALSE
NTF4 activates NTRK2 (TRKB) signaling	Down	0.526316	0.526316	1	-0.120134	-0.121936	-0.189658	FALSE	Down	0.684211	0.578947	1	-0.304683	-0.30422	-0.579547	FALSE
Activated NTRK2 signals through RAS	Down	0.526316	0.526316	7	-0.681477	-1.35453	-0.0617777	FALSE	Down	0.842105	0.842105	8	-0.992814	-1.53041	-0.185381	FALSE
Erythropoietin activates RAS	Down	0.421053	0.526316	14	-0.414697	-1.02751	-0.0689475	FALSE	Down	0.947368	0.947368	14	-1.35209	-1.80863	-0.0957117	FALSE
NR1H2 & NR1H3 regulate gene expression to limit cholesterol uptake	Down	0.631579	0.526316	5	-0.365367	-0.426734	-0.0169981	FALSE	Up	1	1	5	-0.952014	-0.995129	0.0592645	FALSE
RHOF GTPase cycle	Up	0.421053	0.526316	42	0.145499	-0.0978838	0.0687523	FALSE	Down	0.105263	0.157895	42	1.59499	1.46252	-0.088673	FALSE
Endosomal Sorting Complex Required For Transport (ESCRT)	Up	0.631579	0.526316	28	-1.67556	-1.80805	0.0343802	FALSE	Down	0.789474	0.789474	28	-1.38256	-1.51896	-0.0178578	FALSE
Class I peroxisomal membrane protein import	Down	0.736842	0.526316	20	-0.98912	-0.892039	-0.0338441	FALSE	Up	0.789474	0.684211	20	-0.620338	-0.511536	0.0254432	FALSE
Activation of RAC1 downstream of NMDARs	Down	0.526316	0.526316	7	-0.51236	-0.7139	-0.0488384	FALSE	Down	0.526316	0.631579	7	-0.14989	-0.298172	-0.054029	FALSE
Response of Mtb to phagocytosis	Up	0.421053	0.526316	20	-0.874854	-1.07698	0.0228839	FALSE	Up	0.105263	0.210526	20	0.315889	0.0426886	0.0178931	FALSE
Signaling by MAP2K mutants	Up	0.631579	0.526316	4	-0.646162	-0.925724	0.0337197	FALSE	Down	0.789474	0.684211	4	-0.716398	-0.997213	-0.0262437	FALSE
Signaling by ERBB2 KD Mutants	Up	0.421053	0.526316	24	-0.144477	-1.03869	0.0506317	FALSE	Up	0.210526	0.210526	21	0.394663	-0.504134	0.0148587	FALSE
Signaling by ERBB2 TMD/JMD mutants	Up	0.421053	0.526316	21	-0.179614	-0.868173	0.0477202	FALSE	Up	0.105263	0.210526	18	0.645792	-0.147117	0.0269607	FALSE
Maturation of replicase proteins	Up	0.526316	0.526316	1	-0.188186	-0.174529	0.0824355	FALSE	Down	1	0.578947	1	-0.670997	-0.665691	-0.0206033	FALSE
RND3 GTPase cycle	Up	0.526316	0.526316	41	0.542323	0.349479	0.0452315	FALSE	Down	0.526316	0.526316	40	-0.368632	-0.480638	-0.063649	FALSE
Nuclear events stimulated by ALK signaling in cancer	Up	0.526316	0.526316	19	-0.397723	-0.705538	0.100276	FALSE	Up	0.315789	0.368421	19	-0.258376	-0.730083	0.0773999	FALSE
Formation of WDR5-containing histone-modifying complexes	Down	0.526316	0.526316	42	-0.510896	-0.492205	-0.0191731	FALSE	Down	0.894737	0.789474	42	-1.52025	-1.45234	-0.0141449	FALSE
Antigen processing: Ubiquitination & Proteasome degradation	Up	0.421053	0.526316	296	-1.9552	-2.38753	0.000410982	FALSE	Down	0.368421	0.315789	295	-1.06623	-1.84689	-0.00273923	FALSE
Translesion synthesis by Y family DNA polymerases bypasses lesions on DNA template	Up	0.578947	0.578947	37	-0.242084	-0.696157	0.156604	FALSE	Up	0.157895	0.105263	37	1.13994	0.71028	0.100688	FALSE
Electric Transmission Across Gap Junctions	Down	0.578947	0.578947	3	-0.0292371	0.0186675	-0.18638	FALSE	Up	0.368421	0.368421	3	0.460063	0.518638	0.171293	FALSE
Transmission across Electrical Synapses	Down	0.578947	0.578947	3	-0.0292371	0.0186675	-0.18638	FALSE	Up	0.368421	0.368421	3	0.460063	0.518638	0.171293	FALSE
Neurotransmitter uptake and metabolism In glial cells	Down	0.578947	0.578947	3	0.197338	0.235828	-0.0739661	FALSE	Up	0.736842	0.526316	4	-0.494646	-0.46076	0.162864	FALSE
SOS-mediated signalling	Down	0.473684	0.578947	7	-0.508991	-1.1273	-0.0735263	FALSE	Down	0.947368	0.947368	7	-0.945787	-1.50652	-0.0154455	FALSE
ATP sensitive Potassium channels	Down	0.684211	0.578947	3	0.110833	0.135302	-0.507998	FALSE	Down	0.578947	0.473684	3	0.797063	0.830574	-1.27333	FALSE
Tandem pore domain potassium channels	Down	0.789474	0.578947	8	0.0741179	0.143233	-0.0127817	FALSE	Down	0.894737	0.789474	8	-0.599714	-0.544622	-0.450951	FALSE
Tandem pore domain halothane-inhibited K+ channel (THIK)	Up	0.684211	0.578947	1	-0.317791	-0.300698	0.510814	FALSE	Down	1	1	1	-0.488809	-0.476875	-0.458513	FALSE
TWIK-releated acid-sensitive K+ channel (TASK)	Down	0.684211	0.578947	2	0.0661029	0.10128	-0.310577	FALSE	Down	0.894737	0.789474	2	-0.622581	-0.603831	-0.231507	FALSE
Mitochondrial ABC transporters	Down	0.684211	0.578947	4	-0.287066	-0.237338	-0.0954107	FALSE	Down	1	0.894737	4	-1.20237	-1.18214	-0.0582383	FALSE
Beta defensins	Up	0.578947	0.578947	4	0.147285	0.129436	0.152571	FALSE	Down	0.684211	0.684211	4	-0.0784914	-0.0487234	-0.204829	FALSE
Defensins	Up	0.684211	0.578947	5	-0.241838	-0.257555	0.120424	FALSE	Down	0.894737	0.894737	6	-0.569363	-0.543582	-0.209556	FALSE
Reproduction	Down	0.631579	0.578947	92	1.48905	-0.515997	-0.066637	FALSE	Down	0.368421	0.473684	87	1.08884	0.0274793	-0.0764214	FALSE
Acyl chain remodelling of PC	Up	0.684211	0.578947	20	0.222799	0.308159	0.0706107	FALSE	Down	0.631579	0.631579	16	-0.300938	-0.239658	-0.0262228	FALSE
Acyl chain remodelling of PI	Up	0.578947	0.578947	10	0.728373	0.789997	0.236544	FALSE	Up	0.631579	0.631579	6	-0.686927	-0.68106	0.0404828	FALSE
Glutathione conjugation	Up	0.789474	0.578947	30	-0.350451	-0.257899	0.0800439	FALSE	Up	0.947368	0.842105	30	-0.894419	-0.784685	0.0695982	FALSE
Gap junction trafficking and regulation	Down	0.473684	0.578947	36	0.326727	-0.367883	-0.125367	FALSE	Up	0.105263	0.105263	34	3.28303	1.75086	0.115027	FALSE
Cysteine formation from homocysteine	Up	0.894737	0.578947	2	-0.736093	-0.716489	0.0996941	FALSE	Down	0.947368	0.947368	2	-0.939692	-0.929353	-0.0572931	FALSE
Budding and maturation of HIV virion	Up	0.578947	0.578947	25	-1.43516	-1.57833	0.0053436	FALSE	Down	1	1	25	-1.68871	-1.85276	-0.0422593	FALSE
Early Phase of HIV Life Cycle	Up	0.684211	0.578947	13	-0.496406	-0.569556	0.0703574	FALSE	Down	0.315789	0.315789	13	-0.165617	-0.248213	-0.0851868	FALSE
Post-translational modification: synthesis of GPI-anchored proteins	Down	0.789474	0.578947	63	0.915555	1.18491	-0.0149737	FALSE	Up	1	0.894737	57	-0.215283	0.0114665	0.00290681	FALSE
PKA-mediated phosphorylation of key metabolic factors	Down	0.684211	0.578947	4	-0.470638	-0.686841	-0.194339	FALSE	Up	0.526316	0.526316	4	-0.37861	-0.460928	0.192637	FALSE
ChREBP activates metabolic gene expression	Down	0.789474	0.578947	7	-0.270185	-0.249909	-0.134199	FALSE	Up	0.421053	0.421053	7	-0.433085	-0.396282	0.0176061	FALSE
Toll Like Receptor 4 (TLR4) Cascade	Up	0.578947	0.578947	132	-1.04386	-1.98653	0.0288959	FALSE	Down	0.947368	0.842105	127	-1.44312	-2.37085	-0.0380512	FALSE
Toll Like Receptor 10 (TLR10) Cascade	Up	0.578947	0.578947	92	-1.92095	-2.81234	0.0618518	FALSE	Down	0.789474	0.736842	91	-1.30154	-2.24536	-0.0147282	FALSE
Toll Like Receptor 5 (TLR5) Cascade	Up	0.578947	0.578947	92	-1.92095	-2.81234	0.0618518	FALSE	Down	0.789474	0.736842	91	-1.30154	-2.24536	-0.0147282	FALSE
Classical antibody-mediated complement activation	Down	0.789474	0.578947	3	-0.0263243	-0.0201966	-0.586695	FALSE	Up	1	0.894737	2	-0.776737	-0.762189	0.0144213	FALSE
GAB1 signalosome	Down	0.578947	0.578947	14	-0.0169138	-0.742767	-0.0871174	FALSE	Up	0.105263	0.105263	14	0.761724	0.0024583	0.0426789	FALSE
Vpr-mediated nuclear import of PICs	Up	0.578947	0.578947	34	-1.3948	-2.43666	0.056348	FALSE	Up	0.157895	0.263158	34	0.564945	-1.01716	0.0762266	FALSE
Synthesis of IP2, IP, and Ins in the cytosol	Up	0.578947	0.578947	14	-0.297404	-0.210353	0.177247	FALSE	Up	0.578947	0.578947	13	-0.644931	-0.569438	0.0767711	FALSE
Microtubule-dependent trafficking of connexons from Golgi to the plasma membrane	Down	0.578947	0.578947	14	0.388108	-0.692136	-0.153499	FALSE	Up	0.105263	0.105263	15	5.0015	2.85967	0.212841	FALSE
vRNA Synthesis	Up	0.789474	0.578947	1	-0.352786	-0.37923	0.0755247	FALSE	Up	0.684211	0.684211	1	-0.487314	-0.504497	0.0350647	FALSE
p75NTR signals via NF-kB	Up	0.578947	0.578947	13	-0.629589	-1.151	0.132586	FALSE	Up	0.842105	0.842105	13	-0.641213	-1.17204	0.0286924	FALSE
Ceramide signalling	Up	0.684211	0.578947	2	-0.346536	-0.333266	0.0956766	FALSE	Down	0.842105	0.736842	2	-0.844928	-0.840519	-0.0239393	FALSE
Regulated proteolysis of p75NTR	Up	0.684211	0.578947	11	-0.520602	-0.820162	0.0226163	FALSE	Down	0.789474	0.684211	11	-0.458958	-0.795843	-0.0731307	FALSE
Synthesis of bile acids and bile salts via 27-hydroxycholesterol	Down	0.578947	0.578947	10	0.165017	0.0950408	-0.263111	FALSE	Up	0.894737	0.894737	8	-0.602875	-0.655635	0.314903	FALSE
Metabolism of steroid hormones	Down	0.789474	0.578947	22	-0.04915	0.0204491	-0.00315454	FALSE	Up	0.894737	0.894737	21	-0.82638	-0.742944	0.0671522	FALSE
Nicotinate metabolism	Down	0.578947	0.578947	27	-0.485608	-0.414528	-0.0275565	FALSE	Down	0.894737	0.894737	28	-0.856165	-0.77552	-0.0220431	FALSE
Vitamin B2 (riboflavin) metabolism	Up	0.578947	0.578947	7	0.531056	0.629487	0.144953	FALSE	Down	1	0.894737	7	-0.346852	-0.273444	-0.162448	FALSE
Nicotinamide salvaging	Down	0.789474	0.578947	15	-0.704482	-0.700043	-0.106781	FALSE	Up	1	0.894737	17	-0.901849	-0.86984	0.0246175	FALSE
CREB phosphorylation	Up	0.578947	0.578947	7	-0.640157	-0.891173	0.051665	FALSE	Up	1	1	7	-1.17394	-1.29332	0.025509	FALSE
Phosphorylation of CD3 and TCR zeta chains	Up	0.578947	0.578947	12	0.539439	0.576593	0.197968	FALSE	Up	0.0526316	0.0526316	12	3.47503	3.53874	1.29471	FALSE
Translocation of ZAP-70 to Immunological synapse	Up	0.684211	0.578947	9	0.231553	0.253032	0.164447	FALSE	Up	0.0526316	0.0526316	10	3.72863	3.79763	1.51465	FALSE
Metabolism of amine-derived hormones	Down	0.789474	0.578947	9	-0.0548232	0.0348557	-0.514457	FALSE	Down	0.684211	0.684211	7	-0.317812	-0.253928	-0.316151	FALSE
Astrocytic Glutamate-Glutamine Uptake And Metabolism	Down	0.578947	0.578947	3	0.197338	0.235828	-0.0739661	FALSE	Up	0.736842	0.526316	4	-0.494646	-0.46076	0.162864	FALSE
PECAM1 interactions	Up	0.578947	0.578947	11	-0.0491853	-0.54216	0.0621794	FALSE	Up	0.473684	0.473684	11	-0.56367	-0.849273	0.147592	FALSE
Regulation of PAK-2p34 activity by PS-GAP/RHG10	Up	0.684211	0.578947	2	-0.0469022	-0.171531	0.016119	FALSE	Down	0.789474	0.789474	2	-0.446119	-0.458824	-0.0958733	FALSE
Cytochrome P450 - arranged by substrate type	Up	0.578947	0.578947	37	0.534236	0.544489	0.0749231	FALSE	Up	0.842105	0.842105	39	-0.704691	-0.675808	0.0750417	FALSE
Fatty acids	Down	0.578947	0.578947	4	0.0869433	0.0957456	-0.412817	FALSE	Up	1	0.894737	5	-1.34602	-1.33314	0.0963931	FALSE
CYP2E1 reactions	Up	0.578947	0.578947	3	0.393375	0.414601	0.701624	FALSE	Up	1	1	2	-0.884617	-0.880041	0.100344	FALSE
Abacavir metabolism	Up	0.684211	0.578947	3	-0.239196	-0.206712	0.053815	FALSE	Down	0.578947	0.578947	3	-0.153507	-0.134597	-0.626192	FALSE
Scavenging of heme from plasma	Down	0.578947	0.578947	8	0.797714	0.79422	-0.154298	FALSE	Down	0.473684	0.473684	7	0.675955	0.699852	-0.539658	FALSE
Downregulation of SMAD2/3:SMAD4 transcriptional activity	Down	0.526316	0.578947	29	-0.526318	-0.889972	-0.0871216	FALSE	Down	0.684211	0.578947	28	-1.31499	-1.70854	-0.0028536	FALSE
Cohesin Loading onto Chromatin	Up	0.684211	0.578947	10	-0.844134	-0.861261	0.0526076	FALSE	Up	0.473684	0.473684	10	0.299765	0.26573	0.0813368	FALSE
Insulin processing	Down	0.684211	0.578947	23	-0.270214	-0.251179	-0.0312719	FALSE	Down	0.947368	0.947368	22	-1.3869	-1.34975	-0.026456	FALSE
Stimuli-sensing channels	Down	0.684211	0.578947	87	1.31922	1.46009	-0.0052426	FALSE	Down	0.105263	0.157895	80	2.81409	2.97949	-0.0847868	FALSE
SUMOylation of transcription factors	Down	0.578947	0.578947	19	-0.44961	-0.614475	-0.0248592	FALSE	Up	1	0.894737	17	-1.38494	-1.46686	0.0442652	FALSE
WNT ligand biogenesis and trafficking	Down	0.578947	0.578947	23	0.433524	0.554199	-0.355335	FALSE	Down	0.789474	0.789474	21	-0.329216	-0.217294	-0.168069	FALSE
Hydroxycarboxylic acid-binding receptors	Down	0.578947	0.578947	1	-0.277019	-0.259055	-0.371405	FALSE	Down	0.578947	0.578947	2	0.068004	0.105577	-0.382965	FALSE
Diseases associated with N-glycosylation of proteins	Up	0.578947	0.578947	20	-0.896716	-0.866863	0.0547312	FALSE	Up	0.789474	0.684211	20	-0.78692	-0.767579	0.0344649	FALSE
Myoclonic epilepsy of Lafora	Up	0.526316	0.578947	5	0.283202	0.0901342	0.278124	FALSE	Down	0.842105	0.842105	6	-0.656952	-0.915589	-0.0446679	FALSE
CD28 dependent PI3K/Akt signaling	Up	0.526316	0.578947	19	0.276273	-0.592648	0.0966454	FALSE	Down	0.684211	0.684211	18	-0.692375	-1.31097	-0.0728988	FALSE
Alpha-oxidation of phytanate	Up	0.578947	0.578947	6	-0.626288	-0.593067	0.0357981	FALSE	Down	0.578947	0.578947	6	-0.337517	-0.295917	-0.0493081	FALSE
Beta-oxidation of pristanoyl-CoA	Up	0.684211	0.578947	8	-0.54063	-0.509661	0.165586	FALSE	Up	0.684211	0.684211	8	-0.503271	-0.468094	0.00110957	FALSE
Post-chaperonin tubulin folding pathway	Down	0.684211	0.578947	18	-0.448576	-1.36225	-0.0616441	FALSE	Up	0.000526316	0.105263	19	4.0696	2.35656	0.204588	TRUE
Diseases associated with O-glycosylation of proteins	Down	0.578947	0.578947	58	0.536747	0.614878	-0.108861	FALSE	Down	0.157895	0.157895	56	2.47883	2.63287	-0.00804964	FALSE
EPHA-mediated growth cone collapse	Down	0.684211	0.578947	26	-0.16703	-0.30116	-0.121023	FALSE	Down	0.684211	0.684211	26	0.249989	0.197555	-0.0962834	FALSE
Muscle contraction	Down	0.789474	0.578947	178	1.66295	1.81902	-0.196728	FALSE	Down	0.473684	0.578947	166	2.09744	2.27431	-0.194721	FALSE
Defective GNE causes sialuria, NK and IBM2	Down	0.578947	0.578947	1	-0.42858	-0.41937	-0.0606458	FALSE	Down	0.315789	0.315789	1	0.112778	0.129783	-0.147142	FALSE
Lysosphingolipid and LPA receptors	Up	0.578947	0.578947	14	0.365705	0.449669	0.147734	FALSE	Down	1	1	12	-1.05553	-0.994588	-0.082643	FALSE
Cell-cell junction organization	Down	0.578947	0.578947	57	0.786946	0.979683	-0.0680746	FALSE	Down	1	1	51	-0.766467	-0.684901	-0.17557	FALSE
Axon guidance	Down	0.368421	0.578947	525	-1.04354	-2.11418	-0.0699809	FALSE	Down	0.000526316	0.000526316	510	1.02515	-0.38277	-0.0915317	TRUE
Passive transport by Aquaporins	Down	0.684211	0.578947	7	-0.0938851	-0.0206443	-0.53725	FALSE	Up	1	1	8	-0.362332	-0.288943	0.053502	FALSE
VEGFA-VEGFR2 Pathway	Down	0.578947	0.578947	94	-1.35635	-2.26548	-0.01615	FALSE	Down	1	0.947368	91	-1.69198	-2.47827	-0.0297064	FALSE
Na+/Cl- dependent neurotransmitter transporters	Down	0.578947	0.578947	12	0.836788	0.930626	-0.391665	FALSE	Up	0.631579	0.631579	8	-0.282383	-0.241455	0.267865	FALSE
Free fatty acid receptors	Down	0.578947	0.578947	1	-0.196525	-0.197712	-1.00839	FALSE
Rhesus glycoproteins mediate ammonium transport.	Up	0.684211	0.578947	1	-0.605591	-0.592087	0.249849	FALSE	Down	1	0.684211	1	-0.728255	-0.721702	-0.283058	FALSE
Interaction between L1 and Ankyrins	Down	0.578947	0.578947	29	0.820087	0.850844	-0.132322	FALSE	Down	0.0526316	0.0526316	25	4.49873	4.58184	-0.378191	FALSE
Asparagine N-linked glycosylation	Down	0.789474	0.578947	284	-2.77732	-3.04902	-0.0125024	FALSE	Down	0.578947	0.578947	278	-1.3339	-1.89206	-0.0265115	FALSE
Neurofascin interactions	Down	0.789474	0.578947	7	-0.517818	-0.478638	-0.200684	FALSE	Down	0.0526316	0.0526316	7	2.54104	2.60792	-0.26894	FALSE
SUMOylation of DNA methylation proteins	Down	0.578947	0.578947	16	-0.681422	-0.74979	-0.00405155	FALSE	Up	0.368421	0.263158	16	-0.276083	-0.342849	0.0444181	FALSE
Defective ALG9 causes CDG-1l	Down	0.894737	0.578947	1	-0.391731	-0.379171	-0.0961413	FALSE	Down	1	0.894737	1	-0.770628	-0.766905	-0.0170531	FALSE
O-glycosylation of TSR domain-containing proteins	Down	0.578947	0.578947	37	1.41138	1.50704	-0.145348	FALSE	Down	0.157895	0.157895	35	3.4114	3.57832	-0.189499	FALSE
Phase 1 - inactivation of fast Na+ channels	Down	0.631579	0.578947	7	0.337103	0.415144	-0.246901	FALSE	Down	0.684211	0.684211	6	-0.000885482	0.0704093	-0.0690704	FALSE
Defective ACY1 causes encephalopathy	Up	0.684211	0.578947	1	-0.30663	-0.292741	0.259919	FALSE	Down	1	1	1	-0.329143	-0.315936	-0.190319	FALSE
Defective SLC35A1 causes congenital disorder of glycosylation 2F (CDG2F)	Up	0.684211	0.578947	1	-0.537323	-0.533543	0.0645268	FALSE	Down	0.368421	0.263158	1	0.0146012	0.0196393	-0.0899692	FALSE
Defective SLC12A6 causes agenesis of the corpus callosum, with peripheral neuropathy (ACCPN)	Up	0.684211	0.578947	1	-0.307922	-0.292331	0.0806555	FALSE	Down	0.736842	0.736842	1	-0.364687	-0.350803	-0.0564757	FALSE
Defective SLC6A19 causes Hartnup disorder (HND)	Down	0.578947	0.578947	1	0.2521	0.26798	-0.722259	FALSE
Defective SLC40A1 causes hemochromatosis 4 (HFE4) (macrophages)	Down	0.789474	0.578947	2	-0.556251	-0.543001	-0.0779601	FALSE	Down	0.578947	0.578947	2	-0.0702933	-0.0529967	-0.120954	FALSE
Defective CP causes aceruloplasminemia (ACERULOP)	Down	0.789474	0.578947	2	-0.556251	-0.543001	-0.0779601	FALSE	Down	0.578947	0.578947	2	-0.0702933	-0.0529967	-0.120954	FALSE
Defective SLC1A3 causes episodic ataxia 6 (EA6)	Down	0.894737	0.578947	1	-0.474467	-0.468244	-0.0463791	FALSE	Up	1	0.789474	1	-0.686148	-0.682681	0.0315725	FALSE
Defective GCK causes maturity-onset diabetes of the young 2 (MODY2)	Down	0.578947	0.578947	1	0.145312	0.138173	-1.14402	FALSE	Down	0.368421	0.263158	1	0.587134	0.581102	-1.85223	FALSE
Cargo trafficking to the periciliary membrane	Down	0.684211	0.578947	48	-1.00917	-0.882199	-0.0621411	FALSE	Down	0.578947	0.473684	47	-0.37858	-0.240677	-0.0974123	FALSE
BBSome-mediated cargo-targeting to cilium	Down	0.684211	0.578947	23	-0.693435	-0.591461	-0.150022	FALSE	Down	0.578947	0.578947	22	-0.0568049	0.0418774	-0.160397	FALSE
Trafficking of myristoylated proteins to the cilium	Down	0.789474	0.578947	5	-0.149464	-0.0833272	-0.0730454	FALSE	Down	0.0526316	0.0526316	5	2.35092	2.50801	-0.242005	FALSE
RHO GTPases activate IQGAPs	Down	0.578947	0.578947	25	-0.770466	-1.72918	-0.0516092	FALSE	Up	0.000526316	0.105263	26	4.12996	2.25224	0.195302	TRUE
Defective SLC5A1 causes congenital glucose/galactose malabsorption (GGM)	Up	0.789474	0.578947	1	-0.440743	-0.430296	0.233124	FALSE
Defective SLC6A19 causes Hartnup disorder (HND)	Down	0.578947	0.578947	1	0.2521	0.26798	-0.722259	FALSE
Defective SLC35A1 causes congenital disorder of glycosylation 2F (CDG2F)	Up	0.684211	0.578947	1	-0.537323	-0.533543	0.0645268	FALSE	Down	0.368421	0.263158	1	0.0146012	0.0196393	-0.0899692	FALSE
Diseases of signal transduction by growth factor receptors and second messengers	Down	0.368421	0.578947	400	-2.15731	-3.83001	-0.0178876	FALSE	Down	0.210526	0.421053	391	-1.16074	-2.91552	-0.0516353	FALSE
Infectious disease	Down	0.473684	0.578947	846	-2.94238	-5.33117	-0.0315195	FALSE	Down	0.000526316	0.000526316	829	-1.50443	-3.8822	-0.0290068	TRUE
Diseases of metabolism	Down	0.631579	0.578947	215	0.593106	0.573211	-0.0321573	FALSE	Up	0.684211	0.684211	206	-0.0212895	0.0246064	0.0461173	FALSE
Negative feedback regulation of MAPK pathway	Up	0.789474	0.578947	6	-1.04035	-1.28314	0.00651974	FALSE	Down	0.421053	0.526316	6	-0.699184	-0.962145	-0.0367802	FALSE
Ovarian tumor domain proteases	Up	0.578947	0.578947	37	0.366805	-0.199118	0.0505498	FALSE	Up	0.315789	0.315789	36	0.0555699	-0.61054	0.000746358	FALSE
Highly sodium permeable postsynaptic acetylcholine nicotinic receptors	Down	0.578947	0.578947	6	0.623447	0.684432	-0.557816	FALSE	Down	0.368421	0.473684	4	0.545201	0.604962	-0.12613	FALSE
Highly calcium permeable postsynaptic nicotinic acetylcholine receptors	Down	0.684211	0.578947	9	0.589788	0.65854	-0.0896121	FALSE	Down	0.684211	0.684211	7	0.127277	0.190179	-0.293041	FALSE
Glycine degradation	Up	0.578947	0.578947	4	0.199276	0.256276	0.0323785	FALSE	Down	0.473684	0.473684	4	-0.166294	-0.114689	-0.600944	FALSE
Neutrophil degranulation	Up	0.578947	0.578947	401	-0.875342	-0.877907	0.0206477	FALSE	Down	0.789474	0.736842	381	-1.36594	-1.60044	-0.00249979	FALSE
TP53 Regulates Transcription of Caspase Activators and Caspases	Up	0.526316	0.578947	12	0.215974	0.092824	0.214389	FALSE	Up	0.947368	0.947368	11	-1.4249	-1.48859	0.0479362	FALSE
Transcriptional activation of p53 responsive genes	Up	0.578947	0.578947	4	-0.326178	-0.598369	0.192252	FALSE	Down	0.473684	0.473684	4	0.00206924	-0.126328	-0.0384692	FALSE
Transcriptional activation of cell cycle inhibitor p21	Up	0.578947	0.578947	4	-0.326178	-0.598369	0.192252	FALSE	Down	0.473684	0.473684	4	0.00206924	-0.126328	-0.0384692	FALSE
Propionyl-CoA catabolism	Down	0.578947	0.578947	5	-1.00665	-0.979771	-0.0496043	FALSE	Up	1	1	5	-0.900404	-0.887728	0.0318648	FALSE
RNA Polymerase I Transcription Initiation	Down	0.578947	0.578947	46	-1.53271	-1.92043	-0.00638898	FALSE	Down	0.631579	0.421053	46	-1.18192	-1.67655	-0.0099019	FALSE
Processing of Capped Intronless Pre-mRNA	Up	0.578947	0.578947	29	-1.36389	-1.335	0.0565392	FALSE	Up	0.526316	0.315789	29	-0.898	-0.875346	0.00502574	FALSE
Activation, myristolyation of BID and translocation to mitochondria	Up	0.894737	0.578947	4	-0.279737	-0.411545	0.537279	FALSE	Up	0.473684	0.473684	3	-0.0511018	-0.0683703	0.0884228	FALSE
Dissolution of Fibrin Clot	Down	0.684211	0.578947	10	0.12759	0.178238	-0.193952	FALSE	Down	0.789474	0.789474	10	-0.391731	-0.332447	-0.100634	FALSE
Platelet Adhesion to exposed collagen	Down	0.578947	0.578947	11	0.862668	0.509535	-0.283578	FALSE	Up	0.473684	0.473684	11	0.138424	0.0474849	0.129925	FALSE
Processing of Intronless Pre-mRNAs	Up	0.578947	0.578947	20	-1.14971	-1.13898	0.0496812	FALSE	Up	0.315789	0.210526	20	-0.675375	-0.663755	0.00258201	FALSE
Regulation of IFNG signaling	Down	0.578947	0.578947	13	-0.639293	-0.940716	-0.0294038	FALSE	Down	0.578947	0.578947	13	-0.830002	-1.02845	-0.0184701	FALSE
Signaling by plasma membrane FGFR1 fusions	Up	0.684211	0.578947	3	-0.650289	-0.674882	0.0156947	FALSE	Up	0.526316	0.526316	3	0.346434	0.277289	0.0912399	FALSE
RET signaling	Up	0.578947	0.578947	39	-0.449683	-1.17868	0.00551858	FALSE	Down	0.421053	0.421053	37	-0.0193674	-0.437462	-0.147514	FALSE
TBC/RABGAPs	Down	0.894737	0.578947	44	-1.54731	-1.45222	-0.0162366	FALSE	Up	0.263158	0.157895	44	0.0752285	0.176331	0.0197319	FALSE
Tyrosine catabolism	Down	0.684211	0.578947	5	-0.556446	-0.511374	-0.32753	FALSE	Up	0.947368	0.947368	4	-1.59343	-1.58575	0.0119424	FALSE
Phenylalanine metabolism	Down	0.684211	0.578947	6	-0.110602	-0.0403886	-0.278808	FALSE	Up	0.526316	0.421053	5	0.00456388	0.0765614	0.231879	FALSE
Interleukin-37 signaling	Up	0.684211	0.578947	19	0.117062	-0.0385094	0.148301	FALSE	Down	0.315789	0.315789	19	-0.443713	-0.466829	-0.152894	FALSE
NOTCH4 Intracellular Domain Regulates Transcription	Down	0.578947	0.578947	19	0.30926	-0.242484	-0.0496562	FALSE	Up	0.789474	0.578947	19	-1.00908	-1.31619	0.0130866	FALSE
Biosynthesis of D-series resolvins	Down	0.684211	0.578947	4	-0.416084	-0.416696	-0.303631	FALSE	Up	0.894737	0.894737	3	-1.0762	-1.07764	0.0398974	FALSE
Biosynthesis of E-series 18(R)-resolvins	Down	0.578947	0.578947	4	-0.235605	-0.241712	-0.183096	FALSE	Up	0.894737	0.894737	3	-1.0762	-1.07764	0.0398974	FALSE
Erythropoietin activates Phospholipase C gamma (PLCG)	Down	0.578947	0.578947	7	-3.60904e-06	-0.235846	-0.0621302	FALSE	Down	0.947368	0.842105	7	-1.28414	-1.33591	-0.1316	FALSE
ABO blood group biosynthesis	Down	0.578947	0.578947	2	-0.0776025	-0.035269	-0.442635	FALSE	Down	0.368421	0.368421	1	0.200953	0.240767	-0.681919	FALSE
Interleukin receptor SHC signaling	Up	0.473684	0.578947	19	0.298194	-0.515141	0.0528	FALSE	Up	0.631579	0.631579	19	-0.717365	-1.21402	0.0999831	FALSE
Transport to the Golgi and subsequent modification	Down	0.578947	0.578947	171	-1.81209	-2.20698	-0.0395358	FALSE	Down	0.368421	0.263158	167	0.182446	-0.55917	-0.0130218	FALSE
Postmitotic nuclear pore complex (NPC) reformation	Up	0.578947	0.578947	27	-0.919547	-1.90305	0.0684509	FALSE	Up	0.000526316	0.105263	27	1.27049	-0.264945	0.0835533	TRUE
Defective Base Excision Repair Associated with NTHL1	Down	0.894737	0.578947	1	-0.288129	-0.283009	-0.104281	FALSE	Up	0.789474	0.684211	1	-0.383418	-0.378435	0.0670932	FALSE
Defective NTHL1 substrate processing	Down	0.894737	0.578947	1	-0.288129	-0.283009	-0.104281	FALSE	Up	0.789474	0.684211	1	-0.383418	-0.378435	0.0670932	FALSE
Defective NTHL1 substrate binding	Down	0.894737	0.578947	1	-0.288129	-0.283009	-0.104281	FALSE	Up	0.789474	0.684211	1	-0.383418	-0.378435	0.0670932	FALSE
Inhibition of membrane repair	Up	0.578947	0.578947	1	-0.20857	-0.243082	0.112238	FALSE	Up	0.894737	0.684211	1	-0.55914	-0.572697	0.0454793	FALSE
Drug-mediated inhibition of ERBB2 signaling	Up	0.578947	0.578947	4	-0.424455	-0.584729	0.140279	FALSE	Up	0.421053	0.315789	4	-0.189877	-0.501435	0.081577	FALSE
Defective SERPING1 causes hereditary angioedema	Up	0.578947	0.578947	3	0.187439	0.21857	0.0830465	FALSE	Down	0.263158	0.368421	3	0.83316	0.883886	-0.240495	FALSE
Defective translocation of RB1 mutants to the nucleus	Up	0.789474	0.578947	1	-0.138146	-0.218104	0.0890612	FALSE	Up	0.684211	0.684211	1	-0.263054	-0.324125	0.075632	FALSE
CD163 mediating an anti-inflammatory response	Down	0.684211	0.578947	7	-1.03075	-1.06377	-0.0117174	FALSE	Down	0.315789	0.315789	6	-0.0107499	-0.125291	-0.0740469	FALSE
LTC4-CYSLTR mediated IL4 production	Down	0.684211	0.578947	4	0.461818	0.448005	-1.19196	FALSE	Up	0.894737	0.789474	3	-0.578086	-0.57787	0.535681	FALSE
Drug resistance in ERBB2 KD mutants	Up	0.578947	0.578947	4	-0.424455	-0.584729	0.140279	FALSE	Up	0.421053	0.315789	4	-0.189877	-0.501435	0.081577	FALSE
Resistance of ERBB2 KD mutants to trastuzumab	Up	0.578947	0.578947	4	-0.424455	-0.584729	0.140279	FALSE	Up	0.421053	0.315789	4	-0.189877	-0.501435	0.081577	FALSE
Resistance of ERBB2 KD mutants to sapitinib	Up	0.578947	0.578947	4	-0.424455	-0.584729	0.140279	FALSE	Up	0.421053	0.315789	4	-0.189877	-0.501435	0.081577	FALSE
Resistance of ERBB2 KD mutants to tesevatinib	Up	0.578947	0.578947	4	-0.424455	-0.584729	0.140279	FALSE	Up	0.421053	0.315789	4	-0.189877	-0.501435	0.081577	FALSE
Resistance of ERBB2 KD mutants to neratinib	Up	0.578947	0.578947	4	-0.424455	-0.584729	0.140279	FALSE	Up	0.421053	0.315789	4	-0.189877	-0.501435	0.081577	FALSE
Resistance of ERBB2 KD mutants to osimertinib	Up	0.578947	0.578947	4	-0.424455	-0.584729	0.140279	FALSE	Up	0.421053	0.315789	4	-0.189877	-0.501435	0.081577	FALSE
Resistance of ERBB2 KD mutants to afatinib	Up	0.578947	0.578947	4	-0.424455	-0.584729	0.140279	FALSE	Up	0.421053	0.315789	4	-0.189877	-0.501435	0.081577	FALSE
Resistance of ERBB2 KD mutants to AEE788	Up	0.578947	0.578947	4	-0.424455	-0.584729	0.140279	FALSE	Up	0.421053	0.315789	4	-0.189877	-0.501435	0.081577	FALSE
Resistance of ERBB2 KD mutants to lapatinib	Up	0.578947	0.578947	4	-0.424455	-0.584729	0.140279	FALSE	Up	0.421053	0.315789	4	-0.189877	-0.501435	0.081577	FALSE
Drug resistance in ERBB2 TMD/JMD mutants	Up	0.578947	0.578947	4	-0.424455	-0.584729	0.140279	FALSE	Up	0.421053	0.315789	4	-0.189877	-0.501435	0.081577	FALSE
Acetylcholine inhibits contraction of outer hair cells	Up	0.578947	0.578947	5	0.534407	0.575577	0.457397	FALSE	Up	1	1	3	-1.10574	-1.09267	0.0788976	FALSE
Defective factor IX causes hemophilia B	Down	0.789474	0.578947	4	-0.386219	-0.386455	-0.0600915	FALSE	Up	0.684211	0.684211	3	-0.230239	-0.259045	0.222891	FALSE
Signaling by cytosolic PDGFRA and PDGFRB fusion proteins	Down	0.684211	0.578947	3	-0.298182	-0.293511	-0.00816824	FALSE	Down	0.368421	0.368421	3	-0.0514526	-0.0379431	-0.0211587	FALSE
Signaling by CSF3 (G-CSF)	Up	0.578947	0.578947	27	-0.957404	-1.58245	0.0553974	FALSE	Up	0.947368	0.947368	25	-1.64794	-2.17249	0.0478631	FALSE
Nervous system development	Down	0.368421	0.578947	551	-0.75128	-1.77685	-0.0701804	FALSE	Down	0.000526316	0.000526316	535	0.996861	-0.356633	-0.0925911	TRUE
SARS-CoV-1 Infection	Up	0.578947	0.578947	134	-1.33089	-1.93322	0.0283357	FALSE	Down	0.105263	0.105263	131	-0.475545	-1.23718	-0.0591004	FALSE
FLT3 signaling in disease	Up	0.368421	0.578947	26	0.0986524	-0.712457	0.100003	FALSE	Down	0.736842	0.736842	26	-1.01902	-1.64371	-0.113928	FALSE
Translation of Structural Proteins	Up	0.578947	0.578947	27	-0.689611	-0.910489	0.089727	FALSE	Down	0.789474	0.789474	27	-0.852824	-1.05135	-0.0554038	FALSE
SARS-CoV-1-host interactions	Up	0.578947	0.578947	91	-1.3648	-1.95391	0.0151886	FALSE	Down	0.000526316	0.000526316	88	0.366713	-0.480738	-0.0474531	TRUE
Inactivation of CSF3 (G-CSF) signaling	Up	0.578947	0.578947	22	-0.759714	-1.2001	0.0601571	FALSE	Up	0.947368	0.947368	20	-1.63961	-1.94959	0.0529009	FALSE
tRNA-derived small RNA (tsRNA or tRNA-related fragment, tRF) biogenesis	Down	0.894737	0.578947	3	-0.668582	-0.642312	-0.249272	FALSE	Down	0.526316	0.421053	3	0.216165	0.259477	-0.0925279	FALSE
Reactions specific to the hybrid N-glycan synthesis pathway	Down	0.578947	0.578947	1	0.30902	0.342951	-0.312016	FALSE	Down	0.368421	0.368421	1	0.665283	0.713046	-0.808662	FALSE
Retinoid metabolism and transport	Up	0.473684	0.578947	31	1.29653	1.12217	0.0336856	FALSE	Up	0.526316	0.526316	29	0.433233	0.293192	0.0221494	FALSE
MyD88 cascade initiated on plasma membrane	Up	0.578947	0.578947	92	-1.92095	-2.81234	0.0618518	FALSE	Down	0.789474	0.736842	91	-1.30154	-2.24536	-0.0147282	FALSE
Formation of axial mesoderm	Down	0.578947	0.578947	11	0.066924	0.0182263	-0.0329743	FALSE	Up	0.473684	0.473684	11	0.0431984	-0.0126498	0.11726	FALSE
Viral Infection Pathways	Down	0.473684	0.578947	675	-3.56305	-5.81932	-0.0260593	FALSE	Down	0.000526316	0.000526316	664	-0.796032	-3.18536	-0.0373299	TRUE
Apoptosis	Up	0.526316	0.631579	172	-1.71584	-2.78169	0.0272145	FALSE	Down	0.157895	0.263158	166	-0.519896	-1.79962	-0.0765485	FALSE
Effects of PIP2 hydrolysis	Down	0.842105	0.631579	25	-0.729001	-0.741353	-0.00568154	FALSE	Down	1	1	25	-1.31881	-1.34363	-0.00278091	FALSE
Downstream signaling events of B Cell Receptor (BCR)	Up	0.421053	0.631579	76	-3.3231	-4.60371	0.059342	FALSE	Down	0.631579	0.736842	76	-2.2145	-3.99482	-0.0028464	FALSE
Oxygen-dependent proline hydroxylation of Hypoxia-inducible Factor Alpha	Down	0.526316	0.631579	62	-2.85896	-3.95966	-0.0113385	FALSE	Down	0.631579	0.736842	62	-2.21785	-3.88418	-0.0224367	FALSE
ER-Phagosome pathway	Up	0.315789	0.631579	83	-1.64776	-2.79802	0.0343717	FALSE	Down	0.842105	0.947368	79	-1.94963	-3.45331	-0.00357634	FALSE
Antigen processing-Cross presentation	Up	0.315789	0.631579	95	-1.43795	-2.53081	0.0358338	FALSE	Down	1	0.947368	88	-2.05775	-3.48256	-0.00223693	FALSE
Regulation of signaling by NODAL	Down	0.736842	0.631579	6	-0.246514	-0.184891	-0.395029	FALSE	Down	0.789474	0.789474	6	-0.423644	-0.367132	-0.245366	FALSE
Acyl chain remodeling of DAG and TAG	Up	0.736842	0.631579	6	-0.293506	-0.246619	0.181389	FALSE	Down	1	0.789474	6	-0.362787	-0.312199	-0.107278	FALSE
Synthesis of PE	Down	0.736842	0.631579	13	-0.231027	-0.163257	-0.0428987	FALSE	Up	1	1	11	-1.25715	-1.21445	0.0355297	FALSE
Phospholipid metabolism	Up	0.842105	0.631579	194	-1.48271	-1.41174	0.0200028	FALSE	Down	0.842105	0.736842	182	-1.16302	-1.03395	-0.0256682	FALSE
Eukaryotic Translation Elongation	Down	0.947368	0.631579	90	-5.43627	-5.67737	-0.0439608	FALSE	Down	0.210526	0.210526	89	-1.59654	-2.1878	-0.0421145	FALSE
Peptide chain elongation	Down	0.842105	0.631579	86	-5.43486	-5.69209	-0.0221029	FALSE	Down	0.210526	0.210526	85	-1.39347	-2.00442	-0.0448155	FALSE
Mitochondrial biogenesis	Down	0.947368	0.631579	93	-2.66842	-2.90266	-0.0339772	FALSE	Down	0.894737	0.894737	93	-1.79911	-1.85255	-0.0130221	FALSE
Degradation of cysteine and homocysteine	Down	0.842105	0.631579	13	-0.967123	-0.900127	-0.0359378	FALSE	Down	1	0.789474	13	-0.829871	-0.760519	-0.119059	FALSE
Formation of ATP by chemiosmotic coupling	Up	0.631579	0.631579	18	-0.850205	-0.769599	0.0835406	FALSE	Down	0.210526	0.315789	18	0.568977	0.685804	-0.0376075	FALSE
Rev-mediated nuclear export of HIV RNA	Up	0.578947	0.631579	35	-1.34826	-2.40161	0.0639962	FALSE	Up	0.157895	0.157895	35	0.973137	-0.645323	0.0821719	FALSE
MTOR signalling	Down	0.842105	0.631579	40	-1.67856	-1.9512	-0.0318631	FALSE	Down	0.736842	0.421053	40	-1.06176	-1.23335	-0.00907256	FALSE
Glycosphingolipid metabolism	Up	0.736842	0.631579	40	-0.985286	-0.892877	0.103881	FALSE	Down	0.789474	0.684211	40	-0.355096	-0.22895	-0.031552	FALSE
Transport of Ribonucleoproteins into the Host Nucleus	Up	0.526316	0.631579	32	-1.48431	-2.56259	0.0540118	FALSE	Up	0.0526316	0.157895	32	0.724771	-0.920177	0.0764163	FALSE
Export of Viral Ribonucleoproteins from Nucleus	Up	0.631579	0.631579	32	-1.45988	-2.54249	0.0559215	FALSE	Up	0.157895	0.157895	32	0.659614	-0.991565	0.0758804	FALSE
NEP/NS2 Interacts with the Cellular Export Machinery	Up	0.631579	0.631579	32	-1.45988	-2.54249	0.0559215	FALSE	Up	0.157895	0.157895	32	0.659614	-0.991565	0.0758804	FALSE
Inhibition of PKR	Down	0.631579	0.631579	1	-0.571945	-0.564139	-0.0471175	FALSE	Down	0.842105	0.736842	1	-0.708333	-0.704171	-0.0215631	FALSE
Signaling by TGF-beta Receptor Complex	Down	0.736842	0.631579	90	-1.39441	-1.85295	-0.0623383	FALSE	Down	0.368421	0.368421	88	-0.779738	-1.20024	-0.0142583	FALSE
Interactions of Rev with host cellular proteins	Up	0.631579	0.631579	37	-1.4668	-2.50108	0.0602883	FALSE	Up	0.105263	0.157895	37	1.07082	-0.531737	0.0754346	FALSE
SRP-dependent cotranslational protein targeting to membrane	Down	0.947368	0.631579	109	-5.50251	-5.70838	-0.0142951	FALSE	Down	0.210526	0.210526	108	-1.59326	-2.09514	-0.0444796	FALSE
SHC1 events in EGFR signaling	Down	0.315789	0.631579	11	-0.345456	-1.08251	-0.114854	FALSE	Up	0.210526	0.315789	11	0.574369	-0.188647	0.0758396	FALSE
RIP-mediated NFkB activation via ZBP1	Up	0.736842	0.631579	15	-0.674373	-1.06623	0.0928309	FALSE	Down	0.894737	0.894737	15	-1.19053	-1.48671	-0.04141	FALSE
Nef Mediated CD8 Down-regulation	Up	0.736842	0.631579	6	-0.821082	-0.958193	0.0319158	FALSE	Up	0.842105	0.736842	6	-0.99254	-1.11063	0.0076664	FALSE
Signaling by NTRK1 (TRKA)	Down	0.526316	0.631579	110	-1.11006	-1.95245	-0.0498143	FALSE	Down	0.631579	0.736842	109	-0.973691	-1.66614	-0.0482639	FALSE
Viral mRNA Translation	Down	0.842105	0.631579	86	-5.4202	-5.67741	-0.0222566	FALSE	Down	0.210526	0.210526	85	-1.50319	-2.11348	-0.0435123	FALSE
Mineralocorticoid biosynthesis	Up	0.736842	0.631579	1	-0.675391	-0.679965	0.568954	FALSE	Down	0.894737	0.789474	1	-0.572981	-0.581025	-0.441176	FALSE
Biotin transport and metabolism	Down	0.736842	0.631579	11	-1.50304	-1.48421	-0.0446332	FALSE	Up	0.842105	0.789474	11	-0.684954	-0.649415	0.0574309	FALSE
Nuclear Events (kinase and transcription factor activation)	Down	0.631579	0.631579	59	-0.743448	-1.23552	-0.0157668	FALSE	Down	0.105263	0.210526	58	0.425533	0.000947098	-0.0524452	FALSE
ER to Golgi Anterograde Transport	Down	0.631579	0.631579	142	-2.08252	-2.53298	-0.0286006	FALSE	Down	0.157895	0.0526316	141	0.452155	-0.358214	-0.015616	FALSE
Signaling by BMP	Down	0.631579	0.631579	24	-0.533797	-0.488839	-0.0641488	FALSE	Down	0.473684	0.473684	26	0.125035	0.212558	-0.275351	FALSE
Signaling by ALK	Up	0.631579	0.631579	27	-0.692018	-1.43281	0.0306601	FALSE	Down	1	0.894737	26	-0.858433	-1.51146	-0.113583	FALSE
Transcriptional activation of mitochondrial biogenesis	Down	0.842105	0.631579	54	-2.14549	-2.44443	-0.0743164	FALSE	Down	0.842105	0.842105	54	-1.97039	-2.08118	-0.0089628	FALSE
Synthesis of Prostaglandins (PG) and Thromboxanes (TX)	Down	0.631579	0.631579	13	0.0725145	0.112779	-0.366694	FALSE	Up	0.578947	0.578947	9	0.671633	0.702298	0.206741	FALSE
FMO oxidises nucleophiles	Down	0.736842	0.631579	1	-0.395145	-0.381166	-0.590613	FALSE	Up	1	0.894737	2	-0.774801	-0.7598	0.244021	FALSE
Transcriptional activity of SMAD2/SMAD3:SMAD4 heterotrimer	Down	0.526316	0.631579	48	-0.844605	-1.33977	-0.104782	FALSE	Down	0.473684	0.473684	47	-0.685207	-1.25034	-0.00583557	FALSE
SMAD2/SMAD3:SMAD4 heterotrimer regulates transcription	Down	0.631579	0.631579	33	-1.04237	-1.51332	-0.0796668	FALSE	Up	0.368421	0.368421	33	-0.158722	-0.73996	0.00102669	FALSE
MPS IIIB - Sanfilippo syndrome B	Up	0.631579	0.631579	1	-0.0103045	0.00561366	0.183251	FALSE	Down	0.947368	0.526316	1	-0.778389	-0.775078	-0.0110388	FALSE
Cellular responses to stress	Down	0.631579	0.631579	720	-4.14877	-6.22533	-0.0369714	FALSE	Down	0.000526316	0.000526316	708	-1.20583	-3.31643	-0.0311184	TRUE
Detoxification of Reactive Oxygen Species	Down	0.631579	0.631579	30	-1.09986	-1.06705	-0.00207126	FALSE	Down	1	1	29	-2.31313	-2.28647	-0.0447973	FALSE
Loss of Function of SMAD4 in Cancer	Down	0.631579	0.631579	3	-0.428815	-0.540347	-0.13672	FALSE	Up	0.578947	0.578947	3	-0.346746	-0.440212	0.0667854	FALSE
SMAD4 MH2 Domain Mutants in Cancer	Down	0.631579	0.631579	3	-0.428815	-0.540347	-0.13672	FALSE	Up	0.578947	0.578947	3	-0.346746	-0.440212	0.0667854	FALSE
SMAD2/3 MH2 Domain Mutants in Cancer	Down	0.631579	0.631579	3	-0.428815	-0.540347	-0.13672	FALSE	Up	0.578947	0.578947	3	-0.346746	-0.440212	0.0667854	FALSE
HSF1 activation	Up	0.736842	0.631579	25	-1.49595	-1.7936	0.105325	FALSE	Up	0.105263	0.210526	24	0.581965	0.343576	0.0946798	FALSE
Agmatine biosynthesis	Up	0.736842	0.631579	2	0.0102214	0.055175	0.125202	FALSE	Down	0.684211	0.684211	2	-0.203404	-0.164552	-0.409058	FALSE
Integrin signaling	Down	0.631579	0.631579	23	-0.257682	-0.929844	-0.00878751	FALSE	Down	0.789474	0.789474	23	-0.74333	-1.2331	-0.0278039	FALSE
XBP1(S) activates chaperone genes	Down	0.894737	0.631579	49	-1.58593	-1.66485	-0.0632895	FALSE	Down	0.473684	0.473684	49	-0.207948	-0.181444	-0.0861622	FALSE
IRE1alpha activates chaperones	Down	0.947368	0.631579	51	-1.50133	-1.56947	-0.0703575	FALSE	Down	0.473684	0.473684	51	-0.186355	-0.152463	-0.0901461	FALSE
Peroxisomal lipid metabolism	Down	0.842105	0.631579	27	-0.968713	-0.92129	-0.0113021	FALSE	Up	0.894737	0.789474	26	-0.853002	-0.770142	0.010761	FALSE
Protein folding	Down	0.631579	0.631579	89	-1.13817	-2.04228	-0.0231093	FALSE	Up	0.473684	0.368421	92	0.439016	-0.49851	0.0839333	FALSE
Defective GFPT1 causes CMSTA1	Down	0.631579	0.631579	1	-0.189391	-0.188469	-0.124491	FALSE	Down	1	0.789474	1	-0.63776	-0.635845	-0.0415544	FALSE
SUMOylation of SUMOylation proteins	Up	0.526316	0.631579	35	-1.39684	-2.46016	0.0507245	FALSE	Up	0.263158	0.263158	35	0.188529	-1.38535	0.0612605	FALSE
Caspase activation via Dependence Receptors in the absence of ligand	Down	0.631579	0.631579	10	-0.68765	-0.643989	-0.0474936	FALSE	Down	0.157895	0.263158	10	1.6518	1.69375	-0.449757	FALSE
Sodium-coupled phosphate cotransporters	Up	0.631579	0.631579	3	-0.152556	-0.113424	0.486562	FALSE	Up	0.842105	0.789474	3	-0.611637	-0.578498	0.0128559	FALSE
Insulin-like Growth Factor-2 mRNA Binding Proteins (IGF2BPs/IMPs/VICKZs) bind RNA	Down	0.736842	0.631579	3	-1.07327	-1.04822	-0.0466246	FALSE	Up	0.578947	0.578947	3	-0.0351365	0.0190518	0.129983	FALSE
Activation of RAC1	Up	0.631579	0.631579	12	-0.636285	-0.964477	0.0829714	FALSE	Down	0.842105	0.736842	12	-0.640759	-0.876571	-0.0548161	FALSE
Zinc efflux and compartmentalization by the SLC30 family	Down	0.631579	0.631579	4	-0.191009	-0.144482	-0.339395	FALSE	Down	0.736842	0.631579	3	-0.692906	-0.666534	-0.111385	FALSE
SUMOylation of RNA binding proteins	Up	0.631579	0.631579	47	-1.71375	-2.64761	0.0240685	FALSE	Up	0.157895	0.157895	47	0.361581	-1.01631	0.0509655	FALSE
Defective ALG12 causes CDG-1g	Up	0.736842	0.631579	1	-0.527548	-0.517107	0.0591322	FALSE	Down	0.894737	0.894737	1	-0.737812	-0.733384	-0.0241553	FALSE
Defective ALG8 causes CDG-1h	Up	0.842105	0.631579	1	-0.271608	-0.257173	0.126162	FALSE	Up	0.421053	0.315789	1	-0.0579263	-0.0388925	0.113598	FALSE
Defective DHDDS causes RP59	Up	0.842105	0.631579	2	-0.548903	-0.535317	0.0413767	FALSE	Up	0.894737	0.894737	2	-0.738424	-0.728421	0.0326522	FALSE
Defective MAN1B1 causes MRT15	Up	0.736842	0.631579	1	-0.654038	-0.652309	0.0407635	FALSE	Down	0.947368	0.842105	1	-0.827361	-0.825798	-0.00408958	FALSE
Defective B4GALT1 causes CDG-2d	Up	0.947368	0.631579	1	-0.711959	-0.716364	0.016202	FALSE	Up	0.0526316	0.0526316	1	1.31774	1.23137	0.221316	FALSE
Defective C1GALT1C1 causes TNPS	Down	0.736842	0.631579	9	-0.00618063	0.0108575	-0.106977	FALSE	Up	0.684211	0.684211	9	0.267364	0.276016	0.63324	FALSE
VEGFR2 mediated vascular permeability	Up	0.842105	0.631579	27	-0.743754	-1.4347	0.034819	FALSE	Up	0.526316	0.526316	27	-0.425632	-1.01855	0.0111384	FALSE
VEGFR2 mediated cell proliferation	Down	0.526316	0.631579	19	-0.754351	-1.24191	-0.0412272	FALSE	Down	0.578947	0.578947	18	-0.625847	-1.1048	-0.0719253	FALSE
Toxicity of tetanus toxin (tetX)	Down	0.736842	0.631579	1	-0.423482	-0.462962	-0.153196	FALSE	Down	0.894737	0.789474	1	-0.537229	-0.563399	-0.0895585	FALSE
TNFR1-induced NF-kappa-B signaling pathway	Up	0.736842	0.631579	30	-0.949728	-1.22985	0.0731388	FALSE	Up	0.842105	0.842105	31	-0.857299	-1.16698	0.0512735	FALSE
Synthesis of diphthamide-EEF2	Down	0.842105	0.631579	8	-1.22539	-1.17322	-0.0146293	FALSE	Up	0.842105	0.842105	8	-0.578231	-0.5172	0.00122956	FALSE
Signaling by Retinoic Acid	Down	0.736842	0.631579	35	-0.0579474	0.0318008	-0.0228112	FALSE	Down	0.578947	0.578947	33	-0.0647861	0.0549877	-0.192571	FALSE
XAV939 stabilizes AXIN	Up	0.842105	0.631579	2	-0.656017	-0.652761	0.0879189	FALSE	Down	0.684211	0.684211	2	-0.343801	-0.340687	-0.0775174	FALSE
Metabolism of lipids	Down	0.947368	0.631579	645	-2.03677	-1.91465	-0.0387778	FALSE	Down	1	0.894737	623	-1.50252	-1.22628	-0.0202982	FALSE
Defective FMO3 causes TMAU	Down	0.736842	0.631579	1	-0.395145	-0.381166	-0.590613	FALSE	Up	0.789474	0.578947	1	-0.441473	-0.42946	0.268169	FALSE
Defective SLC35D1 causes SCHBCKD	Down	0.736842	0.631579	1	-0.710534	-0.705237	-0.0246388	FALSE	Down	0.315789	0.315789	1	0.251531	0.264122	-0.111828	FALSE
Defective CYP27B1 causes VDDR1B	Down	0.736842	0.631579	1	-0.388535	-0.380449	-0.0849881	FALSE	Down	0.263158	0.263158	1	0.933632	0.958185	-0.275992	FALSE
MyD88 deficiency (TLR5)	Down	0.736842	0.631579	2	-0.338107	-0.41817	-0.0556549	FALSE	Up	1	0.789474	2	-0.633827	-0.654696	0.458606	FALSE
Defective SLC9A6 causes X-linked, syndromic mental retardation,, Christianson type (MRXSCH)	Down	0.842105	0.631579	1	-0.834768	-0.828915	-0.0132084	FALSE	Down	0.894737	0.684211	1	-0.514628	-0.504399	-0.0532754	FALSE
TP53 Regulates Metabolic Genes	Down	0.842105	0.631579	84	-1.69984	-2.05248	-0.0543034	FALSE	Down	0.789474	0.526316	83	-1.15175	-1.38443	-0.0531852	FALSE
Defective Mismatch Repair Associated With MSH3	Up	0.736842	0.631579	2	-0.110748	-0.0890954	0.115388	FALSE	Up	0.789474	0.789474	2	-0.499724	-0.488053	0.0805399	FALSE
Signaling by Overexpressed Wild-Type EGFR in Cancer	Down	0.631579	0.631579	5	0.240215	-0.0574448	-0.204121	FALSE	Up	0.210526	0.315789	5	1.73999	1.28504	0.211052	FALSE
Inhibition of Signaling by Overexpressed EGFR	Down	0.631579	0.631579	5	0.240215	-0.0574448	-0.204121	FALSE	Up	0.210526	0.315789	5	1.73999	1.28504	0.211052	FALSE
SHC-mediated cascade:FGFR1	Down	0.631579	0.631579	16	-1.01189	-1.75712	-0.39018	FALSE	Down	0.736842	0.736842	14	-0.988713	-1.60164	-0.0975872	FALSE
SHC-mediated cascade:FGFR2	Down	0.631579	0.631579	18	-0.581531	-1.38122	-0.340596	FALSE	Down	0.736842	0.842105	15	-0.960754	-1.56359	-0.10259	FALSE
SHC-mediated cascade:FGFR3	Down	0.631579	0.631579	16	-0.594552	-1.41181	-0.405957	FALSE	Down	0.842105	0.842105	13	-1.01831	-1.62266	-0.195046	FALSE
Signaling by FGFR1	Down	0.631579	0.631579	43	-0.614197	-1.77591	-0.105141	FALSE	Up	0.947368	0.947368	40	-1.73645	-2.62216	0.0181594	FALSE
Defective ABCC9 causes CMD10, ATFB12 and Cantu syndrome	Down	0.631579	0.631579	1	-0.238609	-0.239457	-0.312152	FALSE	Down	0.368421	0.368421	2	1.12554	1.14886	-1.28231	FALSE
Nucleotide Excision Repair	Up	0.631579	0.631579	106	-1.89273	-2.5146	0.0353957	FALSE	Up	0.105263	0.105263	106	-0.655311	-1.37402	6.6629e-05	FALSE
Synthesis of wybutosine at G37 of tRNA(Phe)	Down	0.842105	0.631579	6	-0.892013	-0.841292	-0.00789838	FALSE	Down	0.684211	0.684211	6	-0.369627	-0.302953	-0.0605398	FALSE
TALDO1 deficiency: failed conversion of SH7P, GA3P to Fru(6)P, E4P	Up	0.631579	0.631579	2	-0.84152	-0.847978	0.034727	FALSE	Down	0.947368	0.947368	2	-1.02833	-1.03349	-0.0707903	FALSE
TALDO1 deficiency: failed conversion of Fru(6)P, E4P to SH7P, GA3P	Up	0.631579	0.631579	2	-0.84152	-0.847978	0.034727	FALSE	Down	0.947368	0.947368	2	-1.02833	-1.03349	-0.0707903	FALSE
Choline catabolism	Up	0.842105	0.631579	5	-0.921732	-0.877621	0.0678086	FALSE	Up	1	1	5	-1.17934	-1.15068	0.0855649	FALSE
FGFR2 alternative splicing	Up	0.631579	0.631579	26	-1.21927	-1.59859	0.0153147	FALSE	Down	0.157895	0.210526	25	-0.446071	-0.943595	-0.0429434	FALSE
p53-Dependent G1 DNA Damage Response	Up	0.315789	0.631579	62	-1.81461	-3.26612	0.0652159	FALSE	Up	0.157895	0.526316	61	-0.97135	-2.84577	0.0341806	FALSE
p53-Dependent G1/S DNA damage checkpoint	Up	0.315789	0.631579	62	-1.81461	-3.26612	0.0652159	FALSE	Up	0.157895	0.526316	61	-0.97135	-2.84577	0.0341806	FALSE
G1/S DNA Damage Checkpoints	Up	0.315789	0.631579	64	-1.70808	-3.14994	0.0721475	FALSE	Up	0.0526316	0.578947	63	-0.977688	-2.82958	0.0364061	FALSE
Eukaryotic Translation Termination	Down	0.947368	0.631579	90	-5.39409	-5.63941	-0.0210316	FALSE	Down	0.210526	0.210526	89	-1.65262	-2.24483	-0.0401972	FALSE
mitochondrial fatty acid beta-oxidation of unsaturated fatty acids	Down	0.736842	0.631579	6	-0.635856	-0.610424	-0.0305288	FALSE	Down	0.368421	0.368421	6	0.139826	0.186005	-0.0231571	FALSE
Butyrophilin (BTN) family interactions	Up	0.842105	0.631579	8	-0.632784	-0.569745	0.0759061	FALSE	Up	0.947368	1	8	-1.09478	-1.04152	0.0515575	FALSE
FBXL7 down-regulates AURKA during mitotic entry and in early mitosis	Up	0.315789	0.631579	51	-2.3902	-3.67092	0.0762753	FALSE	Up	0.105263	0.421053	51	-1.04221	-3.02319	0.029165	FALSE
Protein methylation	Down	0.736842	0.631579	17	-0.73744	-0.813939	-0.0426087	FALSE	Down	0.789474	0.789474	17	-0.690312	-0.743229	-0.0101875	FALSE
Transcriptional regulation by RUNX1	Down	0.315789	0.631579	180	-0.131096	-2.34799	-0.101264	FALSE	Down	0.894737	0.894737	174	-1.72606	-3.57367	-0.075933	FALSE
GABA synthesis, release, reuptake and degradation	Down	0.736842	0.631579	18	0.615703	0.605569	-0.215453	FALSE	Down	0.263158	0.263158	14	0.662833	0.669984	-0.0098022	FALSE
Digestion	Down	0.631579	0.631579	9	-0.15674	-0.0598206	-0.0111697	FALSE	Down	0.894737	0.684211	8	-0.428419	-0.351362	-0.454025	FALSE
Regulation of RUNX2 expression and activity	Up	0.210526	0.631579	69	-2.2589	-3.39035	0.0440562	FALSE	Down	0.210526	0.421053	69	-1.39373	-3.10828	-0.0064233	FALSE
Regulation of RUNX3 expression and activity	Up	0.421053	0.631579	53	-2.76828	-4.13485	0.068906	FALSE	Down	0.473684	0.526316	52	-1.66067	-3.5983	-0.00279501	FALSE
RUNX3 Regulates Immune Response and Cell Migration	Down	0.736842	0.631579	6	0.180199	0.141332	-0.0179774	FALSE	Up	0.526316	0.526316	6	0.265881	0.250375	0.157726	FALSE
Post-translational protein phosphorylation	Down	0.631579	0.631579	89	0.729197	0.703798	-0.0661933	FALSE	Down	0.684211	0.684211	82	-0.319288	-0.280633	-0.0808825	FALSE
Digestion and absorption	Down	0.631579	0.631579	12	-0.506869	-0.409408	-0.0916313	FALSE	Down	1	0.894737	10	-0.465514	-0.379311	-0.452307	FALSE
Fatty acid metabolism	Down	0.842105	0.631579	147	-1.24548	-1.11292	-0.126093	FALSE	Up	0.894737	0.789474	145	-1.03308	-0.850669	0.00120822	FALSE
Signaling by NOTCH4	Up	0.263158	0.631579	79	-1.53194	-2.93062	0.0459389	FALSE	Up	0.210526	0.210526	79	-1.05813	-2.86197	0.00753828	FALSE
Activated NTRK2 signals through PLCG1	Down	0.842105	0.631579	2	-0.416132	-0.519288	-0.0667324	FALSE	Down	1	0.894737	3	-0.945341	-0.957669	-0.422196	FALSE
NR1H2 & NR1H3 regulate gene expression linked to triglyceride lipolysis in adipose	Down	0.736842	0.631579	5	-0.161759	-0.219867	-0.104831	FALSE	Down	1	0.894737	5	-1.10047	-1.14545	-0.0377414	FALSE
Activated NTRK2 signals through FYN	Up	0.736842	0.631579	6	-0.758349	-1.02337	0.105126	FALSE	Down	0.736842	0.736842	6	-0.803995	-1.10754	-0.180574	FALSE
NTRK2 activates RAC1	Up	0.631579	0.631579	4	-0.67893	-0.843023	0.0167583	FALSE	Down	0.736842	0.631579	5	-0.913776	-1.04697	-0.190063	FALSE
Peroxisomal protein import	Up	0.736842	0.631579	59	-1.08756	-1.06572	0.0774685	FALSE	Down	0.157895	0.157895	60	0.973985	1.03665	-0.0062947	FALSE
Negative regulation of NOTCH4 signaling	Up	0.315789	0.631579	52	-2.50168	-3.81556	0.0720924	FALSE	Up	0.000526316	0.210526	52	-0.867988	-2.85038	0.0266681	TRUE
NR1H2 & NR1H3 regulate gene expression linked to gluconeogenesis	Down	0.947368	0.631579	5	-0.682856	-0.731817	-0.0643228	FALSE	Down	0.842105	0.842105	5	-0.613126	-0.656487	-0.380915	FALSE
Estrogen-dependent nuclear events downstream of ESR-membrane signaling	Down	0.736842	0.631579	21	-0.738742	-1.48805	-0.047704	FALSE	Up	0.368421	0.368421	21	0.0581019	-0.635296	0.0517687	FALSE
Transcriptional Regulation by NPAS4	Down	0.631579	0.631579	30	-0.495954	-0.88292	-0.0676408	FALSE	Down	0.684211	0.684211	28	-0.842837	-1.07354	-0.077683	FALSE
Infection with Mycobacterium tuberculosis	Down	0.631579	0.631579	23	-0.665801	-0.886301	-0.00749902	FALSE	Up	0.105263	0.210526	22	0.14873	-0.121502	0.0186982	FALSE
Inhibition of nitric oxide production	Up	0.631579	0.631579	3	-0.484315	-0.512174	0.106481	FALSE	Up	0.000526316	0.000526316	3	2.02173	1.92803	0.270715	TRUE
Suppression of autophagy	Down	0.736842	0.631579	2	-0.364258	-0.360618	-0.101196	FALSE	Down	0.315789	0.315789	2	-0.297577	-0.294037	-0.0715389	FALSE
Response of EIF2AK1 (HRI) to heme deficiency	Down	0.631579	0.631579	15	-0.38492	-0.38926	-0.101498	FALSE	Down	0.105263	0.105263	15	1.12669	1.13982	-0.208487	FALSE
Leishmania infection	Down	0.684211	0.631579	144	-1.07823	-2.02137	-0.0625877	FALSE	Down	0.842105	0.736842	139	-2.01349	-2.70709	-0.00214611	FALSE
Sensory processing of sound by inner hair cells of the cochlea	Down	0.736842	0.631579	61	0.171211	0.251263	-0.152228	FALSE	Down	0.157895	0.263158	55	2.01798	2.14773	-0.00816659	FALSE
Signaling by ERBB2 ECD mutants	Up	0.526316	0.631579	16	-0.86218	-1.78724	0.0414509	FALSE	Up	0.315789	0.315789	16	-0.279498	-1.18163	0.0448429	FALSE
Defective factor IX causes thrombophilia	Down	0.736842	0.631579	2	-0.324327	-0.34063	-0.768178	FALSE	Up	0.578947	0.473684	2	0.000272079	-0.0423286	0.370604	FALSE
Defective cofactor function of FVIIIa variant	Down	0.736842	0.631579	2	-0.324327	-0.34063	-0.768178	FALSE	Up	0.578947	0.473684	2	0.000272079	-0.0423286	0.370604	FALSE
Defective F9 variant does not activate FX	Down	0.736842	0.631579	2	-0.324327	-0.34063	-0.768178	FALSE	Up	0.578947	0.473684	2	0.000272079	-0.0423286	0.370604	FALSE
RHOBTB3 ATPase cycle	Up	0.631579	0.631579	10	-0.415021	-0.433427	0.0988197	FALSE	Down	0.315789	0.315789	9	-0.0659958	-0.126228	-0.0927244	FALSE
KEAP1-NFE2L2 pathway	Up	0.631579	0.631579	104	-2.72366	-4.105	0.0408378	FALSE	Down	0.526316	0.631579	102	-1.70361	-3.37983	-0.015904	FALSE
NPAS4 regulates expression of target genes	Down	0.947368	0.631579	19	-0.804305	-1.15462	-0.0278964	FALSE	Down	0.684211	0.684211	17	-0.52343	-0.732622	-0.0921518	FALSE
Parasitic Infection Pathways	Down	0.684211	0.631579	144	-1.07823	-2.02137	-0.0625877	FALSE	Down	0.842105	0.736842	139	-2.01349	-2.70709	-0.00214611	FALSE
Antigen activates B Cell Receptor (BCR) leading to generation of second messengers	Up	0.842105	0.631579	26	-0.819835	-1.39082	0.0185586	FALSE	Up	0.578947	0.421053	25	-0.0377377	-0.523266	0.047135	FALSE
PI3K Cascade	Down	0.578947	0.684211	36	0.436793	-0.424771	-0.214564	FALSE	Down	0.894737	0.894737	32	-0.493119	-1.20756	-0.123155	FALSE
ALKBH2 mediated reversal of alkylation damage	Up	0.789474	0.684211	1	-0.549861	-0.534694	0.0579021	FALSE	Up	0.789474	0.578947	1	-0.569323	-0.557081	0.0305907	FALSE
IRS-mediated signalling	Down	0.578947	0.684211	40	0.27668	-0.747276	-0.200504	FALSE	Down	0.894737	0.736842	36	-0.697671	-1.53361	-0.116999	FALSE
GPVI-mediated activation cascade	Down	0.684211	0.684211	30	-1.00504	-1.62308	-0.0862678	FALSE	Down	0.526316	0.526316	31	-0.401358	-0.866606	-0.046592	FALSE
Cellular response to hypoxia	Down	0.263158	0.684211	71	-2.19868	-3.41861	-0.0628679	FALSE	Down	0.842105	0.842105	71	-2.11766	-3.77188	-0.0447222	FALSE
Interleukin-7 signaling	Up	0.578947	0.684211	23	1.26585	0.79711	0.019987	FALSE	Down	1	1	23	-1.52562	-1.83615	-0.0918455	FALSE
TWIK related potassium channel (TREK)	Down	0.789474	0.684211	2	-0.0980298	-0.0663558	-0.182764	FALSE	Down	0.789474	0.789474	2	-0.725913	-0.70998	-0.181355	FALSE
GRB7 events in ERBB2 signaling	Down	0.789474	0.684211	5	-0.140692	-0.229657	-0.202642	FALSE	Up	0.000526316	0.000526316	4	1.20029	1.01492	0.137506	TRUE
NR1D1 (REV-ERBA) represses gene expression	Down	0.789474	0.684211	4	-0.129997	-0.225987	-0.256819	FALSE	Down	1	0.894737	4	-1.13672	-1.20102	-0.0318621	FALSE
Amine Oxidase reactions	Up	0.789474	0.684211	4	-0.51501	-0.493494	0.583049	FALSE	Down	1	1	4	-1.06966	-1.06294	-0.0445889	FALSE
Formation of Fibrin Clot (Clotting Cascade)	Up	0.789474	0.684211	24	-0.154461	-0.0806188	0.010506	FALSE	Up	0.789474	0.684211	20	0.118332	0.171976	0.026372	FALSE
Cell-Cell communication	Down	0.684211	0.684211	116	0.821372	0.672117	-0.0191602	FALSE	Down	0.894737	0.789474	104	-0.0155837	-0.190979	-0.110868	FALSE
Transport of the SLBP independent Mature mRNA	Up	0.684211	0.684211	35	-1.59059	-2.63407	0.052213	FALSE	Up	0.0526316	0.157895	35	0.835133	-0.745459	0.0735231	FALSE
Transport of the SLBP Dependant Mature mRNA	Up	0.684211	0.684211	36	-1.37955	-2.40336	0.0585503	FALSE	Up	0.157895	0.157895	36	0.83275	-0.722601	0.0753969	FALSE
Transport of Mature mRNA Derived from an Intronless Transcript	Up	0.684211	0.684211	42	-1.76862	-2.718	0.0543107	FALSE	Up	0.0526316	0.0526316	42	0.68952	-0.742538	0.0622987	FALSE
Transport of Mature mRNAs Derived from Intronless Transcripts	Up	0.684211	0.684211	43	-1.57519	-2.50882	0.0595676	FALSE	Up	0.0526316	0.157895	43	0.689962	-0.722479	0.0641285	FALSE
Activation of Matrix Metalloproteinases	Down	0.684211	0.684211	22	0.883881	0.933019	-0.427977	FALSE	Down	0.842105	0.631579	19	-0.497408	-0.459055	-0.223305	FALSE
Transfer of LPS from LBP carrier to CD14	Down	0.684211	0.684211	2	0.240747	0.162631	-0.551121	FALSE	Down	0.473684	0.473684	2	0.34151	0.25335	-0.788594	FALSE
MyD88:MAL(TIRAP) cascade initiated on plasma membrane	Up	0.578947	0.684211	104	-1.19314	-2.12751	0.0470841	FALSE	Down	0.789474	0.736842	102	-1.2535	-2.19067	-0.023607	FALSE
Toll Like Receptor TLR1:TLR2 Cascade	Up	0.684211	0.684211	106	-1.25046	-2.17738	0.0423594	FALSE	Down	0.789474	0.736842	102	-1.2535	-2.19067	-0.023607	FALSE
Toll Like Receptor TLR6:TLR2 Cascade	Up	0.578947	0.684211	104	-1.19314	-2.12751	0.0470841	FALSE	Down	0.789474	0.736842	102	-1.2535	-2.19067	-0.023607	FALSE
Immune System	Up	0.578947	0.684211	1620	0.0799688	-0.784888	0.0311837	FALSE	Up	0.842105	0.842105	1538	-0.833044	-1.95638	0.0136022	FALSE
Virus Assembly and Release	Up	0.894737	0.684211	2	-0.674951	-0.691177	0.0831078	FALSE	Up	0.789474	0.789474	2	-1.03733	-1.04161	0.0263543	FALSE
Assembly of Viral Components at the Budding Site	Up	0.894737	0.684211	2	-0.674951	-0.691177	0.0831078	FALSE	Up	0.789474	0.789474	2	-1.03733	-1.04161	0.0263543	FALSE
TICAM1, RIP1-mediated IKK complex recruitment	Up	0.578947	0.684211	16	-0.445039	-0.950351	0.127173	FALSE	Down	0.736842	0.736842	16	-0.549294	-1.04749	-0.111633	FALSE
Alternative complement activation	Down	0.789474	0.684211	4	-0.258778	-0.229378	-0.623803	FALSE	Up	1	0.894737	4	-0.660195	-0.647503	0.206265	FALSE
Toll Like Receptor 2 (TLR2) Cascade	Up	0.684211	0.684211	106	-1.25046	-2.17738	0.0423594	FALSE	Down	0.789474	0.736842	102	-1.2535	-2.19067	-0.023607	FALSE
Signaling by activated point mutants of FGFR3	Down	0.684211	0.684211	10	-0.219881	-0.691091	-0.625253	FALSE	Down	0.789474	0.789474	7	-0.637176	-0.88877	-0.330653	FALSE
FGFR3b ligand binding and activation	Down	0.684211	0.684211	6	-0.215431	-0.545537	-0.38819	FALSE	Down	0.894737	0.894737	5	-0.393778	-0.598627	-0.195148	FALSE
FGFR2c ligand binding and activation	Down	0.684211	0.684211	10	-0.157709	-0.633955	-0.590896	FALSE	Down	0.894737	0.789474	7	-0.520831	-0.782802	-0.337997	FALSE
Synthesis of bile acids and bile salts	Down	0.894737	0.684211	27	-0.577	-0.572438	-0.120401	FALSE	Down	0.947368	0.947368	25	-1.35431	-1.33738	-0.00918409	FALSE
Androgen biosynthesis	Down	0.789474	0.684211	5	-0.622927	-0.593455	-0.167565	FALSE	Up	1	1	6	-0.78905	-0.766442	0.256958	FALSE
Synthesis of bile acids and bile salts via 7alpha-hydroxycholesterol	Down	0.684211	0.684211	18	-0.421081	-0.457903	-0.0871911	FALSE	Up	0.894737	0.789474	16	-0.843535	-0.860324	0.0219882	FALSE
p75NTR negatively regulates cell cycle via SC1	Down	0.894737	0.684211	5	-1.39132	-1.45265	-0.019489	FALSE	Down	0.894737	0.789474	5	-0.766277	-0.973944	-0.0451432	FALSE
Signaling by VEGF	Down	0.684211	0.684211	103	-1.15888	-2.01887	-0.0296676	FALSE	Down	0.789474	0.842105	99	-1.08503	-1.82442	-0.0575194	FALSE
FCGR activation	Down	0.684211	0.684211	9	-0.0372638	-0.378206	-0.0592412	FALSE	Up	1	1	7	-0.69992	-0.926787	0.150479	FALSE
FGFR3 mutant receptor activation	Down	0.684211	0.684211	10	-0.219881	-0.691091	-0.625253	FALSE	Down	0.789474	0.789474	7	-0.637176	-0.88877	-0.330653	FALSE
Activated point mutants of FGFR2	Down	0.789474	0.684211	12	-0.226421	-0.692296	-0.490661	FALSE	Down	0.789474	0.789474	9	-0.578408	-0.852224	-0.146425	FALSE
NFG and proNGF binds to p75NTR	Up	0.789474	0.684211	2	-0.665851	-0.650233	0.0527314	FALSE	Down	0.315789	0.368421	2	0.312752	0.360908	-0.339337	FALSE
NADE modulates death signalling	Up	0.789474	0.684211	5	-0.888912	-0.90992	0.0440035	FALSE	Down	0.947368	0.947368	5	-1.41643	-1.42844	-0.026343	FALSE
Axonal growth stimulation	Up	0.789474	0.684211	3	-0.981978	-1.00307	0.0516681	FALSE	Up	0.631579	0.631579	3	-0.490039	-0.5247	0.00949712	FALSE
Thyroxine biosynthesis	Down	0.789474	0.684211	4	-0.599394	-0.555263	-0.401251	FALSE	Down	1	1	2	-0.970187	-0.958997	-0.0796981	FALSE
Tie2 Signaling	Down	0.578947	0.684211	18	-0.00513015	-0.867512	-0.063102	FALSE	Down	0.000526316	0.105263	16	0.265822	-0.370076	-0.288872	TRUE
Miscellaneous substrates	Down	0.684211	0.684211	7	0.0656383	0.095729	-0.116727	FALSE	Up	1	0.894737	6	-1.28491	-1.26668	0.0499923	FALSE
Synthesis of Lipoxins (LX)	Down	0.684211	0.684211	4	0.639835	0.685784	-0.18163	FALSE	Down	0.684211	0.684211	4	-0.308032	-0.276531	-0.0176295	FALSE
Synthesis of 12-eicosatetraenoic acid derivatives	Down	0.789474	0.684211	5	0.0518696	0.0888719	-0.091656	FALSE	Down	0.0526316	0.157895	4	1.64235	1.74962	-0.769101	FALSE
Ubiquinol biosynthesis	Up	0.684211	0.684211	8	-0.85614	-0.793906	0.0803494	FALSE	Up	1	0.894737	8	-0.80395	-0.744037	0.0589663	FALSE
MPS IIIC - Sanfilippo syndrome C	Down	0.789474	0.684211	1	-0.492099	-0.485946	-0.0819841	FALSE	Up	0.578947	0.578947	1	-0.539116	-0.534219	0.0348863	FALSE
Electron transport from NADPH to Ferredoxin	Up	0.789474	0.684211	3	0.254745	0.258888	0.267983	FALSE	Up	1	0.894737	3	-1.15424	-1.14993	0.0665035	FALSE
Signaling by Type 1 Insulin-like Growth Factor 1 Receptor (IGF1R)	Down	0.684211	0.684211	45	0.0359819	-0.965232	-0.183227	FALSE	Down	0.631579	0.736842	39	-0.748372	-1.55192	-0.148794	FALSE
IGF1R signaling cascade	Down	0.578947	0.684211	44	0.131782	-0.882774	-0.192647	FALSE	Down	0.842105	0.842105	38	-0.804678	-1.62621	-0.115595	FALSE
IRS-related events triggered by IGF1R	Down	0.578947	0.684211	43	0.173231	-0.806471	-0.199103	FALSE	Down	0.842105	0.736842	37	-0.697587	-1.51902	-0.118254	FALSE
Antagonism of Activin by Follistatin	Up	0.684211	0.684211	4	0.265815	0.321182	0.801648	FALSE	Up	0.894737	0.894737	3	-0.545958	-0.515606	0.220747	FALSE
POU5F1 (OCT4), SOX2, NANOG repress genes related to differentiation	Down	0.684211	0.684211	6	0.474473	0.529344	-0.370108	FALSE	Up	1	1	5	-0.983425	-0.954434	0.0709653	FALSE
Scavenging by Class B Receptors	Down	0.684211	0.684211	4	-0.0552125	-0.131234	-0.293531	FALSE	Down	0.684211	0.684211	4	-0.663403	-0.686831	-0.0852465	FALSE
Defective MMAA causes MMA, cblA type	Down	0.684211	0.684211	2	-0.892881	-0.889609	-0.0272629	FALSE	Up	0.894737	0.894737	2	-0.720573	-0.71925	0.0684975	FALSE
Defective MUT causes MMAM	Down	0.684211	0.684211	2	-0.892881	-0.889609	-0.0272629	FALSE	Up	0.894737	0.894737	2	-0.720573	-0.71925	0.0684975	FALSE
Regulation of thyroid hormone activity	Down	0.684211	0.684211	1	-0.103536	-0.0773129	-0.445997	FALSE	Down	1	0.894737	1	-0.755351	-0.750071	-0.289191	FALSE
Defective EXT2 causes exostoses 2	Down	0.684211	0.684211	14	-0.0975108	-0.298372	-0.0343559	FALSE	Down	0.263158	0.263158	13	0.538922	0.352536	-0.0286001	FALSE
Defective EXT1 causes exostoses 1, TRPS2 and CHDS	Down	0.684211	0.684211	14	-0.0975108	-0.298372	-0.0343559	FALSE	Down	0.263158	0.263158	13	0.538922	0.352536	-0.0286001	FALSE
Cytosolic tRNA aminoacylation	Down	1	0.684211	24	-3.04273	-2.9892	-0.0143722	FALSE	Down	0.526316	0.315789	24	-0.821071	-0.712197	-0.0315439	FALSE
Tachykinin receptors bind tachykinins	Up	0.684211	0.684211	4	-0.218293	-0.185654	0.0852647	FALSE	Down	1	0.894737	3	-0.802103	-0.782209	-0.0947427	FALSE
Chemokine receptors bind chemokines	Up	0.684211	0.684211	20	1.22813	1.31378	0.139573	FALSE	Up	1	1	15	-1.18119	-1.13845	0.0741435	FALSE
Vasopressin-like receptors	Down	0.789474	0.684211	2	-0.214392	-0.198738	-0.564025	FALSE	Up	0.684211	0.578947	3	-0.069568	-0.0530089	0.475442	FALSE
Prefoldin mediated transfer of substrate to CCT/TriC	Down	0.894737	0.684211	26	-1.32887	-2.02847	-0.0588676	FALSE	Up	0.0526316	0.0526316	25	2.84697	1.48831	0.0636928	FALSE
Formation of tubulin folding intermediates by CCT/TriC	Down	0.684211	0.684211	21	-0.588253	-1.44085	-0.0636211	FALSE	Up	0.157895	0.157895	22	3.1244	1.47095	0.197079	FALSE
Activation of AMPA receptors	Up	0.684211	0.684211	3	-0.157544	-0.141511	0.0205528	FALSE	Down	0.0526316	0.157895	3	1.52833	1.56966	-0.287843	FALSE
Opsins	Down	1	0.684211	3	-0.582325	-0.553399	-0.321244	FALSE	Up	0.684211	0.473684	3	-0.215216	-0.177335	0.0381272	FALSE
Tight junction interactions	Down	0.684211	0.684211	23	-0.0115712	0.107065	-0.0989074	FALSE	Down	1	1	21	-0.865236	-0.770325	-0.394684	FALSE
Cation-coupled Chloride cotransporters	Up	0.684211	0.684211	5	-0.283084	-0.223972	0.103396	FALSE	Down	0.263158	0.263158	6	0.568679	0.659275	-0.241052	FALSE
mRNA decay by 5' to 3' exoribonuclease	Up	0.789474	0.684211	15	-1.27221	-1.19955	0.00764093	FALSE	Down	0.736842	0.736842	15	-1.02507	-0.944879	-0.00614016	FALSE
RSK activation	Down	0.684211	0.684211	7	-0.708543	-0.971344	-0.0210429	FALSE	Down	0.894737	0.894737	7	-1.32564	-1.58328	-0.0751769	FALSE
TAK1-dependent IKK and NF-kappa-B activation	Up	0.578947	0.684211	40	-0.649969	-1.28047	0.121154	FALSE	Down	0.421053	0.526316	40	-0.42916	-1.06701	-0.00923847	FALSE
Type I hemidesmosome assembly	Up	0.789474	0.684211	9	0.372894	0.409761	0.0285453	FALSE	Up	0.368421	0.368421	8	0.748737	0.795079	0.226732	FALSE
NrCAM interactions	Up	0.684211	0.684211	7	-0.0468679	-0.053907	0.00762439	FALSE	Down	0.0526316	0.157895	7	2.05676	2.09009	-0.0613947	FALSE
Defective DPAGT1 causes CDG-1j, CMSTA2	Up	0.894737	0.684211	1	-0.129289	-0.112633	0.224332	FALSE	Up	0.157895	0.157895	1	1.00666	1.04856	0.189074	FALSE
Defective ALG1 causes CDG-1k	Up	0.894737	0.684211	1	-0.555625	-0.545622	0.127784	FALSE	Up	0.842105	0.736842	1	-0.637862	-0.631287	0.0242679	FALSE
Defective POMGNT1 causes MDDGA3, MDDGB3 and MDDGC3	Up	0.684211	0.684211	2	-0.783428	-0.770995	0.0261622	FALSE	Up	1	0.789474	2	-0.928583	-0.924508	0.00297713	FALSE
WNT5A-dependent internalization of FZD4	Down	0.789474	0.684211	15	-0.941677	-1.16337	-0.0428992	FALSE	Down	0.947368	0.842105	15	-1.28609	-1.4536	-0.0438376	FALSE
Signaling by Hedgehog	Down	0.263158	0.684211	143	-1.35995	-2.58073	-0.088733	FALSE	Down	0.421053	0.421053	141	-0.995961	-2.86675	-0.0358432	FALSE
Aflatoxin activation and detoxification	Down	0.684211	0.684211	14	0.541193	0.609306	-0.0445141	FALSE	Up	0.894737	0.894737	16	-0.592494	-0.522243	0.050662	FALSE
Cardiac conduction	Down	0.684211	0.684211	113	1.45747	1.50399	-0.0984218	FALSE	Down	0.473684	0.578947	105	1.80945	1.92309	-0.229754	FALSE
Phase 2 - plateau phase	Down	0.631579	0.684211	13	0.370694	0.414772	-0.344536	FALSE	Down	0.578947	0.578947	14	0.418775	0.47884	-0.372466	FALSE
Defective MAOA causes BRUNS	Up	0.894737	0.684211	1	-0.589428	-0.593332	0.138232	FALSE	Up	0.894737	0.789474	1	-0.281817	-0.29224	0.364773	FALSE
Defective CYP27B1 causes VDDR1A	Down	0.684211	0.684211	1	-0.27643	-0.267574	-0.251951	FALSE	Down	0.894737	0.894737	1	-0.845247	-0.843278	-0.00152638	FALSE
Metabolic disorders of biological oxidation enzymes	Up	0.578947	0.684211	27	0.289903	0.322372	0.0693872	FALSE	Up	0.842105	0.842105	26	-0.321019	-0.271332	0.238472	FALSE
IkBA variant leads to EDA-ID	Up	0.684211	0.684211	7	-0.606426	-1.05304	0.0976959	FALSE	Down	1	1	7	-0.779845	-1.09496	-0.0422404	FALSE
Defective GALK1 causes GALCT2	Up	0.894737	0.684211	1	-0.538234	-0.5269	0.0531252	FALSE	Up	0.473684	0.368421	1	-0.00974539	0.0127919	0.156412	FALSE
Defective GALT can cause GALCT	Up	0.789474	0.684211	1	-0.17083	-0.152705	0.174751	FALSE	Down	0.894737	0.894737	1	-0.543883	-0.534367	-0.0896011	FALSE
Defective SLC26A4 causes Pendred syndrome (PDS)	Up	0.789474	0.684211	1	-0.0359215	-0.0153031	0.296583	FALSE	Down	0.263158	0.263158	1	0.64331	0.681768	-0.265781	FALSE
Defective HK1 causes hexokinase deficiency (HK deficiency)	Down	0.789474	0.684211	1	-0.341961	-0.326999	-0.139817	FALSE	Down	0.842105	0.894737	1	-0.811876	-0.808893	-0.0119398	FALSE
Defective SLC33A1 causes spastic paraplegia 42 (SPG42)	Down	0.894737	0.684211	1	-0.691155	-0.682031	-0.0440438	FALSE	Down	0.894737	0.894737	1	-0.64326	-0.635536	-0.0485803	FALSE
Defective SLC2A10 causes arterial tortuosity syndrome (ATS)	Up	0.789474	0.684211	1	-0.17144	-0.151223	0.36745	FALSE	Down	0.473684	0.368421	1	-0.0161018	0.00871656	-0.104919	FALSE
Defective SLC39A4 causes acrodermatitis enteropathica, zinc-deficiency type (AEZ)	Up	0.684211	0.684211	1	-0.402116	-0.391177	0.176508	FALSE	Up	1	0.789474	1	-0.521767	-0.51369	0.0848433	FALSE
Defective SLC27A4 causes ichthyosis prematurity syndrome (IPS)	Up	0.789474	0.684211	1	-0.542325	-0.531066	0.0923917	FALSE	Up	0.789474	0.684211	1	-0.607354	-0.599385	0.0263254	FALSE
Hedgehog 'on' state	Down	0.473684	0.684211	82	-1.88312	-2.77965	-0.0537853	FALSE	Down	0.947368	0.947368	82	-2.36149	-3.75673	-0.0643349	FALSE
Fructose biosynthesis	Up	0.789474	0.684211	2	-0.454277	-0.42712	0.0720422	FALSE	Down	0.315789	0.315789	2	0.168297	0.208658	-0.0391765	FALSE
Hereditary fructose intolerance	Down	0.894737	0.684211	1	-0.700156	-0.693606	-0.372593	FALSE
RPIA deficiency: failed conversion of R5P to RU5P	Down	0.789474	0.684211	1	-0.366766	-0.353815	-0.0903691	FALSE	Down	0.789474	0.684211	1	-0.457847	-0.447405	-0.0877521	FALSE
Melanin biosynthesis	Up	0.684211	0.684211	5	0.411007	0.500687	0.613612	FALSE	Up	0.684211	0.578947	3	0.143457	0.209701	0.0616786	FALSE
Essential pentosuria	Down	0.894737	0.684211	1	-0.686106	-0.676874	-0.0232736	FALSE	Up	0.315789	0.315789	1	0.179652	0.209806	0.107055	FALSE
Defective ABCC2 causes DJS	Down	0.894737	0.684211	1	-0.422482	-0.416056	-0.179177	FALSE	Down	0.578947	0.578947	1	-0.138928	-0.130136	-0.332483	FALSE
Defective ABCG8 causes GBD4 and sitosterolemia	Up	0.894737	0.684211	2	-0.735875	-0.72572	0.644421	FALSE	Down	0.368421	0.368421	2	0.461649	0.485471	-1.51114	FALSE
Defective ABCG5 causes sitosterolemia	Up	0.894737	0.684211	2	-0.735875	-0.72572	0.644421	FALSE	Down	0.368421	0.368421	2	0.461649	0.485471	-1.51114	FALSE
Defective ABCA12 causes ARCI4B	Up	0.894737	0.684211	1	-0.645997	-0.635909	0.128069	FALSE
Defective ABCD4 causes MAHCJ	Up	0.789474	0.684211	2	-0.233235	-0.222719	0.12458	FALSE	Down	0.736842	0.789474	2	-0.601909	-0.593422	-0.0771942	FALSE
MAPK1/MAPK3 signaling	Down	0.368421	0.684211	254	-0.724818	-2.1682	-0.0135857	FALSE	Down	0.263158	0.263158	245	-0.385592	-2.00228	-0.0466903	FALSE
Defective pro-SFTPC causes SMDP2 and RDS	Up	0.789474	0.684211	1	-0.599003	-0.588792	0.0964188	FALSE
DNA Damage Recognition in GG-NER	Up	0.684211	0.684211	36	-1.36055	-1.4403	0.0489013	FALSE	Down	0.263158	0.157895	36	-0.401212	-0.510226	-0.0161085	FALSE
Presynaptic nicotinic acetylcholine receptors	Down	0.473684	0.684211	9	1.10655	1.18867	-0.411026	FALSE	Down	0.578947	0.473684	7	0.596755	0.672255	-0.290472	FALSE
ERBB2 Regulates Cell Motility	Up	0.631579	0.684211	14	-0.0621575	-0.319356	0.0479833	FALSE	Up	0.105263	0.105263	11	1.21029	0.787704	0.0478184	FALSE
RPIA deficiency: failed conversion of RU5P to R5P	Down	0.789474	0.684211	1	-0.366766	-0.353815	-0.0903691	FALSE	Down	0.789474	0.684211	1	-0.457847	-0.447405	-0.0877521	FALSE
Pentose phosphate pathway disease	Down	0.789474	0.684211	3	-0.89885	-0.896647	-0.00697174	FALSE	Down	1	1	3	-1.10397	-1.10215	-0.0764442	FALSE
rRNA modification in the mitochondrion	Down	0.789474	0.684211	6	-0.796797	-0.744299	-0.0637388	FALSE	Up	0.894737	0.789474	6	-0.484813	-0.422879	0.12501	FALSE
Ion influx/efflux at host-pathogen interface	Down	0.684211	0.684211	4	-0.508723	-0.48328	-0.130229	FALSE	Down	0.894737	0.578947	4	-0.611555	-0.591592	-0.2882	FALSE
TP53 regulates transcription of additional cell cycle genes whose exact role in the p53 pathway remain uncertain	Down	0.894737	0.684211	21	-0.757381	-0.822453	-0.114707	FALSE	Down	0.0526316	0.0526316	21	1.45834	1.4285	-0.0537419	FALSE
Keratinization	Up	0.789474	0.684211	50	1.27656	1.53464	0.194838	FALSE	Down	1	1	30	-1.35198	-1.28176	-0.168199	FALSE
PTEN Regulation	Up	0.263158	0.684211	131	-2.37896	-3.52793	0.0152769	FALSE	Up	0.736842	0.842105	132	-2.58532	-3.99226	0.0148244	FALSE
PI5P, PP2A and IER3 Regulate PI3K/AKT Signaling	Down	0.578947	0.684211	89	-0.0151829	-1.16975	-0.0702753	FALSE	Down	0.157895	0.157895	80	1.37615	0.307216	-0.12202	FALSE
Fructose catabolism	Up	0.789474	0.684211	5	-0.812589	-0.772197	0.0902766	FALSE	Up	0.947368	0.947368	3	-1.01072	-0.997143	0.0355388	FALSE
Insulin receptor signalling cascade	Down	0.578947	0.684211	45	0.00181986	-1.07444	-0.180343	FALSE	Down	0.736842	0.947368	41	-0.732585	-1.59472	-0.110831	FALSE
SLBP Dependent Processing of Replication-Dependent Histone Pre-mRNAs	Up	0.789474	0.684211	11	-0.966592	-0.969344	0.0557579	FALSE	Up	0.789474	0.684211	11	-0.693355	-0.727425	0.00968436	FALSE
The IPAF inflammasome	Up	0.684211	0.684211	2	0.11735	0.0574684	1.41255	FALSE	Up	1	0.894737	2	-1.00423	-1.00487	0.0363988	FALSE
Wax and plasmalogen biosynthesis	Up	0.789474	0.684211	5	-0.576833	-0.528864	0.0745672	FALSE	Down	0.578947	0.473684	5	-0.167277	-0.107672	-0.00679183	FALSE
Interleukin-20 family signaling	Up	0.684211	0.684211	19	0.353593	0.0737116	0.359688	FALSE	Up	0.894737	0.894737	15	-1.19888	-1.32222	0.106448	FALSE
VLDLR internalisation and degradation	Up	0.526316	0.684211	14	-0.477075	-0.711764	0.00309642	FALSE	Down	0.315789	0.421053	14	-0.0917661	-0.347609	-0.0308579	FALSE
RUNX1 interacts with co-factors whose precise effect on RUNX1 targets is not known	Down	0.789474	0.684211	36	-1.17741	-1.38473	-0.0369476	FALSE	Up	0.526316	0.526316	36	-1.13701	-1.27796	0.00704113	FALSE
RUNX1 regulates transcription of genes involved in BCR signaling	Down	0.631579	0.684211	5	0.267387	0.182953	-0.0594184	FALSE	Down	0.210526	0.210526	5	0.624516	0.569237	-0.260592	FALSE
Intestinal lipid absorption	Down	0.894737	0.684211	1	-0.440349	-0.420611	-0.38807	FALSE	Down	0.473684	0.473684	1	-0.0338442	-0.000102606	-0.312925	FALSE
Intestinal hexose absorption	Down	0.684211	0.684211	2	-0.5977	-0.578524	-0.305489	FALSE	Down	0.578947	0.578947	1	-0.226488	-0.205584	-0.577938	FALSE
SLIT2:ROBO1 increases RHOA activity	Down	0.894737	0.684211	4	-0.615914	-0.629808	-0.0331236	FALSE	Down	0.842105	0.526316	4	-0.607794	-0.646269	-0.14834	FALSE
Signaling by Erythropoietin	Down	0.578947	0.684211	25	-0.137173	-0.987306	-0.00705588	FALSE	Down	0.842105	0.842105	25	-1.45984	-2.00342	-0.154416	FALSE
Interleukin-18 signaling	Up	0.684211	0.684211	6	0.224138	0.275232	0.0940054	FALSE	Up	0.473684	0.473684	3	0.507821	0.537227	0.525681	FALSE
RHOH GTPase cycle	Up	0.684211	0.684211	35	-0.348938	-0.518089	0.0999712	FALSE	Down	0.736842	0.631579	34	-0.98473	-1.11372	-0.0605299	FALSE
RHOT1 GTPase cycle	Up	0.789474	0.684211	5	-0.912361	-0.874073	0.0807573	FALSE	Up	0.157895	0.157895	5	0.810647	0.893306	0.016002	FALSE
Biosynthesis of DPA-derived SPMs	Down	0.684211	0.684211	3	-0.0122518	-0.0420858	-0.850697	FALSE	Up	0.894737	0.894737	2	-0.864367	-0.870792	0.188444	FALSE
Biosynthesis of E-series 18(S)-resolvins	Down	0.684211	0.684211	5	-0.561924	-0.56483	-0.152426	FALSE	Up	0.894737	0.894737	3	-1.0762	-1.07764	0.0398974	FALSE
Interleukin-2 signaling	Up	0.684211	0.684211	8	-0.0888945	-0.295192	0.221261	FALSE	Up	1	0.947368	8	-1.46567	-1.5305	0.0488871	FALSE
Biosynthesis of DPAn-3 SPMs	Down	0.684211	0.684211	3	-0.0122518	-0.0420858	-0.850697	FALSE	Up	0.894737	0.894737	2	-0.864367	-0.870792	0.188444	FALSE
Biosynthesis of DPAn-6 SPMs	Up	0.789474	0.684211	1	-0.42433	-0.429605	0.452395	FALSE
Biosynthesis of protectin and resolvin conjugates in tissue regeneration (PCTR and RCTR)	Down	0.789474	0.684211	1	-0.753384	-0.747803	-0.168447	FALSE	Up	0.894737	0.894737	1	-0.579266	-0.57392	0.258833	FALSE
Activated NTRK2 signals through FRS2 and FRS3	Down	0.684211	0.684211	9	-0.839969	-1.49007	-0.0597057	FALSE	Down	0.842105	0.631579	10	-1.09586	-1.6468	-0.161106	FALSE
NGF-stimulated transcription	Down	0.684211	0.684211	38	-0.29036	-0.443753	-0.0369739	FALSE	Down	0.315789	0.210526	37	0.823156	0.773709	-0.0770603	FALSE
Blood group systems biosynthesis	Down	0.684211	0.684211	14	-0.0543641	-0.0189656	-0.120598	FALSE	Down	1	1	14	-1.20449	-1.17054	-0.200277	FALSE
Rhesus blood group biosynthesis	Up	0.894737	0.684211	1	-0.442632	-0.424266	0.163293	FALSE	Down	1	0.894737	1	-0.783972	-0.779413	-0.337574	FALSE
Lewis blood group biosynthesis	Down	0.684211	0.684211	11	0.105217	0.121564	-0.0878546	FALSE	Down	1	1	12	-1.1327	-1.10884	-0.148699	FALSE
Regulation of signaling by CBL	Down	0.684211	0.684211	18	-0.466955	-1.24488	-0.0100405	FALSE	Down	0.736842	0.736842	17	-0.978945	-1.64808	-0.071238	FALSE
Iron uptake and transport	Up	0.789474	0.684211	51	-0.747992	-0.793267	0.0789008	FALSE	Up	0.842105	0.736842	50	-1.22185	-1.40238	0.000982535	FALSE
Transferrin endocytosis and recycling	Up	0.789474	0.684211	29	-0.496743	-0.44832	0.0891057	FALSE	Down	0.947368	0.842105	28	-1.36698	-1.32769	-0.014404	FALSE
FLT3 Signaling	Up	0.578947	0.684211	34	-0.1818	-1.22226	0.00158864	FALSE	Down	0.631579	0.631579	33	-0.879828	-1.65513	-0.110668	FALSE
Negative regulation of NMDA receptor-mediated neuronal transmission	Down	0.684211	0.684211	21	-0.34683	-0.574778	-0.271727	FALSE	Down	0.894737	0.894737	18	-1.06492	-1.16694	-0.11109	FALSE
FOXO-mediated transcription of cell cycle genes	Up	0.894737	0.684211	17	-0.742604	-0.989897	0.0891708	FALSE	Down	0.368421	0.473684	17	0.567889	0.522924	-0.119473	FALSE
STAT5 Activation	Up	0.684211	0.684211	7	-0.556267	-0.882242	0.131701	FALSE	Down	0.736842	0.736842	7	-0.853075	-1.15293	-0.17643	FALSE
Alpha-protein kinase 1 signaling pathway	Up	0.578947	0.684211	9	-0.839631	-1.13862	0.206888	FALSE	Up	0.526316	0.315789	9	-0.0291694	-0.533395	0.102906	FALSE
Dasatinib-resistant KIT mutants	Up	1	0.684211	1	-0.571919	-0.588377	0.140681	FALSE	Down	0.0526316	0.0526316	1	3.95224	3.67801	-2.14093	FALSE
Imatinib-resistant KIT mutants	Up	1	0.684211	1	-0.571919	-0.588377	0.140681	FALSE	Down	0.0526316	0.0526316	1	3.95224	3.67801	-2.14093	FALSE
KIT mutants bind TKIs	Up	1	0.684211	1	-0.571919	-0.588377	0.140681	FALSE	Down	0.0526316	0.0526316	1	3.95224	3.67801	-2.14093	FALSE
Masitinib-resistant KIT mutants	Up	1	0.684211	1	-0.571919	-0.588377	0.140681	FALSE	Down	0.0526316	0.0526316	1	3.95224	3.67801	-2.14093	FALSE
Nilotinib-resistant KIT mutants	Up	1	0.684211	1	-0.571919	-0.588377	0.140681	FALSE	Down	0.0526316	0.0526316	1	3.95224	3.67801	-2.14093	FALSE
Regorafenib-resistant KIT mutants	Up	1	0.684211	1	-0.571919	-0.588377	0.140681	FALSE	Down	0.0526316	0.0526316	1	3.95224	3.67801	-2.14093	FALSE
Signaling by kinase domain mutants of KIT	Up	1	0.684211	1	-0.571919	-0.588377	0.140681	FALSE	Down	0.0526316	0.0526316	1	3.95224	3.67801	-2.14093	FALSE
Sunitinib-resistant KIT mutants	Up	1	0.684211	1	-0.571919	-0.588377	0.140681	FALSE	Down	0.0526316	0.0526316	1	3.95224	3.67801	-2.14093	FALSE
Signaling by juxtamembrane domain KIT mutants	Up	1	0.684211	1	-0.571919	-0.588377	0.140681	FALSE	Down	0.0526316	0.0526316	1	3.95224	3.67801	-2.14093	FALSE
Sorafenib-resistant KIT mutants	Up	1	0.684211	1	-0.571919	-0.588377	0.140681	FALSE	Down	0.0526316	0.0526316	1	3.95224	3.67801	-2.14093	FALSE
Drug resistance of KIT mutants	Up	1	0.684211	1	-0.571919	-0.588377	0.140681	FALSE	Down	0.0526316	0.0526316	1	3.95224	3.67801	-2.14093	FALSE
Signaling by PDGFR in disease	Down	0.684211	0.684211	19	-0.429289	-1.23783	-0.0100658	FALSE	Down	0.263158	0.473684	18	-0.0371687	-0.686582	-0.0785557	FALSE
Defective gamma-carboxylation of F9	Up	0.684211	0.684211	1	-0.353634	-0.342079	0.0763403	FALSE	Down	0.684211	0.578947	1	-0.399171	-0.388817	-0.0725372	FALSE
SARS-CoV-1 Genome Replication and Transcription	Up	0.894737	0.684211	4	-1.15007	-1.19317	0.0218378	FALSE	Up	0.842105	0.842105	4	-1.02542	-1.06003	0.00622437	FALSE
Signaling by extracellular domain mutants of KIT	Up	1	0.684211	1	-0.571919	-0.588377	0.140681	FALSE	Down	0.0526316	0.0526316	1	3.95224	3.67801	-2.14093	FALSE
Replication of the SARS-CoV-1 genome	Up	0.894737	0.684211	4	-1.15007	-1.19317	0.0218378	FALSE	Up	0.842105	0.842105	4	-1.02542	-1.06003	0.00622437	FALSE
Maturation of protein E	Up	0.684211	0.684211	2	-0.580424	-0.911349	0.644498	FALSE	Up	0.631579	0.526316	2	-0.228825	-0.699848	0.210678	FALSE
SARS-CoV-1-mediated effects on programmed cell death	Up	0.789474	0.684211	2	-0.187971	-0.287445	0.05046	FALSE	Down	0.263158	0.263158	2	0.868042	0.682641	-0.00184351	FALSE
Maturation of protein E	Up	0.684211	0.684211	2	-0.580424	-0.911349	0.644498	FALSE	Up	0.631579	0.526316	2	-0.228825	-0.699848	0.210678	FALSE
SARS-CoV-2 Genome Replication and Transcription	Up	0.894737	0.684211	4	-1.15007	-1.19317	0.0218378	FALSE	Up	0.842105	0.842105	4	-1.02542	-1.06003	0.00622437	FALSE
Replication of the SARS-CoV-2 genome	Up	0.894737	0.684211	4	-1.15007	-1.19317	0.0218378	FALSE	Up	0.842105	0.842105	4	-1.02542	-1.06003	0.00622437	FALSE
SARS-CoV-2 activates/modulates innate and adaptive immune responses	Up	0.473684	0.684211	106	-0.868524	-1.98355	0.0181612	FALSE	Up	0.421053	0.421053	102	-0.0210316	-1.44605	0.00990581	FALSE
SARS-CoV-2-host interactions	Up	0.789474	0.684211	180	-2.94152	-4.05635	0.000144431	FALSE	Down	0.105263	0.210526	176	-0.439566	-1.87186	-0.0256197	FALSE
Sensory perception of salty taste	Down	0.684211	0.684211	2	-0.444932	-0.418281	-0.605231	FALSE	Down	0.947368	0.842105	3	-1.26613	-1.25556	-0.0415343	FALSE
Defective ADA disrupts (deoxy)adenosine deamination	Down	0.789474	0.684211	1	-0.630678	-0.623447	-0.0252645	FALSE	Down	1	0.894737	1	-0.641807	-0.636605	-0.0254596	FALSE
Diseases of mitochondrial beta oxidation	Down	0.684211	0.684211	2	-0.892881	-0.889609	-0.0272629	FALSE	Up	0.894737	0.894737	2	-0.720573	-0.71925	0.0684975	FALSE
Diseases of propionyl-CoA catabolism	Down	0.684211	0.684211	2	-0.892881	-0.889609	-0.0272629	FALSE	Up	0.894737	0.894737	2	-0.720573	-0.71925	0.0684975	FALSE
Regulation of NPAS4 gene transcription	Up	0.789474	0.684211	5	-0.38702	-0.385916	0.0206829	FALSE	Down	0.631579	0.421053	4	-0.315514	-0.328974	-0.00795719	FALSE
Termination of O-glycan biosynthesis	Up	0.684211	0.684211	15	-0.0879847	-0.153076	0.0083928	FALSE	Up	0.789474	0.684211	15	-0.00320772	-0.0514762	0.302485	FALSE
Displacement of DNA glycosylase by APEX1	Up	0.947368	0.736842	9	-0.794554	-0.75543	0.0560517	FALSE	Up	0.947368	0.842105	9	-1.59519	-1.5805	0.0500116	FALSE
Release of apoptotic factors from the mitochondria	Up	0.736842	0.736842	7	-0.358845	-0.373589	0.018612	FALSE	Up	0.947368	0.842105	7	-1.01022	-0.993219	0.0877221	FALSE
Neurotransmitter release cycle	Down	0.842105	0.736842	45	0.189467	0.245489	-0.187922	FALSE	Down	0.789474	0.789474	43	-0.0351505	0.0413049	-0.0675249	FALSE
Platelet degranulation	Down	0.736842	0.736842	108	0.602884	0.566881	-0.0536012	FALSE	Up	0.789474	0.789474	102	-0.696085	-0.734563	0.0139931	FALSE
Constitutive Signaling by Ligand-Responsive EGFR Cancer Variants	Up	0.421053	0.736842	17	-0.860199	-1.88119	0.0920312	FALSE	Up	0.421053	0.526316	17	-0.369619	-1.38019	0.0543789	FALSE
Cross-presentation of soluble exogenous antigens (endosomes)	Up	0.736842	0.736842	46	-3.4151	-4.59868	0.0390805	FALSE	Up	0.473684	0.736842	45	-1.92087	-3.7168	0.0034467	FALSE
Spry regulation of FGF signaling	Up	0.421053	0.736842	14	-0.969066	-1.8319	0.074248	FALSE	Up	0.947368	0.842105	14	-1.34214	-2.14617	0.00596393	FALSE
Classical Kir channels	Down	0.736842	0.736842	4	-0.148592	-0.131236	-0.389519	FALSE	Down	1	1	4	-0.882851	-0.879166	-0.252459	FALSE
Elevation of cytosolic Ca2+ levels	Up	0.736842	0.736842	12	-0.209021	-0.253358	0.02915	FALSE	Down	0.789474	0.684211	11	-0.170961	-0.258523	-0.0105767	FALSE
Metabolism	Down	0.736842	0.736842	1851	-3.69129	-3.8035	-0.0104527	FALSE	Down	0.947368	0.947368	1807	-3.27822	-3.42811	-0.0275942	FALSE
Alpha-defensins	Down	0.947368	0.736842	1	-0.835335	-0.834782	-0.00816261	FALSE	Down	1	1	2	-0.875163	-0.872607	-0.21901	FALSE
Synthesis of PC	Down	0.736842	0.736842	28	-0.70352	-0.665646	-0.00995388	FALSE	Down	0.315789	0.263158	26	-0.00832277	0.0905385	-0.00248889	FALSE
Glycerophospholipid biosynthesis	Up	0.736842	0.736842	116	-0.99815	-0.810707	0.0344277	FALSE	Up	0.894737	0.894737	105	-1.02946	-0.825572	0.0132807	FALSE
Signaling by Activin	Up	0.736842	0.736842	15	-0.686289	-0.791048	0.132035	FALSE	Up	0.894737	0.894737	14	-0.670908	-0.779339	0.149539	FALSE
Acetylation	Up	0.842105	0.736842	1	-0.591389	-0.583774	0.100972	FALSE	Up	1	0.894737	1	-0.73752	-0.733815	0.0338491	FALSE
Amino Acid conjugation	Down	0.842105	0.736842	4	-0.966232	-0.943341	-0.337598	FALSE	Down	0.789474	0.578947	3	-0.0184328	0.0162942	-0.440504	FALSE
L13a-mediated translational silencing of Ceruloplasmin expression	Down	0.947368	0.736842	108	-5.9295	-6.14935	-0.0138578	FALSE	Down	0.210526	0.210526	107	-1.77819	-2.31065	-0.0427734	FALSE
Conjugation of carboxylic acids	Down	0.842105	0.736842	4	-0.966232	-0.943341	-0.337598	FALSE	Down	0.789474	0.578947	3	-0.0184328	0.0162942	-0.440504	FALSE
Transport of gamma-carboxylated protein precursors from the endoplasmic reticulum to the Golgi apparatus	Down	0.736842	0.736842	7	-0.666369	-0.653324	-0.503393	FALSE	Up	0.894737	0.894737	7	-0.497434	-0.482345	0.191097	FALSE
HIV Life Cycle	Up	0.842105	0.736842	142	-3.34548	-4.2219	0.0313284	FALSE	Up	0.210526	0.210526	142	-0.54087	-1.83396	0.00811119	FALSE
Late Phase of HIV Life Cycle	Up	0.842105	0.736842	130	-3.41886	-4.31131	0.0271831	FALSE	Up	0.105263	0.105263	130	-0.546527	-1.87486	0.0169347	FALSE
Synthesis of dolichyl-phosphate mannose	Down	0.842105	0.736842	3	-0.590203	-0.582267	-0.0512296	FALSE	Up	0.421053	0.315789	3	0.166154	0.177078	0.0354321	FALSE
Host Interactions of HIV factors	Up	0.631579	0.736842	123	-3.4735	-4.96749	0.0452126	FALSE	Up	0.210526	0.315789	121	-1.5711	-3.8091	0.0131836	FALSE
Macroautophagy	Down	0.842105	0.736842	125	-1.79473	-2.39284	-0.0420334	FALSE	Down	0.315789	0.210526	125	0.0615636	-0.867651	-0.0128053	FALSE
Gamma carboxylation, hypusine formation and arylsulfatase activation	Down	0.842105	0.736842	38	-0.986937	-0.879246	-0.0384824	FALSE	Up	0.842105	0.842105	37	-0.479409	-0.394147	0.019172	FALSE
Terminal pathway of complement	Up	0.894737	0.736842	4	-0.750811	-0.724506	0.0563173	FALSE	Up	0.894737	0.789474	3	-0.324229	-0.303767	0.166049	FALSE
NGF processing	Up	0.736842	0.736842	3	-1.19173	-1.17921	0.080403	FALSE	Down	0.736842	0.736842	3	-0.668459	-0.723529	-0.183118	FALSE
RNA Pol II CTD phosphorylation and interaction with CE during HIV infection	Down	0.842105	0.736842	26	-1.89969	-2.39895	-0.0321419	FALSE	Down	0.210526	0.315789	26	-0.639149	-1.36132	-0.0351671	FALSE
Influenza Infection	Up	0.736842	0.736842	151	-5.33291	-6.27364	0.0109887	FALSE	Up	0.105263	0.105263	150	-0.854979	-2.42936	0.00112218	FALSE
Influenza Viral RNA Transcription and Replication	Down	0.947368	0.736842	133	-5.64376	-6.56599	-0.00279882	FALSE	Down	0.210526	0.105263	132	-1.34404	-2.89239	-0.0116332	FALSE
Regulation of Glucokinase by Glucokinase Regulatory Protein	Up	0.526316	0.736842	31	-1.24003	-2.33018	0.0169903	FALSE	Up	0.0526316	0.157895	31	0.818874	-0.828101	0.0142554	FALSE
Autodegradation of Cdh1 by Cdh1:APC/C	Up	0.526316	0.736842	62	-2.77031	-4.06798	0.0788575	FALSE	Up	0.000526316	0.105263	62	-0.00897218	-2.02112	0.0581447	TRUE
SCF-beta-TrCP mediated degradation of Emi1	Up	0.315789	0.736842	51	-2.75702	-4.07195	0.070876	FALSE	Up	0.105263	0.210526	51	-0.42824	-2.44151	0.0540934	FALSE
APC/C:Cdc20 mediated degradation of Securin	Up	0.421053	0.736842	64	-2.33425	-3.69347	0.0832295	FALSE	Up	0.000526316	0.105263	64	0.408868	-1.602	0.0479711	TRUE
Conjugation of benzoate with glycine	Down	0.842105	0.736842	4	-0.966232	-0.943341	-0.337598	FALSE	Down	0.789474	0.578947	3	-0.0184328	0.0162942	-0.440504	FALSE
Conjugation of phenylacetate with glutamine	Up	0.789474	0.736842	1	-0.690026	-0.680878	0.31163	FALSE
GRB2 events in EGFR signaling	Down	0.526316	0.736842	10	-0.279526	-0.955954	-0.134834	FALSE	Up	0.210526	0.315789	10	0.829174	0.0503182	0.0851461	FALSE
Nuclear import of Rev protein	Up	0.631579	0.736842	34	-1.57902	-2.62982	0.0532181	FALSE	Up	0.105263	0.105263	34	0.582768	-1.0209	0.0659317	FALSE
Digestion of dietary carbohydrate	Up	0.736842	0.736842	6	-0.787166	-0.734363	0.195054	FALSE	Down	1	0.894737	6	-0.730358	-0.68002	-0.552463	FALSE
Metabolism of porphyrins	Up	0.842105	0.736842	22	-0.949959	-0.907288	0.0635278	FALSE	Down	0.789474	0.578947	21	-0.984457	-0.931299	-0.0287846	FALSE
FGFR3 ligand binding and activation	Down	0.736842	0.736842	11	-0.0462815	-0.495083	-0.542684	FALSE	Down	0.894737	0.894737	8	-0.841962	-1.07647	-0.30668	FALSE
FGFR2 ligand binding and activation	Down	0.736842	0.736842	14	0.174293	-0.233596	-0.53796	FALSE	Down	0.736842	0.736842	11	0.286739	0.0801762	-0.177467	FALSE
FGFR3c ligand binding and activation	Down	0.736842	0.736842	11	-0.0462815	-0.495083	-0.542684	FALSE	Down	0.894737	0.894737	8	-0.841962	-1.07647	-0.30668	FALSE
vRNP Assembly	Up	0.842105	0.736842	2	-0.973066	-1.08109	0.0490385	FALSE	Up	0.421053	0.315789	2	-0.46665	-0.763963	0.0359771	FALSE
Vitamin B5 (pantothenate) metabolism	Up	0.736842	0.736842	16	-0.316781	-0.218551	0.0446957	FALSE	Up	0.631579	0.631579	15	-0.766971	-0.69147	0.029128	FALSE
NOSIP mediated eNOS trafficking	Up	0.947368	0.736842	2	-1.02134	-1.01391	0.0463393	FALSE	Up	0.736842	0.526316	2	-0.375288	-0.376679	0.180164	FALSE
Vitamins	Down	0.736842	0.736842	4	-0.986116	-0.97157	-0.0481861	FALSE	Down	0.789474	0.789474	5	-0.482454	-0.459323	-0.423242	FALSE
MPS IX - Natowicz syndrome	Up	0.894737	0.736842	1	-0.80255	-0.797307	0.00452648	FALSE	Down	0.894737	0.789474	1	-0.600456	-0.595379	-0.11497	FALSE
Selenoamino acid metabolism	Down	0.842105	0.736842	112	-5.04076	-5.22178	-0.0203319	FALSE	Down	0.210526	0.210526	113	-1.32551	-1.79229	-0.0138384	FALSE
Selenocysteine synthesis	Down	0.842105	0.736842	90	-5.48334	-5.72572	-0.0245685	FALSE	Down	0.210526	0.210526	89	-1.15819	-1.72986	-0.0437627	FALSE
DAP12 signaling	Up	0.789474	0.736842	25	-0.583434	-1.40296	0.0584985	FALSE	Down	0.210526	0.315789	24	-0.058609	-0.749955	-0.235679	FALSE
Interaction With Cumulus Cells And The Zona Pellucida	Up	0.947368	0.736842	6	-0.734637	-0.6813	0.147219	FALSE	Down	0.368421	0.368421	6	1.16214	1.22252	-0.193502	FALSE
FCERI mediated Ca+2 mobilization	Up	0.789474	0.736842	27	-0.716283	-1.20778	0.115451	FALSE	Down	0.578947	0.578947	26	-0.370092	-0.717666	-0.214368	FALSE
Peptide hormone metabolism	Down	0.736842	0.736842	60	-0.2212	-0.132691	-0.0862849	FALSE	Down	1	1	56	-1.68119	-1.67376	-0.144477	FALSE
DEx/H-box helicases activate type I IFN and inflammatory cytokines production	Up	0.736842	0.736842	7	-0.71486	-0.94626	0.0413587	FALSE	Down	1	1	7	-0.881165	-1.11876	-0.0452141	FALSE
Severe congenital neutropenia type 4 (G6PC3)	Up	0.842105	0.736842	1	-0.745647	-0.738609	0.024927	FALSE	Up	0.631579	0.631579	1	-0.52041	-0.511311	0.0575969	FALSE
Regulation of HSF1-mediated heat shock response	Up	0.736842	0.736842	77	-2.64204	-3.53595	0.0639121	FALSE	Up	0.0526316	0.157895	76	0.390895	-0.747825	0.0665722	FALSE
Cellular response to heat stress	Up	0.736842	0.736842	96	-2.63687	-3.66006	0.00583704	FALSE	Up	0.157895	0.263158	94	0.146452	-1.08374	0.0521689	FALSE
Attenuation phase	Up	0.736842	0.736842	22	-0.993422	-1.47422	0.0976676	FALSE	Up	0.157895	0.263158	21	1.26936	0.93207	0.12161	FALSE
Metabolism of polyamines	Up	0.736842	0.736842	57	-3.21323	-4.23809	0.0722336	FALSE	Down	0.526316	0.736842	57	-1.52314	-3.06602	-0.0209662	FALSE
GRB2:SOS provides linkage to MAPK signaling for Integrins	Down	0.947368	0.736842	12	-0.589906	-1.10468	-0.0304143	FALSE	Down	0.0526316	0.157895	12	0.249015	-0.230998	-0.121521	FALSE
Peptide ligand-binding receptors	Down	0.736842	0.736842	88	1.49016	1.67636	-0.0703762	FALSE	Down	1	1	84	-1.35802	-1.22606	-0.117108	FALSE
Hormone ligand-binding receptors	Up	0.842105	0.736842	5	-0.470729	-0.433664	0.236121	FALSE	Down	0.789474	0.789474	6	-0.460024	-0.417914	-0.550027	FALSE
Signaling by ROBO receptors	Up	0.842105	0.736842	208	-5.45952	-6.35042	0.00133482	FALSE	Down	0.315789	0.315789	205	-2.42593	-3.79577	-0.0669172	FALSE
Metabolism of serotonin	Up	1	0.736842	2	-0.990606	-0.989506	0.0514584	FALSE	Up	0.473684	0.368421	2	0.111126	0.119388	0.103456	FALSE
ATF4 activates genes in response to endoplasmic reticulum stress	Down	0.736842	0.736842	24	-1.10458	-1.07549	-0.0344382	FALSE	Down	0.631579	0.631579	26	-0.497848	-0.461788	-0.0203822	FALSE
Transport of small molecules	Down	0.631579	0.736842	611	0.445461	0.214398	-0.050356	FALSE	Down	0.947368	0.947368	581	-0.908358	-1.20391	-0.0353967	FALSE
Glyoxylate metabolism and glycine degradation	Up	0.894737	0.736842	27	-0.974923	-0.859471	0.0316875	FALSE	Down	0.210526	0.263158	28	0.431135	0.59613	-0.00452163	FALSE
Association of TriC/CCT with target proteins during biosynthesis	Up	0.736842	0.736842	39	-1.65865	-1.72269	0.0422576	FALSE	Up	0.157895	0.157895	39	-0.380896	-0.404832	0.063145	FALSE
Adrenaline signalling through Alpha-2 adrenergic receptor	Up	0.736842	0.736842	3	-0.236957	-0.239186	0.0494595	FALSE	Up	1	1	3	-1.17237	-1.17175	0.0157061	FALSE
Metabolism of proteins	Down	0.842105	0.736842	1730	-5.23761	-6.1969	-0.0298129	FALSE	Down	0.684211	0.473684	1687	-2.78734	-3.79572	-0.0281449	FALSE
Small interfering RNA (siRNA) biogenesis	Down	0.736842	0.736842	8	-0.959063	-1.0252	-0.0806919	FALSE	Down	0.736842	0.736842	8	-0.675601	-0.685692	-0.0122234	FALSE
Lysosome Vesicle Biogenesis	Up	0.736842	0.736842	33	-0.749624	-0.830887	0.0732585	FALSE	Down	0.578947	0.578947	33	-0.523194	-0.562956	-0.0538387	FALSE
Unblocking of NMDA receptors, glutamate binding and activation	Down	0.789474	0.736842	20	-0.411856	-0.627424	-0.246287	FALSE	Down	0.789474	0.789474	17	0.181525	0.0870899	-0.162566	FALSE
Ras activation upon Ca2+ influx through NMDA receptor	Down	0.789474	0.736842	20	-0.898336	-1.23807	-0.204983	FALSE	Down	0.894737	1	18	-0.59077	-0.893966	-0.250108	FALSE
Formyl peptide receptors bind formyl peptides and many other ligands	Up	0.842105	0.736842	4	-0.939447	-1.02423	0.00690407	FALSE	Down	0.631579	0.631579	4	0.0260577	-0.0187566	-0.145664	FALSE
Smooth Muscle Contraction	Down	0.736842	0.736842	39	-0.45349	-0.440242	-0.176849	FALSE	Down	0.157895	0.263158	37	1.23929	1.28471	-0.0700111	FALSE
Interleukin-12 family signaling	Up	0.736842	0.736842	47	-1.18851	-1.41742	0.0469482	FALSE	Up	0.631579	0.631579	48	-0.939632	-1.03737	0.0493911	FALSE
MAPK targets/ Nuclear events mediated by MAP kinases	Up	0.736842	0.736842	31	-1.50511	-2.11693	0.0236447	FALSE	Down	0.684211	0.684211	31	-0.908624	-1.51758	-0.00892695	FALSE
Activation of the AP-1 family of transcription factors	Up	0.789474	0.736842	10	-1.30923	-1.60213	0.0711486	FALSE	Up	0.842105	0.789474	10	-1.27037	-1.56529	0.0107454	FALSE
Activation of Na-permeable kainate receptors	Down	0.736842	0.736842	2	-0.504516	-0.481518	-0.065353	FALSE	Up	0.0526316	0.0526316	2	1.26424	1.33442	0.0297992	FALSE
Degradation of AXIN	Up	0.631579	0.736842	51	-3.37081	-4.58054	0.054033	FALSE	Up	0.684211	0.736842	51	-1.85978	-3.65022	0.00395909	FALSE
Defective MPDU1 causes CDG-1f	Up	0.736842	0.736842	1	-0.379791	-0.367044	0.130158	FALSE	Up	0.157895	0.157895	1	0.5266	0.558191	0.1799	FALSE
Defective DPM1 causes DPM1-CDG	Down	0.842105	0.736842	3	-0.590203	-0.582267	-0.0512296	FALSE	Up	0.421053	0.315789	3	0.166154	0.177078	0.0354321	FALSE
Defective DPM3 causes DPM3-CDG	Down	0.842105	0.736842	3	-0.590203	-0.582267	-0.0512296	FALSE	Up	0.421053	0.315789	3	0.166154	0.177078	0.0354321	FALSE
Defective DPM2 causes DPM2-CDG	Down	0.842105	0.736842	3	-0.590203	-0.582267	-0.0512296	FALSE	Up	0.421053	0.315789	3	0.166154	0.177078	0.0354321	FALSE
SUMOylation of immune response proteins	Up	0.947368	0.736842	11	-1.28615	-1.41501	0.0346632	FALSE	Down	1	1	11	-1.42525	-1.61409	-0.0269364	FALSE
Defective GALNT3 causes HFTC	Down	0.736842	0.736842	8	-0.0961614	-0.0951188	-0.0623024	FALSE	Up	0.684211	0.684211	8	0.0213536	0.016682	0.703853	FALSE
Mitophagy	Up	0.842105	0.736842	27	-1.38109	-1.5602	0.0797743	FALSE	Down	0.210526	0.210526	27	0.584868	0.385227	-0.060775	FALSE
Regulation of TNFR1 signaling	Up	0.631579	0.736842	45	-1.0921	-1.37369	0.0873562	FALSE	Up	0.947368	0.736842	46	-1.36953	-1.64012	0.0267103	FALSE
Defective Mismatch Repair Associated With MLH1	Up	0.736842	0.736842	2	-0.749807	-0.74759	0.0496672	FALSE	Up	0.947368	0.842105	2	-0.515401	-0.509343	0.0632549	FALSE
Phase 0 - rapid depolarisation	Down	0.894737	0.736842	29	-0.474169	-0.557731	-0.0382192	FALSE	Down	0.0526316	0.0526316	26	4.42154	4.51575	-0.487485	FALSE
Defective AHCY causes HMAHCHD	Up	0.736842	0.736842	1	-0.247827	-0.238775	0.0901744	FALSE	Up	0.736842	0.631579	1	-0.607709	-0.602725	0.0232374	FALSE
PIWI-interacting RNA (piRNA) biogenesis	Up	0.684211	0.736842	22	-0.600366	-0.954397	0.0255418	FALSE	Down	0.842105	0.842105	23	-1.35179	-1.93071	-0.0434693	FALSE
Defective TPR may confer susceptibility towards thyroid papillary carcinoma (TPC)	Up	0.526316	0.736842	31	-1.24003	-2.33018	0.0169903	FALSE	Up	0.0526316	0.157895	31	0.818874	-0.828101	0.0142554	FALSE
Defective SLC20A2 causes idiopathic basal ganglia calcification 1 (IBGC1)	Down	0.842105	0.736842	1	-0.703215	-0.69493	-0.027586	FALSE	Down	0.842105	0.736842	1	-0.653318	-0.64647	-0.0342654	FALSE
RHO GTPases activate PAKs	Down	0.736842	0.736842	20	-1.31457	-1.50705	-0.0581364	FALSE	Up	0.157895	0.210526	20	0.582045	0.405433	0.0156292	FALSE
Defective Mismatch Repair Associated With PMS2	Up	0.736842	0.736842	2	-0.749807	-0.74759	0.0496672	FALSE	Up	0.947368	0.842105	2	-0.515401	-0.509343	0.0632549	FALSE
Constitutive Signaling by EGFRvIII	Up	0.421053	0.736842	15	-0.70381	-1.6699	0.0183689	FALSE	Up	0.315789	0.421053	15	-0.309934	-1.21378	0.0335391	FALSE
Signaling by EGFRvIII in Cancer	Up	0.421053	0.736842	15	-0.70381	-1.6699	0.0183689	FALSE	Up	0.315789	0.421053	15	-0.309934	-1.21378	0.0335391	FALSE
Signaling by Ligand-Responsive EGFR Variants in Cancer	Up	0.421053	0.736842	17	-0.860199	-1.88119	0.0920312	FALSE	Up	0.421053	0.526316	17	-0.369619	-1.38019	0.0543789	FALSE
SHC-mediated cascade:FGFR4	Down	0.631579	0.736842	15	-0.569224	-1.36633	-0.293278	FALSE	Down	0.842105	0.842105	13	-1.10253	-1.69637	-0.188463	FALSE
Negative regulation of FGFR3 signaling	Down	0.842105	0.736842	25	-1.01506	-1.96358	-0.207974	FALSE	Down	0.947368	0.842105	22	-1.48417	-2.29085	-0.10528	FALSE
Signaling by FGFR3	Down	0.736842	0.736842	36	-1.03699	-2.32911	-0.138063	FALSE	Down	0.947368	0.947368	33	-2.11268	-3.08767	-0.0913731	FALSE
Signaling by FGFR3 in disease	Down	0.736842	0.736842	20	-0.720802	-1.69507	-0.314867	FALSE	Down	0.842105	0.842105	17	-1.20164	-1.92679	-0.163605	FALSE
FGFRL1 modulation of FGFR1 signaling	Down	0.842105	0.736842	11	-0.36153	-0.762688	-0.557944	FALSE	Down	1	1	9	-1.19957	-1.3463	-0.015751	FALSE
Formation of xylulose-5-phosphate	Up	0.842105	0.736842	5	-1.09917	-1.06377	0.0378438	FALSE	Up	0.000526316	0.000526316	5	1.96977	2.10884	0.111302	TRUE
RHO GTPases Activate WASPs and WAVEs	Down	0.894737	0.736842	36	-1.61986	-1.8483	-0.0457452	FALSE	Up	0.894737	0.789474	36	-1.16355	-1.50268	0.0229949	FALSE
TNFR2 non-canonical NF-kB pathway	Up	0.210526	0.736842	88	-0.791141	-1.64336	0.11671	FALSE	Down	0.684211	0.736842	85	-1.26823	-2.79357	-0.0127682	FALSE
Protein repair	Down	0.736842	0.736842	6	-0.955301	-0.903184	-0.0218645	FALSE	Down	0.473684	0.368421	6	0.173966	0.240725	-0.114695	FALSE
MAPK6/MAPK4 signaling	Up	0.631579	0.736842	83	-2.06191	-3.36767	0.0175712	FALSE	Up	0.000526316	0.421053	82	-0.717411	-2.4669	0.0292332	TRUE
RNA polymerase II transcribes snRNA genes	Up	0.842105	0.736842	76	-2.24456	-2.41706	0.0197766	FALSE	Up	0.947368	0.947368	75	-2.21917	-2.51564	0.0072048	FALSE
Stabilization of p53	Up	0.526316	0.736842	53	-2.94752	-4.21084	0.0664377	FALSE	Up	0.578947	0.789474	52	-1.78093	-3.59888	0.0142819	FALSE
Ubiquitin Mediated Degradation of Phosphorylated Cdc25A	Up	0.526316	0.736842	48	-2.93405	-4.19363	0.0835127	FALSE	Up	0.368421	0.631579	48	-1.52967	-3.38558	0.0229065	FALSE
p53-Independent DNA Damage Response	Up	0.526316	0.736842	48	-2.93405	-4.19363	0.0835127	FALSE	Up	0.368421	0.631579	48	-1.52967	-3.38558	0.0229065	FALSE
p53-Independent G1/S DNA damage checkpoint	Up	0.526316	0.736842	48	-2.93405	-4.19363	0.0835127	FALSE	Up	0.368421	0.631579	48	-1.52967	-3.38558	0.0229065	FALSE
Pentose phosphate pathway	Down	0.947368	0.736842	16	-0.832035	-0.751788	-0.107742	FALSE	Down	0.368421	0.368421	16	0.316765	0.443762	-0.177985	FALSE
RNA Polymerase II Transcription Termination	Up	0.842105	0.736842	65	-2.80809	-2.75288	0.0278364	FALSE	Up	0.842105	0.842105	65	-1.89142	-1.83513	0.0118749	FALSE
Ketone body metabolism	Up	0.842105	0.736842	8	-1.01888	-0.962473	0.0163763	FALSE	Down	0.578947	0.473684	8	-0.068611	0.0192578	-0.0735561	FALSE
Triglyceride biosynthesis	Up	0.842105	0.736842	11	-0.565808	-0.520525	0.220368	FALSE	Up	0.368421	0.473684	11	0.900066	1.00041	0.0718721	FALSE
Plasmalogen biosynthesis	Up	0.842105	0.736842	3	-0.752665	-0.727431	0.0277501	FALSE	Up	0.473684	0.473684	3	0.0434684	0.0920367	0.0311861	FALSE
Platelet Aggregation (Plug Formation)	Down	0.736842	0.736842	31	-0.337914	-0.947358	-0.0912386	FALSE	Up	1	1	30	-1.1342	-1.59279	0.015257	FALSE
RNA Pol II CTD phosphorylation and interaction with CE	Down	0.842105	0.736842	26	-1.89969	-2.39895	-0.0321419	FALSE	Down	0.210526	0.315789	26	-0.639149	-1.36132	-0.0351671	FALSE
Mitochondrial Fatty Acid Beta-Oxidation	Down	0.736842	0.736842	35	-2.17645	-2.09125	-0.00922937	FALSE	Down	1	1	35	-0.713698	-0.591133	-0.00767972	FALSE
The NLRP1 inflammasome	Up	0.789474	0.736842	3	-0.73061	-0.725689	0.0795902	FALSE	Down	0.684211	0.684211	3	-0.159067	-0.163188	-0.131789	FALSE
Threonine catabolism	Up	0.842105	0.736842	5	-0.351084	-0.286272	0.0561113	FALSE	Up	0.842105	0.631579	4	-0.515343	-0.465143	0.476312	FALSE
Synaptic adhesion-like molecules	Down	0.736842	0.736842	19	-0.986169	-0.978173	-0.0595859	FALSE	Up	0.684211	0.684211	17	-0.455248	-0.423291	0.0337641	FALSE
Receptor Mediated Mitophagy	Down	0.736842	0.736842	11	-0.705637	-0.869778	-0.00695339	FALSE	Down	0.526316	0.526316	11	-0.51429	-0.65721	-0.0918362	FALSE
Aspartate and asparagine metabolism	Up	0.842105	0.736842	10	-0.309432	-0.233165	0.0638478	FALSE	Up	0.473684	0.473684	9	0.311536	0.387913	0.0148503	FALSE
LDL remodeling	Down	0.947368	0.736842	3	-0.845871	-0.865066	-0.0207859	FALSE	Up	0.473684	0.473684	4	0.383338	0.4337	0.600588	FALSE
Glutamate and glutamine metabolism	Down	0.736842	0.736842	13	-0.566586	-0.476624	-0.00126838	FALSE	Up	0.789474	0.684211	13	-0.557902	-0.47322	0.0491196	FALSE
Alternative Lengthening of Telomeres (ALT)	Down	1	0.736842	2	-0.695326	-0.687794	-0.0741633	FALSE	Down	0.368421	0.368421	2	0.205226	0.205019	-0.0503444	FALSE
Interleukin-38 signaling	Down	0.894737	0.736842	3	-0.914903	-0.902736	-0.121175	FALSE	Down	0.789474	0.684211	2	-0.33485	-0.39455	-0.427329	FALSE
RHOBTB2 GTPase cycle	Down	0.736842	0.736842	22	-1.143	-1.18414	-0.00557667	FALSE	Up	0.000526316	0.000526316	22	-0.427243	-0.558025	0.0210669	TRUE
Biosynthesis of maresins	Up	0.736842	0.736842	5	-0.180933	-0.17939	0.107163	FALSE	Up	1	1	6	-0.845283	-0.839504	0.260503	FALSE
Interleukin-12 signaling	Up	0.947368	0.736842	40	-1.54679	-1.7408	0.0581024	FALSE	Up	0.631579	0.631579	40	-0.656692	-0.7275	0.0868208	FALSE
Interleukin-1 signaling	Up	0.473684	0.736842	106	-2.92647	-4.20909	0.0384557	FALSE	Down	0.578947	0.631579	104	-1.62148	-3.36463	-0.00945946	FALSE
MECP2 regulates transcription factors	Down	0.736842	0.736842	4	-0.778105	-0.941689	-0.0556943	FALSE	Down	0.210526	0.315789	3	0.254096	0.104818	-0.120304	FALSE
NR1H2 & NR1H3 regulate gene expression linked to lipogenesis	Down	0.736842	0.736842	8	-0.324212	-0.369493	-0.103612	FALSE	Down	0.631579	0.421053	8	-0.441505	-0.46603	-0.019999	FALSE
Expression and Processing of Neurotrophins	Up	0.736842	0.736842	3	-1.19173	-1.17921	0.080403	FALSE	Down	0.736842	0.736842	3	-0.668459	-0.723529	-0.183118	FALSE
Insertion of tail-anchored proteins into the endoplasmic reticulum membrane	Down	0.842105	0.736842	22	-1.56217	-1.56784	-0.0362862	FALSE	Down	0.736842	0.736842	22	-0.875992	-0.837047	-0.0398328	FALSE
Autophagy	Down	0.947368	0.736842	138	-2.25492	-2.82564	-0.0407287	FALSE	Down	0.421053	0.210526	139	-0.347202	-1.22759	-0.018886	FALSE
FOXO-mediated transcription	Down	0.736842	0.736842	58	-1.35103	-2.00058	-0.0387877	FALSE	Down	0.157895	0.157895	60	0.824855	0.43879	-0.2153	FALSE
Response of EIF2AK4 (GCN2) to amino acid deficiency	Down	0.842105	0.736842	98	-5.00234	-5.24836	-0.0329902	FALSE	Down	0.210526	0.210526	97	-0.90363	-1.46907	-0.0551694	FALSE
Aggrephagy	Down	0.736842	0.736842	35	-0.654666	-1.65601	-0.0740259	FALSE	Up	0.105263	0.105263	35	2.28737	0.600879	0.125609	FALSE
Progressive trimming of alpha-1,2-linked mannose residues from Man9/8/7GlcNAc2 to produce Man5GlcNAc2	Down	0.842105	0.736842	3	-0.780066	-0.762182	-0.0434326	FALSE	Up	0.473684	0.368421	3	0.193176	0.227537	0.172378	FALSE
Defective factor VIII causes hemophilia A	Down	0.842105	0.736842	5	-0.676326	-0.676663	-0.274623	FALSE	Down	0.368421	0.368421	5	0.178273	0.137171	-0.073164	FALSE
Defective Inhibition of DNA Recombination at Telomere Due to DAXX Mutations	Down	1	0.736842	2	-0.695326	-0.687794	-0.0741633	FALSE	Down	0.368421	0.368421	2	0.205226	0.205019	-0.0503444	FALSE
Defective Inhibition of DNA Recombination at Telomere Due to ATRX Mutations	Down	1	0.736842	2	-0.695326	-0.687794	-0.0741633	FALSE	Down	0.368421	0.368421	2	0.205226	0.205019	-0.0503444	FALSE
Defective Inhibition of DNA Recombination at Telomere	Down	1	0.736842	2	-0.695326	-0.687794	-0.0741633	FALSE	Down	0.368421	0.368421	2	0.205226	0.205019	-0.0503444	FALSE
Defective F8 accelerates dissociation of the A2 domain	Down	0.842105	0.736842	1	-0.658214	-0.666736	-0.0456618	FALSE	Up	0.368421	0.368421	1	0.370321	0.314009	0.293619	FALSE
Defective F8 binding to the cell membrane	Down	0.842105	0.736842	1	-0.658214	-0.666736	-0.0456618	FALSE	Up	0.368421	0.368421	1	0.370321	0.314009	0.293619	FALSE
Defective F8 secretion	Down	0.842105	0.736842	1	-0.658214	-0.666736	-0.0456618	FALSE	Up	0.368421	0.368421	1	0.370321	0.314009	0.293619	FALSE
Diseases of Telomere Maintenance	Down	1	0.736842	2	-0.695326	-0.687794	-0.0741633	FALSE	Down	0.368421	0.368421	2	0.205226	0.205019	-0.0503444	FALSE
Defective F8 sulfation at Y1699	Up	0.736842	0.736842	3	-0.487618	-0.48086	0.0553215	FALSE	Up	0.263158	0.263158	3	0.324699	0.30826	0.14222	FALSE
RHOBTB GTPase Cycle	Down	0.894737	0.736842	34	-1.31188	-1.34587	-0.0208881	FALSE	Down	0.421053	0.315789	34	-0.857027	-0.957898	-0.0129904	FALSE
Cytoprotection by HMOX1	Down	0.842105	0.736842	60	-1.76157	-2.02405	-0.0504276	FALSE	Down	1	0.894737	59	-1.53476	-1.64164	-0.0363699	FALSE
Sensory perception of sour taste	Down	0.842105	0.736842	1	-0.566766	-0.566005	-0.109665	FALSE	Down	0.789474	0.789474	1	-0.194773	-0.196606	-0.35952	FALSE
Nonsense Mediated Decay (NMD) independent of the Exon Junction Complex (EJC)	Down	0.842105	0.736842	92	-5.53664	-5.79424	-0.0226048	FALSE	Down	0.210526	0.210526	91	-1.64612	-2.25582	-0.0400987	FALSE
SLBP independent Processing of Histone Pre-mRNAs	Up	0.894737	0.789474	10	-1.37198	-1.38449	0.033298	FALSE	Down	0.684211	0.684211	10	-0.744838	-0.786516	-0.00344507	FALSE
PIP3 activates AKT signaling	Down	0.368421	0.789474	242	-2.11537	-3.64274	-0.0184193	FALSE	Down	0.368421	0.631579	234	-1.30421	-2.97412	-0.0444886	FALSE
Mitochondrial iron-sulfur cluster biogenesis	Up	0.789474	0.789474	13	-0.939341	-0.880134	0.0855929	FALSE	Up	1	0.894737	13	-1.51044	-1.44718	0.0524169	FALSE
Biogenic amines are oxidatively deaminated to aldehydes by MAOA and MAOB	Up	0.894737	0.789474	2	-0.987272	-0.984926	0.13928	FALSE	Down	1	0.894737	2	-0.653949	-0.654966	-0.0118134	FALSE
Synthesis of PIPs at the ER membrane	Up	1	0.789474	5	-0.858896	-0.825021	0.0314643	FALSE	Up	0.789474	0.684211	5	-0.64796	-0.610275	0.0204217	FALSE
Gamma-carboxylation of protein precursors	Down	0.789474	0.789474	8	-0.748359	-0.732072	-0.430926	FALSE	Up	1	1	8	-0.606435	-0.58866	0.158142	FALSE
Removal of aminoterminal propeptides from gamma-carboxylated proteins	Down	0.789474	0.789474	8	-0.941838	-0.928348	-0.43845	FALSE	Up	0.894737	0.894737	8	-0.507039	-0.533045	0.158605	FALSE
Gamma-carboxylation, transport, and amino-terminal cleavage of proteins	Down	0.789474	0.789474	9	-1.00585	-0.989281	-0.381251	FALSE	Up	1	1	9	-0.611098	-0.632166	0.132922	FALSE
Uncoating of the HIV Virion	Down	0.894737	0.789474	1	-0.904773	-0.900376	-0.000191472	FALSE	Down	0.631579	0.631579	1	-0.383299	-0.417444	-0.0577038	FALSE
Reverse Transcription of HIV RNA	Down	0.894737	0.789474	1	-0.904773	-0.900376	-0.000191472	FALSE	Down	0.631579	0.631579	1	-0.383299	-0.417444	-0.0577038	FALSE
Integration of provirus	Up	0.894737	0.789474	9	-1.21682	-1.21427	0.0298614	FALSE	Down	0.736842	0.526316	9	-0.674474	-0.703562	-0.00388457	FALSE
Minus-strand DNA synthesis	Down	0.894737	0.789474	1	-0.904773	-0.900376	-0.000191472	FALSE	Down	0.631579	0.631579	1	-0.383299	-0.417444	-0.0577038	FALSE
Plus-strand DNA synthesis	Down	0.894737	0.789474	1	-0.904773	-0.900376	-0.000191472	FALSE	Down	0.631579	0.631579	1	-0.383299	-0.417444	-0.0577038	FALSE
mTORC1-mediated signalling	Down	0.894737	0.789474	23	-2.11189	-2.14347	-0.00708159	FALSE	Up	0.736842	0.631579	23	-1.19685	-1.23753	0.0511375	FALSE
Nucleotide-binding domain, leucine rich repeat containing receptor (NLR) signaling pathways	Up	0.684211	0.789474	54	-0.649026	-1.12395	0.121935	FALSE	Down	0.842105	0.842105	52	-0.960364	-1.46722	-0.0989782	FALSE
p38MAPK events	Down	0.789474	0.789474	13	-1.14781	-1.47676	-0.0243434	FALSE	Down	0.894737	0.894737	13	-0.971648	-1.44508	-0.0366893	FALSE
Glutathione synthesis and recycling	Down	0.894737	0.789474	12	-0.320517	-0.289009	-0.121393	FALSE	Down	0.684211	0.684211	12	-0.384648	-0.329923	-0.142939	FALSE
Membrane binding and targetting of GAG proteins	Up	0.789474	0.789474	12	-1.39101	-1.52289	0.0920891	FALSE	Up	1	0.947368	12	-1.60498	-1.79358	0.0128994	FALSE
Synthesis And Processing Of GAG, GAGPOL Polyproteins	Up	0.789474	0.789474	12	-1.39101	-1.52289	0.0920891	FALSE	Up	1	0.947368	12	-1.60498	-1.79358	0.0128994	FALSE
Assembly Of The HIV Virion	Up	0.894737	0.789474	14	-1.77041	-1.89035	0.0800732	FALSE	Up	1	0.947368	14	-1.61991	-1.83397	0.00201796	FALSE
Cytosolic sensors of pathogen-associated DNA	Up	0.789474	0.789474	59	-1.01043	-1.62876	0.0392743	FALSE	Down	1	1	58	-1.99039	-2.55127	-0.0192088	FALSE
Signaling by activated point mutants of FGFR1	Down	0.789474	0.789474	9	-0.682056	-1.06492	-0.626592	FALSE	Down	0.736842	0.736842	6	-0.553761	-0.819813	-0.365559	FALSE
FGFR4 ligand binding and activation	Down	0.789474	0.789474	9	-0.173903	-0.60999	-0.46182	FALSE	Down	1	0.894737	7	-0.751948	-0.989227	-0.318429	FALSE
FGFR1b ligand binding and activation	Down	1	0.789474	4	-0.760079	-0.926981	-0.0506314	FALSE	Up	0.842105	0.842105	5	-0.182496	-0.412781	0.15365	FALSE
snRNP Assembly	Up	0.894737	0.789474	53	-2.72247	-3.54619	0.0355907	FALSE	Up	0.210526	0.263158	53	-0.184351	-1.4438	0.0347489	FALSE
Metabolism of non-coding RNA	Up	0.894737	0.789474	53	-2.72247	-3.54619	0.0355907	FALSE	Up	0.210526	0.263158	53	-0.184351	-1.4438	0.0347489	FALSE
Formation of annular gap junctions	Down	0.894737	0.789474	11	-1.18922	-1.26177	-0.0244901	FALSE	Down	0.421053	0.473684	11	-0.0953342	-0.253007	-0.0288242	FALSE
Pregnenolone biosynthesis	Down	0.789474	0.789474	12	-0.666431	-0.62506	-0.0261989	FALSE	Up	0.736842	0.631579	11	-0.507674	-0.44167	0.062435	FALSE
HS-GAG biosynthesis	Down	0.789474	0.789474	28	-0.857885	-0.945892	-0.00313423	FALSE	Down	0.210526	0.210526	24	0.819202	0.761822	-0.0179346	FALSE
Role of phospholipids in phagocytosis	Up	0.894737	0.789474	23	-0.240719	-0.68142	0.0481714	FALSE	Up	0.789474	0.789474	21	-0.32975	-0.654009	0.00814175	FALSE
t(4;14) translocations of FGFR3	Down	0.789474	0.789474	1	-0.666099	-0.679151	-0.160038	FALSE	Down	0.263158	0.263158	1	0.684635	0.58151	-0.321975	FALSE
Sterols are 12-hydroxylated by CYP8B1	Down	0.894737	0.789474	1	-0.430025	-0.435184	-0.43303	FALSE	Up	0.684211	0.684211	1	-0.417563	-0.422336	0.430057	FALSE
Arachidonic acid metabolism	Down	0.789474	0.789474	39	-0.0435517	0.00485457	-0.329017	FALSE	Up	0.684211	0.684211	37	0.217986	0.277247	0.0759689	FALSE
Synthesis of 15-eicosatetraenoic acid derivatives	Down	0.894737	0.789474	5	-0.174779	-0.182236	-0.375733	FALSE	Down	1	0.894737	4	-0.823922	-0.805091	-0.224296	FALSE
NOTCH2 intracellular domain regulates transcription	Down	0.789474	0.789474	10	-0.185319	-0.600149	-0.0427349	FALSE	Down	0.421053	0.473684	9	-0.487986	-0.78457	-0.0875609	FALSE
Constitutive Signaling by Aberrant PI3K in Cancer	Down	0.578947	0.789474	62	0.332001	-0.531764	-0.0582275	FALSE	Down	0.210526	0.210526	55	1.53086	0.717223	-0.166852	FALSE
Phosphate bond hydrolysis by NUDT proteins	Down	0.789474	0.789474	7	-0.551195	-0.48983	-0.00548217	FALSE	Up	0.894737	0.894737	7	-0.463795	-0.403093	0.00542501	FALSE
Ficolins bind to repetitive carbohydrate structures on the target cell surface	Down	0.894737	0.789474	2	-0.312407	-0.310572	-0.0234275	FALSE	Down	1	0.894737	2	-0.638941	-0.635861	-0.0398568	FALSE
TRP channels	Up	0.894737	0.789474	20	-0.317675	-0.250976	0.150282	FALSE	Up	0.789474	0.789474	19	-0.529699	-0.484657	0.040514	FALSE
Defective TCN2 causes TCN2 deficiency	Up	1	0.789474	1	-0.753921	-0.747897	0.0860193	FALSE	Up	1	0.894737	1	-0.443439	-0.435134	0.130812	FALSE
Defective CD320 causes MMATC	Up	0.894737	0.789474	2	-0.735229	-0.731301	0.0724113	FALSE	Up	1	0.894737	2	-0.447073	-0.441063	0.115209	FALSE
Defective BTD causes biotidinase deficiency	Down	0.894737	0.789474	1	-0.436062	-0.424193	-0.126873	FALSE	Up	1	0.789474	1	-0.779164	-0.775625	0.0157806	FALSE
Notch-HLH transcription pathway	Down	0.789474	0.789474	28	-0.875163	-1.27604	-0.0493451	FALSE	Down	0.789474	0.684211	28	-1.51927	-1.78197	-0.0287894	FALSE
Class A/1 (Rhodopsin-like receptors)	Down	0.789474	0.789474	170	3.10535	3.38984	-0.0591366	FALSE	Down	1	1	150	-1.54093	-1.33575	-0.143127	FALSE
Synthesis, secretion, and inactivation of Glucagon-like Peptide-1 (GLP-1)	Down	0.789474	0.789474	15	-0.92687	-0.922059	-0.25895	FALSE	Down	0.789474	0.684211	12	-0.6434	-0.736423	-0.152097	FALSE
SUMOylation of transcription cofactors	Down	1	0.789474	43	-2.05957	-2.41341	-0.0404972	FALSE	Down	0.631579	0.526316	43	-1.51238	-1.73248	-0.00841223	FALSE
PD-1 signaling	Up	0.789474	0.789474	12	-0.496472	-0.602009	0.0106361	FALSE	Up	0.0526316	0.0526316	12	3.11871	3.09345	1.27061	FALSE
[truncated: 534 more rows]
