# Supplementary material for: Proneural–mesenchymal hybrid glioblastoma cells are resistant to therapy and dependent on nuclear import
Source: Neuro Oncol. 2025 Jul 8;27(11):2876–93. doi: 10.1093/neuonc/noaf160 (PMC12908486; doi:10.1093/neuonc/noaf160)
Supplement: noaf160_Supplementary_Materials [file noaf160_supplementary_materials.zip › noaf160_suppl_Supplementary_File_S4.xlsx]

## Sheet: PA
seqnames	start	end	width	strand	DP_H3K4me3	DP_H3K27me3	DN_H3K4me3	DN_H3K27me3	annotation	geneChr	geneStart	geneEnd	geneLength	geneStrand	geneId	transcriptId	distanceToTSS	ENSEMBL	SYMBOL	GENENAME
chr1	88111	88511	401	*	5.36133	27.4847	0	30.4898	Distal Intergenic	1	65419	71585	6167	1	79501	ENST00000641515.2	22692	ENSG00000186092	OR4F5	olfactory receptor family 4 subfamily F member 5
chr1	779014	779414	401	*	46.9116	0.610771	23.7078	0	Promoter (<=1kb)	1	778972	808378	29407	1	105378580	ENST00000443772.2	42	NA	LINC01409	long intergenic non-protein coding RNA 1409
chr1	817993	818393	401	*	89.8022	0	12.6441	0	Promoter (<=1kb)	1	817371	819837	2467	1	400728	ENST00000326734.2	622	ENSG00000177757	FAM87B	family with sequence similarity 87 member B
chr1	826568	826968	401	*	148.777	0	82.1869	1.01633	Promoter (<=1kb)	1	826832	854396	27565	1	643837	ENST00000623808.4	0	ENSG00000228794	LINC01128	long intergenic non-protein coding RNA 1128
chr1	858522	858922	401	*	99.1845	11.6046	153.31	9.14693	Promoter (1-2kb)	1	860226	866720	6495	1	107984850	ENST00000671208.1	-1304	ENSG00000288531	LOC107984850	uncharacterized LOC107984850
chr1	896959	897359	401	*	0	30.5385	0	2.03265	Distal Intergenic	1	904834	915976	11143	1	284600	ENST00000607769.1	-7475	NA	LOC284600	uncharacterized LOC284600
chr1	911407	911807	401	*	8.04199	21.377	11.0636	31.5061	Promoter (<=1kb)	1	911435	914948	3514	1	284600	ENST00000448179.1	0	NA	LOC284600	uncharacterized LOC284600
chr1	921337	921737	401	*	17.4243	14.0477	60.0597	10.1633	Promoter (1-2kb)	1	916870	919692	2823	2	100130417	ENST00000417705.1	-1645	ENSG00000223764	LINC02593	long intergenic non-protein coding RNA 2593
chr1	941316	941716	401	*	32.168	10.3831	99.5726	6.09795	Promoter (<=1kb)	1	941076	942994	1919	1	148398	ENST00000474461.1	240	ENSG00000187634	SAMD11	sterile alpha motif domain containing 11
chr1	958654	959054	401	*	101.865	0.610771	82.1869	2.03265	Promoter (<=1kb)	1	944205	958458	14254	2	26155	ENST00000477976.5	-196	ENSG00000188976	NOC2L	NOC2 like nucleolar associated transcriptional repressor
chr1	966697	967097	401	*	22.7856	0.610771	96.4116	0	Promoter (<=1kb)	1	966502	975008	8507	1	84069	ENST00000379409.6	195	ENSG00000187583	PLEKHN1	pleckstrin homology domain containing N1
chr1	968473	968873	401	*	4.02099	9.77233	0	32.5224	Promoter (1-2kb)	1	966502	975008	8507	1	84069	ENST00000379409.6	1971	ENSG00000187583	PLEKHN1	pleckstrin homology domain containing N1
chr1	975752	976152	401	*	26.8066	15.2693	60.0597	19.3102	Promoter (<=1kb)	1	975205	976641	1437	2	84808	ENST00000479361.1	489	ENSG00000187642	PERM1	PPARGC1 and ESRR induced regulator, muscle 1
chr1	982462	982862	401	*	13.4033	15.88	33.1909	28.4571	Promoter (<=1kb)	1	976121	982117	5997	2	84808	ENST00000694917.1	-345	ENSG00000187642	PERM1	PPARGC1 and ESRR induced regulator, muscle 1
chr1	985785	986185	401	*	0	1.22154	0	41.6694	Distal Intergenic	1	976121	982117	5997	2	84808	ENST00000694917.1	-3668	ENSG00000187642	PERM1	PPARGC1 and ESRR induced regulator, muscle 1
chr1	1012481	1012881	401	*	68.3569	0	14.2247	1.01633	Promoter (<=1kb)	1	1013497	1014540	1044	1	9636	ENST00000649529.1	-616	ENSG00000187608	ISG15	ISG15 ubiquitin like modifier
chr1	1021152	1021552	401	*	24.126	0	47.4155	0	Promoter (1-2kb)	1	1020123	1056118	35996	1	375790	ENST00000620552.4	1029	ENSG00000188157	AGRN	agrin
chr1	1058743	1059143	401	*	40.2099	3.66462	36.3519	6.09795	Promoter (<=1kb)	1	1059687	1066449	6763	1	100288175	ENST00000688131.1	-544	ENSG00000291156	LOC100288175	uncharacterized LOC100288175
chr1	1065422	1065822	401	*	2.68066	11.6046	6.32207	38.6204	Promoter (<=1kb)	1	1064495	1066274	1780	1	100288175	ENST00000433695.1	927	ENSG00000291156	LOC100288175	uncharacterized LOC100288175
chr1	1070051	1070451	401	*	40.2099	3.66462	17.3857	69.1101	Distal Intergenic	1	1070967	1074306	3340	2	401934	ENST00000453464.3	3855	ENSG00000237330	RNF223	ring finger protein 223
chr1	1099488	1099888	401	*	4.02099	3.66462	36.3519	7.11428	Intron (ENST00000648183.1/ENST00000648183.1, intron 1 of 1)	1	1082700	1106127	23428	2	54991	ENST00000379319.5	6239	ENSG00000131591	C1orf159	chromosome 1 open reading frame 159
chr1	1107670	1108070	401	*	0	0.610771	34.7714	1.01633	Promoter (1-2kb)	1	1082700	1106127	23428	2	54991	ENST00000379319.5	-1543	ENSG00000131591	C1orf159	chromosome 1 open reading frame 159
chr1	1118050	1118450	401	*	4.02099	8.55079	0	31.5061	Promoter (1-2kb)	1	1087190	1116361	29172	2	54991	ENST00000475119.5	-1689	ENSG00000131591	C1orf159	chromosome 1 open reading frame 159
chr1	1119504	1119904	401	*	2.68066	31.7601	33.1909	11.1796	Distal Intergenic	1	1087190	1116361	29172	2	54991	ENST00000475119.5	-3143	ENSG00000131591	C1orf159	chromosome 1 open reading frame 159
chr1	1131196	1131596	401	*	12.063	17.7124	0	36.5877	Distal Intergenic	1	1137017	1144056	7040	1	254099	ENST00000416774.1	-5421	ENSG00000223823	LINC01342	long intergenic non-protein coding RNA 1342
chr1	1153005	1153405	401	*	2.68066	3.66462	124.861	17.2775	Distal Intergenic	1	1167104	1167198	95	1	406984	ENST00000384997.3	-13699	ENSG00000207730	MIR200B	microRNA 200b
chr1	1170082	1170482	401	*	30.8276	1.83231	33.1909	6.09795	Promoter (1-2kb)	1	1169005	1169087	83	1	554210	ENST00000362106.1	1077	ENSG00000198976	MIR429	microRNA 429
chr1	1188688	1189088	401	*	4.02099	29.9278	1.58052	21.3428	Intron (ENST00000379289.6/254173, intron 13 of 15)	1	1185036	1197475	12440	1	254173	ENST00000486379.1	3652	ENSG00000162571	TTLL10	tubulin tyrosine ligase like 10
chr1	1195275	1195675	401	*	8.04199	18.9339	48.9961	6.09795	Intron (ENST00000379289.6/254173, intron 13 of 15)	1	1203844	1205680	1837	2	8784	ENST00000486728.5	10005	ENSG00000186891	TNFRSF18	TNF receptor superfamily member 18
chr1	1208511	1208911	401	*	33.5083	0	44.2545	0	Promoter (1-2kb)	1	1203508	1206592	3085	2	8784	ENST00000379268.7	-1919	ENSG00000186891	TNFRSF18	TNF receptor superfamily member 18
chr1	1225495	1225895	401	*	5.36133	0	63.2207	3.04898	Promoter (2-3kb)	1	1218523	1228596	10074	2	51150	ENST00000403997.2	2701	ENSG00000078808	SDF4	stromal cell derived factor 4
chr1	1272921	1273321	401	*	79.0796	0.610771	11.0636	0	Promoter (<=1kb)	1	1267862	1273471	5610	2	118424	ENST00000488418.2	150	ENSG00000160087	UBE2J2	ubiquitin conjugating enzyme E2 J2
chr1	1287091	1287491	401	*	0	0	37.9324	5.08163	Promoter (<=1kb)	1	1287109	1290943	3835	1	6339	ENST00000379099.3	0	ENSG00000162572	SCNN1D	sodium channel epithelial 1 subunit delta
chr1	1306362	1306762	401	*	53.6133	0	116.958	0	Promoter (<=1kb)	1	1292390	1305929	13540	2	116983	ENST00000492936.5	-433	ENSG00000131584	ACAP3	ArfGAP with coiled-coil, ankyrin repeat and PH domains 3
chr1	1323564	1323964	401	*	34.8486	0	18.9662	0	Promoter (<=1kb)	1	1319470	1324603	5134	2	54973	ENST00000470679.3	639	ENSG00000127054	INTS11	integrator complex subunit 11
chr1	1347471	1347871	401	*	22.7856	0	88.509	0	Promoter (1-2kb)	1	1341770	1348955	7186	2	1855	ENST00000472445.1	1084	ENSG00000107404	DVL1	dishevelled segment polarity protein 1
chr1	1348108	1348508	401	*	30.8276	0	22.1273	0	Promoter (<=1kb)	1	1341770	1348955	7186	2	1855	ENST00000472445.1	447	ENSG00000107404	DVL1	dishevelled segment polarity protein 1
chr1	1366902	1367302	401	*	9.38232	14.0477	6.32207	56.9142	Distal Intergenic	1	1352692	1361777	9086	2	54587	ENST00000477278.3	-5125	ENSG00000162576	MXRA8	matrix remodeling associated 8
chr1	1373982	1374382	401	*	57.6343	0	60.0597	0	Promoter (<=1kb)	1	1374244	1375144	901	2	54998	ENST00000489799.1	762	ENSG00000175756	AURKAIP1	aurora kinase A interacting protein 1
chr1	1406523	1406923	401	*	37.5293	0	52.1571	0	Promoter (<=1kb)	1	1402182	1406998	4817	2	55052	ENST00000492508.1	75	ENSG00000242485	MRPL20	mitochondrial ribosomal protein L20
chr1	1428487	1428887	401	*	6.70166	10.9939	25.2883	34.5551	Promoter (2-3kb)	1	1425871	1430255	4385	1	643965	ENST00000378821.4	2616	ENSG00000205116	TMEM88B	transmembrane protein 88B
chr1	1440649	1441049	401	*	29.4873	0.610771	39.513	0	3' UTR	1	1435735	1437177	1443	1	64856	ENST00000471398.1	4914	ENSG00000179403	VWA1	von Willebrand factor A domain containing 1
chr1	1462414	1462814	401	*	42.8906	0.610771	17.3857	5.08163	Promoter (<=1kb)	1	1462483	1468663	6181	1	219293	ENST00000484537.2	0	ENSG00000215915	ATAD3C	ATPase family AAA domain containing 3C
chr1	1472736	1473136	401	*	46.9116	0	22.1273	0	Promoter (<=1kb)	1	1471784	1496201	24418	1	83858	ENST00000308647.8	952	ENSG00000160072	ATAD3B	ATPase family AAA domain containing 3B
chr1	1575410	1575810	401	*	116.609	1.83231	18.9662	3.04898	Promoter (<=1kb)	1	1541673	1574863	33191	2	29101	ENST00000291386.4	-547	ENSG00000160075	SSU72	SSU72 homolog, RNA polymerase II CTD phosphatase
chr1	1595859	1596259	401	*	0	40.3109	22.1273	29.4734	Distal Intergenic	1	1598012	1600135	2124	2	643988	ENST00000422725.4	3876	ENSG00000228594	FNDC10	fibronectin type III domain containing 10
chr1	1599038	1599438	401	*	30.8276	4.2754	15.8052	0	Promoter (<=1kb)	1	1598012	1600135	2124	2	643988	ENST00000422725.4	697	ENSG00000228594	FNDC10	fibronectin type III domain containing 10
chr1	1614925	1615325	401	*	64.3359	0	61.6402	0	Promoter (<=1kb)	1	1615454	1630604	15151	1	142678	ENST00000479659.5	-129	ENSG00000197530	MIB2	MIB E3 ubiquitin protein ligase 2
chr1	1658721	1659121	401	*	65.6762	0	60.0597	0	Promoter (<=1kb)	1	1635225	1659004	23780	2	984	ENST00000341832.11	0	ENSG00000248333	CDK11B	cyclin dependent kinase 11B
chr1	1679499	1679899	401	*	4.02099	0	30.0298	1.01633	Intron (ENST00000614300.4/728661, intron 2 of 6)	1	1663782	1670139	6358	2	728661	ENST00000480991.1	-9360	ENSG00000189339	SLC35E2B	solute carrier family 35 member E2B
chr1	1715249	1715649	401	*	0	0	36.3519	0	Intron (ENST00000404249.8/728642, intron 5 of 19)	1	1702881	1721655	18775	2	728642	ENST00000356937.7	6006	ENSG00000008128	CDK11A	cyclin dependent kinase 11A
chr1	1724067	1724467	401	*	73.7182	0	25.2883	0	Promoter (<=1kb)	1	1702379	1724357	21979	2	728642	ENST00000404249.8	0	ENSG00000008128	CDK11A	cyclin dependent kinase 11A
chr1	1845775	1846175	401	*	41.5503	1.83231	3.16104	1.01633	Intron (ENST00000610897.4/2782, intron 1 of 10)	1	1785285	1839238	53954	2	2782	ENST00000615252.5	-6537	ENSG00000078369	GNB1	G protein subunit beta 1
chr1	1848203	1848603	401	*	5.36133	0	48.9961	0	5' UTR	1	1785882	1854163	68282	2	2782	ENST00000703708.1	5560	ENSG00000078369	GNB1	G protein subunit beta 1
chr1	1891906	1892306	401	*	50.9326	3.66462	23.7078	0	Promoter (<=1kb)	1	1785312	1892147	106836	2	2782	ENST00000703696.1	0	ENSG00000078369	GNB1	G protein subunit beta 1
chr1	1900879	1901279	401	*	32.168	12.8262	0	3.04898	Distal Intergenic	1	1785477	1892292	106816	2	2782	ENST00000703704.1	-8587	ENSG00000078369	GNB1	G protein subunit beta 1
chr1	1936751	1937151	401	*	1.34033	9.77233	0	75.2081	Intron (ENST00000493964.5/85452, intron 25 of 37)	1	1921957	1927929	5973	2	85452	ENST00000464311.5	-8822	ENSG00000142609	CFAP74	cilia and flagella associated protein 74
chr1	1960900	1961300	401	*	6.70166	26.2631	0	30.4898	Promoter (<=1kb)	1	1955711	1960108	4398	2	85452	ENST00000461752.3	-792	ENSG00000142609	CFAP74	cilia and flagella associated protein 74
chr1	1961581	1961981	401	*	14.7436	7.32925	0	42.6857	Promoter (1-2kb)	1	1955711	1960108	4398	2	85452	ENST00000461752.3	-1473	ENSG00000142609	CFAP74	cilia and flagella associated protein 74
chr1	1962689	1963089	401	*	5.36133	25.0416	0	33.5387	Promoter (2-3kb)	1	1955711	1960108	4398	2	85452	ENST00000461752.3	-2581	ENSG00000142609	CFAP74	cilia and flagella associated protein 74
chr1	2003523	2003923	401	*	13.4033	4.2754	48.9961	5.08163	Promoter (<=1kb)	1	1921951	2003837	81887	2	85452	ENST00000493964.5	0	ENSG00000142609	CFAP74	cilia and flagella associated protein 74
chr1	2059432	2059832	401	*	4.02099	19.5447	7.90259	36.5877	Exon (ENST00000378567.8/5590, exon 4 of 18)	1	2055679	2135347	79669	1	5590	ENST00000466651.5	3753	ENSG00000067606	PRKCZ	protein kinase C zeta
chr1	2060227	2060627	401	*	20.105	9.77233	44.2545	11.1796	Intron (ENST00000378567.8/5590, intron 4 of 17)	1	2055679	2135347	79669	1	5590	ENST00000466651.5	4548	ENSG00000067606	PRKCZ	protein kinase C zeta
chr1	2066252	2066652	401	*	5.36133	18.3231	53.7376	24.3918	Intron (ENST00000378567.8/5590, intron 4 of 17)	1	2073462	2185390	111929	1	5590	ENST00000400921.6	-6810	ENSG00000067606	PRKCZ	protein kinase C zeta
chr1	2067694	2068094	401	*	4.02099	43.3647	64.8012	88.4203	Intron (ENST00000378567.8/5590, intron 4 of 17)	1	2073462	2185390	111929	1	5590	ENST00000400921.6	-5368	ENSG00000067606	PRKCZ	protein kinase C zeta
chr1	2074473	2074873	401	*	109.907	8.55079	243.4	23.3755	Promoter (<=1kb)	1	2074688	2150836	76149	1	5590	ENST00000461465.5	0	ENSG00000067606	PRKCZ	protein kinase C zeta
chr1	2098923	2099323	401	*	64.3359	4.2754	44.2545	15.2449	Intron (ENST00000378567.8/5590, intron 4 of 17)	1	2104716	2150870	46155	1	5590	ENST00000482686.5	-5393	ENSG00000067606	PRKCZ	protein kinase C zeta
chr1	2116337	2116737	401	*	24.126	4.2754	42.674	5.08163	Promoter (<=1kb)	1	2116205	2150897	34693	1	5590	ENST00000470511.5	132	ENSG00000067606	PRKCZ	protein kinase C zeta
chr1	2132610	2133010	401	*	119.29	0	91.6701	0	Promoter (<=1kb)	1	2133638	2148924	15287	1	5590	ENST00000471018.6	-628	ENSG00000067606	PRKCZ	protein kinase C zeta
chr1	2135073	2135473	401	*	65.6762	2.44308	48.9961	0	Promoter (<=1kb)	1	2135262	2150865	15604	1	5590	ENST00000419838.6	0	ENSG00000067606	PRKCZ	protein kinase C zeta
chr1	2136258	2136658	401	*	32.168	0.610771	82.1869	5.08163	Promoter (<=1kb)	1	2135262	2150865	15604	1	5590	ENST00000419838.6	996	ENSG00000067606	PRKCZ	protein kinase C zeta
chr1	2231228	2231628	401	*	132.693	3.05385	162.793	4.0653	Promoter (<=1kb)	1	2232479	2303038	70560	1	6497	ENST00000508416.1	-851	ENSG00000157933	SKI	SKI proto-oncogene
chr1	2239291	2239691	401	*	0	2.44308	90.0895	0	Intron (ENST00000704337.1/6497, intron 1 of 3)	1	2232479	2303038	70560	1	6497	ENST00000508416.1	6812	ENSG00000157933	SKI	SKI proto-oncogene
chr1	2257049	2257449	401	*	52.2729	0	44.2545	4.0653	Intron (ENST00000704337.1/6497, intron 1 of 3)	1	2247996	2303376	55381	1	6497	ENST00000478223.2	9053	ENSG00000157933	SKI	SKI proto-oncogene
chr1	2257814	2258214	401	*	46.9116	1.83231	142.247	3.04898	Intron (ENST00000704337.1/6497, intron 1 of 3)	1	2247996	2303376	55381	1	6497	ENST00000478223.2	9818	ENSG00000157933	SKI	SKI proto-oncogene
chr1	2290352	2290752	401	*	40.2099	0	22.1273	0	Intron (ENST00000704337.1/6497, intron 1 of 3)	1	2303646	2304368	723	1	6497	ENST00000507179.1	-12894	ENSG00000157933	SKI	SKI proto-oncogene
chr1	2322399	2322799	401	*	41.5503	1.83231	28.4493	3.04898	Exon (ENST00000661319.1/124903824, exon 3 of 3)	1	2315040	2323085	8046	1	124903824	ENST00000661319.1	7359	NA	LOC124903824	uncharacterized LOC124903824
chr1	2326802	2327202	401	*	2.68066	40.3109	11.0636	63.0122	Intron (ENST00000378531.8/79906, intron 12 of 13)	1	2315040	2323085	8046	1	124903824	ENST00000661319.1	11762	NA	LOC124903824	uncharacterized LOC124903824
chr1	2362056	2362456	401	*	6.70166	13.437	44.2545	30.4898	Intron (ENST00000378531.8/79906, intron 8 of 13)	1	2350414	2352820	2407	2	100129534	ENST00000602865.1	-9236	ENSG00000269896	LOC100129534	small nuclear ribonucleoprotein polypeptide N pseudogene
chr1	2390665	2391065	401	*	72.3779	0	66.3818	2.03265	Promoter (<=1kb)	1	2321253	2391554	70302	2	79906	ENST00000378531.8	489	ENSG00000116151	MORN1	MORN repeat containing 1
chr1	2414101	2414501	401	*	38.8696	0	36.3519	0	Promoter (<=1kb)	1	2408530	2413797	5268	2	5192	ENST00000508384.5	-304	ENSG00000157911	PEX10	peroxisomal biogenesis factor 10
chr1	2504250	2504650	401	*	0	8.55079	0	31.5061	3' UTR	1	2498647	2505528	6882	1	9651	ENST00000462379.1	5603	ENSG00000149527	PLCH2	phospholipase C eta 2
chr1	2525210	2525610	401	*	46.9116	0	31.6104	2.03265	Promoter (<=1kb)	1	2521261	2526187	4927	2	55229	ENST00000491212.1	577	ENSG00000157881	PANK4	pantothenate kinase 4 (inactive)
chr1	2527108	2527508	401	*	5.36133	9.16156	53.7376	23.3755	Promoter (<=1kb)	1	2521367	2526597	5231	2	55229	ENST00000514922.1	-511	ENSG00000157881	PANK4	pantothenate kinase 4 (inactive)
chr1	2556475	2556875	401	*	36.189	0.610771	11.0636	1.01633	Promoter (<=1kb)	1	2556557	2561535	4979	1	8764	ENST00000496064.5	0	ENSG00000157873	TNFRSF14	TNF receptor superfamily member 14
chr1	2585465	2585865	401	*	115.269	4.2754	143.827	5.08163	Promoter (<=1kb)	1	2586491	2589632	3142	1	127281	ENST00000493183.5	-626	ENSG00000157870	PRXL2B	peroxiredoxin like 2B
chr1	2634482	2634882	401	*	0	10.3831	0	31.5061	Promoter (1-2kb)	1	2590639	2633016	42378	2	79258	ENST00000378412.8	-1466	ENSG00000142606	MMEL1	membrane metalloendopeptidase like 1
chr1	2865152	2865552	401	*	1.34033	10.9939	0	34.5551	Distal Intergenic	1	2814056	2817767	3712	1	124903825	ENST00000664694.1	51096	ENSG00000287396	LOC124903825	uncharacterized LOC124903825
chr1	2877118	2877518	401	*	0	7.94002	14.2247	33.5387	Distal Intergenic	1	2814056	2817767	3712	1	124903825	ENST00000664694.1	63062	ENSG00000287396	LOC124903825	uncharacterized LOC124903825
chr1	2905986	2906386	401	*	0	22.5985	9.48311	44.7183	Distal Intergenic	1	2814056	2817767	3712	1	124903825	ENST00000664694.1	91930	ENSG00000287396	LOC124903825	uncharacterized LOC124903825
chr1	2927068	2927468	401	*	1.34033	15.88	0	48.7836	Distal Intergenic	1	3021467	3022903	1437	1	140625	ENST00000378404.4	-93999	ENSG00000169717	ACTRT2	actin related protein T2
chr1	2986182	2986582	401	*	50.9326	17.7124	0	7.11428	Distal Intergenic	1	3021467	3022903	1437	1	140625	ENST00000378404.4	-34885	ENSG00000169717	ACTRT2	actin related protein T2
chr1	2988264	2988664	401	*	26.8066	15.2693	102.734	6.09795	Distal Intergenic	1	3021467	3022903	1437	1	140625	ENST00000378404.4	-32803	ENSG00000169717	ACTRT2	actin related protein T2
chr1	3013979	3014379	401	*	2.68066	1.83231	34.7714	2.03265	Distal Intergenic	1	3021467	3022903	1437	1	140625	ENST00000378404.4	-7088	ENSG00000169717	ACTRT2	actin related protein T2
chr1	3031290	3031690	401	*	0	50.0832	3.16104	10.1633	Distal Intergenic	1	3021467	3022903	1437	1	140625	ENST00000378404.4	9823	ENSG00000169717	ACTRT2	actin related protein T2
chr1	3042439	3042839	401	*	0	84.8971	0	29.4734	Distal Intergenic	1	3059617	3061751	2135	2	124903827	ENST00000413472.5	18912	NA	LOC124903827	translation initiation factor IF-2-like
chr1	3098541	3098941	401	*	0	10.3831	1.58052	44.7183	Intron (ENST00000511072.5/63976, intron 1 of 15)	1	3127975	3128035	61	1	100422968	ENST00000635819.1	-29034	ENSG00000283572	MIR4251	microRNA 4251
chr1	3129143	3129543	401	*	2.68066	24.4308	36.3519	27.4408	Promoter (1-2kb)	1	3127975	3128035	61	1	100422968	ENST00000635819.1	1168	ENSG00000283572	MIR4251	microRNA 4251
chr1	3130734	3131134	401	*	0	3.05385	67.9623	9.14693	Promoter (2-3kb)	1	3127975	3128035	61	1	100422968	ENST00000635819.1	2759	ENSG00000283572	MIR4251	microRNA 4251
chr1	3218542	3218942	401	*	113.928	28.0955	34.7714	34.5551	Intron (ENST00000511072.5/63976, intron 2 of 15)	1	3237931	3433925	195995	1	63976	ENST00000512462.5	-18989	ENSG00000142611	PRDM16	PR/SET domain 16
chr1	3226922	3227322	401	*	0	63.5202	99.5726	60.9795	Intron (ENST00000511072.5/63976, intron 2 of 15)	1	3237931	3433925	195995	1	63976	ENST00000512462.5	-10609	ENSG00000142611	PRDM16	PR/SET domain 16
chr1	3227792	3228192	401	*	0	37.8678	0	19.3102	Intron (ENST00000511072.5/63976, intron 2 of 15)	1	3237931	3433925	195995	1	63976	ENST00000512462.5	-9739	ENSG00000142611	PRDM16	PR/SET domain 16
chr1	3272815	3273215	401	*	2.68066	32.9816	0	15.2449	Intron (ENST00000511072.5/63976, intron 3 of 15)	1	3244132	3386918	142787	1	63976	ENST00000463591.1	28683	ENSG00000142611	PRDM16	PR/SET domain 16
chr1	3314186	3314586	401	*	62.9956	32.9816	30.0298	13.2122	Intron (ENST00000511072.5/63976, intron 3 of 15)	1	3313052	3323149	10098	2	105378604	ENST00000669140.1	8563	NA	LOC105378604	uncharacterized LOC105378604
chr1	3317522	3317922	401	*	2.68066	6.71848	36.3519	11.1796	Intron (ENST00000511072.5/63976, intron 3 of 15)	1	3313052	3323149	10098	2	105378604	ENST00000669140.1	5227	NA	LOC105378604	uncharacterized LOC105378604
chr1	3352395	3352795	401	*	69.6972	4.88617	90.0895	5.08163	Intron (ENST00000511072.5/63976, intron 3 of 15)	1	3313052	3323149	10098	2	105378604	ENST00000669140.1	-29246	NA	LOC105378604	uncharacterized LOC105378604
chr1	3360573	3360973	401	*	13.4033	10.9939	39.513	12.1959	Intron (ENST00000511072.5/63976, intron 3 of 15)	1	3396491	3434293	37803	1	63976	ENST00000509860.1	-35518	ENSG00000142611	PRDM16	PR/SET domain 16
chr1	3366392	3366792	401	*	44.2309	3.66462	23.7078	1.01633	Intron (ENST00000511072.5/63976, intron 3 of 15)	1	3396491	3434293	37803	1	63976	ENST00000509860.1	-29699	ENSG00000142611	PRDM16	PR/SET domain 16
chr1	3370784	3371184	401	*	0	8.55079	0	34.5551	Intron (ENST00000511072.5/63976, intron 3 of 15)	1	3396491	3434293	37803	1	63976	ENST00000509860.1	-25307	ENSG00000142611	PRDM16	PR/SET domain 16
chr1	3388132	3388532	401	*	4.02099	49.4724	11.0636	46.751	Intron (ENST00000511072.5/63976, intron 4 of 15)	1	3396491	3434293	37803	1	63976	ENST00000509860.1	-7959	ENSG00000142611	PRDM16	PR/SET domain 16
chr1	3408090	3408490	401	*	8.04199	54.3586	0	21.3428	Intron (ENST00000511072.5/63976, intron 8 of 15)	1	3396491	3434293	37803	1	63976	ENST00000509860.1	11599	ENSG00000142611	PRDM16	PR/SET domain 16
chr1	3410932	3411332	401	*	0	4.88617	1.58052	46.751	Intron (ENST00000511072.5/63976, intron 8 of 15)	1	3424919	3434095	9177	1	63976	ENST00000378389.5	-13587	ENSG00000142611	PRDM16	PR/SET domain 16
chr1	3421045	3421445	401	*	1.34033	122.765	0	16.2612	Intron (ENST00000511072.5/63976, intron 12 of 15)	1	3424919	3434095	9177	1	63976	ENST00000378389.5	-3474	ENSG00000142611	PRDM16	PR/SET domain 16
chr1	3441098	3441498	401	*	61.6552	0.610771	22.1273	0	Distal Intergenic	1	3454665	3481113	26449	1	27237	ENST00000378378.9	-13167	ENSG00000130762	ARHGEF16	Rho guanine nucleotide exchange factor 16
chr1	3458459	3458859	401	*	13.4033	3.66462	91.6701	6.09795	Intron (ENST00000378378.9/27237, intron 1 of 14)	1	3454665	3481113	26449	1	27237	ENST00000378378.9	3794	ENSG00000130762	ARHGEF16	Rho guanine nucleotide exchange factor 16
chr1	3488626	3489026	401	*	13.4033	19.5447	15.8052	32.5224	3' UTR	1	3490312	3493486	3175	2	1953	ENST00000494257.1	4460	ENSG00000162591	MEGF6	multiple EGF like domains 6
chr1	3562185	3562585	401	*	25.4663	83.6756	41.0935	88.4203	Promoter (1-2kb)	1	3560695	3560790	96	2	693135	ENST00000385042.1	-1395	ENSG00000207776	MIR551A	microRNA 551a
chr1	3583069	3583469	401	*	9.38232	10.9939	1.58052	36.5877	Intron (ENST00000356575.9/1953, intron 3 of 36)	1	3560695	3560790	96	2	693135	ENST00000385042.1	-22279	ENSG00000207776	MIR551A	microRNA 551a
chr1	3597723	3598123	401	*	61.6552	1.22154	11.0636	4.0653	Intron (ENST00000356575.9/1953, intron 2 of 36)	1	3490562	3611277	120716	2	1953	ENST00000485002.6	13154	ENSG00000162591	MEGF6	multiple EGF like domains 6
chr1	3620453	3620853	401	*	1.34033	64.7417	22.1273	34.5551	Distal Intergenic	1	3622859	3624750	1892	2	1953	ENST00000702520.1	3897	ENSG00000162591	MEGF6	multiple EGF like domains 6
chr1	3623934	3624334	401	*	155.478	18.9339	327.167	6.09795	Promoter (<=1kb)	1	3622859	3624750	1892	2	1953	ENST00000702520.1	416	ENSG00000162591	MEGF6	multiple EGF like domains 6
chr1	3649383	3649783	401	*	14.7436	0	56.8987	0	Promoter (<=1kb)	1	3632213	3650026	17814	2	49856	ENST00000424367.5	243	ENSG00000116213	WRAP73	WD repeat containing, antisense to TP73
chr1	3764591	3764991	401	*	0	12.8262	1.58052	60.9795	Intron (ENST00000462521.2/148870, intron 8 of 11)	1	3772749	3775956	3208	1	388588	ENST00000642557.4	-7758	ENSG00000235169	SMIM1	small integral membrane protein 1 (Vel blood group)
chr1	3795355	3795755	401	*	103.206	0	97.9921	0	Promoter (<=1kb)	1	3778559	3796498	17940	2	57470	ENST00000378251.3	743	ENSG00000130764	LRRC47	leucine rich repeat containing 47
chr1	3796674	3797074	401	*	127.331	3.05385	74.2844	0	Promoter (<=1kb)	1	3778559	3796498	17940	2	57470	ENST00000378251.3	-176	ENSG00000130764	LRRC47	leucine rich repeat containing 47
chr1	3856288	3856688	401	*	68.3569	0.610771	112.217	5.08163	Promoter (<=1kb)	1	3813031	3857194	44164	2	9731	ENST00000674544.1	506	ENSG00000116198	CEP104	centrosomal protein 104
chr1	3857543	3857943	401	*	50.9326	2.44308	26.8688	0	Promoter (<=1kb)	1	3857600	3885429	27830	1	1677	ENST00000475969.5	0	ENSG00000169598	DFFB	DNA fragmentation factor subunit beta
chr1	3877593	3877993	401	*	10.7227	0	41.0935	8.13061	Intron (ENST00000338895.7/1677, intron 6 of 6)	1	3883507	3885429	1923	1	1677	ENST00000461150.1	-5514	ENSG00000169598	DFFB	DNA fragmentation factor subunit beta
chr1	4086205	4086605	401	*	0	17.7124	4.74155	45.7347	Distal Intergenic	1	3947144	3949024	1881	2	105376672	ENST00000671015.1	-137181	ENSG00000226374	LINC01345	long intergenic non-protein coding RNA 1345
chr1	4131076	4131476	401	*	0	32.9816	0	8.13061	Distal Intergenic	1	3947144	3949024	1881	2	105376672	ENST00000671015.1	-182052	ENSG00000226374	LINC01345	long intergenic non-protein coding RNA 1345
chr1	4132333	4132733	401	*	34.8486	4.2754	36.3519	17.2775	Distal Intergenic	1	3947144	3949024	1881	2	105376672	ENST00000671015.1	-183309	ENSG00000226374	LINC01345	long intergenic non-protein coding RNA 1345
chr1	4177767	4178167	401	*	2.68066	3.66462	56.8987	3.04898	Distal Intergenic	1	3947144	3949024	1881	2	105376672	ENST00000671015.1	-228743	ENSG00000226374	LINC01345	long intergenic non-protein coding RNA 1345
chr1	4358306	4358706	401	*	0	7.94002	4.74155	42.6857	Distal Intergenic	1	4412027	4424689	12663	1	284661	ENST00000635002.1	-53321	ENSG00000235054	LINC01777	long intergenic non-protein coding RNA 1777
chr1	4453276	4453676	401	*	1.34033	1.83231	0	38.6204	Distal Intergenic	1	4416311	4424689	8379	1	284661	ENST00000635642.1	36965	ENSG00000235054	LINC01777	long intergenic non-protein coding RNA 1777
chr1	4722811	4723211	401	*	0	11.6046	0	35.5714	Intron (ENST00000378191.5/55966, intron 2 of 5)	1	4711155	4712165	1011	1	55966	ENST00000466761.1	11656	ENSG00000196581	AJAP1	adherens junctions associated protein 1
chr1	4805232	4805632	401	*	0	0.610771	85.348	8.13061	Distal Intergenic	1	4711155	4712165	1011	1	55966	ENST00000466761.1	94077	ENSG00000196581	AJAP1	adherens junctions associated protein 1
chr1	4892725	4893125	401	*	14.7436	20.7662	145.408	1.01633	Distal Intergenic	1	4973381	4981568	8188	1	105376680	ENST00000641403.1	-80256	ENSG00000284674	LINC02781	long intergenic non-protein coding RNA 2781
chr1	4961080	4961480	401	*	0	7.94002	30.0298	7.11428	Distal Intergenic	1	4973381	4981568	8188	1	105376680	ENST00000641403.1	-11901	ENSG00000284674	LINC02781	long intergenic non-protein coding RNA 2781
chr1	5010211	5010611	401	*	0	1.83231	3.16104	60.9795	Distal Intergenic	1	4973381	4981568	8188	1	105376680	ENST00000641403.1	36830	ENSG00000284674	LINC02781	long intergenic non-protein coding RNA 2781
chr1	5056837	5057237	401	*	9.38232	5.49694	74.2844	8.13061	Distal Intergenic	1	5086459	5090899	4441	2	105376681	ENST00000443270.1	33662	NA	LINC02782	long intergenic non-protein coding RNA 2782
chr1	5166970	5167370	401	*	0	42.1432	0	11.1796	Distal Intergenic	1	5086459	5090899	4441	2	105376681	ENST00000443270.1	-76071	NA	LINC02782	long intergenic non-protein coding RNA 2782
chr1	5222157	5222557	401	*	0	19.5447	0	40.653	Distal Intergenic	1	5086459	5090899	4441	2	105376681	ENST00000443270.1	-131258	NA	LINC02782	long intergenic non-protein coding RNA 2782
chr1	5238297	5238697	401	*	28.147	10.9939	17.3857	29.4734	Distal Intergenic	1	5086459	5090899	4441	2	105376681	ENST00000443270.1	-147398	NA	LINC02782	long intergenic non-protein coding RNA 2782
chr1	5296479	5296879	401	*	0	33.5924	0	5.08163	Distal Intergenic	1	5490829	5492804	1976	2	105376686	ENST00000649109.1	195925	NA	LOC105376686	uncharacterized LOC105376686
chr1	5319353	5319753	401	*	0	0.610771	64.8012	0	Distal Intergenic	1	5490829	5492804	1976	2	105376686	ENST00000649109.1	173051	NA	LOC105376686	uncharacterized LOC105376686
chr1	5382089	5382489	401	*	0	3.66462	1.58052	37.6041	Distal Intergenic	1	5490829	5492804	1976	2	105376686	ENST00000649109.1	110315	NA	LOC105376686	uncharacterized LOC105376686
chr1	5430184	5430584	401	*	0	26.8739	0	61.9959	Distal Intergenic	1	5490829	5492804	1976	2	105376686	ENST00000649109.1	62220	NA	LOC105376686	uncharacterized LOC105376686
chr1	5458706	5459106	401	*	0	15.2693	0	52.8489	Distal Intergenic	1	5490829	5492804	1976	2	105376686	ENST00000649109.1	33698	NA	LOC105376686	uncharacterized LOC105376686
chr1	5603397	5603797	401	*	14.7436	32.3708	11.0636	12.1959	Intron (ENST00000637702.1/ENST00000637702.1, intron 1 of 2)	1	5489795	5493057	3263	2	105376686	ENST00000641860.1	-110340	NA	LOC105376686	uncharacterized LOC105376686
chr1	5632580	5632980	401	*	16.084	14.0477	0	45.7347	Intron (ENST00000637702.1/ENST00000637702.1, intron 1 of 2)	1	5489795	5493057	3263	2	105376686	ENST00000641860.1	-139523	NA	LOC105376686	uncharacterized LOC105376686
chr1	5749606	5750006	401	*	4.02099	14.0477	3.16104	45.7347	Intron (ENST00000701409.1/ENST00000701409.1, intron 2 of 3)	1	5862672	5862741	70	2	100616421	ENST00000582517.1	112735	ENSG00000264101	MIR4689	microRNA 4689
chr1	5862307	5862707	401	*	1.34033	0	52.1571	29.4734	Promoter (<=1kb)	1	5862672	5862741	70	2	100616421	ENST00000582517.1	34	ENSG00000264101	MIR4689	microRNA 4689
chr1	5937841	5938241	401	*	1.34033	0.610771	36.3519	0	Intron (ENST00000478423.6/261734, intron 7 of 25)	1	5886495	5905324	18830	2	261734	ENST00000466897.1	-32517	ENSG00000131697	NPHP4	nephrocystin 4
chr1	5993166	5993566	401	*	38.8696	1.22154	41.0935	9.14693	Promoter (<=1kb)	1	5992760	6086371	93612	1	8514	ENST00000462676.3	406	ENSG00000069424	KCNAB2	potassium voltage-gated channel subfamily A regulatory beta subunit 2
chr1	6033255	6033655	401	*	0	24.4308	3.16104	41.6694	Promoter (<=1kb)	1	6034283	6101179	66897	1	8514	ENST00000164247.5	-628	ENSG00000069424	KCNAB2	potassium voltage-gated channel subfamily A regulatory beta subunit 2
chr1	6066443	6066843	401	*	0	9.16156	0	84.355	Promoter (<=1kb)	1	6065753	6100023	34271	1	8514	ENST00000662363.1	690	ENSG00000069424	KCNAB2	potassium voltage-gated channel subfamily A regulatory beta subunit 2
chr1	6138401	6138801	401	*	2.68066	6.71848	48.9961	11.1796	Intron (ENST00000262450.8/26038, intron 15 of 41)	1	6105081	6144104	39024	2	26038	ENST00000462991.5	5303	ENSG00000116254	CHD5	chromodomain helicase DNA binding protein 5
chr1	6181970	6182370	401	*	18.7646	17.1016	47.4155	19.3102	Promoter (1-2kb)	1	6101787	6180321	78535	2	26038	ENST00000262450.8	-1649	ENSG00000116254	CHD5	chromodomain helicase DNA binding protein 5
chr1	6198573	6198973	401	*	404.78	0.610771	126.441	0	Promoter (<=1kb)	1	6186723	6199553	12831	2	6146	ENST00000465387.5	580	ENSG00000116251	RPL22	ribosomal protein L22
chr1	6209614	6210014	401	*	42.8906	0	22.1273	1.01633	Promoter (<=1kb)	1	6192930	6209389	16460	2	6146	ENST00000465335.1	-225	ENSG00000116251	RPL22	ribosomal protein L22
chr1	6238982	6239382	401	*	42.8906	4.88617	6.32207	16.2612	Promoter (1-2kb)	1	6237771	6239444	1674	1	148645	ENST00000429480.2	1211	NA	ICMT-DT	ICMT divergent transcript
chr1	6246511	6246911	401	*	44.2309	6.71848	36.3519	7.11428	Promoter (2-3kb)	1	6244179	6245578	1400	1	390992	ENST00000706530.1	2332	ENSG00000173673	HES3	hes family bHLH transcription factor 3
chr1	6276156	6276556	401	*	54.9536	0	42.674	0	Intron (ENST00000608083.5/11332, intron 8 of 8)	1	6247353	6261098	13746	2	387509	ENST00000377893.3	-15058	ENSG00000158292	GPR153	G protein-coupled receptor 153
chr1	6359464	6359864	401	*	50.9326	0	26.8688	0	Promoter (<=1kb)	1	6264273	6359344	95072	2	11332	ENST00000377842.7	-120	ENSG00000097021	ACOT7	acyl-CoA thioesterase 7
chr1	6379846	6380246	401	*	40.2099	10.9939	75.8649	4.0653	Intron (ENST00000608083.5/11332, intron 1 of 8)	1	6264273	6385813	121541	2	11332	ENST00000377855.6	5567	ENSG00000097021	ACOT7	acyl-CoA thioesterase 7
chr1	6385310	6385710	401	*	93.8232	0	61.6402	1.01633	Promoter (<=1kb)	1	6264273	6385813	121541	2	11332	ENST00000377855.6	103	ENSG00000097021	ACOT7	acyl-CoA thioesterase 7
chr1	6410280	6410680	401	*	2.68066	28.7062	0	40.653	Distal Intergenic	1	6413000	6419903	6904	2	54626	ENST00000377836.8	9223	ENSG00000069812	HES2	hes family bHLH transcription factor 2
chr1	6478493	6478893	401	*	0	9.77233	0	50.8163	Promoter (<=1kb)	1	6467270	6477658	10389	2	57449	ENST00000675123.1	-835	ENSG00000171680	PLEKHG5	pleckstrin homology and RhoGEF domain containing G5
chr1	6489971	6490371	401	*	26.8066	0.610771	60.0597	2.03265	Promoter (<=1kb)	1	6467122	6490570	23449	2	57449	ENST00000377725.5	199	ENSG00000171680	PLEKHG5	pleckstrin homology and RhoGEF domain containing G5
chr1	6491230	6491630	401	*	76.3989	2.44308	56.8987	9.14693	Promoter (<=1kb)	1	6467122	6491667	24546	2	57449	ENST00000377728.8	37	ENSG00000171680	PLEKHG5	pleckstrin homology and RhoGEF domain containing G5
chr1	6509240	6509640	401	*	33.5083	31.1493	9.48311	9.14693	Intron (ENST00000377740.5/57449, intron 1 of 21)	1	6467122	6506158	39037	2	57449	ENST00000673471.2	-3082	ENSG00000171680	PLEKHG5	pleckstrin homology and RhoGEF domain containing G5
chr1	6511584	6511984	401	*	45.5713	0	20.5467	4.0653	Intron (ENST00000377740.5/57449, intron 1 of 21)	1	6467122	6506158	39037	2	57449	ENST00000673471.2	-5426	ENSG00000171680	PLEKHG5	pleckstrin homology and RhoGEF domain containing G5
chr1	6554821	6555221	401	*	40.2099	0	58.4792	3.04898	Promoter (<=1kb)	1	6555307	6579755	24449	1	80835	ENST00000333172.11	-86	ENSG00000173662	TAS1R1	taste 1 receptor member 1
chr1	6568705	6569105	401	*	49.5923	18.3231	14.2247	12.1959	Promoter (1-2kb)	1	6570941	6579426	8486	1	80835	ENST00000411823.5	-1836	ENSG00000173662	TAS1R1	taste 1 receptor member 1
chr1	6579285	6579685	401	*	83.1006	1.22154	42.674	0	Promoter (<=1kb)	1	6579994	6589280	9287	1	3104	ENST00000377674.9	-309	ENSG00000204859	ZBTB48	zinc finger and BTB domain containing 48
chr1	6600269	6600669	401	*	105.886	0	101.153	5.08163	Promoter (<=1kb)	1	6593381	6599816	6436	2	9903	ENST00000496707.5	-453	ENSG00000162413	KLHL21	kelch like family member 21
chr1	6612543	6612943	401	*	176.924	0.610771	238.658	1.01633	Promoter (<=1kb)	1	6613731	6624030	10300	1	148479	ENST00000377648.5	-788	ENSG00000116273	PHF13	PHD finger protein 13
chr1	6625828	6626228	401	*	37.5293	0	52.1571	0	Promoter (<=1kb)	1	6625230	6633051	7822	1	90326	ENST00000472925.1	598	ENSG00000041988	THAP3	THAP domain containing 3
chr1	6661521	6661921	401	*	0	0	41.0935	0	Intron (ENST00000451196.5/55735, intron 3 of 7)	1	6652914	6668210	15297	2	55735	ENST00000469318.5	6289	ENSG00000007923	DNAJC11	DnaJ heat shock protein family (Hsp40) member C11
chr1	6700960	6701360	401	*	17.4243	0	52.1571	1.01633	Promoter (<=1kb)	1	6645800	6701802	56003	2	55735	ENST00000426784.1	442	ENSG00000007923	DNAJC11	DnaJ heat shock protein family (Hsp40) member C11
chr1	6709502	6709902	401	*	4.02099	43.9755	52.1571	14.2286	Distal Intergenic	1	6635113	6701924	66812	2	55735	ENST00000294401.11	-7578	ENSG00000007923	DNAJC11	DnaJ heat shock protein family (Hsp40) member C11
chr1	6730157	6730557	401	*	1.34033	40.3109	0	33.5387	Downstream (<=300bp)	1	6724673	6729993	5321	1	100505887	ENST00000654537.1	5484	NA	LINC01672	long intergenic non-protein coding RNA 1672
chr1	6735059	6735459	401	*	29.4873	2.44308	116.958	0	Distal Intergenic	1	6724673	6729993	5321	1	100505887	ENST00000654537.1	10386	NA	LINC01672	long intergenic non-protein coding RNA 1672
chr1	6749286	6749686	401	*	0	21.377	0	31.5061	Distal Intergenic	1	6724673	6729993	5321	1	100505887	ENST00000654537.1	24613	NA	LINC01672	long intergenic non-protein coding RNA 1672
chr1	6776199	6776599	401	*	8.04199	10.3831	1.58052	30.4898	Distal Intergenic	1	6783892	6784843	952	2	110841581	ENST00000442889.1	8244	NA	CAMTA1-DT	CAMTA1 divergent transcript
chr1	6786310	6786710	401	*	81.7602	9.77233	52.1571	10.1633	Promoter (<=1kb)	1	6785552	6887787	102236	1	23261	ENST00000461311.1	758	ENSG00000171735	CAMTA1	calmodulin binding transcription activator 1
chr1	6869786	6870186	401	*	37.5293	5.49694	6.32207	0	Intron (ENST00000490738.5/23261, intron 2 of 2)	1	6874056	6887842	13787	1	23261	ENST00000467267.1	-3870	ENSG00000171735	CAMTA1	calmodulin binding transcription activator 1
chr1	6920059	6920459	401	*	2.68066	84.8971	0	16.2612	Intron (ENST00000303635.12/23261, intron 3 of 22)	1	6874056	6887842	13787	1	23261	ENST00000467267.1	46003	ENSG00000171735	CAMTA1	calmodulin binding transcription activator 1
chr1	6994414	6994814	401	*	0	12.8262	1.58052	76.2244	Intron (ENST00000303635.12/23261, intron 3 of 22)	1	6874056	6887842	13787	1	23261	ENST00000467267.1	120358	ENSG00000171735	CAMTA1	calmodulin binding transcription activator 1
chr1	6998151	6998551	401	*	2.68066	0.610771	42.674	4.0653	Intron (ENST00000303635.12/23261, intron 3 of 22)	1	6874056	6887842	13787	1	23261	ENST00000467267.1	124095	ENSG00000171735	CAMTA1	calmodulin binding transcription activator 1
chr1	7015236	7015636	401	*	0	17.1016	0	29.4734	Intron (ENST00000303635.12/23261, intron 3 of 22)	1	6874056	6887842	13787	1	23261	ENST00000467267.1	141180	ENSG00000171735	CAMTA1	calmodulin binding transcription activator 1
chr1	7274787	7275187	401	*	0	0.610771	42.674	0	Intron (ENST00000303635.12/23261, intron 5 of 22)	1	7368942	7370270	1329	1	23261	ENST00000427317.1	-93755	ENSG00000171735	CAMTA1	calmodulin binding transcription activator 1
chr1	7299432	7299832	401	*	10.7227	1.83231	56.8987	0	Intron (ENST00000303635.12/23261, intron 5 of 22)	1	7368942	7370270	1329	1	23261	ENST00000427317.1	-69110	ENSG00000171735	CAMTA1	calmodulin binding transcription activator 1
chr1	7312652	7313052	401	*	14.7436	7.94002	53.7376	17.2775	Intron (ENST00000303635.12/23261, intron 5 of 22)	1	7368942	7370270	1329	1	23261	ENST00000427317.1	-55890	ENSG00000171735	CAMTA1	calmodulin binding transcription activator 1
chr1	7344007	7344407	401	*	0	4.88617	39.513	0	Intron (ENST00000303635.12/23261, intron 5 of 22)	1	7368942	7370270	1329	1	23261	ENST00000427317.1	-24535	ENSG00000171735	CAMTA1	calmodulin binding transcription activator 1
chr1	7418013	7418413	401	*	0	1.83231	37.9324	1.01633	Intron (ENST00000303635.12/23261, intron 5 of 22)	1	7441096	7441554	459	2	101928836	ENST00000440032.1	23141	NA	CAMTA1-AS1	CAMTA1 antisense RNA 1
chr1	7463327	7463727	401	*	17.4243	40.3109	3.16104	12.1959	Intron (ENST00000303635.12/23261, intron 5 of 22)	1	7441096	7441554	459	2	101928836	ENST00000440032.1	-21773	NA	CAMTA1-AS1	CAMTA1 antisense RNA 1
chr1	7491700	7492100	401	*	8.04199	0	44.2545	1.01633	Intron (ENST00000303635.12/23261, intron 6 of 22)	1	7441096	7441554	459	2	101928836	ENST00000440032.1	-50146	NA	CAMTA1-AS1	CAMTA1 antisense RNA 1
chr1	7506892	7507292	401	*	1.34033	32.3708	0	24.3918	Intron (ENST00000303635.12/23261, intron 6 of 22)	1	7441096	7441554	459	2	101928836	ENST00000440032.1	-65338	NA	CAMTA1-AS1	CAMTA1 antisense RNA 1
chr1	7606815	7607215	401	*	1.34033	0	0	45.7347	Intron (ENST00000303635.12/23261, intron 6 of 22)	1	7664285	7767830	103546	1	23261	ENST00000700419.1	-57070	ENSG00000171735	CAMTA1	calmodulin binding transcription activator 1
chr1	7612819	7613219	401	*	0	3.05385	1.58052	32.5224	Intron (ENST00000303635.12/23261, intron 6 of 22)	1	7664285	7767830	103546	1	23261	ENST00000700419.1	-51066	ENSG00000171735	CAMTA1	calmodulin binding transcription activator 1
chr1	7668147	7668547	401	*	48.2519	7.32925	7.90259	4.0653	Promoter (1-2kb)	1	7669759	7767736	97978	1	23261	ENST00000700420.1	-1212	ENSG00000171735	CAMTA1	calmodulin binding transcription activator 1
chr1	7771556	7771956	401	*	28.147	0	56.8987	1.01633	Promoter (<=1kb)	1	7771296	7781432	10137	1	9341	ENST00000054666.11	260	ENSG00000049245	VAMP3	vesicle associated membrane protein 3
chr1	7783191	7783591	401	*	41.5503	0	39.513	1.01633	Promoter (<=1kb)	1	7784291	7845177	60887	1	8863	ENST00000377532.8	-700	ENSG00000049246	PER3	period circadian regulator 3
chr1	7813133	7813533	401	*	2.68066	23.2093	41.0935	11.1796	Intron (ENST00000377532.8/8863, intron 13 of 21)	1	7803051	7810347	7297	1	8863	ENST00000463106.1	10082	ENSG00000049246	PER3	period circadian regulator 3
chr1	7856392	7856792	401	*	14.7436	5.49694	115.378	20.3265	Promoter (2-3kb)	1	7843083	7853512	10430	2	10911	ENST00000377516.6	-2880	ENSG00000049247	UTS2	urotensin 2
chr1	7885892	7886292	401	*	12.063	0	36.3519	2.03265	Distal Intergenic	1	7843083	7853512	10430	2	10911	ENST00000377516.6	-32380	ENSG00000049247	UTS2	urotensin 2
chr1	7916638	7917038	401	*	4.02099	17.1016	1.58052	59.9632	3' UTR	1	7921800	7935100	13301	2	3604	ENST00000474475.1	18062	ENSG00000049249	TNFRSF9	TNF receptor superfamily member 9
chr1	7941701	7942101	401	*	21.4453	20.1554	9.48311	31.5061	Promoter (<=1kb)	1	7915871	7940839	24969	2	3604	ENST00000377507.8	-862	ENSG00000049249	TNFRSF9	TNF receptor superfamily member 9
chr1	7994340	7994740	401	*	4.02099	0	45.835	0	Exon (ENST00000641354.1/124903834, exon 2 of 6)	1	7991134	8005312	14179	1	124903834	ENST00000641354.1	3206	NA	LOC124903834	uncharacterized LOC124903834
chr1	8026639	8027039	401	*	134.033	0	71.1233	0	Promoter (<=1kb)	1	8026738	8122702	95965	1	121832806	ENST00000445300.1	0	NA	ERRFI1-DT	ERRFI1 divergent transcript
chr1	8043023	8043423	401	*	38.8696	4.2754	56.8987	5.08163	Intron (ENST00000445300.1/121832806, intron 2 of 2)	1	8026738	8122702	95965	1	121832806	ENST00000445300.1	16285	NA	ERRFI1-DT	ERRFI1 divergent transcript
chr1	8084913	8085313	401	*	0	0	0	39.6367	Intron (ENST00000445300.1/121832806, intron 2 of 2)	1	8026738	8122702	95965	1	121832806	ENST00000445300.1	58175	NA	ERRFI1-DT	ERRFI1 divergent transcript
chr1	8090703	8091103	401	*	26.8066	6.10771	105.895	7.11428	Intron (ENST00000445300.1/121832806, intron 2 of 2)	1	8026738	8122702	95965	1	121832806	ENST00000445300.1	63965	NA	ERRFI1-DT	ERRFI1 divergent transcript
chr1	8121724	8122124	401	*	53.6133	0	52.1571	3.04898	Exon (ENST00000445300.1/121832806, exon 3 of 3)	1	8201518	8215207	13690	1	102724539	ENST00000670361.1	-79394	ENSG00000227634	LINC01714	long intergenic non-protein coding RNA 1714
chr1	8169502	8169902	401	*	44.2309	0	118.539	3.04898	Distal Intergenic	1	8201518	8215207	13690	1	102724539	ENST00000670361.1	-31616	ENSG00000227634	LINC01714	long intergenic non-protein coding RNA 1714
chr1	8197760	8198160	401	*	16.084	1.83231	55.3181	3.04898	Distal Intergenic	1	8201518	8215207	13690	1	102724539	ENST00000670361.1	-3358	ENSG00000227634	LINC01714	long intergenic non-protein coding RNA 1714
chr1	8229877	8230277	401	*	29.4873	2.44308	47.4155	21.3428	Distal Intergenic	1	8208672	8215210	6539	1	102724539	ENST00000452982.1	21205	ENSG00000227634	LINC01714	long intergenic non-protein coding RNA 1714
chr1	8238618	8239018	401	*	25.4663	0.610771	53.7376	0	Distal Intergenic	1	8208672	8215210	6539	1	102724539	ENST00000452982.1	29946	ENSG00000227634	LINC01714	long intergenic non-protein coding RNA 1714
chr1	8314940	8315633	694	*	61.6552	6.10771	90.0895	6.09795	Promoter (2-3kb)	1	8318114	8344165	26052	1	50651	ENST00000471889.7	-2481	ENSG00000162426	SLC45A1	solute carrier family 45 member 1
chr1	8343654	8344054	401	*	29.4873	14.0477	42.674	10.1633	3' UTR	1	8330428	8336109	5682	1	50651	ENST00000481265.1	13226	ENSG00000162426	SLC45A1	solute carrier family 45 member 1
chr1	8363505	8363905	401	*	33.5083	0	3.16104	1.01633	Promoter (<=1kb)	1	8355521	8362844	7324	2	473	ENST00000505225.1	-661	ENSG00000142599	RERE	arginine-glutamic acid dipeptide repeats
chr1	8423173	8423573	401	*	89.8022	0	229.175	1.01633	Promoter (<=1kb)	1	8365855	8423419	57565	2	473	ENST00000460659.5	0	ENSG00000142599	RERE	arginine-glutamic acid dipeptide repeats
chr1	8432006	8432406	401	*	5.36133	1.83231	48.9961	4.0653	Intron (ENST00000449895.5/102724552, intron 3 of 3)	1	8425638	8430041	4404	1	102724552	ENST00000444276.1	6368	NA	RERE-AS1	RERE antisense RNA 1
chr1	8525423	8525823	401	*	62.9956	0	15.8052	0	Promoter (<=1kb)	1	8352406	8525939	173534	2	473	ENST00000377464.5	116	ENSG00000142599	RERE	arginine-glutamic acid dipeptide repeats
chr1	8527667	8528067	401	*	20.105	2.44308	42.674	1.01633	Promoter (1-2kb)	1	8495151	8526039	30889	2	473	ENST00000507012.1	-1628	ENSG00000142599	RERE	arginine-glutamic acid dipeptide repeats
chr1	8576750	8577150	401	*	2.68066	0	41.0935	0	Intron (ENST00000337907.7/473, intron 5 of 23)	1	8541224	8590841	49618	2	473	ENST00000469251.1	13691	ENSG00000142599	RERE	arginine-glutamic acid dipeptide repeats
chr1	8634510	8634910	401	*	0	0	30.0298	0	Intron (ENST00000337907.7/473, intron 3 of 23)	1	8556476	8624380	67905	2	473	ENST00000514428.1	-10130	ENSG00000142599	RERE	arginine-glutamic acid dipeptide repeats
chr1	8686690	8687090	401	*	46.9116	0	9.48311	0	Intron (ENST00000337907.7/473, intron 2 of 23)	1	8656193	8703219	47027	2	473	ENST00000468247.1	16129	ENSG00000142599	RERE	arginine-glutamic acid dipeptide repeats
chr1	8708597	8708997	401	*	4.02099	1.22154	37.9324	6.09795	Intron (ENST00000337907.7/473, intron 2 of 23)	1	8656193	8703219	47027	2	473	ENST00000468247.1	-5378	ENSG00000142599	RERE	arginine-glutamic acid dipeptide repeats
chr1	8718982	8719382	401	*	1.34033	0	34.7714	1.01633	Intron (ENST00000337907.7/473, intron 2 of 23)	1	8655992	8724664	68673	2	473	ENST00000704050.1	5282	ENSG00000142599	RERE	arginine-glutamic acid dipeptide repeats
chr1	8720246	8720646	401	*	46.9116	4.88617	69.5428	9.14693	Intron (ENST00000337907.7/473, intron 2 of 23)	1	8655992	8724664	68673	2	473	ENST00000704050.1	4018	ENSG00000142599	RERE	arginine-glutamic acid dipeptide repeats
chr1	8816662	8817062	401	*	242.6	0.610771	41.0935	0	Promoter (<=1kb)	1	8436770	8817271	380502	2	473	ENST00000659924.1	209	ENSG00000142599	RERE	arginine-glutamic acid dipeptide repeats
chr1	8844380	8844780	401	*	42.8906	0	20.5467	1.01633	Intron (ENST00000656437.1/473, intron 1 of 18)	1	8361158	8848921	487764	2	473	ENST00000656437.1	4141	ENSG00000142599	RERE	arginine-glutamic acid dipeptide repeats
chr1	8943723	8944123	401	*	25.4663	0	52.1571	0	Promoter (1-2kb)	1	8945867	8967745	21879	1	765	ENST00000549778.5	-1744	ENSG00000131686	CA6	carbonic anhydrase 6
chr1	9017877	9018277	401	*	53.6133	15.88	96.4116	16.2612	Exon (ENST00000400906.2/155184, exon 5 of 12)	1	9002973	9026423	23451	2	155184	ENST00000400906.2	8146	ENSG00000197241	SLC2A7	solute carrier family 2 member 7
chr1	9029843	9030243	401	*	2.68066	4.2754	34.7714	11.1796	Distal Intergenic	1	9002973	9026423	23451	2	155184	ENST00000400906.2	-3420	ENSG00000197241	SLC2A7	solute carrier family 2 member 7
chr1	9087703	9088103	401	*	4.02099	27.4847	37.9324	15.2449	Promoter (<=1kb)	1	9047611	9088443	40833	2	6518	ENST00000464985.5	340	ENSG00000142583	SLC2A5	solute carrier family 2 member 5
chr1	9114451	9114851	401	*	4.02099	0	33.1909	9.14693	Intron (ENST00000377411.5/80045, intron 1 of 3)	1	9104532	9111370	6839	2	80045	ENST00000465853.1	-3081	ENSG00000180758	GPR157	G protein-coupled receptor 157
chr1	9128168	9128568	401	*	62.9956	0	36.3519	0	Promoter (<=1kb)	1	9111169	9128781	17613	2	80045	ENST00000466131.1	213	ENSG00000180758	GPR157	G protein-coupled receptor 157
chr1	9219077	9219477	401	*	1.34033	4.2754	39.513	16.2612	Distal Intergenic	1	9234774	9271337	36564	1	9563	ENST00000377403.7	-15297	ENSG00000049239	H6PD	hexose-6-phosphate dehydrogenase/glucose 1-dehydrogenase
chr1	9224826	9225226	401	*	0	41.5324	0	3.04898	Distal Intergenic	1	9234774	9271337	36564	1	9563	ENST00000377403.7	-9548	ENSG00000049239	H6PD	hexose-6-phosphate dehydrogenase/glucose 1-dehydrogenase
chr1	9233352	9233752	401	*	22.7856	6.10771	60.0597	3.04898	Promoter (1-2kb)	1	9234774	9271337	36564	1	9563	ENST00000377403.7	-1022	ENSG00000049239	H6PD	hexose-6-phosphate dehydrogenase/glucose 1-dehydrogenase
chr1	9293796	9294196	401	*	72.3779	0	67.9623	15.2449	Promoter (<=1kb)	1	9294528	9356497	61970	1	80176	ENST00000450402.1	-332	ENSG00000171621	SPSB1	splA/ryanodine receptor domain and SOCS box containing 1
chr1	9302843	9303243	401	*	32.168	0.610771	4.74155	0	Intron (ENST00000328089.11/80176, intron 1 of 2)	1	9294528	9356497	61970	1	80176	ENST00000450402.1	8315	ENSG00000171621	SPSB1	splA/ryanodine receptor domain and SOCS box containing 1
chr1	9317741	9318141	401	*	48.2519	0	20.5467	0	Intron (ENST00000328089.11/80176, intron 1 of 2)	1	9294528	9356497	61970	1	80176	ENST00000450402.1	23213	ENSG00000171621	SPSB1	splA/ryanodine receptor domain and SOCS box containing 1
chr1	9387444	9387844	401	*	12.063	24.4308	42.674	35.5714	Distal Intergenic	1	9355707	9367575	11869	1	80176	ENST00000377399.2	31737	ENSG00000171621	SPSB1	splA/ryanodine receptor domain and SOCS box containing 1
chr1	9394078	9394478	401	*	1.34033	4.2754	0	40.653	Distal Intergenic	1	9426975	9428916	1942	2	100506022	ENST00000641507.1	34438	ENSG00000284693	LINC02606	long intergenic non-protein coding RNA 2606
chr1	9397121	9397521	401	*	10.7227	31.1493	0	20.3265	Distal Intergenic	1	9426975	9428916	1942	2	100506022	ENST00000641507.1	31395	ENSG00000284693	LINC02606	long intergenic non-protein coding RNA 2606
chr1	9416960	9417360	401	*	1.34033	35.4247	0	30.4898	Distal Intergenic	1	9426975	9428916	1942	2	100506022	ENST00000641507.1	11556	ENSG00000284693	LINC02606	long intergenic non-protein coding RNA 2606
chr1	9425362	9425762	401	*	0	1.83231	3.16104	36.5877	Exon (ENST00000641325.1/100506022, exon 2 of 2)	1	9426975	9428916	1942	2	100506022	ENST00000641507.1	3154	ENSG00000284693	LINC02606	long intergenic non-protein coding RNA 2606
chr1	9429017	9429417	401	*	52.2729	0	50.5766	0	Promoter (<=1kb)	1	9425094	9429075	3982	2	100506022	ENST00000641325.1	0	ENSG00000284693	LINC02606	long intergenic non-protein coding RNA 2606
chr1	9437925	9438325	401	*	34.8486	4.2754	4.74155	3.04898	Promoter (2-3kb)	1	9426649	9440564	13916	2	100506022	ENST00000641940.1	2239	ENSG00000284693	LINC02606	long intergenic non-protein coding RNA 2606
chr1	9453661	9454061	401	*	0	36.6462	0	1.01633	Distal Intergenic	1	9426649	9440564	13916	2	100506022	ENST00000641940.1	-13097	ENSG00000284693	LINC02606	long intergenic non-protein coding RNA 2606
chr1	9495051	9495451	401	*	58.9746	4.2754	12.6441	11.1796	Distal Intergenic	1	9539465	9585173	45709	1	84275	ENST00000302692.7	-44014	ENSG00000171612	SLC25A33	solute carrier family 25 member 33
chr1	9540058	9540458	401	*	53.6133	0	30.0298	0	Promoter (<=1kb)	1	9539465	9585173	45709	1	84275	ENST00000302692.7	593	ENSG00000171612	SLC25A33	solute carrier family 25 member 33
chr1	9545090	9545490	401	*	12.063	0	61.6402	0	Intron (ENST00000302692.7/84275, intron 1 of 6)	1	9539465	9585173	45709	1	84275	ENST00000302692.7	5625	ENSG00000171612	SLC25A33	solute carrier family 25 member 33
chr1	9587756	9588156	401	*	44.2309	15.2693	158.052	11.1796	Promoter (<=1kb)	1	9588911	9614877	25967	1	199953	ENST00000340381.11	-755	ENSG00000188807	TMEM201	transmembrane protein 201
chr1	9626608	9627008	401	*	29.4873	6.10771	18.9662	4.0653	Promoter (2-3kb)	1	9629889	9715673	85785	1	5293	ENST00000698706.1	-2881	ENSG00000171608	PIK3CD	phosphatidylinositol-4,5-bisphosphate 3-kinase catalytic subunit delta
chr1	9627425	9627825	401	*	24.126	15.2693	75.8649	25.4081	Promoter (2-3kb)	1	9629889	9715673	85785	1	5293	ENST00000698706.1	-2064	ENSG00000171608	PIK3CD	phosphatidylinositol-4,5-bisphosphate 3-kinase catalytic subunit delta
chr1	9640194	9640594	401	*	2.68066	50.694	33.1909	1.01633	Intron (ENST00000698706.1/5293, intron 2 of 4)	1	9629973	9715554	85582	1	5293	ENST00000698707.1	10221	ENSG00000171608	PIK3CD	phosphatidylinositol-4,5-bisphosphate 3-kinase catalytic subunit delta
chr1	9687737	9688137	401	*	83.1006	3.05385	28.4493	5.08163	Promoter (<=1kb)	1	9688176	9691946	3771	1	5293	ENST00000484851.1	-39	ENSG00000171608	PIK3CD	phosphatidylinositol-4,5-bisphosphate 3-kinase catalytic subunit delta
chr1	9700723	9701123	401	*	1.34033	10.9939	1.58052	39.6367	Intron (ENST00000698706.1/5293, intron 3 of 4)	1	9710198	9727232	17035	1	5293	ENST00000361110.6	-9075	ENSG00000171608	PIK3CD	phosphatidylinositol-4,5-bisphosphate 3-kinase catalytic subunit delta
chr1	9792699	9793099	401	*	38.8696	1.22154	1.58052	0	Intron (ENST00000377298.9/22883, intron 1 of 18)	1	9729027	9823669	94643	2	22883	ENST00000650348.1	30570	ENSG00000171603	CLSTN1	calsyntenin 1
chr1	9835684	9836084	401	*	52.2729	0	12.6441	4.0653	Distal Intergenic	1	9729028	9823984	94957	2	22883	ENST00000361311.4	-11700	ENSG00000171603	CLSTN1	calsyntenin 1
chr1	9882416	9882816	401	*	49.5923	2.44308	0	1.01633	Intron (ENST00000377263.6/56998, intron 2 of 5)	1	9850659	9878176	27518	2	56998	ENST00000377256.1	-4240	ENSG00000178585	CTNNBIP1	catenin beta interacting protein 1
chr1	9909402	9909802	401	*	215.793	1.22154	167.535	0	Promoter (<=1kb)	1	9848276	9910269	61994	2	56998	ENST00000377263.6	467	ENSG00000178585	CTNNBIP1	catenin beta interacting protein 1
chr1	9917096	9917496	401	*	0	0.610771	37.9324	0	Distal Intergenic	1	9850109	9910336	60228	2	56998	ENST00000400904.7	-6760	ENSG00000178585	CTNNBIP1	catenin beta interacting protein 1
chr1	9928712	9929112	401	*	6.70166	0	30.0298	0	3' UTR	1	9930261	9932180	1920	2	84328	ENST00000471853.1	3068	ENSG00000162441	LZIC	leucine zipper and CTNNBIP1 domain containing
chr1	9930017	9930417	401	*	34.8486	0	86.9285	0	Promoter (1-2kb)	1	9930261	9932180	1920	2	84328	ENST00000471853.1	1763	ENSG00000162441	LZIC	leucine zipper and CTNNBIP1 domain containing
chr1	9943477	9943877	401	*	60.3149	0	41.0935	0	Promoter (<=1kb)	1	9943488	9972503	29016	1	64802	ENST00000492735.1	0	ENSG00000173614	NMNAT1	nicotinamide nucleotide adenylyltransferase 1
chr1	9976184	9976584	401	*	0	0.610771	61.6402	3.04898	Intron (ENST00000403197.5/64802, intron 3 of 4)	1	9981052	9985501	4450	1	64802	ENST00000496751.1	-4468	ENSG00000173614	NMNAT1	nicotinamide nucleotide adenylyltransferase 1
chr1	10005716	10006116	401	*	5.36133	5.49694	47.4155	20.3265	Intron (ENST00000315901.4/116362, intron 2 of 4)	1	9997228	10016021	18794	1	116362	ENST00000294435.8	8488	ENSG00000162444	RBP7	retinol binding protein 7
chr1	10032230	10032630	401	*	138.054	0.610771	77.4454	0	Promoter (<=1kb)	1	10032832	10180367	147536	1	10277	ENST00000253251.12	-202	ENSG00000130939	UBE4B	ubiquitination factor E4B
chr1	10033774	10034174	401	*	96.5039	1.22154	93.2506	3.04898	Promoter (<=1kb)	1	10033274	10073118	39845	1	10277	ENST00000377153.5	500	ENSG00000130939	UBE4B	ubiquitination factor E4B
chr1	10074607	10075007	401	*	38.8696	1.22154	23.7078	0	Intron (ENST00000253251.12/10277, intron 2 of 26)	1	10100861	10103185	2325	1	10277	ENST00000462658.1	-25854	ENSG00000130939	UBE4B	ubiquitination factor E4B
chr1	10107019	10107419	401	*	34.8486	0	12.6441	0	Exon (ENST00000672724.1/10277, exon 8 of 29)	1	10100861	10103185	2325	1	10277	ENST00000462658.1	6158	ENSG00000130939	UBE4B	ubiquitination factor E4B
chr1	10127877	10128277	401	*	0	0	48.9961	0	Promoter (<=1kb)	1	10128339	10145599	17261	1	10277	ENST00000466379.1	-62	ENSG00000130939	UBE4B	ubiquitination factor E4B
chr1	10179808	10180208	401	*	52.2729	0	9.48311	0	Promoter (<=1kb)	1	10179016	10179950	935	1	10277	ENST00000465408.1	792	ENSG00000130939	UBE4B	ubiquitination factor E4B
chr1	10180312	10180712	401	*	18.7646	0	30.0298	0	Promoter (1-2kb)	1	10179016	10179950	935	1	10277	ENST00000465408.1	1296	ENSG00000130939	UBE4B	ubiquitination factor E4B
chr1	10194172	10194572	401	*	89.8022	4.2754	48.9961	12.1959	Distal Intergenic	1	10179016	10179950	935	1	10277	ENST00000465408.1	15156	ENSG00000130939	UBE4B	ubiquitination factor E4B
chr1	10210013	10210413	401	*	62.9956	0	22.1273	0	Promoter (<=1kb)	1	10210570	10308597	98028	1	23095	ENST00000377093.9	-157	ENSG00000054523	KIF1B	kinesin family member 1B
chr1	10218230	10218630	401	*	53.6133	1.83231	9.48311	0	Intron (ENST00000377093.9/23095, intron 1 of 20)	1	10211616	10381603	169988	1	23095	ENST00000377086.5	6614	ENSG00000054523	KIF1B	kinesin family member 1B
chr1	10224168	10224568	401	*	1.34033	1.22154	39.513	2.03265	Intron (ENST00000377093.9/23095, intron 1 of 20)	1	10230764	10306757	75994	1	23095	ENST00000377083.5	-6196	ENSG00000054523	KIF1B	kinesin family member 1B
chr1	10257542	10257942	401	*	22.7856	0	42.674	0	Intron (ENST00000377093.9/23095, intron 3 of 20)	1	10278558	10282383	3826	1	23095	ENST00000495136.1	-20616	ENSG00000054523	KIF1B	kinesin family member 1B
chr1	10282117	10282517	401	*	1.34033	0	30.0298	0	Promoter (<=1kb)	1	10282400	10292122	9723	1	23095	ENST00000696507.1	0	ENSG00000054523	KIF1B	kinesin family member 1B
chr1	10302946	10303346	401	*	33.5083	7.32925	82.1869	0	3' UTR	1	10282450	10292334	9885	1	23095	ENST00000497835.1	20496	ENSG00000054523	KIF1B	kinesin family member 1B
chr1	10399712	10400112	401	*	201.05	0	170.696	0	Promoter (<=1kb)	1	10399632	10413251	13620	1	5226	ENST00000460189.1	80	ENSG00000142657	PGD	phosphogluconate dehydrogenase
chr1	10472009	10472409	401	*	85.7812	0	60.0597	0	Promoter (<=1kb)	1	10472288	10536572	64285	1	5195	ENST00000472851.1	0	ENSG00000142655	PEX14	peroxisomal biogenesis factor 14
chr1	10474267	10474667	401	*	67.0166	0	55.3181	4.0653	Promoter (<=1kb)	1	10474950	10630758	155809	1	5195	ENST00000356607.9	-283	ENSG00000142655	PEX14	peroxisomal biogenesis factor 14
chr1	10475282	10475682	401	*	75.0586	0	67.9623	0	Promoter (<=1kb)	1	10474982	10623286	148305	1	5195	ENST00000491661.2	300	ENSG00000142655	PEX14	peroxisomal biogenesis factor 14
chr1	10490438	10490838	401	*	45.5713	0	9.48311	0	Intron (ENST00000472851.1/5195, intron 1 of 3)	1	10474982	10623286	148305	1	5195	ENST00000491661.2	15456	ENSG00000142655	PEX14	peroxisomal biogenesis factor 14
chr1	10554906	10555306	401	*	0	0	102.734	7.11428	Intron (ENST00000356607.9/5195, intron 3 of 8)	1	10535888	10536289	402	1	5195	ENST00000492696.1	19018	ENSG00000142655	PEX14	peroxisomal biogenesis factor 14
chr1	10598669	10599069	401	*	44.2309	0.610771	3.16104	1.01633	Intron (ENST00000356607.9/5195, intron 3 of 8)	1	10642082	10645076	2995	2	54897	ENST00000447850.3	46007	ENSG00000130940	CASZ1	castor zinc finger 1
chr1	10615035	10615435	401	*	5.36133	0.610771	33.1909	0	Intron (ENST00000356607.9/5195, intron 4 of 8)	1	10642082	10645076	2995	2	54897	ENST00000447850.3	29641	ENSG00000130940	CASZ1	castor zinc finger 1
chr1	10685406	10685806	401	*	72.3779	8.55079	30.0298	3.04898	Intron (ENST00000377022.8/54897, intron 4 of 20)	1	10660737	10693912	33176	2	54897	ENST00000478728.2	8106	ENSG00000130940	CASZ1	castor zinc finger 1
chr1	10693245	10693645	401	*	67.0166	17.1016	77.4454	30.4898	Promoter (<=1kb)	1	10660737	10693912	33176	2	54897	ENST00000478728.2	267	ENSG00000130940	CASZ1	castor zinc finger 1
chr1	10699740	10700140	401	*	2.68066	34.2032	11.0636	10.1633	Intron (ENST00000377022.8/54897, intron 3 of 20)	1	10652984	10694479	41496	2	54897	ENST00000496432.6	-5261	ENSG00000130940	CASZ1	castor zinc finger 1
chr1	10709377	10709777	401	*	81.7602	23.2093	110.636	25.4081	Intron (ENST00000377022.8/54897, intron 2 of 20)	1	10704196	10705575	1380	2	54897	ENST00000472814.1	-3802	ENSG00000130940	CASZ1	castor zinc finger 1
chr1	10721233	10721633	401	*	5.36133	64.1309	0	23.3755	Intron (ENST00000377022.8/54897, intron 2 of 20)	1	10704196	10705575	1380	2	54897	ENST00000472814.1	-15658	ENSG00000130940	CASZ1	castor zinc finger 1
chr1	10728458	10728858	401	*	42.8906	6.10771	28.4493	10.1633	Intron (ENST00000377022.8/54897, intron 2 of 20)	1	10704196	10705575	1380	2	54897	ENST00000472814.1	-22883	ENSG00000130940	CASZ1	castor zinc finger 1
chr1	10753926	10754326	401	*	0	20.7662	3.16104	37.6041	Intron (ENST00000377022.8/54897, intron 2 of 20)	1	10636604	10796646	160043	2	54897	ENST00000377022.8	42320	ENSG00000130940	CASZ1	castor zinc finger 1
chr1	10774774	10775174	401	*	41.5503	32.9816	31.6104	68.0938	Intron (ENST00000377022.8/54897, intron 1 of 20)	1	10636604	10796646	160043	2	54897	ENST00000377022.8	21472	ENSG00000130940	CASZ1	castor zinc finger 1
chr1	10778167	10778567	401	*	10.7227	149.028	15.8052	29.4734	Intron (ENST00000377022.8/54897, intron 1 of 20)	1	10636604	10796646	160043	2	54897	ENST00000377022.8	18079	ENSG00000130940	CASZ1	castor zinc finger 1
chr1	10795164	10795564	401	*	95.1635	6.71848	99.5726	15.2449	Promoter (1-2kb)	1	10636604	10796646	160043	2	54897	ENST00000377022.8	1082	ENSG00000130940	CASZ1	castor zinc finger 1
chr1	10806888	10807288	401	*	0	40.9216	0	44.7183	Distal Intergenic	1	10647213	10796650	149438	2	54897	ENST00000344008.5	-10238	ENSG00000130940	CASZ1	castor zinc finger 1
chr1	10809084	10809484	401	*	10.7227	43.9755	11.0636	14.2286	Distal Intergenic	1	10647213	10796650	149438	2	54897	ENST00000344008.5	-12434	ENSG00000130940	CASZ1	castor zinc finger 1
chr1	10834150	10834550	401	*	5.36133	46.4186	18.9662	20.3265	Distal Intergenic	1	10647213	10796650	149438	2	54897	ENST00000344008.5	-37500	ENSG00000130940	CASZ1	castor zinc finger 1
chr1	10848862	10849262	401	*	0	38.4786	0	18.2939	Distal Intergenic	1	10647213	10796650	149438	2	54897	ENST00000344008.5	-52212	ENSG00000130940	CASZ1	castor zinc finger 1
chr1	10852889	10853289	401	*	20.105	3.66462	0	51.8326	Distal Intergenic	1	10647213	10796650	149438	2	54897	ENST00000344008.5	-56239	ENSG00000130940	CASZ1	castor zinc finger 1
chr1	10854954	10855354	401	*	0	53.7478	0	11.1796	Distal Intergenic	1	10647213	10796650	149438	2	54897	ENST00000344008.5	-58304	ENSG00000130940	CASZ1	castor zinc finger 1
chr1	10867437	10867837	401	*	81.7602	28.0955	66.3818	15.2449	Distal Intergenic	1	10647213	10796650	149438	2	54897	ENST00000344008.5	-70787	ENSG00000130940	CASZ1	castor zinc finger 1
chr1	10890076	10890476	401	*	4.02099	10.3831	42.674	11.1796	Distal Intergenic	1	10946475	10947870	1396	2	148345	ENST00000468348.1	57394	ENSG00000175262	C1orf127	chromosome 1 open reading frame 127
chr1	10907113	10907513	401	*	10.7227	21.377	0	43.702	Distal Intergenic	1	10946475	10947870	1396	2	148345	ENST00000468348.1	40357	ENSG00000175262	C1orf127	chromosome 1 open reading frame 127
chr1	10945429	10945829	401	*	13.4033	20.7662	53.7376	26.4245	Promoter (2-3kb)	1	10946475	10947870	1396	2	148345	ENST00000468348.1	2041	ENSG00000175262	C1orf127	chromosome 1 open reading frame 127
chr1	10960130	10960530	401	*	32.168	3.05385	80.6064	8.13061	Intron (ENST00000418570.6/148345, intron 1 of 7)	1	10946473	10964201	17729	2	148345	ENST00000418570.6	3671	ENSG00000175262	C1orf127	chromosome 1 open reading frame 127
chr1	10974082	10974482	401	*	29.4873	15.2693	26.8688	10.1633	Promoter (1-2kb)	1	10946730	10976215	29486	2	148345	ENST00000520253.1	1733	ENSG00000175262	C1orf127	chromosome 1 open reading frame 127
chr1	10980477	10980877	401	*	80.4199	3.05385	60.0597	3.04898	Promoter (1-2kb)	1	10946475	10982076	35602	2	148345	ENST00000377004.9	1199	ENSG00000175262	C1orf127	chromosome 1 open reading frame 127
chr1	11012594	11012994	401	*	72.3779	0	33.1909	0	Promoter (<=1kb)	1	11012622	11023248	10627	1	23435	ENST00000629725.2	0	ENSG00000120948	TARDBP	TAR DNA binding protein
chr1	11058677	11059077	401	*	75.0586	0	58.4792	0	Promoter (<=1kb)	1	11056011	11058873	2863	2	6723	ENST00000465788.1	0	ENSG00000116649	SRM	spermidine synthase
chr1	11060191	11060591	401	*	45.5713	1.22154	42.674	2.03265	Promoter (<=1kb)	1	11056011	11060020	4010	2	6723	ENST00000459997.1	-171	ENSG00000116649	SRM	spermidine synthase
chr1	11099092	11099492	401	*	54.9536	0	26.8688	0	Promoter (<=1kb)	1	11099430	11102105	2676	1	105376736	ENST00000435388.3	0	ENSG00000230337	EXOSC10-AS1	EXOSC10 antisense RNA 1
chr1	11261963	11262363	401	*	91.1425	0	52.1571	0	Promoter (<=1kb)	1	11106590	11262514	155925	2	2475	ENST00000703118.1	151	ENSG00000198793	MTOR	mechanistic target of rapamycin kinase
chr1	11273351	11273751	401	*	38.8696	0	28.4493	0	Promoter (<=1kb)	1	11273528	11295164	21637	1	29914	ENST00000376804.2	0	ENSG00000120942	UBIAD1	UbiA prenyltransferase domain containing 1
chr1	11285756	11286156	401	*	5.36133	0	33.1909	0	3' UTR	1	11273934	11296049	22116	1	29914	ENST00000483738.1	11822	ENSG00000120942	UBIAD1	UbiA prenyltransferase domain containing 1
chr1	11312191	11312591	401	*	32.168	7.32925	14.2247	7.11428	Exon (ENST00000641979.1/105376737, exon 3 of 4)	1	11311734	11319093	7360	2	105376737	ENST00000641979.1	6502	NA	LOC105376737	uncharacterized LOC105376737
chr1	11324441	11324841	401	*	38.8696	6.71848	0	14.2286	Distal Intergenic	1	11311734	11319093	7360	2	105376737	ENST00000641979.1	-5348	NA	LOC105376737	uncharacterized LOC105376737
chr1	11350221	11350621	401	*	52.2729	12.8262	15.8052	19.3102	Distal Intergenic	1	11311734	11319093	7360	2	105376737	ENST00000641979.1	-31128	NA	LOC105376737	uncharacterized LOC105376737
chr1	11406514	11406914	401	*	6.70166	26.8739	0	30.4898	Distal Intergenic	1	11479155	11537551	58397	1	57540	ENST00000294484.7	-72241	ENSG00000204624	DISP3	dispatched RND transporter family member 3
chr1	11407780	11408180	401	*	20.105	1.22154	52.1571	6.09795	Distal Intergenic	1	11479155	11537551	58397	1	57540	ENST00000294484.7	-70975	ENSG00000204624	DISP3	dispatched RND transporter family member 3
chr1	11420774	11421174	401	*	0	7.94002	3.16104	35.5714	Distal Intergenic	1	11479155	11537551	58397	1	57540	ENST00000294484.7	-57981	ENSG00000204624	DISP3	dispatched RND transporter family member 3
chr1	11480360	11480760	401	*	32.168	29.317	0	14.2286	Promoter (1-2kb)	1	11479166	11481960	2795	1	57540	ENST00000423056.2	1194	ENSG00000204624	DISP3	dispatched RND transporter family member 3
chr1	11488494	11488894	401	*	0	17.7124	56.8987	0	Intron (ENST00000294484.7/57540, intron 1 of 20)	1	11479166	11481960	2795	1	57540	ENST00000423056.2	9328	ENSG00000204624	DISP3	dispatched RND transporter family member 3
chr1	11609500	11609900	401	*	40.2099	8.55079	39.513	44.7183	Promoter (<=1kb)	1	11609468	11613358	3891	1	101929181	ENST00000453135.2	32	ENSG00000235643	LINC01647	long intergenic non-protein coding RNA 1647
chr1	11681835	11682235	401	*	34.8486	0	20.5467	6.09795	Promoter (<=1kb)	1	11674480	11681148	6669	2	10459	ENST00000376692.9	-687	ENSG00000116670	MAD2L2	mitotic arrest deficient 2 like 2
chr1	11692985	11693385	401	*	10.7227	15.2693	36.3519	16.2612	Promoter (1-2kb)	1	11675147	11691811	16665	2	10459	ENST00000697274.1	-1174	ENSG00000116670	MAD2L2	mitotic arrest deficient 2 like 2
chr1	11736097	11736497	401	*	79.0796	1.22154	39.513	1.01633	Promoter (<=1kb)	1	11736117	11750326	14210	1	57085	ENST00000476512.5	0	ENSG00000177674	AGTRAP	angiotensin II receptor associated protein
chr1	11784926	11785326	401	*	9.38232	6.71848	93.2506	2.03265	Promoter (<=1kb)	1	11785171	11787955	2785	1	284498	ENST00000475041.1	0	ENSG00000215910	C1orf167	chromosome 1 open reading frame 167
chr1	11805341	11805741	401	*	52.2729	0	83.7675	0	Promoter (<=1kb)	1	11785723	11805413	19691	2	4524	ENST00000376592.6	0	ENSG00000177000	MTHFR	methylenetetrahydrofolate reductase
chr1	11908658	11909058	401	*	67.0166	0	37.9324	0	Promoter (<=1kb)	1	11908152	11908271	120	1	26829	ENST00000362477.1	506	ENSG00000199347	RNU5E-1	RNA, U5E small nuclear 1
chr1	11924338	11924738	401	*	49.5923	0	104.314	1.01633	Promoter (1-2kb)	1	11920183	11926403	6221	2	90231	ENST00000616327.1	1665	ENSG00000116685	KIAA2013	KIAA2013
chr1	11935305	11935705	401	*	96.5039	0	1.58052	4.0653	Promoter (<=1kb)	1	11934743	11957943	23201	1	5351	ENST00000429000.6	562	ENSG00000083444	PLOD1	procollagen-lysine,2-oxoglutarate 5-dioxygenase 1
chr1	11980590	11981375	786	*	92.4829	0	67.9623	2.03265	Promoter (<=1kb)	1	11980446	11992594	12149	1	9927	ENST00000675781.1	144	ENSG00000116688	MFN2	mitofusin 2
chr1	12019771	12020171	401	*	45.5713	0.610771	26.8688	0	Promoter (<=1kb)	1	12019498	12032045	12548	1	60672	ENST00000235332.6	273	ENSG00000116691	MIIP	migration and invasion inhibitory protein
chr1	12065972	12066372	401	*	0	37.8678	0	7.11428	Promoter (2-3kb)	1	12063470	12143117	79648	1	943	ENST00000514649.5	2502	ENSG00000120949	TNFRSF8	TNF receptor superfamily member 8
chr1	12077920	12078320	401	*	8.04199	25.0416	36.3519	18.2939	Exon (ENST00000364265.1/ENST00000364265.1, exon 1 of 1)	1	12063470	12143117	79648	1	943	ENST00000514649.5	14450	ENSG00000120949	TNFRSF8	TNF receptor superfamily member 8
chr1	12104389	12104789	401	*	45.5713	112.993	0	27.4408	5' UTR	1	12125899	12144207	18309	1	943	ENST00000413146.6	-21110	ENSG00000120949	TNFRSF8	TNF receptor superfamily member 8
chr1	12113323	12113723	401	*	18.7646	32.3708	86.9285	30.4898	Intron (ENST00000263932.7/943, intron 7 of 14)	1	12125899	12144207	18309	1	943	ENST00000413146.6	-12176	ENSG00000120949	TNFRSF8	TNF receptor superfamily member 8
chr1	12115385	12115785	401	*	1.34033	20.7662	36.3519	24.3918	3' UTR	1	12125899	12144207	18309	1	943	ENST00000413146.6	-10114	ENSG00000120949	TNFRSF8	TNF receptor superfamily member 8
chr1	12149835	12150235	401	*	34.8486	16.4908	14.2247	15.2449	Distal Intergenic	1	12166943	12167038	96	1	102465836	ENST00000622420.1	-16708	ENSG00000283789	MIR7846	microRNA 7846
chr1	12167525	12167925	401	*	26.8066	16.4908	64.8012	5.08163	Promoter (<=1kb)	1	12167003	12209228	42226	1	7133	ENST00000492361.1	522	ENSG00000028137	TNFRSF1B	TNF receptor superfamily member 1B
chr1	12177704	12178104	401	*	54.9536	0	11.0636	0	Intron (ENST00000376259.7/7133, intron 1 of 9)	1	12167003	12209228	42226	1	7133	ENST00000492361.1	10701	ENSG00000028137	TNFRSF1B	TNF receptor superfamily member 1B
chr1	12178476	12178876	401	*	62.9956	3.05385	12.6441	0	Intron (ENST00000376259.7/7133, intron 1 of 9)	1	12167003	12209228	42226	1	7133	ENST00000492361.1	11473	ENSG00000028137	TNFRSF1B	TNF receptor superfamily member 1B
chr1	12369052	12369452	401	*	33.5083	0	15.8052	0	Promoter (1-2kb)	1	12367670	12512047	144378	1	55187	ENST00000543710.5	1382	ENSG00000048707	VPS13D	vacuolar protein sorting 13 homolog D
chr1	12381917	12382317	401	*	24.126	0	44.2545	0	Promoter (<=1kb)	1	12382996	12509030	126035	1	55187	ENST00000645371.1	-679	ENSG00000048707	VPS13D	vacuolar protein sorting 13 homolog D
chr1	12436033	12436433	401	*	29.4873	0	18.9662	7.11428	Intron (ENST00000620676.6/55187, intron 65 of 69)	1	12409838	12416827	6990	1	55187	ENST00000481484.1	26195	ENSG00000048707	VPS13D	vacuolar protein sorting 13 homolog D
chr1	12523182	12523582	401	*	0	21.9877	0	53.8653	Promoter (2-3kb)	1	12525716	12529291	3576	1	105376744	ENST00000689998.2	-2134	NA	LINC02766	long intergenic non-protein coding RNA 2766
chr1	12540144	12540544	401	*	36.189	2.44308	42.674	14.2286	Distal Intergenic	1	12527724	12528420	697	1	105376744	ENST00000416696.1	12420	NA	LINC02766	long intergenic non-protein coding RNA 2766
chr1	12547571	12547971	401	*	2.68066	7.94002	1.58052	34.5551	Distal Intergenic	1	12527724	12528420	697	1	105376744	ENST00000416696.1	19847	NA	LINC02766	long intergenic non-protein coding RNA 2766
chr1	12549058	12549458	401	*	37.5293	10.9939	33.1909	3.04898	Distal Intergenic	1	12527724	12528420	697	1	105376744	ENST00000416696.1	21334	NA	LINC02766	long intergenic non-protein coding RNA 2766
chr1	12593118	12593518	401	*	2.68066	7.94002	56.8987	29.4734	Promoter (2-3kb)	1	12578718	12596308	17591	2	9249	ENST00000430996.2	2790	ENSG00000162496	DHRS3	dehydrogenase/reductase 3
chr1	12616109	12616509	401	*	130.012	40.3109	113.797	5.08163	Promoter (<=1kb)	1	12579768	12616696	36929	2	9249	ENST00000482265.1	187	ENSG00000162496	DHRS3	dehydrogenase/reductase 3
chr1	12617187	12617587	401	*	97.8442	4.88617	15.8052	20.3265	Promoter (<=1kb)	1	12568392	12616795	48404	2	9249	ENST00000464917.5	-392	ENSG00000162496	DHRS3	dehydrogenase/reductase 3
chr1	12666109	12666509	401	*	5.36133	0	52.1571	11.1796	Exon (ENST00000376221.2/343066, exon 4 of 4)	1	12644085	12667076	22992	1	343066	ENST00000376221.2	22024	ENSG00000204518	AADACL4	arylacetamide deacetylase like 4
chr1	12686605	12687005	401	*	0	2.44308	47.4155	10.1633	Distal Intergenic	1	12716110	12728760	12651	1	126767	ENST00000359318.8	-29105	ENSG00000188984	AADACL3	arylacetamide deacetylase like 3
chr1	12691264	12691664	401	*	30.8276	12.2154	0	2.03265	Distal Intergenic	1	12716110	12728760	12651	1	126767	ENST00000359318.8	-24446	ENSG00000188984	AADACL3	arylacetamide deacetylase like 3
chr1	13407694	13408094	401	*	1.34033	2.44308	30.0298	2.03265	Promoter (2-3kb)	1	13410450	13421328	10879	1	645425	ENST00000602960.2	-2356	ENSG00000204478	PRAMEF20	PRAME family member 20
chr1	13475845	13476245	401	*	4.02099	1.22154	0	32.5224	3' UTR	1	13513220	13516270	3051	1	107984918	ENST00000563570.1	-36975	ENSG00000259961	LOC107984918	uncharacterized LOC107984918
chr1	13535384	13535784	401	*	0	5.49694	0	33.5387	Distal Intergenic	1	13474973	13514003	39031	2	126755	ENST00000376085.4	-21381	ENSG00000162494	LRRC38	leucine rich repeat containing 38
chr1	13692384	13692784	401	*	4.02099	1.83231	0	37.6041	Distal Intergenic	1	13696070	13696199	130	2	124900446	ENST00000517276.1	3415	ENSG00000253085	LOC124900446	small Cajal body-specific RNA 11
chr1	13699344	13699744	401	*	29.4873	9.77233	11.0636	20.3265	Promoter (<=1kb)	1	13700188	13825079	124892	1	7799	ENST00000311066.10	-444	ENSG00000116731	PRDM2	PR/SET domain 2
chr1	13711810	13712210	401	*	0	11.6046	47.4155	0	Intron (ENST00000311066.10/7799, intron 1 of 9)	1	13704855	13825079	120225	1	7799	ENST00000235372.11	6955	ENSG00000116731	PRDM2	PR/SET domain 2
chr1	13749792	13750192	401	*	30.8276	1.22154	25.2883	1.01633	Promoter (<=1kb)	1	13749436	13823419	73984	1	7799	ENST00000505823.5	356	ENSG00000116731	PRDM2	PR/SET domain 2
chr1	13788750	13789150	401	*	0	0	37.9324	5.08163	Intron (ENST00000311066.10/7799, intron 8 of 9)	1	13771726	13778463	6738	1	7799	ENST00000487453.1	17024	ENSG00000116731	PRDM2	PR/SET domain 2
chr1	14334333	14334733	401	*	17.4243	6.10771	195.984	4.0653	Intron (ENST00000636203.1/23254, intron 2 of 16)	1	14348947	14351324	2378	2	105376762	ENST00000661309.1	16591	ENSG00000234593	KAZN-AS1	KAZN antisense RNA 1
chr1	14338857	14339257	401	*	1.34033	12.2154	99.5726	15.2449	Exon (ENST00000666654.1/105376762, exon 7 of 7)	1	14348947	14351324	2378	2	105376762	ENST00000661309.1	12067	ENSG00000234593	KAZN-AS1	KAZN antisense RNA 1
chr1	14419585	14419985	401	*	4.02099	3.05385	34.7714	11.1796	Promoter (<=1kb)	1	14338825	14419973	81149	2	105376762	ENST00000666654.1	0	ENSG00000234593	KAZN-AS1	KAZN antisense RNA 1
chr1	14437549	14437949	401	*	24.126	2.44308	53.7376	19.3102	Intron (ENST00000636203.1/23254, intron 2 of 16)	1	14390655	14419973	29319	2	105376762	ENST00000670776.1	-17576	ENSG00000234593	KAZN-AS1	KAZN antisense RNA 1
chr1	14442960	14443360	401	*	0	32.3708	0	1.01633	Intron (ENST00000636203.1/23254, intron 2 of 16)	1	14390655	14419973	29319	2	105376762	ENST00000670776.1	-22987	ENSG00000234593	KAZN-AS1	KAZN antisense RNA 1
chr1	14510561	14510961	401	*	38.8696	3.66462	34.7714	0	Intron (ENST00000636203.1/23254, intron 2 of 16)	1	14598685	15118043	519359	1	23254	ENST00000376030.7	-87724	ENSG00000189337	KAZN	kazrin, periplakin interacting protein
chr1	14529365	14529765	401	*	1.34033	26.8739	33.1909	16.2612	Intron (ENST00000636203.1/23254, intron 2 of 16)	1	14598685	15118043	519359	1	23254	ENST00000376030.7	-68920	ENSG00000189337	KAZN	kazrin, periplakin interacting protein
chr1	14573235	14573635	401	*	6.70166	10.9939	0	43.702	Intron (ENST00000636203.1/23254, intron 2 of 16)	1	14598685	15118043	519359	1	23254	ENST00000376030.7	-25050	ENSG00000189337	KAZN	kazrin, periplakin interacting protein
chr1	14679005	14679405	401	*	0	0.610771	47.4155	8.13061	Intron (ENST00000636203.1/23254, intron 3 of 16)	1	14598717	15065797	467081	1	23254	ENST00000503743.5	80288	ENSG00000189337	KAZN	kazrin, periplakin interacting protein
chr1	14699397	14699797	401	*	0	34.2032	0	0	Intron (ENST00000636203.1/23254, intron 3 of 16)	1	14598717	15065797	467081	1	23254	ENST00000503743.5	100680	ENSG00000189337	KAZN	kazrin, periplakin interacting protein
chr1	14944827	14945227	401	*	29.4873	0	1.58052	1.01633	Promoter (<=1kb)	1	14945919	15065797	119879	1	23254	ENST00000400797.3	-692	ENSG00000189337	KAZN	kazrin, periplakin interacting protein
chr1	15088996	15089396	401	*	105.886	5.49694	0	37.6041	Intron (ENST00000636203.1/23254, intron 10 of 16)	1	15111869	15152458	40590	2	200197	ENST00000404665.4	63062	ENSG00000175147	TMEM51-AS1	TMEM51 antisense RNA 1
chr1	15117319	15117719	401	*	33.5083	1.83231	33.1909	16.2612	3' UTR	1	15111869	15152458	40590	2	200197	ENST00000404665.4	34739	ENSG00000175147	TMEM51-AS1	TMEM51 antisense RNA 1
chr1	15139549	15139949	401	*	34.8486	0.610771	1.58052	1.01633	Intron (ENST00000310916.6/200197, intron 1 of 5)	1	15111869	15152458	40590	2	200197	ENST00000404665.4	12509	ENSG00000175147	TMEM51-AS1	TMEM51 antisense RNA 1
chr1	15206655	15207055	401	*	156.819	0	72.7038	0	Intron (ENST00000428417.5/55092, intron 1 of 2)	1	15236521	15398328	161808	1	114827	ENST00000683790.1	-29466	ENSG00000142621	FHAD1	forkhead associated phosphopeptide binding domain 1
chr1	15207381	15207781	401	*	146.096	0	85.348	0	Intron (ENST00000428417.5/55092, intron 1 of 2)	1	15236521	15398328	161808	1	114827	ENST00000683790.1	-28740	ENSG00000142621	FHAD1	forkhead associated phosphopeptide binding domain 1
chr1	15245003	15245403	401	*	67.0166	14.6585	3.16104	10.1633	Promoter (1-2kb)	1	15247223	15398328	151106	1	114827	ENST00000688493.1	-1820	ENSG00000142621	FHAD1	forkhead associated phosphopeptide binding domain 1
chr1	15255500	15255900	401	*	0	2.44308	0	33.5387	Intron (ENST00000683790.1/114827, intron 2 of 33)	1	15251785	15397529	145745	1	114827	ENST00000375998.8	3715	ENSG00000142621	FHAD1	forkhead associated phosphopeptide binding domain 1
chr1	15263113	15263513	401	*	1.34033	4.88617	50.5766	9.14693	Intron (ENST00000683790.1/114827, intron 2 of 33)	1	15251785	15397529	145745	1	114827	ENST00000375998.8	11328	ENSG00000142621	FHAD1	forkhead associated phosphopeptide binding domain 1
chr1	15275476	15275876	401	*	32.168	6.10771	14.2247	2.03265	Intron (ENST00000683790.1/114827, intron 3 of 33)	1	15287045	15289641	2597	1	114827	ENST00000462113.1	-11169	ENSG00000142621	FHAD1	forkhead associated phosphopeptide binding domain 1
chr1	15296490	15296890	401	*	38.8696	6.71848	39.513	9.14693	Exon (ENST00000683790.1/114827, exon 5 of 34)	1	15305761	15330059	24299	1	114827	ENST00000375996.6	-8871	ENSG00000142621	FHAD1	forkhead associated phosphopeptide binding domain 1
chr1	15329466	15329866	401	*	54.9536	3.66462	77.4454	6.09795	Promoter (2-3kb)	1	15327120	15397516	70397	1	114827	ENST00000471347.5	2346	ENSG00000142621	FHAD1	forkhead associated phosphopeptide binding domain 1
chr1	15336872	15337272	401	*	68.3569	0.610771	47.4155	12.1959	Intron (ENST00000683790.1/114827, intron 14 of 33)	1	15341761	15384558	42798	1	114827	ENST00000444385.5	-4489	ENSG00000142621	FHAD1	forkhead associated phosphopeptide binding domain 1
chr1	15343326	15343726	401	*	32.168	9.16156	41.0935	7.11428	Promoter (<=1kb)	1	15326680	15343876	17197	2	101927417	ENST00000428747.1	150	ENSG00000233485	FHAD1-AS1	FHAD1 antisense RNA 1
chr1	15383886	15384286	401	*	45.5713	0.610771	4.74155	5.08163	Promoter (<=1kb)	1	15383377	15397529	14153	1	114827	ENST00000472086.1	509	ENSG00000142621	FHAD1	forkhead associated phosphopeptide binding domain 1
chr1	15410500	15410900	401	*	36.189	0.610771	47.4155	0	Promoter (<=1kb)	1	15410265	15429081	18817	1	79180	ENST00000445566.1	235	ENSG00000142634	EFHD2	EF-hand domain family member D2
chr1	15446788	15447188	401	*	0	7.94002	33.1909	8.13061	3' UTR	1	15440350	15446654	6305	1	11330	ENST00000483406.1	6438	ENSG00000162438	CTRC	chymotrypsin C
chr1	15479334	15479734	401	*	0	17.1016	34.7714	43.702	Promoter (2-3kb)	1	15476465	15482357	5893	1	51032	ENST00000422901.1	2869	ENSG00000215704	CELA2B	chymotrypsin like elastase 2B
chr1	15489372	15489772	401	*	0	4.2754	9.48311	33.5387	Intron (ENST00000375910.8/51032, intron 7 of 7)	1	15485861	15491395	5535	1	51032	ENST00000488764.1	3511	ENSG00000215704	CELA2B	chymotrypsin like elastase 2B
chr1	15602897	15603297	401	*	65.6762	0	71.1233	0	Promoter (<=1kb)	1	15586136	15603626	17491	2	124903854	ENST00000428945.1	329	NA	LOC124903854	uncharacterized LOC124903854
chr1	15631611	15632011	401	*	0	0	37.9324	0	Promoter (1-2kb)	1	15630425	15649823	19399	1	84301	ENST00000483899.1	1186	ENSG00000197312	DDI2	DNA damage inducible 1 homolog 2
chr1	15644449	15644849	401	*	48.2519	0.610771	0	1.01633	Intron (ENST00000480945.6/84301, intron 6 of 9)	1	15651836	15656985	5150	1	84301	ENST00000548451.1	-6987	ENSG00000197312	DDI2	DNA damage inducible 1 homolog 2
chr1	15683865	15684265	401	*	87.1215	0	178.599	1.01633	Promoter (<=1kb)	1	15684320	15734769	50450	1	23207	ENST00000375799.8	-55	ENSG00000116786	PLEKHM2	pleckstrin homology and RUN domain containing M2
chr1	15743111	15743511	401	*	0	6.10771	33.1909	29.4734	Promoter (<=1kb)	1	15742547	15744580	2034	1	388595	ENST00000465575.1	564	ENSG00000162460	TMEM82	transmembrane protein 82
chr1	15833812	15834212	401	*	73.7182	0	42.674	1.01633	Promoter (1-2kb)	1	15836095	15928557	92463	1	23013	ENST00000673875.1	-1883	ENSG00000065526	SPEN	spen family transcriptional repressor
chr1	15848658	15849058	401	*	57.6343	0.610771	63.2207	2.03265	Promoter (<=1kb)	1	15834474	15848147	13674	2	729614	ENST00000317122.2	-511	ENSG00000179743	SPEN-AS1	SPEN antisense RNA 1
chr1	15890152	15890552	401	*	2.68066	0.610771	34.7714	0	Intron (ENST00000673875.1/23013, intron 4 of 11)	1	15876576	15920906	44331	1	23013	ENST00000442985.1	13576	ENSG00000065526	SPEN	spen family transcriptional repressor
chr1	15976570	15976970	401	*	44.2309	0	50.5766	3.04898	Promoter (<=1kb)	1	15941871	15976132	34262	2	7709	ENST00000375733.6	-438	ENSG00000116809	ZBTB17	zinc finger and BTB domain containing 17
chr1	16015910	16016310	401	*	13.4033	11.6046	31.6104	12.1959	Promoter (1-2kb)	1	16015374	16017825	2452	2	27129	ENST00000463576.5	1515	ENSG00000173641	HSPB7	heat shock protein family B (small) member 7
chr1	16017617	16018017	401	*	109.907	0	48.9961	15.2449	Promoter (<=1kb)	1	16015374	16017825	2452	2	27129	ENST00000463576.5	0	ENSG00000173641	HSPB7	heat shock protein family B (small) member 7
chr1	16030621	16031021	401	*	12.063	21.9877	26.8688	36.5877	Exon (ENST00000464764.5/1187, exon 19 of 24)	1	16026839	16030075	3237	1	1187	ENST00000491433.1	3782	ENSG00000186510	CLCNKA	chloride voltage-gated channel Ka
chr1	16100420	16100820	401	*	24.126	8.55079	6.32207	37.6041	Distal Intergenic	1	16057769	16073651	15883	2	348487	ENST00000375662.5	-26769	ENSG00000185519	FAM131C	family with sequence similarity 131 member C
chr1	16106791	16107191	401	*	44.2309	0.610771	4.74155	3.04898	Distal Intergenic	1	16133013	16133562	550	2	1969	ENST00000462805.1	26371	ENSG00000142627	EPHA2	EPH receptor A2
chr1	16114850	16115250	401	*	22.7856	1.83231	53.7376	6.09795	Distal Intergenic	1	16133013	16133562	550	2	1969	ENST00000462805.1	18312	ENSG00000142627	EPHA2	EPH receptor A2
chr1	16167169	16167569	401	*	73.7182	16.4908	1.58052	32.5224	Distal Intergenic	1	16124337	16156069	31733	2	1969	ENST00000358432.8	-11100	ENSG00000142627	EPHA2	EPH receptor A2
chr1	16174461	16174861	401	*	62.9956	1.22154	41.0935	8.13061	Distal Intergenic	1	16124337	16156069	31733	2	1969	ENST00000358432.8	-18392	ENSG00000142627	EPHA2	EPH receptor A2
chr1	16176191	16176591	401	*	99.1845	6.71848	105.895	4.0653	Distal Intergenic	1	16124337	16156069	31733	2	1969	ENST00000358432.8	-20122	ENSG00000142627	EPHA2	EPH receptor A2
chr1	16207312	16207712	401	*	65.6762	0	61.6402	0	Promoter (<=1kb)	1	16197854	16207011	9158	2	128272	ENST00000478117.5	-301	ENSG00000142632	ARHGEF19	Rho guanine nucleotide exchange factor 19
chr1	16210232	16210632	401	*	32.168	10.3831	69.5428	9.14693	Promoter (2-3kb)	1	16197854	16212652	14799	2	128272	ENST00000270747.8	2020	ENSG00000142632	ARHGEF19	Rho guanine nucleotide exchange factor 19
chr1	16240207	16240607	401	*	1.34033	30.5385	4.74155	1.01633	Distal Intergenic	1	16231692	16237183	5492	2	79363	ENST00000375599.8	-3024	ENSG00000132881	CPLANE2	ciliogenesis and planar polarity effector complex subunit 2
chr1	16247688	16248088	401	*	13.4033	0	39.513	0	3' UTR	1	16251082	16253427	2346	2	54455	ENST00000456164.5	5339	ENSG00000037637	FBXO42	F-box protein 42
chr1	16285415	16285997	583	*	1.34033	0	52.1571	15.2449	Intron (ENST00000375592.8/54455, intron 4 of 9)	1	16292314	16315367	23054	2	54455	ENST00000478089.1	29370	ENSG00000037637	FBXO42	F-box protein 42
chr1	16351701	16352101	401	*	54.9536	0	53.7376	0	Promoter (<=1kb)	1	16246840	16352480	105641	2	54455	ENST00000375592.8	379	ENSG00000037637	FBXO42	F-box protein 42
chr1	16367597	16367997	401	*	72.3779	0	39.513	0	Promoter (<=1kb)	1	16367711	16395273	27563	1	26099	ENST00000472461.1	0	ENSG00000055070	SZRD1	SUZ RNA binding domain containing 1
chr1	16369247	16369647	401	*	22.7856	0	79.0259	0	Promoter (1-2kb)	1	16367711	16395273	27563	1	26099	ENST00000472461.1	1536	ENSG00000055070	SZRD1	SUZ RNA binding domain containing 1
chr1	16385875	16386275	401	*	42.8906	0	143.827	4.0653	Intron (ENST00000475078.1/26099, intron 2 of 2)	1	16387117	16403974	16858	2	374955	ENST00000491418.5	17699	ENSG00000187144	SPATA21	spermatogenesis associated 21
chr1	16426080	16426480	401	*	0	45.8078	0	4.0653	Intron (ENST00000466212.5/374955, intron 3 of 16)	1	16425097	16431371	6275	2	374955	ENST00000612240.1	4891	ENSG00000187144	SPATA21	spermatogenesis associated 21
chr1	16441052	16441452	401	*	72.3779	0	56.8987	2.03265	Promoter (<=1kb)	1	16440772	16459008	18237	1	55707	ENST00000513161.1	280	ENSG00000157191	NECAP2	NECAP endocytosis associated 2
chr1	16612412	16612812	401	*	210.432	7.32925	75.8649	2.03265	Promoter (<=1kb)	1	16562319	16613487	51169	2	55672	ENST00000430580.6	675	ENSG00000219481	NBPF1	NBPF member 1
chr1	16613870	16614649	780	*	242.6	15.2693	181.76	24.3918	Promoter (<=1kb)	1	16599589	16613562	13974	2	55672	ENST00000599069.5	-308	ENSG00000219481	NBPF1	NBPF member 1
chr1	16643961	16644361	401	*	203.73	6.10771	244.98	1.01633	Promoter (<=1kb)	1	16625375	16644672	19298	2	84809	ENST00000635081.1	311	ENSG00000291072	CROCCP2	CROCC pseudogene 2
chr1	16685836	16686236	401	*	58.9746	5.49694	11.0636	13.2122	Exon (ENST00000419267.1/ENST00000419267.1, exon 1 of 1)	1	16687339	16692309	4971	2	284729	ENST00000414828.1	6073	NA	ESPNP	espin pseudogene
chr1	16694371	16694771	401	*	115.269	13.437	36.3519	17.2775	Promoter (2-3kb)	1	16687339	16692309	4971	2	284729	ENST00000414828.1	-2062	NA	ESPNP	espin pseudogene
chr1	16703509	16703909	401	*	84.4409	5.49694	52.1571	7.11428	Promoter (1-2kb)	1	16701546	16705594	4049	1	124903858	ENST00000624517.1	1963	NA	LOC124903858	uncharacterized LOC124903858
chr1	16708539	16708939	401	*	18.7646	17.1016	6.32207	35.5714	Promoter (1-2kb)	1	16706924	16710619	3696	2	284729	ENST00000492551.2	1680	NA	ESPNP	espin pseudogene
chr1	16712685	16713085	401	*	49.5923	4.2754	23.7078	17.2775	Promoter (2-3kb)	1	16706924	16710619	3696	2	284729	ENST00000492551.2	-2066	NA	ESPNP	espin pseudogene
chr1	16728234	16728634	401	*	60.3149	30.5385	50.5766	32.5224	Distal Intergenic	1	16692280	16720157	27878	2	284729	ENST00000270691.9	-8077	NA	ESPNP	espin pseudogene
chr1	16896590	16896990	401	*	104.546	2.44308	55.3181	0	Promoter (<=1kb)	1	16895980	16896143	164	1	26870	ENST00000384278.1	610	ENSG00000207005	RNU1-2	RNA, U1 small nuclear 2
chr1	16903741	16904141	401	*	61.6552	0.610771	58.4792	0	Intron (ENST00000466256.6/9696, intron 1 of 8)	1	16895980	16896143	164	1	26870	ENST00000384278.1	7761	ENSG00000207005	RNU1-2	RNA, U1 small nuclear 2
chr1	16921832	16922232	401	*	65.6762	1.22154	61.6402	3.04898	Promoter (<=1kb)	1	16921931	16972964	51034	1	9696	ENST00000375541.10	0	ENSG00000058453	CROCC	ciliary rootlet coiled-coil, rootletin
chr1	16927013	16927413	401	*	97.8442	2.44308	26.8688	7.11428	Promoter (2-3kb)	1	16930135	16946405	16271	1	9696	ENST00000492631.5	-2722	ENSG00000058453	CROCC	ciliary rootlet coiled-coil, rootletin
chr1	16980905	16981305	401	*	4.02099	9.77233	30.0298	7.11428	Promoter (<=1kb)	1	16975662	16980632	4971	2	4237	ENST00000476788.5	-273	ENSG00000117122	MFAP2	microfibril associated protein 2
chr1	17010903	17011303	401	*	79.0796	0	83.7675	1.01633	Promoter (<=1kb)	1	17005068	17011757	6690	2	23400	ENST00000617114.5	454	ENSG00000159363	ATP13A2	ATPase cation transporting 13A2
chr1	17045246	17045646	401	*	4.02099	0	42.674	2.03265	Promoter (<=1kb)	1	17023973	17045219	21247	2	6390	ENST00000491274.5	-27	ENSG00000117118	SDHB	succinate dehydrogenase complex iron sulfur subunit B
chr1	17053533	17053933	401	*	105.886	0.610771	58.4792	1.01633	Promoter (<=1kb)	1	17022608	17054007	31400	2	6390	ENST00000485515.5	74	ENSG00000117118	SDHB	succinate dehydrogenase complex iron sulfur subunit B
chr1	17084727	17085127	401	*	16.084	32.3708	9.48311	15.2449	Promoter (1-2kb)	1	17067786	17083426	15641	2	11240	ENST00000466151.1	-1301	ENSG00000117115	PADI2	peptidyl arginine deiminase 2
chr1	17097987	17098387	401	*	44.2309	5.49694	61.6402	1.01633	Intron (ENST00000375486.9/11240, intron 3 of 15)	1	17067786	17083426	15641	2	11240	ENST00000466151.1	-14561	ENSG00000117115	PADI2	peptidyl arginine deiminase 2
chr1	17106110	17106510	401	*	2.68066	9.77233	1.58052	33.5387	Intron (ENST00000375486.9/11240, intron 1 of 15)	1	17079031	17119435	40405	2	11240	ENST00000375481.1	12925	ENSG00000117115	PADI2	peptidyl arginine deiminase 2
chr1	17179124	17179524	401	*	1.34033	85.5079	61.6402	21.3428	Distal Intergenic	1	17189783	17197617	7835	1	400743	ENST00000412427.1	-10259	ENSG00000204362	LINC02783	long intergenic non-protein coding RNA 2783
chr1	17191805	17192205	401	*	71.0376	10.9939	33.1909	11.1796	Promoter (2-3kb)	1	17189789	17196387	6599	1	400743	ENST00000634972.1	2016	ENSG00000204362	LINC02783	long intergenic non-protein coding RNA 2783
chr1	17230535	17230935	401	*	1.34033	6.10771	4.74155	47.7673	Exon (ENST00000375471.5/29943, exon 10 of 16)	1	17223487	17226158	2672	1	29943	ENST00000483501.1	7048	ENSG00000142623	PADI1	peptidyl arginine deiminase 1
chr1	17241240	17241640	401	*	34.8486	24.4308	12.6441	52.8489	Promoter (1-2kb)	1	17239632	17246004	6373	1	29943	ENST00000460293.1	1608	ENSG00000142623	PADI1	peptidyl arginine deiminase 1
chr1	17274679	17275079	401	*	1.34033	3.05385	42.674	7.11428	Promoter (2-3kb)	1	17277889	17277975	87	1	100616188	ENST00000582732.1	-2810	ENSG00000266634	MIR3972	microRNA 3972
chr1	17302532	17302932	401	*	8.04199	3.66462	48.9961	0	Distal Intergenic	1	17308195	17334796	26602	1	23569	ENST00000375453.5	-5263	ENSG00000159339	PADI4	peptidyl arginine deiminase 4
chr1	17315052	17315452	401	*	0	62.9094	0	33.5387	Intron (ENST00000375453.5/23569, intron 1 of 3)	1	17308197	17364004	55808	1	23569	ENST00000375448.4	6855	ENSG00000159339	PADI4	peptidyl arginine deiminase 4
chr1	17375607	17376007	401	*	0	41.5324	0	21.3428	Intron (ENST00000619609.1/353238, intron 3 of 15)	1	17372196	17401699	29504	1	353238	ENST00000619609.1	3411	ENSG00000276747	PADI6	peptidyl arginine deiminase 6
chr1	17393770	17394170	401	*	0	4.88617	0	37.6041	Exon (ENST00000619609.1/353238, exon 10 of 16)	1	17406760	17407382	623	1	114515514	ENST00000439577.1	-12590	ENSG00000227751	RCC2-AS1	RCC2 antisense RNA 1
chr1	17423889	17424289	401	*	0	0	56.8987	1.01633	Intron (ENST00000375436.9/55920, intron 4 of 12)	1	17408676	17438561	29886	2	55920	ENST00000375433.3	14272	ENSG00000179051	RCC2	regulator of chromosome condensation 2
chr1	17438891	17439291	401	*	108.567	0	58.4792	3.04898	Promoter (<=1kb)	1	17408676	17438561	29886	2	55920	ENST00000375433.3	-330	ENSG00000179051	RCC2	regulator of chromosome condensation 2
chr1	17527342	17527742	401	*	58.9746	5.49694	186.501	4.0653	Distal Intergenic	1	17539698	17697869	158172	1	55160	ENST00000361221.8	-11956	ENSG00000074964	ARHGEF10L	Rho guanine nucleotide exchange factor 10 like
chr1	17539964	17540364	401	*	49.5923	5.49694	17.3857	4.0653	Promoter (<=1kb)	1	17539698	17697869	158172	1	55160	ENST00000361221.8	266	ENSG00000074964	ARHGEF10L	Rho guanine nucleotide exchange factor 10 like
chr1	17565262	17565662	401	*	107.227	1.83231	14.2247	0	Intron (ENST00000361221.8/55160, intron 1 of 28)	1	17580553	17697649	117097	1	55160	ENST00000375415.5	-14891	ENSG00000074964	ARHGEF10L	Rho guanine nucleotide exchange factor 10 like
chr1	17569286	17569686	401	*	14.7436	0	44.2545	3.04898	Intron (ENST00000361221.8/55160, intron 1 of 28)	1	17580553	17697649	117097	1	55160	ENST00000375415.5	-10867	ENSG00000074964	ARHGEF10L	Rho guanine nucleotide exchange factor 10 like
chr1	17570219	17570619	401	*	29.4873	6.10771	48.9961	8.13061	Intron (ENST00000361221.8/55160, intron 1 of 28)	1	17580553	17697649	117097	1	55160	ENST00000375415.5	-9934	ENSG00000074964	ARHGEF10L	Rho guanine nucleotide exchange factor 10 like
chr1	17706349	17706749	401	*	0	30.5385	0	12.1959	Distal Intergenic	1	17717625	17722352	4728	1	107984028	ENST00000669051.1	-10876	ENSG00000236648	LINC02810	long intergenic non-protein coding RNA 2810
chr1	17825209	17825609	401	*	0	41.5324	1.58052	3.04898	Promoter (2-3kb)	1	17822982	17827061	4080	1	81569	ENST00000617065.1	2227	ENSG00000117148	ACTL8	actin like 8
chr1	18421356	18421756	401	*	0	8.55079	4.74155	40.653	Distal Intergenic	1	18385829	18388514	2686	1	124903865	ENST00000420211.1	35527	NA	LOC124903865	uncharacterized LOC124903865
chr1	18461754	18462154	401	*	1.34033	34.8139	41.0935	51.8326	Distal Intergenic	1	18480930	18485974	5045	1	127707	ENST00000400664.3	-18776	ENSG00000179023	KLHDC7A	kelch domain containing 7A
chr1	18627845	18628245	401	*	5.36133	26.2631	0	49.8	Promoter (2-3kb)	1	18630846	18748866	118021	1	5081	ENST00000420770.7	-2601	ENSG00000009709	PAX7	paired box 7
chr1	18637136	18637536	401	*	21.4453	4.2754	33.1909	5.08163	Intron (ENST00000420770.7/5081, intron 4 of 8)	1	18631524	18736102	104579	1	5081	ENST00000400661.3	5612	ENSG00000009709	PAX7	paired box 7
chr1	18645010	18645410	401	*	14.7436	43.9755	53.7376	76.2244	Intron (ENST00000420770.7/5081, intron 4 of 8)	1	18631524	18736102	104579	1	5081	ENST00000400661.3	13486	ENSG00000009709	PAX7	paired box 7
chr1	18653396	18653796	401	*	5.36133	35.4247	0	10.1633	Intron (ENST00000420770.7/5081, intron 4 of 8)	1	18631524	18736102	104579	1	5081	ENST00000400661.3	21872	ENSG00000009709	PAX7	paired box 7
chr1	18725658	18726058	401	*	57.6343	55.5801	4.74155	90.453	Intron (ENST00000420770.7/5081, intron 7 of 8)	1	18631524	18736102	104579	1	5081	ENST00000400661.3	94134	ENSG00000009709	PAX7	paired box 7
chr1	18913218	18913618	401	*	8.04199	0	30.0298	0	Promoter (1-2kb)	1	18908291	18911992	3702	2	126917	ENST00000355609.8	-1226	ENSG00000169991	IFFO2	intermediate filament family orphan 2
chr1	18922876	18923276	401	*	46.9116	1.22154	164.374	2.03265	Intron (ENST00000455833.7/126917, intron 1 of 8)	1	18908291	18911992	3702	2	126917	ENST00000355609.8	-10884	ENSG00000169991	IFFO2	intermediate filament family orphan 2
chr1	18940317	18940717	401	*	38.8696	3.66462	58.4792	0	Intron (ENST00000455833.7/126917, intron 1 of 8)	1	18908340	18955698	47359	2	126917	ENST00000416166.1	14981	ENSG00000169991	IFFO2	intermediate filament family orphan 2
chr1	18945576	18945976	401	*	113.928	0	36.3519	1.01633	Intron (ENST00000455833.7/126917, intron 1 of 8)	1	18908340	18955698	47359	2	126917	ENST00000416166.1	9722	ENSG00000169991	IFFO2	intermediate filament family orphan 2
chr1	18957037	18957437	401	*	62.9956	3.66462	39.513	0	Promoter (<=1kb)	1	18904280	18956676	52397	2	126917	ENST00000455833.7	-361	ENSG00000169991	IFFO2	intermediate filament family orphan 2
chr1	18974290	18974690	401	*	67.0166	9.77233	93.2506	0	Distal Intergenic	1	18904280	18956676	52397	2	126917	ENST00000455833.7	-17614	ENSG00000169991	IFFO2	intermediate filament family orphan 2
chr1	18980234	18980634	401	*	2.68066	15.2693	1.58052	37.6041	Distal Intergenic	1	18904280	18956676	52397	2	126917	ENST00000455833.7	-23558	ENSG00000169991	IFFO2	intermediate filament family orphan 2
chr1	18981231	18981631	401	*	8.04199	15.2693	30.0298	11.1796	Distal Intergenic	1	18904280	18956676	52397	2	126917	ENST00000455833.7	-24555	ENSG00000169991	IFFO2	intermediate filament family orphan 2
chr1	18987445	18987845	401	*	0	36.6462	15.8052	12.1959	Distal Intergenic	1	18904280	18956676	52397	2	126917	ENST00000455833.7	-30769	ENSG00000169991	IFFO2	intermediate filament family orphan 2
chr1	19011691	19012091	401	*	45.5713	6.71848	118.539	0	Distal Intergenic	1	18904280	18956676	52397	2	126917	ENST00000455833.7	-55015	ENSG00000169991	IFFO2	intermediate filament family orphan 2
chr1	19210417	19210817	401	*	84.4409	0	113.797	0	Promoter (<=1kb)	1	19210355	19213719	3365	1	101927895	ENST00000690421.2	62	ENSG00000230424	EMC1-AS1	EMC1 antisense RNA 1
chr1	19252151	19252551	401	*	135.373	0	75.8649	1.01633	Promoter (<=1kb)	1	19251835	19256052	4218	1	51154	ENST00000493700.1	316	ENSG00000053372	MRTO4	MRT4 homolog, ribosome maturation factor
chr1	19310981	19311381	401	*	67.0166	0.610771	28.4493	0	Promoter (<=1kb)	1	19304166	19311907	7742	2	8574	ENST00000489286.5	526	ENSG00000053371	AKR7A2	aldo-keto reductase family 7 member A2
chr1	19366974	19367374	401	*	42.8906	0	12.6441	1.01633	Intron (ENST00000264202.8/832, intron 4 of 8)	1	19374048	19385564	11517	2	832	ENST00000674278.1	18190	ENSG00000077549	CAPZB	capping actin protein of muscle Z-line subunit beta
chr1	19484598	19484998	401	*	73.7182	0	47.4155	3.04898	Promoter (<=1kb)	1	19339231	19484891	145661	2	832	ENST00000674390.1	0	ENSG00000077549	CAPZB	capping actin protein of muscle Z-line subunit beta
chr1	19552454	19552854	401	*	25.4663	11.6046	1.58052	31.5061	Intron (ENST00000648702.1/440574, intron 1 of 3)	1	19591802	19596832	5031	2	105378614	ENST00000416470.1	43978	ENSG00000235185	MICOS10-DT	MICOS10 divergent transcript
chr1	19596878	19597278	401	*	91.1425	0.610771	97.9921	2.03265	Promoter (<=1kb)	1	19596979	19658056	61078	1	100532736	ENST00000602662.1	0	ENSG00000158747	MICOS10-NBL1	MICOS10-NBL1 readthrough
chr1	19645879	19646279	401	*	53.6133	1.22154	20.5467	0	Promoter (<=1kb)	1	19645766	19658456	12691	1	4681	ENST00000615215.4	113	ENSG00000158747	NBL1	NBL1, DAN family BMP antagonist
chr1	19657579	19657979	401	*	0	1.22154	1.58052	33.5387	3' UTR	1	19664875	19680966	16092	1	3362	ENST00000289753.2	-6896	ENSG00000158748	HTR6	5-hydroxytryptamine receptor 6
chr1	19665831	19666231	401	*	57.6343	41.5324	0	68.0938	Promoter (<=1kb)	1	19664875	19680966	16092	1	3362	ENST00000289753.2	956	ENSG00000158748	HTR6	5-hydroxytryptamine receptor 6
chr1	19734964	19735364	401	*	1.34033	1.83231	41.0935	1.01633	Intron (ENST00000375127.5/255104, intron 12 of 15)	1	19682242	19738419	56178	2	255104	ENST00000489814.5	3055	ENSG00000162542	TMCO4	transmembrane and coiled-coil domains 4
chr1	19744906	19745306	401	*	0	0	52.1571	9.14693	Intron (ENST00000375127.5/255104, intron 9 of 15)	1	19682242	19738419	56178	2	255104	ENST00000489814.5	-6487	ENSG00000162542	TMCO4	transmembrane and coiled-coil domains 4
chr1	19824956	19825356	401	*	30.8276	0.610771	6.32207	3.04898	Distal Intergenic	1	19814029	19815283	1255	2	54546	ENST00000375121.4	-9673	ENSG00000178828	RNF186	ring finger protein 186
chr1	19883202	19883602	401	*	100.525	0	53.7376	0	Promoter (<=1kb)	1	19882395	19912945	30551	1	23252	ENST00000375120.4	807	ENSG00000169914	OTUD3	OTU deubiquitinase 3
chr1	20017685	20018085	401	*	0	22.5985	71.1233	3.04898	Distal Intergenic	1	20028179	20091190	63012	1	5322	ENST00000486277.5	-10094	ENSG00000127472	PLA2G5	phospholipase A2 group V
chr1	20188082	20188482	401	*	0	46.4186	4.74155	6.09795	Promoter (1-2kb)	1	20163055	20186518	23464	2	391013	ENST00000679259.1	-1564	ENSG00000187980	PLA2G2C	phospholipase A2 group IIC
chr1	20322088	20322488	401	*	12.063	21.377	31.6104	9.14693	Intron (ENST00000289815.13/127731, intron 7 of 21)	1	20332915	20354251	21337	1	127731	ENST00000467486.5	-10427	ENSG00000158816	VWA5B1	von Willebrand factor A domain containing 5B1
chr1	20348454	20348854	401	*	0	1.83231	0	34.5551	Intron (ENST00000289815.13/127731, intron 18 of 21)	1	20332918	20354222	21305	1	127731	ENST00000525343.1	15536	ENSG00000158816	VWA5B1	von Willebrand factor A domain containing 5B1
chr1	20382807	20383207	401	*	0	33.5924	0	3.04898	Intron (ENST00000426428.5/339505, intron 6 of 11)	1	20398099	20428772	30674	2	339505	ENST00000660748.1	45565	NA	LINC01141	long intergenic non-protein coding RNA 1141
chr1	20446212	20446612	401	*	8.04199	16.4908	1.58052	30.4898	Distal Intergenic	1	20398716	20431234	32519	2	339505	ENST00000423486.1	-14978	NA	LINC01141	long intergenic non-protein coding RNA 1141
chr1	20458845	20459245	401	*	0	51.9155	0	13.2122	Distal Intergenic	1	20476222	20478793	2572	1	124903871	ENST00000641552.1	-16977	ENSG00000284641	LOC124903871	uncharacterized LOC124903871
chr1	20460932	20461332	401	*	0	9.16156	31.6104	2.03265	Distal Intergenic	1	20476222	20478793	2572	1	124903871	ENST00000641552.1	-14890	ENSG00000284641	LOC124903871	uncharacterized LOC124903871
chr1	20483737	20484137	401	*	36.189	1.22154	34.7714	0	Promoter (<=1kb)	1	20483187	20484645	1459	2	55450	ENST00000489020.1	508	ENSG00000162545	CAMK2N1	calcium/calmodulin dependent protein kinase II inhibitor 1
chr1	20484371	20484771	401	*	62.9956	1.22154	31.6104	5.08163	Promoter (<=1kb)	1	20483187	20484645	1459	2	55450	ENST00000489020.1	0	ENSG00000162545	CAMK2N1	calcium/calmodulin dependent protein kinase II inhibitor 1
chr1	20494077	20494477	401	*	37.5293	3.66462	18.9662	0	Distal Intergenic	1	20482391	20486210	3820	2	55450	ENST00000375078.4	-7867	ENSG00000162545	CAMK2N1	calcium/calmodulin dependent protein kinase II inhibitor 1
chr1	20507649	20508049	401	*	158.159	1.83231	134.344	6.09795	Promoter (<=1kb)	1	20499448	20508151	8704	2	79594	ENST00000264198.5	102	ENSG00000090432	MUL1	mitochondrial E3 ubiquitin protein ligase 1
chr1	20535119	20535519	401	*	0	40.9216	0	21.3428	Distal Intergenic	1	20552573	20555020	2448	1	163933	ENST00000332947.6	-17054	ENSG00000183114	FAM43B	family with sequence similarity 43 member B
chr1	20546345	20546745	401	*	5.36133	31.1493	0	16.2612	Distal Intergenic	1	20552573	20555020	2448	1	163933	ENST00000332947.6	-5828	ENSG00000183114	FAM43B	family with sequence similarity 43 member B
chr1	20562556	20562956	401	*	0	1.22154	0	49.8	Distal Intergenic	1	20552573	20555020	2448	1	163933	ENST00000332947.6	9983	ENSG00000183114	FAM43B	family with sequence similarity 43 member B
chr1	20578229	20578629	401	*	2.68066	38.4786	0	1.01633	Distal Intergenic	1	20589086	20618903	29818	1	978	ENST00000461985.1	-10457	ENSG00000158825	CDA	cytidine deaminase
chr1	20594172	20594572	401	*	21.4453	12.8262	0	44.7183	Intron (ENST00000461985.1/978, intron 1 of 2)	1	20589097	20618903	29807	1	978	ENST00000375071.4	5075	ENSG00000158825	CDA	cytidine deaminase
chr1	20660781	20661181	401	*	96.5039	2.44308	66.3818	0	Promoter (<=1kb)	1	20651777	20661369	9593	2	1650	ENST00000602624.7	188	ENSG00000244038	DDOST	dolichyl-diphosphooligosaccharide--protein glycosyltransferase non-catalytic subunit
chr1	20762978	20763378	401	*	6.70166	0	39.513	1.01633	Intron (ENST00000438032.6/50809, intron 8 of 12)	1	20742682	20775005	32324	2	50809	ENST00000375003.6	11627	ENSG00000127483	HP1BP3	heterochromatin protein 1 binding protein 3
chr1	20785547	20785947	401	*	96.5039	0	63.2207	6.09795	Promoter (<=1kb)	1	20773587	20786283	12697	2	50809	ENST00000417710.5	336	ENSG00000127483	HP1BP3	heterochromatin protein 1 binding protein 3
chr1	21076364	21076764	401	*	33.5083	3.05385	18.9662	0	Intron (ENST00000374935.7/8672, intron 3 of 32)	1	20806479	21050994	244516	2	8672	ENST00000264211.13	-25370	ENSG00000075151	EIF4G3	eukaryotic translation initiation factor 4 gamma 3
chr1	21150612	21151012	401	*	41.5503	0	69.5428	0	Intron (ENST00000374935.7/8672, intron 2 of 32)	1	20941247	21168039	226793	2	8672	ENST00000682284.1	17027	ENSG00000075151	EIF4G3	eukaryotic translation initiation factor 4 gamma 3
chr1	21175490	21175890	401	*	44.2309	0.610771	28.4493	0	Promoter (<=1kb)	1	20806488	21176234	369747	2	8672	ENST00000688741.1	344	ENSG00000075151	EIF4G3	eukaryotic translation initiation factor 4 gamma 3
chr1	21261112	21261512	401	*	42.8906	0	30.0298	6.09795	Intron (ENST00000415912.6/1889, intron 4 of 18)	1	21238149	21256717	18569	2	1889	ENST00000528294.1	-4395	ENSG00000117298	ECE1	endothelin converting enzyme 1
chr1	21262140	21262540	401	*	52.2729	0	36.3519	0	Intron (ENST00000415912.6/1889, intron 4 of 18)	1	21266082	21267251	1170	1	124903872	ENST00000416959.1	-3542	NA	LOC124903872	uncharacterized LOC124903872
chr1	21279041	21279441	401	*	2.68066	2.44308	37.9324	1.01633	Promoter (<=1kb)	1	21218584	21279549	60966	2	1889	ENST00000357071.8	108	ENSG00000117298	ECE1	endothelin converting enzyme 1
chr1	21290948	21291348	401	*	10.7227	9.16156	44.2545	0	Promoter (<=1kb)	1	21219894	21290464	70571	2	1889	ENST00000436918.6	-484	ENSG00000117298	ECE1	endothelin converting enzyme 1
chr1	21306212	21306612	401	*	2.68066	3.66462	33.1909	0	Intron (ENST00000415912.6/1889, intron 1 of 18)	1	21272746	21298999	26254	2	1889	ENST00000481130.6	-7213	ENSG00000117298	ECE1	endothelin converting enzyme 1
chr1	21335014	21335414	401	*	57.6343	0	28.4493	5.08163	Intron (ENST00000415912.6/1889, intron 1 of 18)	1	21272835	21345137	72303	2	1889	ENST00000463334.2	9723	ENSG00000117298	ECE1	endothelin converting enzyme 1
chr1	21346007	21346407	401	*	175.583	7.32925	358.778	5.08163	Promoter (<=1kb)	1	21217281	21345572	128292	2	1889	ENST00000649812.1	-435	ENSG00000117298	ECE1	endothelin converting enzyme 1
chr1	21390058	21390458	401	*	5.36133	4.88617	85.348	15.2449	Distal Intergenic	1	21411460	21413293	1834	2	105376832	ENST00000443127.1	22835	NA	LOC105376832	uncharacterized LOC105376832
chr1	21398525	21398925	401	*	4.02099	7.32925	41.0935	8.13061	Distal Intergenic	1	21411460	21413293	1834	2	105376832	ENST00000443127.1	14368	NA	LOC105376832	uncharacterized LOC105376832
chr1	21439694	21440094	401	*	109.907	2.44308	112.217	3.04898	Promoter (<=1kb)	1	21440128	21483467	43340	1	84224	ENST00000454000.6	-34	ENSG00000142794	NBPF3	NBPF member 3
chr1	21508737	21509137	401	*	60.3149	7.32925	41.0935	34.5551	Promoter (<=1kb)	1	21509397	21564211	54815	1	249	ENST00000468526.1	-260	ENSG00000162551	ALPL	alkaline phosphatase, biomineralization associated
chr1	21624068	21624468	401	*	29.4873	0	22.1273	0	Promoter (1-2kb)	1	21596221	21622568	26348	2	5909	ENST00000374761.6	-1500	ENSG00000076864	RAP1GAP	RAP1 GTPase activating protein
chr1	21651352	21651752	401	*	95.1635	1.22154	66.3818	1.01633	Promoter (<=1kb)	1	21596221	21651820	55600	2	5909	ENST00000471600.6	68	ENSG00000076864	RAP1GAP	RAP1 GTPase activating protein
chr1	21659620	21660020	401	*	48.2519	5.49694	26.8688	4.0653	Intron (ENST00000374765.9/5909, intron 1 of 24)	1	21617932	21653307	35376	2	5909	ENST00000447293.5	-6313	ENSG00000076864	RAP1GAP	RAP1 GTPase activating protein
chr1	21666878	21667278	401	*	40.2099	4.2754	61.6402	3.04898	Promoter (<=1kb)	1	21620041	21667681	47641	2	5909	ENST00000482984.5	403	ENSG00000076864	RAP1GAP	RAP1 GTPase activating protein
chr1	21669591	21669991	401	*	52.2729	2.44308	36.3519	4.0653	Promoter (<=1kb)	1	21596221	21669357	73137	2	5909	ENST00000374765.9	-234	ENSG00000076864	RAP1GAP	RAP1 GTPase activating protein
chr1	21697504	21697904	401	*	29.4873	0	34.7714	0	Intron (ENST00000308271.14/84196, intron 22 of 26)	1	21685892	21704615	18724	2	84196	ENST00000464577.1	6711	ENSG00000090686	USP48	ubiquitin specific peptidase 48
chr1	21704746	21705146	401	*	52.2729	1.22154	52.1571	1.01633	Promoter (<=1kb)	1	21685892	21704615	18724	2	84196	ENST00000464577.1	-131	ENSG00000090686	USP48	ubiquitin specific peptidase 48
chr1	21742345	21742745	401	*	0	0	48.9961	0	Intron (ENST00000308271.14/84196, intron 8 of 26)	1	21728612	21748191	19580	2	84196	ENST00000374730.2	5446	ENSG00000090686	USP48	ubiquitin specific peptidase 48
chr1	21782478	21782878	401	*	103.206	0	34.7714	0	Promoter (<=1kb)	1	21757461	21782943	25483	2	84196	ENST00000489108.1	65	ENSG00000090686	USP48	ubiquitin specific peptidase 48
chr1	21902002	21902402	401	*	1.34033	0	30.0298	0	Intron (ENST00000374695.8/3339, intron 1 of 96)	1	21887233	21896310	9078	2	3339	ENST00000412328.5	-5692	ENSG00000142798	HSPG2	heparan sulfate proteoglycan 2
chr1	21937758	21938158	401	*	111.248	0.610771	237.078	23.3755	Promoter (<=1kb)	1	21822244	21937310	115067	2	3339	ENST00000374695.8	-448	ENSG00000142798	HSPG2	heparan sulfate proteoglycan 2
chr1	22025952	22026352	401	*	230.537	0	123.28	0	Promoter (<=1kb)	1	22023990	22026048	2059	2	101928043	ENST00000455966.2	0	ENSG00000228397	LINC01635	long intergenic non-protein coding RNA 1635
chr1	22032330	22032730	401	*	1.34033	0.610771	37.9324	5.08163	Intron (ENST00000695855.1/998, intron 1 of 5)	1	22023990	22026048	2059	2	101928043	ENST00000455966.2	-6282	ENSG00000228397	LINC01635	long intergenic non-protein coding RNA 1635
chr1	22045402	22045802	401	*	1.34033	16.4908	36.3519	21.3428	Intron (ENST00000695855.1/998, intron 1 of 5)	1	22052627	22092923	40297	1	998	ENST00000400259.5	-6825	ENSG00000070831	CDC42	cell division cycle 42
chr1	22076926	22077326	401	*	69.6972	0	0	0	Promoter (<=1kb)	1	22077804	22091559	13756	1	998	ENST00000695861.1	-478	ENSG00000070831	CDC42	cell division cycle 42
chr1	22163593	22163993	401	*	5.36133	5.49694	34.7714	0	Distal Intergenic	1	22127474	22143969	16496	2	54361	ENST00000441048.1	-19624	ENSG00000162552	WNT4	Wnt family member 4
chr1	22181851	22182251	401	*	10.7227	33.5924	0	33.5387	Distal Intergenic	1	22127474	22143969	16496	2	54361	ENST00000441048.1	-37882	ENSG00000162552	WNT4	Wnt family member 4
chr1	22253429	22253829	401	*	14.7436	10.3831	41.0935	44.7183	Distal Intergenic	1	22266239	22266300	62	1	100616433	ENST00000581169.1	-12410	ENSG00000266564	MIR4418	microRNA 4418
chr1	22263882	22264282	401	*	4.02099	61.0771	0	6.09795	Promoter (1-2kb)	1	22266239	22266300	62	1	100616433	ENST00000581169.1	-1957	ENSG00000266564	MIR4418	microRNA 4418
chr1	22272106	22272506	401	*	0	20.1554	45.835	46.751	Distal Intergenic	1	22266239	22266300	62	1	100616433	ENST00000581169.1	5867	ENSG00000266564	MIR4418	microRNA 4418
chr1	22303583	22303983	401	*	0	12.2154	0	72.1591	Distal Intergenic	1	22266239	22266300	62	1	100616433	ENST00000581169.1	37344	ENSG00000266564	MIR4418	microRNA 4418
chr1	22342248	22342648	401	*	52.2729	25.0416	37.9324	8.13061	Distal Intergenic	1	22266239	22266300	62	1	100616433	ENST00000581169.1	76009	ENSG00000266564	MIR4418	microRNA 4418
chr1	22383635	22384035	401	*	56.2939	8.55079	3.16104	2.03265	Distal Intergenic	1	22428838	22511763	82926	1	9923	ENST00000650433.1	-44803	ENSG00000184677	ZBTB40	zinc finger and BTB domain containing 40
chr1	22480096	22480496	401	*	36.189	5.49694	23.7078	2.03265	Intron (ENST00000650433.1/9923, intron 1 of 8)	1	22451867	22506241	54375	1	9923	ENST00000400239.6	28229	ENSG00000184677	ZBTB40	zinc finger and BTB domain containing 40
chr1	22544114	22544514	401	*	0	4.88617	0	33.5387	Distal Intergenic	1	22563489	22603595	40107	1	2046	ENST00000166244.8	-18975	ENSG00000070886	EPHA8	EPH receptor A8
chr1	22636273	22636673	401	*	0	73.9033	0	28.4571	Promoter (<=1kb)	1	22636450	22639678	3229	1	712	ENST00000695739.1	0	ENSG00000173372	C1QA	complement C1q A chain
chr1	22677813	22678213	401	*	52.2729	3.66462	30.0298	16.2612	Distal Intergenic	1	22659399	22661535	2137	1	713	ENST00000695763.1	18414	ENSG00000173369	C1QB	complement C1q B chain
chr1	22805298	22805698	401	*	38.8696	4.2754	30.0298	10.1633	Intron (ENST00000544305.5/2048, intron 3 of 6)	1	22800240	22896478	96239	1	2048	ENST00000465676.1	5058	ENSG00000133216	EPHB2	EPH receptor B2
chr1	22932459	22932859	401	*	0	17.1016	0	32.5224	Distal Intergenic	1	22953043	22972866	19824	2	646262	ENST00000426928.7	40007	ENSG00000215906	LACTBL1	lactamase beta like 1
chr1	23002813	23003213	401	*	30.8276	24.4308	1.58052	24.3918	Distal Intergenic	1	23010835	23014094	3260	2	729059	ENST00000622840.2	10881	ENSG00000227868	TEX46	testis expressed 46
chr1	23018927	23019327	401	*	125.991	0	22.1273	0	Promoter (<=1kb)	1	23010834	23019100	8267	2	729059	ENST00000440767.3	0	ENSG00000227868	TEX46	testis expressed 46
chr1	23058931	23059331	401	*	4.02099	0	33.1909	1.01633	3' UTR	1	23065199	23083676	18478	1	23028	ENST00000689677.1	-5868	ENSG00000004487	KDM1A	lysine demethylase 1A
chr1	23167503	23167903	401	*	25.4663	0	42.674	1.01633	Promoter (<=1kb)	1	23090427	23168817	78391	2	7798	ENST00000314174.5	914	ENSG00000169641	LUZP1	leucine zipper protein 1
chr1	23239732	23240132	401	*	0	3.05385	30.0298	10.1633	Distal Intergenic	1	23191895	23217502	25608	2	3352	ENST00000374619.2	-22230	ENSG00000179546	HTR1D	5-hydroxytryptamine receptor 1D
chr1	23274886	23275286	401	*	9.38232	72.0709	3.16104	15.2449	Distal Intergenic	1	23284356	23285454	1099	2	100996511	ENST00000604481.1	10168	NA	LINC01355	long intergenic non-protein coding RNA 1355
chr1	23302741	23303141	401	*	2.68066	0	34.7714	0	Exon (ENST00000641772.1/ENST00000641772.1, exon 2 of 2)	1	23309784	23311893	2110	2	10236	ENST00000476660.1	8752	ENSG00000125944	HNRNPR	heterogeneous nuclear ribonucleoprotein R
chr1	23314834	23315234	401	*	1.34033	0	53.7376	0	Promoter (1-2kb)	1	23303963	23313601	9639	2	10236	ENST00000641107.1	-1233	ENSG00000125944	HNRNPR	heterogeneous nuclear ribonucleoprotein R
chr1	23324155	23324555	401	*	16.084	0	55.3181	5.08163	Intron (ENST00000302271.11/10236, intron 5 of 10)	1	23313599	23333631	20033	2	10236	ENST00000470941.5	9076	ENSG00000125944	HNRNPR	heterogeneous nuclear ribonucleoprotein R
chr1	23344730	23345130	401	*	50.9326	0	1.58052	0	Promoter (<=1kb)	1	23304688	23344336	39649	2	10236	ENST00000478691.5	-394	ENSG00000125944	HNRNPR	heterogeneous nuclear ribonucleoprotein R
chr1	23369285	23369685	401	*	77.7392	0	80.6064	0	Promoter (<=1kb)	1	23369238	23371512	2275	1	148898	ENST00000518821.1	47	ENSG00000249087	ZNF436-AS1	ZNF436 antisense RNA 1
chr1	23377051	23377451	401	*	40.2099	1.22154	6.32207	0	Distal Intergenic	1	23370254	23370346	93	1	148898	ENST00000364535.1	6797	ENSG00000249087	ZNF436-AS1	ZNF436 antisense RNA 1
chr1	23398652	23399052	401	*	1.34033	20.7662	30.0298	20.3265	Intron (ENST00000450454.7/6920, intron 5 of 10)	1	23417345	23418298	954	2	6920	ENST00000492271.1	19246	ENSG00000204219	TCEA3	transcription elongation factor A3
chr1	23403122	23403522	401	*	46.9116	0.610771	44.2545	0	3' UTR	1	23417345	23418298	954	2	6920	ENST00000492271.1	14776	ENSG00000204219	TCEA3	transcription elongation factor A3
chr1	23422035	23422435	401	*	40.2099	0	6.32207	1.01633	Promoter (2-3kb)	1	23383433	23424618	41186	2	6920	ENST00000476978.2	2183	ENSG00000204219	TCEA3	transcription elongation factor A3
chr1	23460352	23460752	401	*	0	0	82.1869	0	Intron (ENST00000336689.8/55616, intron 1 of 24)	1	23436927	23442271	5345	2	55616	ENST00000475814.5	-18081	ENSG00000088280	ASAP3	ArfGAP with SH3 domain, ankyrin repeat and PH domain 3
chr1	23483420	23483820	401	*	45.5713	1.22154	47.4155	7.11428	Promoter (<=1kb)	1	23428563	23484179	55617	2	55616	ENST00000336689.8	359	ENSG00000088280	ASAP3	ArfGAP with SH3 domain, ankyrin repeat and PH domain 3
chr1	23554069	23554469	401	*	81.7602	1.83231	41.0935	0	Distal Intergenic	1	23549139	23550915	1777	2	105376859	ENST00000451217.1	-3154	NA	LOC105376859	uncharacterized LOC105376859
chr1	23558825	23559225	401	*	87.1215	2.44308	47.4155	2.03265	Promoter (<=1kb)	1	23557934	23559075	1142	2	3399	ENST00000463312.1	0	ENSG00000117318	ID3	inhibitor of DNA binding 3
chr1	23568589	23568989	401	*	131.352	9.16156	158.052	17.2775	Distal Intergenic	1	23557926	23559501	1576	2	3399	ENST00000374561.6	-9088	ENSG00000117318	ID3	inhibitor of DNA binding 3
chr1	23618277	23618677	401	*	53.6133	21.377	11.0636	21.3428	Intron (ENST00000477916.5/259283, intron 2 of 6)	1	23627334	23640568	13235	1	259283	ENST00000374555.7	-8657	ENSG00000197880	MDS2	myelodysplastic syndrome 2 translocation associated
chr1	23620938	23621338	401	*	5.36133	36.6462	0	15.2449	Intron (ENST00000477916.5/259283, intron 2 of 6)	1	23627334	23640568	13235	1	259283	ENST00000374555.7	-5996	ENSG00000197880	MDS2	myelodysplastic syndrome 2 translocation associated
chr1	23635431	23635831	401	*	67.0166	0	36.3519	7.11428	Intron (ENST00000477916.5/259283, intron 5 of 6)	1	23627423	23640568	13146	1	259283	ENST00000686679.1	8008	ENSG00000197880	MDS2	myelodysplastic syndrome 2 translocation associated
chr1	23692714	23693114	401	*	88.4619	1.22154	124.861	0	Promoter (<=1kb)	1	23692609	23695946	3338	1	6135	ENST00000482370.2	105	ENSG00000142676	RPL11	ribosomal protein L11
chr1	23709034	23709434	401	*	0	0	52.1571	3.04898	Intron (ENST00000655402.1/100506963, intron 2 of 2)	1	23692609	23695946	3338	1	6135	ENST00000482370.2	16425	ENSG00000142676	RPL11	ribosomal protein L11
chr1	23744578	23744978	401	*	79.0796	0	25.2883	0	Promoter (<=1kb)	1	23744034	23750944	6911	1	6924	ENST00000487554.1	544	ENSG00000011007	ELOA	elongin A
chr1	23777609	23778009	401	*	60.3149	0	41.0935	0	Promoter (<=1kb)	1	23706901	23778283	71383	2	100506963	ENST00000655402.1	274	ENSG00000236810	ELOA-AS1	ELOA antisense RNA 1
chr1	23790781	23791181	401	*	45.5713	1.83231	11.0636	0	Promoter (<=1kb)	1	23791145	23795539	4395	1	11313	ENST00000374514.8	0	ENSG00000011009	LYPLA2	lysophospholipase 2
chr1	23791400	23791800	401	*	58.9746	0	34.7714	0	Promoter (<=1kb)	1	23791971	23794712	2742	1	11313	ENST00000492577.1	-171	ENSG00000011009	LYPLA2	lysophospholipase 2
chr1	23825067	23825467	401	*	41.5503	1.22154	25.2883	0	Promoter (<=1kb)	1	23801885	23825429	23545	2	3155	ENST00000374490.8	0	ENSG00000117305	HMGCL	3-hydroxy-3-methylglutaryl-CoA lyase
chr1	23868970	23869370	401	*	32.168	20.1554	3.16104	4.0653	Promoter (<=1kb)	1	23845077	23868290	23214	2	2517	ENST00000374479.4	-680	ENSG00000179163	FUCA1	alpha-L-fucosidase 1
chr1	23944059	23944459	401	*	0	18.9339	37.9324	7.11428	Distal Intergenic	1	23956839	23963446	6608	1	55629	ENST00000647887.1	-12380	ENSG00000189266	PNRC2	proline rich nuclear receptor coactivator 2
chr1	23945333	23945733	401	*	0	43.9755	0	20.3265	Distal Intergenic	1	23956839	23963446	6608	1	55629	ENST00000647887.1	-11106	ENSG00000189266	PNRC2	proline rich nuclear receptor coactivator 2
chr1	23954784	23955184	401	*	25.4663	2.44308	42.674	8.13061	Promoter (1-2kb)	1	23956839	23963446	6608	1	55629	ENST00000647887.1	-1655	ENSG00000189266	PNRC2	proline rich nuclear receptor coactivator 2
chr1	23960221	23960621	401	*	159.499	0.610771	104.314	0	Promoter (<=1kb)	1	23960968	23961443	476	1	55629	ENST00000579103.1	-347	ENSG00000189266	PNRC2	proline rich nuclear receptor coactivator 2
chr1	23979492	23979892	401	*	109.907	7.32925	102.734	5.08163	Promoter (<=1kb)	1	23971339	23980271	8933	2	10772	ENST00000495785.1	379	ENSG00000188529	SRSF10	serine and arginine rich splicing factor 10
chr1	24021572	24021972	401	*	44.2309	10.9939	6.32207	40.653	Distal Intergenic	1	24040835	24086799	45965	1	107984931	ENST00000439239.2	-18863	NA	LOC107984931	uncharacterized LOC107984931
chr1	24054337	24054737	401	*	0	91.0048	0	1.01633	Intron (ENST00000439239.2/107984931, intron 2 of 3)	1	24056035	24066579	10545	2	127294	ENST00000338909.9	11842	ENSG00000142661	MYOM3	myomesin 3
chr1	24112258	24112658	401	*	20.105	8.55079	37.9324	4.0653	Promoter (<=1kb)	1	24056041	24112135	56095	2	127294	ENST00000374434.4	-123	ENSG00000142661	MYOM3	myomesin 3
chr1	24151758	24152158	401	*	0	31.1493	7.90259	7.11428	Distal Intergenic	1	24119771	24143140	23370	2	58985	ENST00000270800.2	-8618	ENSG00000142677	IL22RA1	interleukin 22 receptor subunit alpha 1
chr1	24273785	24274185	401	*	4.02099	81.8433	0	22.3592	Intron (ENST00000690803.1/57822, intron 2 of 15)	1	24318764	24355312	36549	1	57822	ENST00000692334.1	-44579	ENSG00000158055	GRHL3	grainyhead like transcription factor 3
chr1	24290433	24290833	401	*	65.6762	8.55079	3.16104	13.2122	Intron (ENST00000690803.1/57822, intron 2 of 15)	1	24318764	24355312	36549	1	57822	ENST00000692334.1	-27931	ENSG00000158055	GRHL3	grainyhead like transcription factor 3
chr1	24322241	24322641	401	*	32.168	3.66462	58.4792	11.1796	Promoter (<=1kb)	1	24307556	24321901	14346	2	105376871	ENST00000437965.1	-340	NA	GRHL3-AS1	GRHL3 antisense RNA 1
chr1	24336585	24336985	401	*	17.4243	19.5447	3.16104	29.4734	Promoter (<=1kb)	1	24337498	24342195	4698	1	57822	ENST00000528181.1	-513	ENSG00000158055	GRHL3	grainyhead like transcription factor 3
chr1	24386649	24387049	401	*	69.6972	6.71848	3.16104	9.14693	Intron (ENST00000337248.9/90529, intron 3 of 8)	1	24379273	24391679	12407	2	90529	ENST00000435187.1	4630	ENSG00000001460	STPG1	sperm tail PG-rich repeat containing 1
chr1	24394234	24394634	401	*	22.7856	8.55079	79.0259	0	Promoter (2-3kb)	1	24391203	24392071	869	2	90529	ENST00000483261.1	-2163	ENSG00000001460	STPG1	sperm tail PG-rich repeat containing 1
chr1	24416103	24416503	401	*	85.7812	0.610771	48.9961	3.04898	Promoter (<=1kb)	1	24391258	24416153	24896	2	90529	ENST00000498488.5	0	ENSG00000001460	STPG1	sperm tail PG-rich repeat containing 1
chr1	24438112	24438512	401	*	56.2939	0	22.1273	0	Intron (ENST00000374399.9/57185, intron 2 of 11)	1	24456166	24466378	10213	1	57185	ENST00000432012.1	-17654	ENSG00000001461	NIPAL3	NIPA like domain containing 3
chr1	24491490	24491890	401	*	65.6762	10.9939	14.2247	10.1633	Distal Intergenic	1	24502351	24536800	34450	1	11123	ENST00000538532.6	-10461	ENSG00000117602	RCAN3	RCAN family member 3
chr1	24565953	24566353	401	*	24.126	3.66462	37.9324	2.03265	Intron (ENST00000374392.3/400746, intron 1 of 3)	1	24556087	24609328	53242	1	400746	ENST00000374392.3	9866	ENSG00000184454	NCMAP	non-compact myelin associated protein
chr1	24596479	24596879	401	*	12.063	12.2154	42.674	28.4571	Intron (ENST00000374392.3/400746, intron 2 of 3)	1	24589464	24609328	19865	1	400746	ENST00000486262.1	7015	ENSG00000184454	NCMAP	non-compact myelin associated protein
chr1	24618487	24618887	401	*	64.3359	0	25.2883	7.11428	Distal Intergenic	1	24633066	24650032	16967	1	10250	ENST00000478890.5	-14179	ENSG00000133226	SRRM1	serine and arginine repetitive matrix 1
chr1	24620399	24620799	401	*	79.0796	26.2631	14.2247	4.0653	Distal Intergenic	1	24633066	24650032	16967	1	10250	ENST00000478890.5	-12267	ENSG00000133226	SRRM1	serine and arginine repetitive matrix 1
chr1	24621954	24622354	401	*	5.36133	8.55079	72.7038	2.03265	Distal Intergenic	1	24633066	24650032	16967	1	10250	ENST00000478890.5	-10712	ENSG00000133226	SRRM1	serine and arginine repetitive matrix 1
chr1	24644634	24645034	401	*	73.7182	0	30.0298	2.03265	Promoter (1-2kb)	1	24643559	24669508	25950	1	10250	ENST00000596378.1	1075	ENSG00000133226	SRRM1	serine and arginine repetitive matrix 1
chr1	24704829	24705229	401	*	33.5083	6.71848	175.438	3.04898	Exon (ENST00000641176.1/ENST00000641176.1, exon 1 of 4)	1	24669583	24671469	1887	1	10250	ENST00000474843.1	35246	ENSG00000133226	SRRM1	serine and arginine repetitive matrix 1
chr1	24715366	24715766	401	*	32.168	0.610771	20.5467	1.01633	Intron (ENST00000641176.1/ENST00000641176.1, intron 3 of 3)	1	24745382	24839907	94526	1	25932	ENST00000497755.1	-29616	ENSG00000169504	CLIC4	chloride intracellular channel 4
chr1	24724967	24725367	401	*	75.0586	0	94.8311	1.01633	Distal Intergenic	1	24745382	24839907	94526	1	25932	ENST00000497755.1	-20015	ENSG00000169504	CLIC4	chloride intracellular channel 4
chr1	24727121	24727521	401	*	88.4619	38.4786	33.1909	0	Distal Intergenic	1	24745382	24839907	94526	1	25932	ENST00000497755.1	-17861	ENSG00000169504	CLIC4	chloride intracellular channel 4
chr1	24736109	24736509	401	*	77.7392	1.22154	48.9961	6.09795	Distal Intergenic	1	24745382	24839907	94526	1	25932	ENST00000497755.1	-8873	ENSG00000169504	CLIC4	chloride intracellular channel 4
chr1	24746936	24747336	401	*	104.546	0	64.8012	0	Promoter (1-2kb)	1	24745447	24844321	98875	1	25932	ENST00000374379.9	1489	ENSG00000169504	CLIC4	chloride intracellular channel 4
chr1	24793983	24794383	401	*	12.063	0	47.4155	0	Intron (ENST00000497755.1/25932, intron 2 of 5)	1	24745447	24844321	98875	1	25932	ENST00000374379.9	48536	ENSG00000169504	CLIC4	chloride intracellular channel 4
chr1	24864380	24864780	401	*	81.7602	14.0477	26.8688	15.2449	Distal Intergenic	1	24919345	24919416	72	2	102465437	ENST00000614863.1	54636	ENSG00000278034	MIR6731	microRNA 6731
chr1	24914536	24914936	401	*	33.5083	1.22154	39.513	5.08163	Intron (ENST00000308873.11/864, intron 3 of 4)	1	24919345	24919416	72	2	102465437	ENST00000614863.1	4480	ENSG00000278034	MIR6731	microRNA 6731
chr1	24915449	24915849	401	*	2.68066	23.8201	0	37.6041	Intron (ENST00000308873.11/864, intron 3 of 4)	1	24919345	24919416	72	2	102465437	ENST00000614863.1	3567	ENSG00000278034	MIR6731	microRNA 6731
chr1	24931624	24932024	401	*	40.2099	10.3831	42.674	44.7183	Promoter (1-2kb)	1	24899511	24930276	30766	2	864	ENST00000308873.11	-1348	ENSG00000020633	RUNX3	RUNX family transcription factor 3
chr1	24941923	24942323	401	*	1.34033	29.9278	0	41.6694	Intron (ENST00000338888.4/864, intron 2 of 6)	1	24899511	24930276	30766	2	864	ENST00000308873.11	-11647	ENSG00000020633	RUNX3	RUNX family transcription factor 3
chr1	24947412	24947812	401	*	0	34.2032	0	19.3102	Intron (ENST00000338888.4/864, intron 2 of 6)	1	24961345	24963097	1753	1	105376878	ENST00000456316.1	-13533	NA	RUNX3-AS1	RUNX3 antisense RNA 1
chr1	24962329	24962729	401	*	0	4.2754	22.1273	31.5061	Promoter (<=1kb)	1	24961345	24963097	1753	1	105376878	ENST00000456316.1	984	NA	RUNX3-AS1	RUNX3 antisense RNA 1
chr1	24989834	24990234	401	*	8.04199	15.88	45.835	24.3918	Distal Intergenic	1	24929737	24965121	35385	2	864	ENST00000479341.1	-24713	ENSG00000020633	RUNX3	RUNX family transcription factor 3
chr1	25033827	25034227	401	*	34.8486	6.10771	63.2207	5.08163	Distal Intergenic	1	25041136	25044225	3090	1	105376879	ENST00000648660.1	-6909	NA	LINC02793	long intergenic non-protein coding RNA 2793
chr1	25065627	25066027	401	*	36.189	0.610771	17.3857	2.03265	Intron (ENST00000424084.1/ENST00000424084.1, intron 2 of 2)	1	25041136	25047404	6269	1	105376879	ENST00000648363.1	24491	NA	LINC02793	long intergenic non-protein coding RNA 2793
chr1	25097303	25097703	401	*	0	59.8555	0	31.5061	Intron (ENST00000424084.1/ENST00000424084.1, intron 2 of 2)	1	25041136	25047404	6269	1	105376879	ENST00000648363.1	56167	NA	LINC02793	long intergenic non-protein coding RNA 2793
chr1	25139257	25139657	401	*	6.70166	29.9278	1.58052	17.2775	Distal Intergenic	1	25229015	25232432	3418	2	25949	ENST00000474160.1	92775	ENSG00000117614	SYF2	SYF2 pre-mRNA splicing factor
chr1	25198314	25198714	401	*	107.227	14.0477	12.6441	24.3918	Distal Intergenic	1	25229015	25232432	3418	2	25949	ENST00000474160.1	33718	ENSG00000117614	SYF2	SYF2 pre-mRNA splicing factor
chr1	25232205	25232605	401	*	92.4829	0	131.183	0	Promoter (<=1kb)	1	25222276	25232502	10227	2	25949	ENST00000236273.9	0	ENSG00000117614	SYF2	SYF2 pre-mRNA splicing factor
chr1	25246394	25246794	401	*	265.386	1.22154	191.243	3.04898	Promoter (<=1kb)	1	25242255	25246535	4281	2	57035	ENST00000566395.5	0	ENSG00000117616	RSRP1	arginine and serine rich protein 1
chr1	25247827	25248227	401	*	65.6762	2.44308	93.2506	0	Promoter (<=1kb)	1	25242255	25247457	5203	2	57035	ENST00000568254.5	-370	ENSG00000117616	RSRP1	arginine and serine rich protein 1
chr1	25336903	25337303	401	*	45.5713	0	53.7376	0	Promoter (<=1kb)	1	25304387	25337233	32847	2	57035	ENST00000568399.1	0	ENSG00000117616	RSRP1	arginine and serine rich protein 1
chr1	25429181	25429581	401	*	25.4663	6.71848	41.0935	11.1796	Promoter (<=1kb)	1	25362312	25430192	67881	2	6006	ENST00000349320.7	611	ENSG00000188672	RHCE	Rh blood group CcEe antigens
chr1	25430317	25430717	401	*	41.5503	0	22.1273	0	Promoter (<=1kb)	1	25362312	25430192	67881	2	6006	ENST00000349320.7	-125	ENSG00000188672	RHCE	Rh blood group CcEe antigens
chr1	25525258	25525658	401	*	20.105	37.8678	4.74155	9.14693	Distal Intergenic	1	25543606	25568886	25281	1	26119	ENST00000374338.5	-17948	ENSG00000157978	LDLRAP1	low density lipoprotein receptor adaptor protein 1
chr1	25544408	25544808	401	*	48.2519	1.22154	37.9324	1.01633	Promoter (<=1kb)	1	25543606	25568886	25281	1	26119	ENST00000374338.5	802	ENSG00000157978	LDLRAP1	low density lipoprotein receptor adaptor protein 1
chr1	25550715	25551115	401	*	4.02099	0	44.2545	0	Promoter (<=1kb)	1	25549961	25554879	4919	1	26119	ENST00000485476.2	754	ENSG00000157978	LDLRAP1	low density lipoprotein receptor adaptor protein 1
chr1	25583803	25584203	401	*	36.189	29.9278	12.6441	23.3755	Promoter (2-3kb)	1	25581478	25590356	8879	1	26119	ENST00000412797.1	2325	ENSG00000157978	LDLRAP1	low density lipoprotein receptor adaptor protein 1
chr1	25684804	25685204	401	*	32.168	0	11.0636	3.04898	Promoter (1-2kb)	1	25686502	25761684	75183	1	57134	ENST00000473891.1	-1298	ENSG00000117643	MAN1C1	mannosidase alpha class 1C member 1
chr1	25727568	25727968	401	*	37.5293	0.610771	9.48311	22.3592	Intron (ENST00000374332.9/57134, intron 2 of 11)	1	25709602	25784450	74849	1	57134	ENST00000374329.1	17966	ENSG00000117643	MAN1C1	mannosidase alpha class 1C member 1
chr1	25751493	25751893	401	*	0	0	34.7714	0	Intron (ENST00000374332.9/57134, intron 4 of 11)	1	25772069	25782700	10632	1	57134	ENST00000496532.5	-20176	ENSG00000117643	MAN1C1	mannosidase alpha class 1C member 1
chr1	25819213	25819613	401	*	134.033	0	60.0597	0	Promoter (<=1kb)	1	25819926	25826707	6782	1	56181	ENST00000533762.5	-313	ENSG00000117640	MTFR1L	mitochondrial fission regulator 1 like
chr1	25820899	25821299	401	*	128.672	0	48.9961	0	Promoter (<=1kb)	1	25820828	25832938	12111	1	56181	ENST00000374300.7	71	ENSG00000117640	MTFR1L	mitochondrial fission regulator 1 like
chr1	25858996	25859396	401	*	155.478	0	101.153	0	Promoter (<=1kb)	1	25834006	25859457	25452	2	79000	ENST00000374298.4	61	ENSG00000127423	AUNIP	aurora kinase A and ninein interacting protein
chr1	25904402	25904802	401	*	45.5713	0	55.3181	0	Promoter (<=1kb)	1	25900741	25905128	4388	2	3925	ENST00000374291.5	326	ENSG00000117632	STMN1	stathmin 1
chr1	25933272	25933672	401	*	30.8276	3.05385	69.5428	7.11428	Distal Intergenic	1	25900595	25906991	6397	2	3925	ENST00000357865.6	-26281	ENSG00000117632	STMN1	stathmin 1
chr1	25987376	25987776	401	*	4.02099	0	42.674	0	Intron (ENST00000374282.8/5051, intron 4 of 10)	1	25982404	25984109	1706	2	5051	ENST00000476611.1	-3267	ENSG00000158006	PAFAH2	platelet activating factor acetylhydrolase 2
chr1	25997383	25997783	401	*	142.075	0.610771	34.7714	1.01633	Promoter (<=1kb)	1	25983956	25997621	13666	2	5051	ENST00000439092.6	0	ENSG00000158006	PAFAH2	platelet activating factor acetylhydrolase 2
chr1	26009232	26009632	401	*	8.04199	1.83231	48.9961	6.09795	Distal Intergenic	1	26006216	26006299	84	1	124900433	ENST00000516882.1	3016	ENSG00000252691	LOC124900433	small Cajal body-specific RNA 18
chr1	26023294	26023694	401	*	50.9326	1.22154	58.4792	0	Promoter (<=1kb)	1	26023189	26031555	8367	1	2134	ENST00000484339.1	105	ENSG00000158008	EXTL1	exostosin like glycosyltransferase 1
chr1	26024317	26024717	401	*	92.4829	0.610771	45.835	5.08163	Promoter (1-2kb)	1	26023189	26031555	8367	1	2134	ENST00000484339.1	1128	ENSG00000158008	EXTL1	exostosin like glycosyltransferase 1
chr1	26035607	26036007	401	*	320.339	3.05385	101.153	0	3' UTR	1	26032130	26035004	2875	1	2134	ENST00000470037.1	3477	ENSG00000158008	EXTL1	exostosin like glycosyltransferase 1
chr1	26110511	26110911	401	*	48.2519	0	12.6441	3.04898	Promoter (<=1kb)	1	26111165	26125530	14366	1	149420	ENST00000619836.4	-254	ENSG00000175087	PDIK1L	PDLIM1 interacting kinase 1 like
chr1	26128651	26129051	401	*	1.34033	53.1371	0	31.5061	Distal Intergenic	1	26111837	26125543	13707	1	149420	ENST00000374271.8	16814	ENSG00000175087	PDIK1L	PDLIM1 interacting kinase 1 like
chr1	26137059	26137459	401	*	0	0	33.1909	0	Distal Intergenic	1	26159079	26163962	4884	1	79927	ENST00000374268.5	-21620	ENSG00000197245	FAM110D	family with sequence similarity 110 member D
chr1	26169375	26169775	401	*	121.97	9.77233	63.2207	1.01633	Promoter (<=1kb)	1	26169908	26170873	966	1	51042	ENST00000374266.7	-133	ENSG00000142684	ZNF593	zinc finger protein 593
chr1	26200393	26200793	401	*	28.147	8.55079	83.7675	14.2286	Intron (ENST00000338855.6/378807, intron 7 of 8)	1	26209741	26227840	18100	1	101928303	ENST00000428812.1	-8948	ENSG00000236155	ZPLD2P	zona pellucida like domain containing 2, pseudogene
chr1	26225735	26226135	401	*	57.6343	3.05385	45.835	12.1959	Promoter (<=1kb)	1	26225528	26229844	4317	1	101928303	ENST00000702541.1	207	ENSG00000236155	ZPLD2P	zona pellucida like domain containing 2, pseudogene
chr1	26233390	26233790	401	*	65.6762	4.88617	22.1273	1.01633	Promoter (<=1kb)	1	26234200	26277687	43488	1	64793	ENST00000640292.2	-410	ENSG00000130695	CEP85	centrosomal protein 85
chr1	26234480	26234880	401	*	134.033	0	135.925	0	Promoter (<=1kb)	1	26234202	26278808	44607	1	64793	ENST00000252992.8	278	ENSG00000130695	CEP85	centrosomal protein 85
chr1	26268241	26268641	401	*	32.168	0.610771	3.16104	1.01633	Promoter (<=1kb)	1	26269290	26278807	9518	1	64793	ENST00000469609.5	-649	ENSG00000130695	CEP85	centrosomal protein 85
chr1	26306195	26306595	401	*	176.924	2.44308	202.306	1.01633	Promoter (<=1kb)	1	26296947	26306576	9630	2	91544	ENST00000421827.2	0	ENSG00000158062	UBXN11	UBX domain protein 11
chr1	26359740	26360140	401	*	41.5503	10.9939	77.4454	72.1591	Promoter (<=1kb)	1	26321698	26360080	38383	2	55057	ENST00000475866.3	0	ENSG00000176092	CRYBG2	crystallin beta-gamma domain containing 2
chr1	26362636	26363036	401	*	0	34.8139	0	7.11428	Promoter (2-3kb)	1	26321698	26360080	38383	2	55057	ENST00000475866.3	-2556	ENSG00000176092	CRYBG2	crystallin beta-gamma domain containing 2
chr1	26364865	26365265	401	*	4.02099	9.77233	22.1273	44.7183	Exon (ENST00000403843.5/257101, exon 4 of 7)	1	26321698	26360080	38383	2	55057	ENST00000475866.3	-4785	ENSG00000176092	CRYBG2	crystallin beta-gamma domain containing 2
chr1	26411131	26411531	401	*	1.34033	18.9339	34.7714	18.2939	Promoter (<=1kb)	1	26410817	26429728	18912	1	79727	ENST00000326279.11	314	ENSG00000131914	LIN28A	lin-28 homolog A
chr1	26432349	26432749	401	*	225.176	10.3831	67.9623	1.01633	Promoter (<=1kb)	1	26432355	26470310	37956	1	79947	ENST00000703199.1	0	ENSG00000117682	DHDDS	dehydrodolichyl diphosphate synthase subunit
chr1	26472296	26472696	401	*	16.084	0	58.4792	1.01633	Promoter (<=1kb)	1	26472440	26476642	4203	1	3151	ENST00000361427.6	0	ENSG00000198830	HMGN2	high mobility group nucleosomal binding domain 2
chr1	26530204	26530604	401	*	45.5713	0.610771	61.6402	0	Promoter (<=1kb)	1	26529778	26575014	45237	1	6195	ENST00000374166.8	426	ENSG00000117676	RPS6KA1	ribosomal protein S6 kinase A1
chr1	26591996	26592396	401	*	5.36133	39.0893	0	19.3102	Distal Intergenic	1	26602369	26602432	64	2	124904769	ENST00000516620.2	10036	ENSG00000252429	LOC124904769	U7 small nuclear RNA
chr1	26616931	26617331	401	*	0	33.5924	28.4493	6.09795	Distal Intergenic	1	26602369	26602432	64	2	124904769	ENST00000516620.2	-14499	ENSG00000252429	LOC124904769	U7 small nuclear RNA
chr1	26636665	26637065	401	*	69.6972	1.22154	50.5766	1.01633	Distal Intergenic	1	26642286	26642389	104	2	124904813	ENST00000459201.1	5324	ENSG00000238316	LOC124904813	small nucleolar RNA U13
chr1	26677155	26677555	401	*	2.68066	1.22154	102.734	5.08163	Distal Intergenic	1	26693236	26781177	87942	1	8289	ENST00000430799.7	-15681	ENSG00000117713	ARID1A	AT-rich interaction domain 1A
chr1	26693236	26693636	401	*	41.5503	0.610771	121.7	0	Promoter (<=1kb)	1	26693236	26781177	87942	1	8289	ENST00000430799.7	0	ENSG00000117713	ARID1A	AT-rich interaction domain 1A
chr1	26724354	26724754	401	*	37.5293	1.83231	14.2247	0	Promoter (2-3kb)	1	26727708	26731318	3611	1	8289	ENST00000524572.1	-2954	ENSG00000117713	ARID1A	AT-rich interaction domain 1A
chr1	26788680	26789080	401	*	95.1635	1.22154	79.0259	3.04898	Promoter (<=1kb)	1	26788928	26798268	9341	1	55650	ENST00000078527.9	0	ENSG00000060642	PIGV	phosphatidylinositol glycan anchor biosynthesis class V
chr1	26810177	26810577	401	*	10.7227	6.10771	75.8649	4.0653	Distal Intergenic	1	26826688	26857604	30917	1	84243	ENST00000374142.9	-16111	ENSG00000204160	ZDHHC18	zinc finger DHHC-type palmitoyltransferase 18
chr1	26827464	26827864	401	*	54.9536	1.22154	69.5428	0	Promoter (<=1kb)	1	26826688	26857604	30917	1	84243	ENST00000374142.9	776	ENSG00000204160	ZDHHC18	zinc finger DHHC-type palmitoyltransferase 18
chr1	26864321	26864721	401	*	321.68	0	322.426	6.09795	Promoter (1-2kb)	1	26863149	26864456	1308	1	2810	ENST00000339276.6	1172	ENSG00000175793	SFN	stratifin
chr1	26889270	26889670	401	*	112.588	0	91.6701	0	Promoter (<=1kb)	1	26886042	26888940	2899	2	54707	ENST00000461282.1	-330	ENSG00000142751	GPN2	GPN-loop GTPase 2
chr1	26899643	26900043	401	*	79.0796	0.610771	91.6701	0	Promoter (<=1kb)	1	26900238	26942776	42539	1	10726	ENST00000435827.6	-195	ENSG00000090273	NUDC	nuclear distribution C, dynein complex regulator
chr1	26900614	26901014	401	*	131.352	0	22.1273	6.09795	Promoter (<=1kb)	1	26890488	26900467	9980	2	63906	ENST00000361720.10	-147	ENSG00000198746	GPATCH3	G-patch domain containing 3
chr1	26921724	26922124	401	*	68.3569	0	39.513	1.01633	Promoter (<=1kb)	1	26921743	26946871	25129	1	10726	ENST00000321265.10	0	ENSG00000090273	NUDC	nuclear distribution C, dynein complex regulator
chr1	26960656	26961056	401	*	14.7436	6.71848	4.74155	34.5551	Promoter (<=1kb)	1	26949562	26960468	10907	2	126695	ENST00000320567.6	-188	ENSG00000175707	KDF1	keratinocyte differentiation factor 1
chr1	26979875	26980275	401	*	0	15.88	36.3519	8.13061	Exon (ENST00000310055.5/ENST00000310055.5, exon 1 of 2)	1	26985897	26986340	444	2	646567	ENST00000437956.1	6065	NA	OSTCP2	oligosaccharyltransferase complex subunit pseudogene 2
chr1	26998104	26998504	401	*	36.189	0	50.5766	1.01633	Intron (ENST00000522111.3/388610, intron 1 of 1)	1	26994319	27000109	5791	1	388610	ENST00000531285.1	3785	ENSG00000253368	TRNP1	TMF1 regulated nuclear protein 1
chr1	27027226	27027626	401	*	64.3359	0.610771	30.0298	14.2286	Distal Intergenic	1	27005020	27012850	7831	2	115572	ENST00000289166.6	-14376	ENSG00000158246	TENT5B	terminal nucleotidyltransferase 5B
chr1	27039321	27039721	401	*	4.02099	12.2154	17.3857	75.2081	Distal Intergenic	1	27005020	27012850	7831	2	115572	ENST00000289166.6	-26471	ENSG00000158246	TENT5B	terminal nucleotidyltransferase 5B
chr1	27070835	27071235	401	*	17.4243	3.05385	33.1909	6.09795	Distal Intergenic	1	27100345	27102795	2451	2	6548	ENST00000447808.1	31560	ENSG00000090020	SLC9A1	solute carrier family 9 member A1
chr1	27084904	27085304	401	*	12.063	42.1432	1.58052	48.7836	Distal Intergenic	1	27100345	27102795	2451	2	6548	ENST00000447808.1	17491	ENSG00000090020	SLC9A1	solute carrier family 9 member A1
chr1	27099186	27099586	401	*	20.105	1.83231	52.1571	2.03265	3' UTR	1	27100345	27102795	2451	2	6548	ENST00000447808.1	3209	ENSG00000090020	SLC9A1	solute carrier family 9 member A1
chr1	27119136	27119536	401	*	22.7856	1.83231	52.1571	0	Intron (ENST00000263980.8/6548, intron 1 of 11)	1	27098815	27104022	5208	2	6548	ENST00000374089.5	-15114	ENSG00000090020	SLC9A1	solute carrier family 9 member A1
chr1	27154395	27154795	401	*	96.5039	0	77.4454	1.01633	Promoter (<=1kb)	1	27105451	27154598	49148	2	6548	ENST00000374086.3	0	ENSG00000090020	SLC9A1	solute carrier family 9 member A1
chr1	27233845	27234245	401	*	48.2519	2.44308	42.674	6.09795	Promoter (<=1kb)	1	27229106	27234352	5247	2	105376890	ENST00000425205.1	107	NA	WDTC1-DT	WDTC1 divergent transcript
chr1	27322384	27322784	401	*	56.2939	0.610771	55.3181	0	Promoter (<=1kb)	1	27322300	27335545	13246	1	84065	ENST00000498220.1	84	ENSG00000186501	TMEM222	transmembrane protein 222
chr1	27349203	27349603	401	*	34.8486	1.22154	14.2247	4.0653	Promoter (<=1kb)	1	27349476	27351545	2070	1	84958	ENST00000496001.5	0	ENSG00000142765	SYTL1	synaptotagmin like 1
chr1	27365852	27366252	401	*	58.9746	0.610771	7.90259	0	Promoter (<=1kb)	1	27355186	27366858	11673	2	9064	ENST00000374040.7	606	ENSG00000142733	MAP3K6	mitogen-activated protein kinase kinase kinase 6
chr1	27392094	27392494	401	*	116.609	3.05385	80.6064	4.0653	Promoter (<=1kb)	1	27392622	27395814	3193	1	2827	ENST00000374024.4	-128	ENSG00000181773	GPR3	G protein-coupled receptor 3
chr1	27422542	27422942	401	*	9.38232	0	31.6104	0	Intron (ENST00000618852.5/10163, intron 2 of 8)	1	27392622	27395814	3193	1	2827	ENST00000374024.4	29920	ENSG00000181773	GPR3	G protein-coupled receptor 3
chr1	27428161	27428561	401	*	32.168	1.83231	4.74155	0	Intron (ENST00000618852.5/10163, intron 2 of 8)	1	27392622	27395814	3193	1	2827	ENST00000374024.4	35539	ENSG00000181773	GPR3	G protein-coupled receptor 3
chr1	27488918	27489318	401	*	44.2309	0	9.48311	0	Promoter (<=1kb)	1	27408197	27490051	81855	2	10163	ENST00000536657.1	733	ENSG00000158195	WASF2	WASP family member 2
chr1	27489501	27489901	401	*	29.4873	0	17.3857	6.09795	Promoter (<=1kb)	1	27408197	27490051	81855	2	10163	ENST00000536657.1	150	ENSG00000158195	WASF2	WASP family member 2
chr1	27521716	27522116	401	*	96.5039	1.83231	86.9285	12.1959	Distal Intergenic	1	27525805	27530561	4757	1	105376892	ENST00000443579.1	-3689	NA	LOC105376892	uncharacterized LOC105376892
chr1	27522742	27523142	401	*	124.651	3.66462	109.056	0	Promoter (2-3kb)	1	27525805	27530561	4757	1	105376892	ENST00000443579.1	-2663	NA	LOC105376892	uncharacterized LOC105376892
chr1	27528711	27529111	401	*	121.97	4.2754	61.6402	20.3265	Promoter (2-3kb)	1	27525805	27530561	4757	1	105376892	ENST00000443579.1	2906	NA	LOC105376892	uncharacterized LOC105376892
chr1	27600010	27600410	401	*	30.8276	0	85.348	0	Intron (ENST00000247087.10/27245, intron 1 of 5)	1	27552496	27603414	50919	2	27245	ENST00000490295.2	3004	ENSG00000126705	AHDC1	AT-hook DNA binding motif containing 1
chr1	27602371	27602771	401	*	79.0796	0.610771	67.9623	2.03265	Promoter (<=1kb)	1	27552496	27603414	50919	2	27245	ENST00000490295.2	643	ENSG00000126705	AHDC1	AT-hook DNA binding motif containing 1
chr1	27628833	27629233	401	*	40.2099	29.9278	14.2247	32.5224	Promoter (2-3kb)	1	27612669	27626569	13901	2	2268	ENST00000374003.7	-2264	ENSG00000000938	FGR	FGR proto-oncogene, Src family tyrosine kinase
chr1	27636473	27636873	401	*	0	45.8078	1.58052	11.1796	Promoter (1-2kb)	1	27612064	27635185	23122	2	2268	ENST00000374005.8	-1288	ENSG00000000938	FGR	FGR proto-oncogene, Src family tyrosine kinase
chr1	27637256	27637656	401	*	0	3.05385	0	31.5061	Promoter (2-3kb)	1	27612064	27635185	23122	2	2268	ENST00000374005.8	-2071	ENSG00000000938	FGR	FGR proto-oncogene, Src family tyrosine kinase
chr1	27659189	27659589	401	*	123.31	40.3109	30.0298	52.8489	Distal Intergenic	1	27660328	27662722	2395	2	111216282	ENST00000440492.1	3133	ENSG00000233975	LINC02574	long intergenic non-protein coding RNA 2574
chr1	27702600	27703000	401	*	36.189	7.94002	0	3.04898	Exon (ENST00000625232.2/ENST00000625232.2, exon 5 of 5)	1	27725961	27763116	37156	1	199870	ENST00000373954.11	-22961	ENSG00000009780	FAM76A	family with sequence similarity 76 member A
chr1	27752858	27753258	401	*	0	0.610771	74.2844	0	Intron (ENST00000373954.11/199870, intron 6 of 8)	1	27744774	27760185	15412	1	199870	ENST00000446647.1	8084	ENSG00000009780	FAM76A	family with sequence similarity 76 member A
chr1	27773130	27773530	401	*	30.8276	0	17.3857	0	Promoter (<=1kb)	1	27773219	27824443	51225	1	23673	ENST00000373943.9	0	ENSG00000117758	STX12	syntaxin 12
chr1	27873009	27873409	401	*	127.331	10.9939	91.6701	73.1755	Promoter (<=1kb)	1	27872572	27882604	10033	1	9473	ENST00000466068.1	437	ENSG00000130775	THEMIS2	thymocyte selection associated family member 2
chr1	27896198	27896598	401	*	0	0	37.9324	0	Promoter (<=1kb)	1	27891538	27897085	5548	2	6118	ENST00000419958.5	487	ENSG00000117748	RPA2	replication protein A2
chr1	27914178	27914578	401	*	89.8022	0.610771	72.7038	0	Promoter (<=1kb)	1	27891524	27914575	23052	2	6118	ENST00000373912.8	0	ENSG00000117748	RPA2	replication protein A2
chr1	27934811	27935211	401	*	32.168	4.88617	28.4493	2.03265	Promoter (<=1kb)	1	27935000	27959152	24153	1	27293	ENST00000373894.8	0	ENSG00000130768	SMPDL3B	sphingomyelin phosphodiesterase acid like 3B
chr1	27935381	27935781	401	*	46.9116	25.6524	18.9662	17.2775	Promoter (<=1kb)	1	27935110	27959151	24042	1	27293	ENST00000549094.1	271	ENSG00000130768	SMPDL3B	sphingomyelin phosphodiesterase acid like 3B
chr1	28088001	28088401	401	*	120.63	1.22154	104.314	0	Promoter (<=1kb)	1	27977273	28088564	111292	2	2140	ENST00000373863.3	163	ENSG00000158161	EYA3	EYA transcriptional coactivator and phosphatase 3
chr1	28088734	28089134	401	*	103.206	4.88617	52.1571	0	Promoter (<=1kb)	1	27970347	28088637	118291	2	2140	ENST00000540618.5	-97	ENSG00000158161	EYA3	EYA transcriptional coactivator and phosphatase 3
chr1	28121064	28121464	401	*	14.7436	0.610771	34.7714	1.01633	Exon (ENST00000399029.3/ENST00000399029.3, exon 1 of 2)	1	27970347	28088637	118291	2	2140	ENST00000540618.5	-32427	ENSG00000158161	EYA3	EYA transcriptional coactivator and phosphatase 3
chr1	28163604	28164004	401	*	38.8696	3.05385	4.74155	2.03265	Intron (ENST00000373857.8/5724, intron 1 of 1)	1	28147166	28176690	29525	2	5724	ENST00000373857.8	12686	ENSG00000169403	PTAFR	platelet activating factor receptor
chr1	28176756	28177156	401	*	49.5923	22.5985	30.0298	25.4081	Promoter (<=1kb)	1	28147166	28176690	29525	2	5724	ENST00000373857.8	-66	ENSG00000169403	PTAFR	platelet activating factor receptor
chr1	28232527	28232927	401	*	79.0796	0.610771	90.0895	0	Promoter (<=1kb)	1	28210160	28233004	22845	2	22826	ENST00000482674.5	77	ENSG00000126698	DNAJC8	DnaJ heat shock protein family (Hsp40) member C8
chr1	28236568	28236968	401	*	184.966	0	75.8649	0	Promoter (<=1kb)	1	28236154	28238098	1945	1	93974	ENST00000465645.1	414	ENSG00000130770	ATP5IF1	ATP synthase inhibitory factor subunit 1
chr1	28258500	28258900	401	*	41.5503	2.44308	97.9921	6.09795	Promoter (<=1kb)	1	28259518	28282491	22974	1	83667	ENST00000253063.4	-618	ENSG00000130766	SESN2	sestrin 2
chr1	28296723	28297123	401	*	24.126	4.88617	42.674	2.03265	Distal Intergenic	1	28329002	28335016	6015	1	54797	ENST00000479574.5	-31879	ENSG00000130772	MED18	mediator complex subunit 18
chr1	28328389	28328789	401	*	69.6972	0	61.6402	8.13061	Promoter (<=1kb)	1	28329002	28335016	6015	1	54797	ENST00000479574.5	-213	ENSG00000130772	MED18	mediator complex subunit 18
chr1	28329477	28329877	401	*	69.6972	0	48.9961	1.01633	Promoter (<=1kb)	1	28330283	28334585	4303	1	54797	ENST00000474683.1	-406	ENSG00000130772	MED18	mediator complex subunit 18
chr1	28370128	28370528	401	*	42.8906	0	44.2545	2.03265	Promoter (<=1kb)	1	28369744	28497156	127413	1	65979	ENST00000493669.2	384	ENSG00000204138	PHACTR4	phosphatase and actin regulator 4
chr1	28382521	28382921	401	*	5.36133	0	72.7038	5.08163	Intron (ENST00000633371.1/65979, intron 1 of 4)	1	28369744	28497156	127413	1	65979	ENST00000493669.2	12777	ENSG00000204138	PHACTR4	phosphatase and actin regulator 4
chr1	28505124	28505524	401	*	93.8232	1.83231	109.056	2.03265	Promoter (<=1kb)	1	28505943	28539196	33254	1	1104	ENST00000398958.6	-419	ENSG00000180198	RCC1	regulator of chromosome condensation 1
chr1	28506635	28507035	401	*	99.1845	0	97.9921	1.01633	Promoter (<=1kb)	1	28506351	28509633	3283	1	8420	ENST00000437681.1	284	ENSG00000242125	SNHG3	small nucleolar RNA host gene 3
chr1	28518963	28519363	401	*	93.8232	0	61.6402	0	Promoter (<=1kb)	1	28518695	28536293	17599	1	1104	ENST00000430407.1	268	ENSG00000180198	RCC1	regulator of chromosome condensation 1
chr1	28553382	28553782	401	*	42.8906	0.610771	28.4493	0	Promoter (<=1kb)	1	28553672	28565502	11831	1	54952	ENST00000464093.1	0	ENSG00000180098	TRNAU1AP	tRNA selenocysteine 1 associated protein 1
chr1	28581304	28581704	401	*	45.5713	0.610771	64.8012	0	Promoter (<=1kb)	1	28578539	28581623	3085	2	85028	ENST00000475441.6	0	ENSG00000197989	SNHG12	small nucleolar RNA host gene 12
chr1	28592788	28593188	401	*	48.2519	0	9.48311	1.01633	Promoter (<=1kb)	1	28592265	28595449	3185	1	115273	ENST00000465518.3	523	ENSG00000188060	RAB42	RAB42, member RAS oncogene family
chr1	28642486	28642886	401	*	104.546	1.22154	104.314	1.01633	Promoter (<=1kb)	1	28603101	28643005	39905	2	6883	ENST00000263974.4	119	ENSG00000120656	TAF12	TATA-box binding protein associated factor 12
chr1	28669540	28669940	401	*	148.777	0	33.1909	0	Promoter (<=1kb)	1	28668784	28719353	50570	1	10691	ENST00000373816.6	756	ENSG00000162419	GMEB1	glucocorticoid modulatory element binding protein 1
chr1	28723051	28723451	401	*	0	1.83231	30.0298	24.3918	Distal Intergenic	1	28736621	28742871	6251	1	51441	ENST00000474884.5	-13170	ENSG00000198492	YTHDF2	YTH N6-methyladenosine RNA binding protein F2
chr1	28736203	28736603	401	*	75.0586	0.610771	31.6104	4.0653	Promoter (<=1kb)	1	28736621	28742871	6251	1	51441	ENST00000474884.5	-18	ENSG00000198492	YTHDF2	YTH N6-methyladenosine RNA binding protein F2
chr1	28749195	28749595	401	*	44.2309	0	14.2247	1.01633	Intron (ENST00000542507.5/51441, intron 5 of 5)	1	28739091	28742883	3793	1	51441	ENST00000468863.1	10104	ENSG00000198492	YTHDF2	YTH N6-methyladenosine RNA binding protein F2
chr1	28785196	28785596	401	*	54.9536	2.44308	15.8052	2.03265	Distal Intergenic	1	28812170	28871267	59098	1	4985	ENST00000234961.7	-26574	ENSG00000116329	OPRD1	opioid receptor delta 1
chr1	28796378	28796778	401	*	99.1845	4.2754	75.8649	5.08163	Distal Intergenic	1	28812170	28871267	59098	1	4985	ENST00000234961.7	-15392	ENSG00000116329	OPRD1	opioid receptor delta 1
chr1	28830541	28830941	401	*	36.189	0	42.674	0	Intron (ENST00000234961.7/4985, intron 1 of 2)	1	28812170	28871267	59098	1	4985	ENST00000234961.7	18371	ENSG00000116329	OPRD1	opioid receptor delta 1
chr1	28846074	28846474	401	*	0	0.610771	60.0597	0	Intron (ENST00000234961.7/4985, intron 1 of 2)	1	28812170	28871267	59098	1	4985	ENST00000234961.7	33904	ENSG00000116329	OPRD1	opioid receptor delta 1
chr1	28887759	28888159	401	*	131.352	16.4908	143.827	1.01633	Promoter (<=1kb)	1	28887172	29117114	229943	1	2035	ENST00000347529.7	587	ENSG00000159023	EPB41	erythrocyte membrane protein band 4.1
chr1	28898629	28899029	401	*	21.4453	0	30.0298	1.01633	Intron (ENST00000647103.1/2035, intron 1 of 17)	1	28893741	29120046	226306	1	2035	ENST00000373798.5	4888	ENSG00000159023	EPB41	erythrocyte membrane protein band 4.1
chr1	28915215	28915615	401	*	52.2729	0	85.348	2.03265	Promoter (<=1kb)	1	28914626	29065950	151325	1	2035	ENST00000645184.1	589	ENSG00000159023	EPB41	erythrocyte membrane protein band 4.1
chr1	29125695	29126095	401	*	21.4453	7.32925	41.0935	24.3918	Promoter (1-2kb)	1	29119429	29123903	4475	2	399474	ENST00000521452.2	-1792	ENSG00000253304	TMEM200B	transmembrane protein 200B
chr1	29148729	29149129	401	*	18.7646	0.610771	50.5766	2.03265	3' UTR	1	29154872	29159540	4669	2	6429	ENST00000477193.1	10411	ENSG00000116350	SRSF4	serine and arginine rich splicing factor 4
chr1	29182454	29182854	401	*	105.886	0.610771	77.4454	0	Promoter (<=1kb)	1	29147743	29181900	34158	2	6429	ENST00000373795.7	-554	ENSG00000116350	SRSF4	serine and arginine rich splicing factor 4
chr1	29230260	29230660	401	*	97.8442	0	115.378	2.03265	Promoter (<=1kb)	1	29216093	29230891	14799	2	51102	ENST00000482610.1	231	ENSG00000116353	MECR	mitochondrial trans-2-enoyl-CoA reductase
chr1	29236945	29237345	401	*	247.961	21.9877	200.726	75.2081	Promoter (<=1kb)	1	29236639	29326669	90031	1	10076	ENST00000460170.2	306	ENSG00000060656	PTPRU	protein tyrosine phosphatase receptor type U
chr1	29554403	29554803	401	*	0	0	30.0298	1.01633	Distal Intergenic	1	29329620	29350114	20495	2	101928460	ENST00000417651.1	-204289	ENSG00000230523	LINC01756	long intergenic non-protein coding RNA 1756
chr1	29555646	29556046	401	*	0	1.83231	0	30.4898	Distal Intergenic	1	29329620	29350114	20495	2	101928460	ENST00000417651.1	-205532	ENSG00000230523	LINC01756	long intergenic non-protein coding RNA 1756
chr1	29593817	29594217	401	*	0	6.10771	0	29.4734	Distal Intergenic	1	29329620	29350114	20495	2	101928460	ENST00000417651.1	-243703	ENSG00000230523	LINC01756	long intergenic non-protein coding RNA 1756
chr1	29702908	29703308	401	*	44.2309	1.83231	0	14.2286	Distal Intergenic	1	30013952	30037612	23661	2	101929406	ENST00000445180.2	334304	ENSG00000233399	LINC01648	long intergenic non-protein coding RNA 1648
chr1	29784840	29785240	401	*	13.4033	9.16156	1.58052	55.8979	Intron (ENST00000641702.1/ENST00000641702.1, intron 4 of 4)	1	30013952	30037612	23661	2	101929406	ENST00000445180.2	252372	ENSG00000233399	LINC01648	long intergenic non-protein coding RNA 1648
chr1	29872291	29872691	401	*	0	4.2754	37.9324	8.13061	Distal Intergenic	1	30013952	30037612	23661	2	101929406	ENST00000445180.2	164921	ENSG00000233399	LINC01648	long intergenic non-protein coding RNA 1648
chr1	29982266	29982666	401	*	0	0.610771	0	30.4898	Distal Intergenic	1	30013952	30037612	23661	2	101929406	ENST00000445180.2	54946	ENSG00000233399	LINC01648	long intergenic non-protein coding RNA 1648
chr1	30246001	30246401	401	*	1.34033	37.8678	1.58052	10.1633	Distal Intergenic	1	30013952	30037612	23661	2	101929406	ENST00000445180.2	-208389	ENSG00000233399	LINC01648	long intergenic non-protein coding RNA 1648
chr1	30437678	30438078	401	*	2.68066	0	44.2545	1.01633	Distal Intergenic	1	30713767	30716135	2369	2	4146	ENST00000494561.1	278057	ENSG00000162510	MATN1	matrilin 1
chr1	30519317	30519717	401	*	0	50.0832	0	32.5224	Distal Intergenic	1	30713767	30716135	2369	2	4146	ENST00000494561.1	196418	ENSG00000162510	MATN1	matrilin 1
chr1	30529302	30529702	401	*	0	0	64.8012	9.14693	Distal Intergenic	1	30713767	30716135	2369	2	4146	ENST00000494561.1	186433	ENSG00000162510	MATN1	matrilin 1
chr1	30717711	30718111	401	*	48.2519	0	50.5766	1.01633	Promoter (<=1kb)	1	30718504	30726744	8241	1	100129196	ENST00000414532.6	-393	ENSG00000186056	MATN1-AS1	MATN1 antisense RNA 1
chr1	30725411	30725811	401	*	36.189	2.44308	64.8012	3.04898	Promoter (<=1kb)	1	30725720	30726364	645	1	100129196	ENST00000443076.1	0	ENSG00000186056	MATN1-AS1	MATN1 antisense RNA 1
chr1	30732400	30732800	401	*	30.8276	0.610771	15.8052	0	3' UTR	1	30739156	30739232	77	2	100616164	ENST00000583944.1	6432	ENSG00000264773	MIR4420	microRNA 4420
chr1	30740930	30741330	401	*	22.7856	17.1016	102.734	9.14693	Promoter (1-2kb)	1	30739156	30739232	77	2	100616164	ENST00000583944.1	-1698	ENSG00000264773	MIR4420	microRNA 4420
chr1	30748339	30748739	401	*	25.4663	1.22154	74.2844	5.08163	Promoter (2-3kb)	1	30733889	30746229	12341	2	7805	ENST00000464569.1	-2110	ENSG00000162511	LAPTM5	lysosomal protein transmembrane 5
chr1	30798329	30798729	401	*	22.7856	3.05385	42.674	0	Distal Intergenic	1	30824217	30834399	10183	1	105378622	ENST00000658212.1	-25488	ENSG00000223382	LINC01778	long intergenic non-protein coding RNA 1778
chr1	30824125	30824525	401	*	77.7392	3.66462	63.2207	0	Promoter (<=1kb)	1	30824217	30834399	10183	1	105378622	ENST00000658212.1	0	ENSG00000223382	LINC01778	long intergenic non-protein coding RNA 1778
chr1	30846558	30846958	401	*	29.4873	9.77233	12.6441	0	Distal Intergenic	1	30858158	30860254	2097	1	400748	ENST00000431202.1	-11200	ENSG00000235143	LOC400748	uncharacterized LOC400748
chr1	30847063	30847463	401	*	49.5923	1.22154	14.2247	1.01633	Distal Intergenic	1	30858158	30860254	2097	1	400748	ENST00000431202.1	-10695	ENSG00000235143	LOC400748	uncharacterized LOC400748
chr1	30857483	30857883	401	*	1.34033	32.9816	39.513	10.1633	Promoter (<=1kb)	1	30858158	30860254	2097	1	400748	ENST00000431202.1	-275	ENSG00000235143	LOC400748	uncharacterized LOC400748
chr1	30907421	30907821	401	*	34.8486	1.22154	42.674	8.13061	Promoter (<=1kb)	1	30869466	30908758	39293	2	9672	ENST00000339394.7	937	ENSG00000162512	SDC3	syndecan 3
chr1	30978916	30979316	401	*	24.126	6.10771	71.1233	0	Promoter (<=1kb)	1	30966147	30980133	13987	2	9698	ENST00000490546.1	817	ENSG00000134644	PUM1	pumilio RNA binding family member 1
chr1	31029664	31030064	401	*	36.189	1.83231	25.2883	0	Intron (ENST00000424085.6/9698, intron 2 of 17)	1	31059279	31061916	2638	2	9698	ENST00000531867.1	31852	ENSG00000134644	PUM1	pumilio RNA binding family member 1
chr1	31064137	31064537	401	*	29.4873	0	33.1909	0	Promoter (1-2kb)	1	30981338	31065676	84339	2	9698	ENST00000526215.5	1139	ENSG00000134644	PUM1	pumilio RNA binding family member 1
chr1	31155368	31155768	401	*	54.9536	0	56.8987	0	Distal Intergenic	1	31181589	31188153	6565	2	79570	ENST00000526106.5	32385	ENSG00000084628	NKAIN1	sodium/potassium transporting ATPase interacting 1
chr1	31161991	31162391	401	*	6.70166	3.66462	39.513	6.09795	Distal Intergenic	1	31181589	31188153	6565	2	79570	ENST00000526106.5	25762	ENSG00000084628	NKAIN1	sodium/potassium transporting ATPase interacting 1
chr1	31202656	31203056	401	*	21.4453	0	34.7714	0	Intron (ENST00000373736.7/79570, intron 1 of 6)	1	31182551	31193920	11370	2	79570	ENST00000530145.1	-8736	ENSG00000084628	NKAIN1	sodium/potassium transporting ATPase interacting 1
chr1	31238784	31239184	401	*	91.1425	0	61.6402	0	Promoter (<=1kb)	1	31179745	31239887	60143	2	79570	ENST00000373736.7	703	ENSG00000084628	NKAIN1	sodium/potassium transporting ATPase interacting 1
chr1	31241197	31241597	401	*	29.4873	10.3831	91.6701	6.09795	Promoter (1-2kb)	1	31179745	31239887	60143	2	79570	ENST00000373736.7	-1310	ENSG00000084628	NKAIN1	sodium/potassium transporting ATPase interacting 1
chr1	31296106	31296506	401	*	87.1215	1.22154	31.6104	5.08163	Promoter (<=1kb)	1	31292844	31296782	3939	2	9410	ENST00000463988.1	276	ENSG00000060688	SNRNP40	small nuclear ribonucleoprotein U5 subunit 40
chr1	31298964	31299364	401	*	21.4453	2.44308	72.7038	0	Promoter (1-2kb)	1	31297036	31364552	67517	1	51538	ENST00000627541.1	1928	ENSG00000121766	ZCCHC17	zinc finger CCHC-type containing 17
chr1	31357696	31358096	401	*	14.7436	0	55.3181	0	Intron (ENST00000546109.5/51538, intron 8 of 8)	1	31365713	31369590	3878	2	2170	ENST00000497275.5	11494	ENSG00000121769	FABP3	fatty acid binding protein 3
chr1	31372507	31372907	401	*	38.8696	0	77.4454	0	Promoter (<=1kb)	1	31365721	31373073	7353	2	2170	ENST00000498148.5	166	ENSG00000121769	FABP3	fatty acid binding protein 3
chr1	31407185	31407585	401	*	25.4663	15.2693	6.32207	38.6204	Promoter (1-2kb)	1	31409565	31434677	25113	1	347735	ENST00000373710.5	-1980	ENSG00000168528	SERINC2	serine incorporator 2
chr1	31413699	31414099	401	*	327.041	5.49694	195.984	31.5061	Promoter (<=1kb)	1	31413813	31434677	20865	1	347735	ENST00000491976.1	0	ENSG00000168528	SERINC2	serine incorporator 2
chr1	31433371	31433771	401	*	40.2099	0	15.8052	3.04898	Intron (ENST00000373710.5/347735, intron 10 of 10)	1	31413813	31434680	20868	1	347735	ENST00000536384.2	19558	ENSG00000168528	SERINC2	serine incorporator 2
chr1	31481213	31481613	401	*	1.34033	33.5924	0	5.08163	Distal Intergenic	1	31500085	31508566	8482	1	149086	ENST00000562339.5	-18472	ENSG00000260386	LDC1P	leucine decarboxylase 1, pseudogene
chr1	31506399	31506799	401	*	50.9326	9.16156	3.16104	31.5061	Promoter (<=1kb)	1	31506285	31522358	16074	1	284551	ENST00000640157.1	114	NA	LINC01226	long intergenic non-protein coding RNA 1226
chr1	31513437	31513837	401	*	16.084	51.3047	20.5467	2.03265	Intron (ENST00000639839.1/149086, intron 2 of 4)	1	31518356	31526444	8089	1	284551	ENST00000640623.1	-4519	NA	LINC01226	long intergenic non-protein coding RNA 1226
chr1	31576435	31576835	401	*	34.8486	9.16156	9.48311	15.2449	Promoter (<=1kb)	1	31576485	31587682	11198	1	64129	ENST00000457433.6	0	ENSG00000142910	TINAGL1	tubulointerstitial nephritis antigen like 1
chr1	31644228	31644628	401	*	76.3989	0.610771	67.9623	0	Promoter (<=1kb)	1	31630789	31644589	13801	2	553115	ENST00000489164.5	0	ENSG00000162517	PEF1	penta-EF-hand domain containing 1
chr1	31670104	31670504	401	*	45.5713	0	6.32207	2.03265	Promoter (<=1kb)	1	31652511	31670602	18092	2	1307	ENST00000488128.6	98	ENSG00000084636	COL16A1	collagen type XVI alpha 1 chain
chr1	31708884	31709284	401	*	58.9746	24.4308	88.509	9.14693	Distal Intergenic	1	31679230	31704319	25090	2	1307	ENST00000373668.7	-4565	ENSG00000084636	COL16A1	collagen type XVI alpha 1 chain
chr1	31718117	31718517	401	*	41.5503	43.9755	0	7.11428	Distal Intergenic	1	31679230	31704319	25090	2	1307	ENST00000373668.7	-13798	ENSG00000084636	COL16A1	collagen type XVI alpha 1 chain
chr1	31746467	31746867	401	*	52.2729	1.83231	25.2883	0	Promoter (2-3kb)	1	31742108	31743673	1566	2	576	ENST00000468430.1	-2794	ENSG00000121753	ADGRB2	adhesion G protein-coupled receptor B2
chr1	31753928	31754328	401	*	42.8906	1.83231	31.6104	1.01633	Promoter (1-2kb)	1	31739515	31756264	16750	2	576	ENST00000530134.5	1936	ENSG00000121753	ADGRB2	adhesion G protein-coupled receptor B2
chr1	31769988	31770388	401	*	6.70166	11.6046	34.7714	8.13061	Distal Intergenic	1	31741800	31764893	23094	2	576	ENST00000533175.1	-5095	ENSG00000121753	ADGRB2	adhesion G protein-coupled receptor B2
chr1	31772056	31772456	401	*	73.7182	11.6046	93.2506	16.2612	Distal Intergenic	1	31741800	31764893	23094	2	576	ENST00000533175.1	-7163	ENSG00000121753	ADGRB2	adhesion G protein-coupled receptor B2
chr1	31774402	31774802	401	*	1.34033	32.9816	11.0636	40.653	Distal Intergenic	1	31741800	31764893	23094	2	576	ENST00000533175.1	-9509	ENSG00000121753	ADGRB2	adhesion G protein-coupled receptor B2
chr1	31783108	31783508	401	*	36.189	0	36.3519	14.2286	Distal Intergenic	1	31790428	31798615	8188	2	90853	ENST00000473361.5	15107	ENSG00000134668	SPOCD1	SPOC domain containing 1
chr1	31857298	31857698	401	*	4.02099	36.6462	3.16104	27.4408	Intron (ENST00000602889.1/ENST00000602889.1, intron 1 of 1)	1	31799809	31816022	16214	2	90853	ENST00000528791.5	-41276	ENSG00000134668	SPOCD1	SPOC domain containing 1
chr1	31927010	31927410	401	*	36.189	0	45.835	0	Intron (ENST00000647444.2/8073, intron 1 of 5)	1	31906421	31919483	13063	2	8073	ENST00000602725.5	-7527	ENSG00000184007	PTP4A2	protein tyrosine phosphatase 4A2
chr1	31937030	31937430	401	*	71.0376	3.66462	34.7714	0	Promoter (<=1kb)	1	31908263	31937775	29513	2	8073	ENST00000649841.1	345	ENSG00000184007	PTP4A2	protein tyrosine phosphatase 4A2
chr1	31938625	31939025	401	*	48.2519	0.610771	53.7376	3.04898	Promoter (<=1kb)	1	31906421	31938368	31948	2	8073	ENST00000647444.2	-257	ENSG00000184007	PTP4A2	protein tyrosine phosphatase 4A2
chr1	31944508	31944908	401	*	80.4199	2.44308	50.5766	0	Promoter (<=1kb)	1	31919130	31944856	25727	2	8073	ENST00000526960.1	0	ENSG00000184007	PTP4A2	protein tyrosine phosphatase 4A2
chr1	32014684	32015084	401	*	103.206	0	110.636	2.03265	Promoter (<=1kb)	1	32014182	32060850	46669	1	10657	ENST00000484270.2	502	ENSG00000121774	KHDRBS1	KH RNA binding domain containing, signal transduction associated 1
chr1	32015921	32016321	401	*	93.8232	0.610771	50.5766	3.04898	Promoter (1-2kb)	1	32014182	32060850	46669	1	10657	ENST00000484270.2	1739	ENSG00000121774	KHDRBS1	KH RNA binding domain containing, signal transduction associated 1
chr1	32038390	32038790	401	*	1.34033	1.22154	50.5766	0	Exon (ENST00000327300.12/10657, exon 7 of 9)	1	32014182	32060850	46669	1	10657	ENST00000484270.2	24208	ENSG00000121774	KHDRBS1	KH RNA binding domain containing, signal transduction associated 1
chr1	32072357	32072757	401	*	117.949	4.2754	107.475	2.03265	Promoter (<=1kb)	1	32072935	32091745	18811	1	55116	ENST00000438825.5	-178	ENSG00000121775	TMEM39B	transmembrane protein 39B
chr1	32073283	32073683	401	*	54.9536	0	50.5766	0	Promoter (<=1kb)	1	32073166	32102866	29701	1	55116	ENST00000476968.5	117	ENSG00000121775	TMEM39B	transmembrane protein 39B
chr1	32108540	32108940	401	*	92.4829	2.44308	96.4116	0	Promoter (<=1kb)	1	32108058	32173173	65116	1	23633	ENST00000471599.5	482	ENSG00000025800	KPNA6	karyopherin subunit alpha 6
chr1	32148427	32148827	401	*	9.38232	1.83231	124.861	10.1633	Intron (ENST00000373625.8/23633, intron 1 of 13)	1	32142923	32162394	19472	1	23633	ENST00000469790.1	5504	ENSG00000025800	KPNA6	karyopherin subunit alpha 6
chr1	32180148	32180548	401	*	104.546	0	195.984	5.08163	Promoter (<=1kb)	1	32180065	32198285	18221	1	200081	ENST00000373609.1	83	ENSG00000084652	TXLNA	taxilin alpha
chr1	32200178	32200578	401	*	116.609	0	28.4493	0	Promoter (<=1kb)	1	32200595	32205387	4793	1	79140	ENST00000373602.10	-17	ENSG00000160050	CCDC28B	coiled-coil domain containing 28B
chr1	32205731	32206131	401	*	60.3149	0	26.8688	0	Promoter (<=1kb)	1	32205671	32208682	3012	1	55721	ENST00000537469.2	60	ENSG00000160051	IQCC	IQ motif containing C
chr1	32221777	32222177	401	*	104.546	0	48.9961	0	Promoter (<=1kb)	1	32221724	32231454	9731	1	8668	ENST00000677844.1	53	ENSG00000084623	EIF3I	eukaryotic translation initiation factor 3 subunit I
chr1	32222538	32222938	401	*	69.6972	0	39.513	0	Promoter (<=1kb)	1	32222440	32229208	6769	1	8668	ENST00000483517.5	98	ENSG00000084623	EIF3I	eukaryotic translation initiation factor 3 subunit I
chr1	32240799	32241199	401	*	37.5293	1.22154	79.0259	8.13061	Promoter (<=1kb)	1	32231658	32240790	9133	2	339483	ENST00000423995.5	-9	ENSG00000291132	MTMR9LP	myotubularin related protein 9 like, pseudogene
chr1	32246197	32246597	401	*	50.9326	10.3831	0	9.14693	Promoter (<=1kb)	1	32247222	32248856	1635	1	84734	ENST00000373582.4	-625	ENSG00000183615	FAM167B	family with sequence similarity 167 member B
chr1	32247798	32248198	401	*	17.4243	1.83231	110.636	2.03265	Promoter (<=1kb)	1	32247222	32248856	1635	1	84734	ENST00000373582.4	576	ENSG00000183615	FAM167B	family with sequence similarity 167 member B
chr1	32251870	32252270	401	*	37.5293	61.6878	0	37.6041	Promoter (<=1kb)	1	32251318	32286160	34843	1	3932	ENST00000469765.5	552	ENSG00000182866	LCK	LCK proto-oncogene, Src family tyrosine kinase
chr1	32292426	32292826	401	*	138.054	0.610771	66.3818	1.01633	Promoter (<=1kb)	1	32292161	32327677	35517	1	3065	ENST00000472928.5	265	ENSG00000116478	HDAC1	histone deacetylase 1
chr1	32338591	32338991	401	*	113.928	12.2154	83.7675	24.3918	Promoter (2-3kb)	1	32333839	32336233	2395	2	65108	ENST00000329421.8	-2358	ENSG00000175130	MARCKSL1	MARCKS like 1
chr1	32350699	32351099	401	*	13.4033	1.22154	36.3519	1.01633	Promoter (<=1kb)	1	32351521	32353541	2021	1	124903933	ENST00000421153.2	-422	NA	LOC124903933	uncharacterized LOC124903933
chr1	32352163	32352563	401	*	77.7392	1.83231	18.9662	0	Promoter (<=1kb)	1	32352729	32354096	1368	1	124903933	ENST00000574792.1	-166	NA	LOC124903933	uncharacterized LOC124903933
chr1	32394122	32394522	401	*	72.3779	0	72.7038	0	Promoter (<=1kb)	1	32364633	32394441	29809	2	55108	ENST00000455895.7	0	ENSG00000160058	BSDC1	BSD domain containing 1
chr1	32432975	32433375	401	*	38.8696	6.71848	33.1909	21.3428	Distal Intergenic	1	32465057	32600792	135736	1	653121	ENST00000480336.1	-31682	ENSG00000160062	ZBTB8A	zinc finger and BTB domain containing 8A
chr1	32447549	32447949	401	*	49.5923	20.7662	28.4493	77.2408	Distal Intergenic	1	32465057	32600792	135736	1	653121	ENST00000480336.1	-17108	ENSG00000160062	ZBTB8A	zinc finger and BTB domain containing 8A
chr1	32449528	32449928	401	*	22.7856	5.49694	139.086	11.1796	Distal Intergenic	1	32465057	32600792	135736	1	653121	ENST00000480336.1	-15129	ENSG00000160062	ZBTB8A	zinc finger and BTB domain containing 8A
chr1	32464524	32464924	401	*	40.2099	0	37.9324	1.01633	Promoter (<=1kb)	1	32465057	32600792	135736	1	653121	ENST00000480336.1	-133	ENSG00000160062	ZBTB8A	zinc finger and BTB domain containing 8A
chr1	32520617	32521017	401	*	33.5083	1.22154	30.0298	5.08163	Intron (ENST00000480336.1/653121, intron 4 of 9)	1	32539427	32605941	66515	1	653121	ENST00000373510.9	-18410	ENSG00000160062	ZBTB8A	zinc finger and BTB domain containing 8A
chr1	32560742	32561142	401	*	0	1.22154	61.6402	0	Intron (ENST00000480336.1/653121, intron 7 of 9)	1	32539429	32600990	61562	1	653121	ENST00000316459.4	21313	ENSG00000160062	ZBTB8A	zinc finger and BTB domain containing 8A
chr1	32612504	32612904	401	*	84.4409	0	110.636	4.0653	Intron (ENST00000341885.6/339487, intron 1 of 1)	1	32621830	32632058	10229	2	339487	ENST00000467652.5	19154	ENSG00000176261	ZBTB8OS	zinc finger and BTB domain containing 8 opposite strand
chr1	32649989	32650389	401	*	67.0166	0	20.5467	0	Promoter (<=1kb)	1	32621830	32650525	28696	2	339487	ENST00000373501.6	136	ENSG00000176261	ZBTB8OS	zinc finger and BTB domain containing 8 opposite strand
chr1	32660356	32660756	401	*	4.02099	1.22154	60.0597	0	Intron (ENST00000414241.7/5928, intron 3 of 11)	1	32668319	32672901	4583	1	5928	ENST00000475321.5	-7563	ENSG00000162521	RBBP4	RB binding protein 4, chromatin remodeling factor
chr1	32673384	32673784	401	*	8.04199	0	41.0935	0	Exon (ENST00000463378.5/5928, exon 7 of 8)	1	32669256	32680651	11396	1	5928	ENST00000482190.1	4128	ENSG00000162521	RBBP4	RB binding protein 4, chromatin remodeling factor
chr1	32703605	32704005	401	*	80.4199	10.3831	58.4792	8.13061	Promoter (<=1kb)	1	32695565	32703596	8032	2	81493	ENST00000417633.1	-9	ENSG00000162520	SYNC	syncoilin, intermediate filament protein
chr1	32725252	32725652	401	*	16.084	1.22154	37.9324	0	Distal Intergenic	1	32741830	32774970	33141	1	57648	ENST00000401073.7	-16178	ENSG00000162522	KIAA1522	KIAA1522
chr1	32767061	32767461	401	*	49.5923	9.16156	15.8052	1.01633	Promoter (1-2kb)	1	32765667	32774970	9304	1	57648	ENST00000373480.1	1394	ENSG00000162522	KIAA1522	KIAA1522
chr1	32815977	32816377	401	*	79.0796	0	33.1909	1.01633	Promoter (<=1kb)	1	32816767	32826489	9723	1	64766	ENST00000530710.5	-390	ENSG00000116497	S100PBP	S100P binding protein
chr1	32818923	32819323	401	*	101.865	0	44.2545	1.01633	Promoter (<=1kb)	1	32775309	32818031	42723	2	8565	ENST00000675785.2	-892	ENSG00000134684	YARS1	tyrosyl-tRNA synthetase 1
chr1	32892395	32892795	401	*	32.168	1.83231	26.8688	4.0653	Promoter (<=1kb)	1	32893524	32898441	4918	1	3208	ENST00000470896.1	-729	ENSG00000121905	HPCA	hippocalcin
chr1	32900710	32901110	401	*	30.8276	10.3831	14.2247	15.2449	Promoter (<=1kb)	1	32894741	32901352	6612	2	113452	ENST00000474144.5	242	ENSG00000121900	TMEM54	transmembrane protein 54
chr1	32924217	32924617	401	*	2.68066	48.8617	9.48311	13.2122	Distal Intergenic	1	32894846	32901438	6593	2	113452	ENST00000475208.5	-22779	ENSG00000121900	TMEM54	transmembrane protein 54
chr1	32925109	32925509	401	*	64.3359	10.3831	120.119	16.2612	Exon (ENST00000661031.1/ENST00000661031.1, exon 1 of 3)	1	32894846	32901438	6593	2	113452	ENST00000475208.5	-23671	ENSG00000121900	TMEM54	transmembrane protein 54
chr1	32963225	32963625	401	*	41.5503	0.610771	25.2883	2.03265	Promoter (1-2kb)	1	32936445	32964685	28241	2	127544	ENST00000373456.11	1060	ENSG00000116514	RNF19B	ring finger protein 19B
chr1	33035727	33036522	796	*	210.432	0	104.314	6.09795	Promoter (<=1kb)	1	33010478	33036840	26363	2	204	ENST00000548033.5	318	ENSG00000004455	AK2	adenylate kinase 2
chr1	33039561	33039961	401	*	28.147	3.66462	22.1273	33.5387	Promoter (2-3kb)	1	33008892	33037004	28113	2	204	ENST00000354858.11	-2557	ENSG00000004455	AK2	adenylate kinase 2
chr1	33080499	33080899	401	*	67.0166	10.9939	74.2844	10.1633	Promoter (<=1kb)	1	33021607	33080996	59390	2	204	ENST00000548559.1	97	ENSG00000004455	AK2	adenylate kinase 2
chr1	33081700	33082100	401	*	50.9326	7.32925	139.086	28.4571	Promoter (<=1kb)	1	33081659	33120530	38872	1	113451	ENST00000484656.5	41	ENSG00000142920	AZIN2	antizyme inhibitor 2
chr1	33084443	33084843	401	*	0	6.71848	0	41.6694	Promoter (1-2kb)	1	33082906	33120521	37616	1	113451	ENST00000478204.5	1537	ENSG00000142920	AZIN2	antizyme inhibitor 2
chr1	33085626	33086026	401	*	29.4873	15.88	0	30.4898	Promoter (2-3kb)	1	33082906	33120521	37616	1	113451	ENST00000478204.5	2720	ENSG00000142920	AZIN2	antizyme inhibitor 2
chr1	33098654	33099054	401	*	91.1425	4.88617	6.32207	3.04898	Intron (ENST00000481886.5/113451, intron 7 of 8)	1	33094644	33096956	2313	1	113451	ENST00000492521.1	4010	ENSG00000142920	AZIN2	antizyme inhibitor 2
chr1	33109156	33109556	401	*	21.4453	4.2754	34.7714	12.1959	Intron (ENST00000481886.5/113451, intron 7 of 8)	1	33094644	33096956	2313	1	113451	ENST00000492521.1	14512	ENSG00000142920	AZIN2	antizyme inhibitor 2
chr1	33126902	33127302	401	*	72.3779	2.44308	26.8688	4.0653	Distal Intergenic	1	33094644	33096956	2313	1	113451	ENST00000492521.1	32258	ENSG00000142920	AZIN2	antizyme inhibitor 2
chr1	33170163	33170563	401	*	14.7436	0	34.7714	0	Intron (ENST00000291416.10/55223, intron 1 of 4)	1	33146702	33176550	29849	2	55223	ENST00000543586.1	5987	ENSG00000116525	TRIM62	tripartite motif containing 62
chr1	33182416	33182816	401	*	40.2099	10.3831	41.0935	0	Promoter (<=1kb)	1	33159692	33182053	22362	2	55223	ENST00000485148.1	-363	ENSG00000116525	TRIM62	tripartite motif containing 62
chr1	33191262	33191662	401	*	2.68066	32.3708	0	13.2122	Distal Intergenic	1	33159692	33182053	22362	2	55223	ENST00000485148.1	-9209	ENSG00000116525	TRIM62	tripartite motif containing 62
chr1	33233033	33233433	401	*	0	2.44308	52.1571	9.14693	Distal Intergenic	1	33256492	33300719	44228	1	149076	ENST00000539719.6	-23059	ENSG00000160094	ZNF362	zinc finger protein 362
chr1	33234849	33235249	401	*	41.5503	2.44308	3.16104	8.13061	Distal Intergenic	1	33256492	33300719	44228	1	149076	ENST00000539719.6	-21243	ENSG00000160094	ZNF362	zinc finger protein 362
chr1	33241988	33242388	401	*	4.02099	31.7601	6.32207	21.3428	Distal Intergenic	1	33256492	33300719	44228	1	149076	ENST00000539719.6	-14104	ENSG00000160094	ZNF362	zinc finger protein 362
chr1	33254765	33255165	401	*	25.4663	17.7124	63.2207	59.9632	Promoter (1-2kb)	1	33256492	33300719	44228	1	149076	ENST00000539719.6	-1327	ENSG00000160094	ZNF362	zinc finger protein 362
chr1	33256795	33257195	401	*	87.1215	1.83231	31.6104	1.01633	Promoter (<=1kb)	1	33256619	33275248	18630	1	149076	ENST00000490959.2	176	ENSG00000160094	ZNF362	zinc finger protein 362
chr1	33342604	33343004	401	*	62.9956	0	22.1273	0	Intron (ENST00000630909.2/ENST00000630909.2, intron 1 of 1)	1	33330071	33349650	19580	2	1912	ENST00000486897.5	6646	ENSG00000134686	PHC2	polyhomeotic homolog 2
chr1	33348469	33348869	401	*	100.525	0	47.4155	0	Promoter (<=1kb)	1	33330071	33349650	19580	2	1912	ENST00000486897.5	781	ENSG00000134686	PHC2	polyhomeotic homolog 2
chr1	33440686	33441086	401	*	13.4033	0	36.3519	3.04898	Distal Intergenic	1	33323626	33431095	107470	2	1912	ENST00000683057.1	-9591	ENSG00000134686	PHC2	polyhomeotic homolog 2
chr1	33446169	33446569	401	*	33.5083	5.49694	1.58052	12.1959	Distal Intergenic	1	33323626	33431095	107470	2	1912	ENST00000683057.1	-15074	ENSG00000134686	PHC2	polyhomeotic homolog 2
chr1	33472576	33472976	401	*	44.2309	0.610771	58.4792	0	Promoter (<=1kb)	1	33472645	33496507	23863	1	7579	ENST00000361328.7	0	ENSG00000121903	ZSCAN20	zinc finger and SCAN domain containing 20
chr1	33485325	33485725	401	*	1.34033	0	110.636	2.03265	Intron (ENST00000361328.7/7579, intron 2 of 7)	1	33472660	33489245	16586	1	7579	ENST00000480917.1	12665	ENSG00000121903	ZSCAN20	zinc finger and SCAN domain containing 20
chr1	33565626	33566026	401	*	18.7646	0	30.0298	0	Intron (ENST00000373381.9/114784, intron 53 of 70)	1	33559353	33572590	13238	2	114784	ENST00000465819.1	6564	ENSG00000121904	CSMD2	CUB and Sushi multiple domains 2
chr1	33674847	33675247	401	*	0	0	50.5766	0	Intron (ENST00000373381.9/114784, intron 25 of 70)	1	33591807	33709504	117698	2	114784	ENST00000373380.5	34257	ENSG00000121904	CSMD2	CUB and Sushi multiple domains 2
chr1	34007845	34008245	401	*	0	0	39.513	1.01633	Intron (ENST00000373381.9/114784, intron 3 of 70)	1	33875466	33885423	9958	1	402779	ENST00000431046.1	132379	ENSG00000231163	CSMD2-AS1	CSMD2 antisense RNA 1
chr1	34093028	34093428	401	*	1.34033	0	129.602	0	Intron (ENST00000373381.9/114784, intron 1 of 70)	1	33513998	34165230	651233	2	114784	ENST00000373381.9	71802	ENSG00000121904	CSMD2	CUB and Sushi multiple domains 2
chr1	34204152	34204552	401	*	0	0	58.4792	0	Intron (ENST00000373374.7/84970, intron 4 of 6)	1	34176907	34219131	42225	1	84970	ENST00000488417.2	27245	ENSG00000142698	C1orf94	chromosome 1 open reading frame 94
chr1	34238899	34239299	401	*	0	34.2032	12.6441	21.3428	Distal Intergenic	1	34176907	34219131	42225	1	84970	ENST00000488417.2	61992	ENSG00000142698	C1orf94	chromosome 1 open reading frame 94
chr1	34268314	34268714	401	*	1.34033	14.6585	47.4155	28.4571	Distal Intergenic	1	34176907	34219131	42225	1	84970	ENST00000488417.2	91407	ENSG00000142698	C1orf94	chromosome 1 open reading frame 94
chr1	34385237	34385637	401	*	2.68066	43.3647	0	24.3918	Distal Intergenic	1	34176907	34219131	42225	1	84970	ENST00000488417.2	208330	ENSG00000142698	C1orf94	chromosome 1 open reading frame 94
chr1	34605629	34606029	401	*	1.34033	31.1493	0	6.09795	Distal Intergenic	1	34669599	34669694	96	2	693137	ENST00000385206.1	63665	ENSG00000207941	MIR552	microRNA 552
chr1	34647589	34647989	401	*	0	37.257	15.8052	10.1633	Intron (ENST00000666642.1/105378641, intron 1 of 1)	1	34669599	34669694	96	2	693137	ENST00000385206.1	21705	ENSG00000207941	MIR552	microRNA 552
chr1	34697188	34697588	401	*	4.02099	13.437	39.513	5.08163	Distal Intergenic	1	34640157	34685732	45576	2	105378641	ENST00000666642.1	-11456	NA	LOC105378641	uncharacterized LOC105378641
chr1	34725550	34725950	401	*	0	33.5924	0	0	Intron (ENST00000426886.1/105378642, intron 2 of 4)	1	34755047	34758512	3466	1	2709	ENST00000338513.1	-29097	ENSG00000189280	GJB5	gap junction protein beta 5
chr1	34794888	34795288	401	*	0	1.22154	1.58052	30.4898	Promoter (1-2kb)	1	34792999	34795747	2749	1	2701	ENST00000342280.5	1889	ENSG00000187513	GJA4	gap junction protein alpha 4
chr1	34858883	34859283	401	*	124.651	0	41.0935	0	Promoter (<=1kb)	1	34855050	34859069	4020	2	113444	ENST00000446026.1	0	ENSG00000163866	SMIM12	small integral membrane protein 12
chr1	34866023	34866423	401	*	25.4663	0.610771	30.0298	2.03265	3' UTR	1	34855169	34859755	4587	2	113444	ENST00000456842.1	-6268	ENSG00000163866	SMIM12	small integral membrane protein 12
chr1	34928771	34929171	401	*	101.865	49.4724	28.4493	41.6694	Promoter (<=1kb)	1	34865436	34929650	64215	2	58512	ENST00000373347.6	479	ENSG00000116544	DLGAP3	DLG associated protein 3
chr1	35031394	35031794	401	*	69.6972	0	44.2545	1.01633	Promoter (<=1kb)	1	34981533	35031741	50209	2	9204	ENST00000487874.1	0	ENSG00000163867	ZMYM6	zinc finger MYM-type containing 6
chr1	35065413	35065813	401	*	2.68066	52.5263	7.90259	21.3428	Intron (ENST00000650449.1/79830, intron 2 of 12)	1	35059786	35115856	56071	1	79830	ENST00000611874.4	5627	ENSG00000197056	ZMYM1	zinc finger MYM-type containing 1
chr1	35079464	35079864	401	*	58.9746	0	63.2207	1.01633	Promoter (<=1kb)	1	35079391	35115859	36469	1	79830	ENST00000373330.1	73	ENSG00000197056	ZMYM1	zinc finger MYM-type containing 1
chr1	35148126	35148526	401	*	6.70166	7.32925	1.58052	33.5387	Promoter (1-2kb)	1	35141515	35146435	4921	2	105378644	ENST00000641402.1	-1691	ENSG00000284640	LOC105378644	uncharacterized LOC105378644
chr1	35191274	35191674	401	*	128.672	0	34.7714	3.04898	Promoter (<=1kb)	1	35176378	35190574	14197	2	6421	ENST00000470472.5	-700	ENSG00000116560	SFPQ	splicing factor proline and glutamine rich
chr1	35210399	35210799	401	*	125.991	0	11.0636	6.09795	Distal Intergenic	1	35182936	35193446	10511	2	6421	ENST00000696553.1	-16953	ENSG00000116560	SFPQ	splicing factor proline and glutamine rich
chr1	35518957	35519357	401	*	4.02099	0.610771	50.5766	0	Intron (ENST00000697000.1/79932, intron 2 of 21)	1	35460308	35506867	46560	2	79932	ENST00000431916.5	-12090	ENSG00000142687	KIAA0319L	KIAA0319 like
chr1	35556449	35556849	401	*	89.8022	0	44.2545	0	Promoter (<=1kb)	1	35434121	35557247	123127	2	79932	ENST00000697004.1	398	ENSG00000142687	KIAA0319L	KIAA0319 like
chr1	35557942	35558342	401	*	187.646	0	440.965	0	Promoter (<=1kb)	1	35460374	35557950	97577	2	79932	ENST00000482929.6	0	ENSG00000142687	KIAA0319L	KIAA0319 like
chr1	35641136	35641536	401	*	69.6972	2.44308	75.8649	0	Promoter (<=1kb)	1	35599541	35641526	41986	2	5690	ENST00000373237.4	0	ENSG00000126067	PSMB2	proteasome 20S subunit beta 2
chr1	35642292	35642692	401	*	54.9536	1.83231	63.2207	0	Promoter (<=1kb)	1	35599541	35641526	41986	2	5690	ENST00000373237.4	-766	ENSG00000126067	PSMB2	proteasome 20S subunit beta 2
chr1	35688158	35688558	401	*	10.7227	43.9755	0	9.14693	Distal Intergenic	1	35716160	35716911	752	2	127703	ENST00000503824.1	28353	ENSG00000142686	C1orf216	chromosome 1 open reading frame 216
chr1	35699753	35700153	401	*	100.525	6.71848	28.4493	18.2939	Distal Intergenic	1	35716160	35716911	752	2	127703	ENST00000503824.1	16758	ENSG00000142686	C1orf216	chromosome 1 open reading frame 216
chr1	35706569	35706969	401	*	8.04199	20.7662	0	41.6694	Distal Intergenic	1	35716160	35716911	752	2	127703	ENST00000503824.1	9942	ENSG00000142686	C1orf216	chromosome 1 open reading frame 216
chr1	35708373	35708773	401	*	54.9536	1.22154	39.513	1.01633	Distal Intergenic	1	35716160	35716911	752	2	127703	ENST00000503824.1	8138	ENSG00000142686	C1orf216	chromosome 1 open reading frame 216
chr1	35768784	35769184	401	*	64.3359	0	75.8649	0	Promoter (<=1kb)	1	35736405	35769928	33524	2	63967	ENST00000373220.7	744	ENSG00000092853	CLSPN	claspin
chr1	35775007	35775407	401	*	6.70166	3.66462	31.6104	2.03265	Distal Intergenic	1	35732112	35769978	37867	2	63967	ENST00000318121.8	-5029	ENSG00000092853	CLSPN	claspin
chr1	35783406	35783806	401	*	1.34033	22.5985	36.3519	11.1796	Distal Intergenic	1	35732112	35769978	37867	2	63967	ENST00000318121.8	-13428	ENSG00000092853	CLSPN	claspin
chr1	35844663	35845063	401	*	36.189	0	52.1571	0	Promoter (2-3kb)	1	35841673	35851195	9523	1	192670	ENST00000488778.1	2990	ENSG00000134698	AGO4	argonaute RISC component 4
chr1	35869649	35870049	401	*	13.4033	7.94002	36.3519	25.4081	Promoter (<=1kb)	1	35869808	35920958	51151	1	26523	ENST00000373206.5	0	ENSG00000092847	AGO1	argonaute RISC component 1
chr1	35882016	35882416	401	*	41.5503	31.7601	4.74155	14.2286	Promoter (<=1kb)	1	35883209	35930532	47324	1	26523	ENST00000373204.6	-793	ENSG00000092847	AGO1	argonaute RISC component 1
chr1	35883322	35883722	401	*	80.4199	2.44308	50.5766	13.2122	Promoter (<=1kb)	1	35883352	35920939	37588	1	26523	ENST00000699842.1	0	ENSG00000092847	AGO1	argonaute RISC component 1
chr1	35931446	35931846	401	*	41.5503	1.22154	26.8688	0	Promoter (<=1kb)	1	35931258	36056462	125205	1	192669	ENST00000246314.10	188	ENSG00000126070	AGO3	argonaute RISC catalytic component 3
chr1	36024345	36024745	401	*	1.34033	0.610771	31.6104	0	Intron (ENST00000634486.1/192669, intron 13 of 20)	1	36009381	36013630	4250	2	105378647	ENST00000479395.2	-10715	NA	LOC105378647	uncharacterized LOC105378647
chr1	36046937	36047337	401	*	16.084	0	44.2545	2.03265	Intron (ENST00000634486.1/192669, intron 19 of 20)	1	36043264	36055262	11999	1	192669	ENST00000471099.1	3673	ENSG00000126070	AGO3	argonaute RISC catalytic component 3
chr1	36088194	36088594	401	*	53.6133	0	58.4792	7.11428	Promoter (<=1kb)	1	36088892	36093932	5041	1	54936	ENST00000373178.5	-298	ENSG00000116863	ADPRS	ADP-ribosylserine hydrolase
chr1	36089479	36089879	401	*	50.9326	0	31.6104	0	Promoter (<=1kb)	1	36088892	36093932	5041	1	54936	ENST00000373178.5	587	ENSG00000116863	ADPRS	ADP-ribosylserine hydrolase
chr1	36115485	36115885	401	*	48.2519	1.22154	23.7078	1.01633	5' UTR	1	36095239	36125222	29984	2	1296	ENST00000397799.2	9337	ENSG00000171812	COL8A2	collagen type VIII alpha 2 chain
chr1	36116302	36116702	401	*	4.02099	18.9339	48.9961	11.1796	Intron (ENST00000397799.2/1296, intron 1 of 3)	1	36095239	36125222	29984	2	1296	ENST00000397799.2	8520	ENSG00000171812	COL8A2	collagen type VIII alpha 2 chain
chr1	36123460	36123860	401	*	57.6343	4.88617	34.7714	31.5061	Promoter (1-2kb)	1	36095239	36125222	29984	2	1296	ENST00000397799.2	1362	ENSG00000171812	COL8A2	collagen type VIII alpha 2 chain
chr1	36125701	36126101	401	*	21.4453	34.2032	104.314	22.3592	Promoter (<=1kb)	1	36095239	36125222	29984	2	1296	ENST00000397799.2	-479	ENSG00000171812	COL8A2	collagen type VIII alpha 2 chain
chr1	36147436	36147836	401	*	6.70166	0	63.2207	0	Promoter (1-2kb)	1	36139399	36149287	9889	2	27095	ENST00000497251.1	1451	ENSG00000054116	TRAPPC3	trafficking protein particle complex subunit 3
chr1	36155345	36155745	401	*	57.6343	0	120.119	2.03265	Promoter (<=1kb)	1	36155579	36175008	19430	1	55700	ENST00000429533.6	0	ENSG00000116871	MAP7D1	MAP7 domain containing 1
chr1	36157608	36158008	401	*	46.9116	0	47.4155	1.01633	Promoter (<=1kb)	1	36157215	36172540	15326	1	55700	ENST00000530729.1	393	ENSG00000116871	MAP7D1	MAP7 domain containing 1
chr1	36223762	36224162	401	*	61.6552	0.610771	85.348	0	Promoter (<=1kb)	1	36224432	36304148	79717	1	9967	ENST00000469141.6	-270	ENSG00000054118	THRAP3	thyroid hormone receptor associated protein 3
chr1	36332530	36332930	401	*	0	4.88617	0	32.5224	Exon (ENST00000657488.1/ENST00000657488.1, exon 1 of 2)	1	36326297	36328363	2067	1	79729	ENST00000672313.1	6233	ENSG00000214193	SH3D21	SH3 domain containing 21
chr1	36358990	36359390	401	*	33.5083	0	0	0	Promoter (1-2kb)	1	36339624	36361340	21717	2	83931	ENST00000359297.6	1950	ENSG00000196182	STK40	serine/threonine kinase 40
chr1	36374244	36374644	401	*	44.2309	0	53.7376	0	Intron (ENST00000373129.7/83931, intron 1 of 11)	1	36355205	36366072	10868	2	83931	ENST00000460417.5	-8172	ENSG00000196182	STK40	serine/threonine kinase 40
chr1	36384685	36385085	401	*	148.777	0	96.4116	2.03265	Promoter (<=1kb)	1	36367854	36385876	18023	2	83931	ENST00000460017.1	791	ENSG00000196182	STK40	serine/threonine kinase 40
chr1	36398022	36398422	401	*	92.4829	0.610771	96.4116	0	Promoter (<=1kb)	1	36393436	36397908	4473	2	84967	ENST00000315732.3	-114	ENSG00000181817	LSM10	LSM10, U7 small nuclear RNA associated
chr1	36411388	36411788	401	*	5.36133	7.32925	34.7714	34.5551	Distal Intergenic	1	36418450	36418578	129	2	109616970	ENST00000364578.1	6790	ENSG00000201448	SNORA63C	small nucleolar RNA, H/ACA box 63C
chr1	36450070	36450470	401	*	209.092	0	109.056	0	Promoter (<=1kb)	1	36417906	36450451	32546	2	127700	ENST00000235532.9	0	ENSG00000116885	OSCP1	organic solute carrier partner 1
chr1	36463893	36464293	401	*	249.302	0.610771	170.696	4.0653	Promoter (<=1kb)	1	36455774	36464345	8572	2	64960	ENST00000462067.1	52	ENSG00000116898	MRPS15	mitochondrial ribosomal protein S15
chr1	36473155	36473555	401	*	18.7646	36.6462	0	32.5224	Promoter (<=1kb)	1	36473369	36473830	462	2	1441	ENST00000469380.1	275	ENSG00000119535	CSF3R	colony stimulating factor 3 receptor
chr1	36481855	36482255	401	*	96.5039	6.10771	44.2545	29.4734	Promoter (<=1kb)	1	36479433	36482051	2619	2	1441	ENST00000533491.2	0	ENSG00000119535	CSF3R	colony stimulating factor 3 receptor
chr1	36482919	36483319	401	*	8.04199	12.8262	36.3519	0	Promoter (<=1kb)	1	36466043	36483278	17236	2	1441	ENST00000373103.5	0	ENSG00000119535	CSF3R	colony stimulating factor 3 receptor
chr1	36837571	36837971	401	*	2.68066	6.10771	69.5428	3.04898	Intron (ENST00000373091.8/2899, intron 10 of 15)	1	36849948	36853687	3740	2	2899	ENST00000479620.1	15716	ENSG00000163873	GRIK3	glutamate ionotropic receptor kainate type subunit 3
chr1	36861642	36862042	401	*	5.36133	32.9816	0	14.2286	Promoter (2-3kb)	1	36849674	36859136	9463	2	2899	ENST00000462621.1	-2506	ENSG00000163873	GRIK3	glutamate ionotropic receptor kainate type subunit 3
chr1	36991184	36991584	401	*	32.168	97.7233	22.1273	5.08163	Intron (ENST00000373091.8/2899, intron 1 of 15)	1	36804618	37034129	229512	2	2899	ENST00000373093.4	42545	ENSG00000163873	GRIK3	glutamate ionotropic receptor kainate type subunit 3
chr1	37035486	37035886	401	*	115.269	103.831	99.5726	69.1101	Promoter (<=1kb)	1	36795527	37034515	238989	2	2899	ENST00000373091.8	-971	ENSG00000163873	GRIK3	glutamate ionotropic receptor kainate type subunit 3
chr1	37307064	37307464	401	*	131.352	16.4908	4.74155	34.5551	Intron (ENST00000655056.1/ENST00000655056.1, intron 1 of 3)	1	37161563	37161634	72	1	100422898	ENST00000579351.1	145501	ENSG00000264698	MIR4255	microRNA 4255
chr1	37308029	37308429	401	*	28.147	9.16156	48.9961	10.1633	Intron (ENST00000655056.1/ENST00000655056.1, intron 1 of 3)	1	37161563	37161634	72	1	100422898	ENST00000579351.1	146466	ENSG00000264698	MIR4255	microRNA 4255
chr1	37394739	37395139	401	*	37.5293	0	4.74155	3.04898	Intron (ENST00000668045.1/107984942, intron 1 of 1)	1	37350934	37474386	123453	2	107984942	ENST00000668045.1	79247	NA	LOC107984942	uncharacterized LOC107984942
chr1	37400409	37400809	401	*	44.2309	5.49694	6.32207	3.04898	Intron (ENST00000668045.1/107984942, intron 1 of 1)	1	37350934	37474386	123453	2	107984942	ENST00000668045.1	73577	NA	LOC107984942	uncharacterized LOC107984942
chr1	37402971	37403371	401	*	4.02099	1.83231	30.0298	9.14693	Intron (ENST00000668045.1/107984942, intron 1 of 1)	1	37350934	37474386	123453	2	107984942	ENST00000668045.1	71015	NA	LOC107984942	uncharacterized LOC107984942
chr1	37455017	37455417	401	*	46.9116	7.32925	112.217	2.03265	Exon (ENST00000424989.3/728431, exon 3 of 3)	1	37350934	37474386	123453	2	107984942	ENST00000668045.1	18969	NA	LOC107984942	uncharacterized LOC107984942
chr1	37472290	37472690	401	*	67.0166	21.9877	109.056	24.3918	Promoter (1-2kb)	1	37350934	37474386	123453	2	107984942	ENST00000668045.1	1696	NA	LOC107984942	uncharacterized LOC107984942
chr1	37475094	37475494	401	*	105.886	0	15.8052	0	Promoter (<=1kb)	1	37474580	37484377	9798	1	80149	ENST00000373087.7	514	ENSG00000163874	ZC3H12A	zinc finger CCCH-type containing 12A
chr1	37513348	37513748	401	*	60.3149	1.83231	131.183	0	Promoter (<=1kb)	1	37501415	37513520	12106	2	64769	ENST00000485039.1	0	ENSG00000163875	MEAF6	MYST/Esa1 associated factor 6
chr1	37554043	37554443	401	*	95.1635	1.83231	188.082	4.0653	Promoter (<=1kb)	1	37534449	37554293	19845	2	79753	ENST00000296215.8	0	ENSG00000163877	SNIP1	Smad nuclear interacting protein 1
chr1	37595533	37595933	401	*	130.012	0	52.1571	0	Promoter (<=1kb)	1	37593485	37595935	2451	2	29889	ENST00000488496.1	2	ENSG00000134697	GNL2	G protein nucleolar 2
chr1	37609587	37609987	401	*	22.7856	20.1554	1.58052	48.7836	Distal Intergenic	1	37566816	37595937	29122	2	29889	ENST00000373062.8	-13650	ENSG00000134697	GNL2	G protein nucleolar 2
chr1	37619235	37619635	401	*	2.68066	160.633	4.74155	66.0612	Intron (ENST00000612451.4/284654, intron 3 of 5)	1	37611812	37634616	22805	2	284654	ENST00000401068.1	14981	ENSG00000169218	RSPO1	R-spondin 1
chr1	37657884	37658284	401	*	0	27.4847	44.2545	14.2286	Distal Intergenic	1	37611350	37634892	23543	2	284654	ENST00000356545.7	-22992	ENSG00000169218	RSPO1	R-spondin 1
chr1	37660371	37660771	401	*	0	46.4186	12.6441	14.2286	Distal Intergenic	1	37611350	37634892	23543	2	284654	ENST00000356545.7	-25479	ENSG00000169218	RSPO1	R-spondin 1
chr1	37690877	37691277	401	*	221.155	0	165.954	0	Promoter (<=1kb)	1	37681570	37690529	8960	2	54955	ENST00000486637.2	-348	ENSG00000116922	C1orf109	chromosome 1 open reading frame 109
chr1	37715306	37715706	401	*	0	34.8139	11.0636	26.4245	Promoter (<=1kb)	1	37713893	37715020	1128	2	284656	ENST00000444950.1	-286	ENSG00000183317	EPHA10	EPH receptor A10
chr1	37721827	37722227	401	*	60.3149	0	9.48311	1.01633	Promoter (<=1kb)	1	37720679	37721857	1179	2	284656	ENST00000453577.1	0	ENSG00000183317	EPHA10	EPH receptor A10
chr1	37723942	37724342	401	*	4.02099	15.2693	18.9662	41.6694	Promoter (2-3kb)	1	37720679	37721857	1179	2	284656	ENST00000453577.1	-2085	ENSG00000183317	EPHA10	EPH receptor A10
chr1	37733644	37734044	401	*	1.34033	5.49694	0	50.8163	Promoter (2-3kb)	1	37713886	37731573	17688	2	284656	ENST00000534097.5	-2071	ENSG00000183317	EPHA10	EPH receptor A10
chr1	37764698	37765098	401	*	29.4873	6.71848	26.8688	41.6694	Promoter (<=1kb)	1	37715854	37765066	49213	2	284656	ENST00000427468.6	0	ENSG00000183317	EPHA10	EPH receptor A10
chr1	37808750	37809150	401	*	54.9536	0.610771	74.2844	0	Promoter (<=1kb)	1	37802945	37808208	5264	2	79693	ENST00000373044.3	-542	ENSG00000196449	YRDC	yrdC N6-threonylcarbamoyltransferase domain containing
chr1	37859828	37860228	401	*	186.306	0	210.209	0	Promoter (<=1kb)	1	37809574	37859592	50019	2	4520	ENST00000373036.5	-236	ENSG00000188786	MTF1	metal regulatory transcription factor 1
chr1	37931064	37931464	401	*	124.651	0	66.3818	1.01633	Promoter (<=1kb)	1	37860697	37931749	71053	2	3633	ENST00000373027.5	285	ENSG00000204084	INPP5B	inositol polyphosphate-5-phosphatase B
chr1	37946490	37946890	401	*	29.4873	0	67.9623	0	Promoter (<=1kb)	1	37860697	37947021	86325	2	3633	ENST00000458109.6	131	ENSG00000204084	INPP5B	inositol polyphosphate-5-phosphatase B
chr1	37947210	37947610	401	*	26.8066	0	61.6402	3.04898	Promoter (<=1kb)	1	37860697	37947057	86361	2	3633	ENST00000373023.6	-153	ENSG00000204084	INPP5B	inositol polyphosphate-5-phosphatase B
chr1	38000248	38000648	401	*	67.0166	0	265.527	0	Promoter (<=1kb)	1	37998718	37999432	715	2	2275	ENST00000483132.1	-816	ENSG00000183386	FHL3	four and a half LIM domains 3
chr1	38012811	38013211	401	*	80.4199	0.610771	91.6701	0	Promoter (<=1kb)	1	38012734	38024820	12087	1	51118	ENST00000373014.5	77	ENSG00000183520	UTP11	UTP11 small subunit processome component
chr1	38028729	38029129	401	*	41.5503	1.22154	58.4792	0	Distal Intergenic	1	38016583	38023801	7219	1	51118	ENST00000488453.1	12146	ENSG00000183520	UTP11	UTP11 small subunit processome component
chr1	38042637	38043037	401	*	77.7392	27.4847	20.5467	8.13061	Distal Intergenic	1	38043829	38046793	2965	2	5453	ENST00000373012.5	3756	ENSG00000185668	POU3F1	POU class 3 homeobox 1
chr1	38043806	38044206	401	*	75.0586	6.71848	45.835	5.08163	Promoter (2-3kb)	1	38043829	38046793	2965	2	5453	ENST00000373012.5	2587	ENSG00000185668	POU3F1	POU class 3 homeobox 1
chr1	38114466	38114866	401	*	105.886	1.22154	45.835	0	Intron (ENST00000428151.1/105378653, intron 4 of 4)	1	38089231	38089329	99	1	100500801	ENST00000582606.1	25235	ENSG00000265596	MIR3659	microRNA 3659
chr1	38137283	38137683	401	*	38.8696	6.10771	36.3519	7.11428	Promoter (2-3kb)	1	38129464	38140593	11130	2	105378655	ENST00000641212.1	2910	NA	LINC02786	long intergenic non-protein coding RNA 2786
chr1	38138747	38139147	401	*	33.5083	2.44308	63.2207	6.09795	Promoter (1-2kb)	1	38129464	38140593	11130	2	105378655	ENST00000641212.1	1446	NA	LINC02786	long intergenic non-protein coding RNA 2786
chr1	38151248	38151648	401	*	38.8696	5.49694	72.7038	26.4245	Promoter (1-2kb)	1	38149544	38162545	13002	1	105378654	ENST00000655033.1	1704	NA	LOC105378654	uncharacterized LOC105378654
chr1	38404927	38405327	401	*	0	3.66462	66.3818	4.0653	Distal Intergenic	1	38474825	38476482	1658	1	105378656	ENST00000658664.1	-69498	NA	LINC01685	long intergenic non-protein coding RNA 1685
chr1	38418562	38418962	401	*	29.4873	3.66462	1.58052	6.09795	Distal Intergenic	1	38474825	38476482	1658	1	105378656	ENST00000658664.1	-55863	NA	LINC01685	long intergenic non-protein coding RNA 1685
chr1	38578041	38578441	401	*	67.0166	23.2093	26.8688	10.1633	Distal Intergenic	1	38474917	38496029	21113	1	105378656	ENST00000634298.1	103124	NA	LINC01685	long intergenic non-protein coding RNA 1685
chr1	38634273	38634673	401	*	5.36133	51.3047	0	46.751	Distal Intergenic	1	38474917	38496029	21113	1	105378656	ENST00000634298.1	159356	NA	LINC01685	long intergenic non-protein coding RNA 1685
chr1	38762774	38763174	401	*	0	31.7601	3.16104	0	Intron (ENST00000641723.1/ENST00000641723.1, intron 1 of 1)	1	38839349	38848074	8726	2	64121	ENST00000474456.1	84900	ENSG00000116954	RRAGC	Ras related GTP binding C
chr1	38781052	38781452	401	*	2.68066	28.0955	1.58052	34.5551	Exon (ENST00000641963.1/ENST00000641963.1, exon 3 of 3)	1	38839349	38848074	8726	2	64121	ENST00000474456.1	66622	ENSG00000116954	RRAGC	Ras related GTP binding C
chr1	38860018	38860418	401	*	85.7812	0	69.5428	0	Promoter (<=1kb)	1	38860000	38919396	59397	1	105378662	ENST00000433671.2	18	NA	LOC105378662	uncharacterized LOC105378662
chr1	38929263	38929663	401	*	34.8486	1.83231	20.5467	3.04898	Promoter (2-3kb)	1	38886296	38926837	40542	2	54933	ENST00000289248.6	-2426	ENSG00000158315	RHBDL2	rhomboid like 2
chr1	38941614	38942014	401	*	72.3779	1.22154	47.4155	0	Promoter (<=1kb)	1	38885807	38941830	56024	2	54933	ENST00000372990.6	0	ENSG00000158315	RHBDL2	rhomboid like 2
chr1	38949637	38950037	401	*	29.4873	6.71848	34.7714	2.03265	Intron (ENST00000667635.1/ENST00000667635.1, intron 1 of 1)	1	38885807	38941830	56024	2	54933	ENST00000372990.6	-7807	ENSG00000158315	RHBDL2	rhomboid like 2
chr1	38962372	38962772	401	*	1.34033	9.77233	42.674	3.04898	Intron (ENST00000667635.1/ENST00000667635.1, intron 1 of 1)	1	38885807	38941830	56024	2	54933	ENST00000372990.6	-20542	ENSG00000158315	RHBDL2	rhomboid like 2
chr1	38992711	38993111	401	*	57.6343	0	47.4155	0	Promoter (1-2kb)	1	38991496	39004381	12886	1	79647	ENST00000531822.1	1215	ENSG00000174574	AKIRIN1	akirin 1
chr1	39025764	39026164	401	*	195.688	0	156.471	0	Promoter (<=1kb)	1	39026318	39034636	8319	1	4725	ENST00000372967.3	-154	ENSG00000168653	NDUFS5	NADH:ubiquinone oxidoreductase subunit S5
chr1	39082057	39082457	401	*	12.063	1.22154	75.8649	11.1796	Promoter (<=1kb)	1	39081462	39298161	216700	1	23499	ENST00000689911.1	595	ENSG00000127603	MACF1	microtubule actin crosslinking factor 1
chr1	39104430	39104830	401	*	92.4829	0.610771	90.0895	13.2122	Promoter (<=1kb)	1	39105411	39323008	217598	1	23499	ENST00000524432.5	-581	ENSG00000127603	MACF1	microtubule actin crosslinking factor 1
chr1	39200168	39200568	401	*	49.5923	0	45.835	1.01633	Intron (ENST00000361689.7/23499, intron 2 of 93)	1	39204695	39254375	49681	1	23499	ENST00000494012.1	-4127	ENSG00000127603	MACF1	microtubule actin crosslinking factor 1
chr1	39205148	39205548	401	*	150.117	0	197.565	9.14693	Promoter (<=1kb)	1	39204695	39487138	282444	1	23499	ENST00000564288.6	453	ENSG00000127603	MACF1	microtubule actin crosslinking factor 1
chr1	39268061	39268461	401	*	20.105	1.22154	41.0935	2.03265	Promoter (<=1kb)	1	39268465	39327225	58761	1	23499	ENST00000496804.5	-4	ENSG00000127603	MACF1	microtubule actin crosslinking factor 1
chr1	39291295	39291695	401	*	26.8066	0	50.5766	3.04898	Intron (ENST00000361689.7/23499, intron 15 of 93)	1	39285645	39322948	37304	1	23499	ENST00000673706.1	5650	ENSG00000127603	MACF1	microtubule actin crosslinking factor 1
chr1	39308145	39308545	401	*	1.34033	1.83231	31.6104	0	Intron (ENST00000361689.7/23499, intron 23 of 93)	1	39315992	39320386	4395	1	23499	ENST00000686260.1	-7447	ENSG00000127603	MACF1	microtubule actin crosslinking factor 1
chr1	39408245	39408645	401	*	49.5923	0	23.7078	0	Promoter (<=1kb)	1	39409503	39428092	18590	1	23499	ENST00000530275.3	-858	ENSG00000127603	MACF1	microtubule actin crosslinking factor 1
chr1	39410010	39410410	401	*	60.3149	0	115.378	1.01633	Promoter (<=1kb)	1	39409503	39428092	18590	1	23499	ENST00000530275.3	507	ENSG00000127603	MACF1	microtubule actin crosslinking factor 1
chr1	39575028	39575428	401	*	87.1215	0	67.9623	1.01633	Promoter (<=1kb)	1	39560845	39575095	14251	2	8761	ENST00000677548.1	0	ENSG00000090621	PABPC4	poly(A) binding protein cytoplasmic 4
chr1	39583266	39583666	401	*	21.4453	35.4247	4.74155	26.4245	Distal Intergenic	1	39572393	39576790	4398	2	8761	ENST00000451091.2	-6476	ENSG00000090621	PABPC4	poly(A) binding protein cytoplasmic 4
chr1	39626364	39626764	401	*	0	14.0477	48.9961	17.2775	3' UTR	1	39623435	39639643	16209	2	26508	ENST00000372852.4	12879	ENSG00000163909	HEYL	hes related family bHLH transcription factor with YRPW motif like
chr1	39631720	39632120	401	*	6.70166	4.2754	0	43.702	Intron (ENST00000372852.4/26508, intron 2 of 4)	1	39623435	39639643	16209	2	26508	ENST00000372852.4	7523	ENSG00000163909	HEYL	hes related family bHLH transcription factor with YRPW motif like
chr1	39635649	39636049	401	*	10.7227	0	42.674	8.13061	Intron (ENST00000372852.4/26508, intron 1 of 4)	1	39623435	39639643	16209	2	26508	ENST00000372852.4	3594	ENSG00000163909	HEYL	hes related family bHLH transcription factor with YRPW motif like
chr1	39647938	39648338	401	*	1.34033	42.754	0	16.2612	Distal Intergenic	1	39623435	39639643	16209	2	26508	ENST00000372852.4	-8295	ENSG00000163909	HEYL	hes related family bHLH transcription factor with YRPW motif like
chr1	39701388	39701788	401	*	62.9956	12.2154	50.5766	6.09795	Intron (ENST00000470018.5/10450, intron 1 of 7)	1	39692182	39745403	53222	1	10450	ENST00000470018.5	9206	ENSG00000084072	PPIE	peptidylprolyl isomerase E
chr1	39718204	39718604	401	*	0	31.7601	0	9.14693	Exon (ENST00000497982.2/ENST00000497982.2, exon 1 of 1)	1	39738879	39742481	3603	1	10450	ENST00000485507.5	-20275	ENSG00000084072	PPIE	peptidylprolyl isomerase E
chr1	39753628	39754028	401	*	29.4873	0.610771	4.74155	1.01633	3' UTR	1	39761199	39763914	2716	1	10450	ENST00000467741.2	-7171	ENSG00000084072	PPIE	peptidylprolyl isomerase E
chr1	39786206	39786606	401	*	53.6133	0	23.7078	0	Promoter (2-3kb)	1	39757182	39788865	31684	2	656	ENST00000372827.8	2259	ENSG00000116985	BMP8B	bone morphogenetic protein 8b
chr1	39787946	39788346	401	*	25.4663	1.83231	37.9324	2.03265	Promoter (<=1kb)	1	39757182	39788865	31684	2	656	ENST00000372827.8	519	ENSG00000116985	BMP8B	bone morphogenetic protein 8b
chr1	39882821	39883221	401	*	97.8442	0	11.0636	1.01633	Promoter (<=1kb)	1	39838110	39883425	45316	2	54802	ENST00000648678.1	204	ENSG00000043514	TRIT1	tRNA isopentenyltransferase 1
chr1	39886838	39887238	401	*	2.68066	0.610771	56.8987	0	Distal Intergenic	1	39841626	39883511	41886	2	54802	ENST00000495175.6	-3327	ENSG00000043514	TRIT1	tRNA isopentenyltransferase 1
chr1	39902343	39902743	401	*	52.2729	4.2754	104.314	4.0653	Promoter (<=1kb)	1	39901134	39902256	1123	2	4610	ENST00000450953.3	-87	ENSG00000116990	MYCL	MYCL proto-oncogene, bHLH transcription factor
chr1	39922557	39922957	401	*	32.168	3.05385	39.513	5.08163	Distal Intergenic	1	39901134	39902256	1123	2	4610	ENST00000450953.3	-20301	ENSG00000116990	MYCL	MYCL proto-oncogene, bHLH transcription factor
chr1	39986667	39987067	401	*	13.4033	41.5324	0	26.4245	Distal Intergenic	1	39967619	39968614	996	1	84879	ENST00000481612.1	19048	ENSG00000168389	MFSD2A	MFSD2 lysolipid transporter A, lysophospholipid
chr1	39988069	39988469	401	*	20.105	0	72.7038	1.01633	Distal Intergenic	1	39967619	39968614	996	1	84879	ENST00000481612.1	20450	ENSG00000168389	MFSD2A	MFSD2 lysolipid transporter A, lysophospholipid
chr1	40029756	40030156	401	*	1.34033	30.5385	3.16104	10.1633	Distal Intergenic	1	40040233	40072649	32417	1	10487	ENST00000372797.7	-10077	ENSG00000131236	CAP1	cyclase associated actin cytoskeleton regulatory protein 1
chr1	40040936	40041336	401	*	120.63	0	156.471	2.03265	Promoter (<=1kb)	1	40040882	40060130	19249	1	10487	ENST00000446031.1	54	ENSG00000131236	CAP1	cyclase associated actin cytoskeleton regulatory protein 1
chr1	40087444	40087844	401	*	2.68066	0	36.3519	0	Intron (ENST00000641471.1/5538, intron 6 of 9)	1	40073786	40091373	17588	2	5538	ENST00000641381.1	3529	ENSG00000131238	PPT1	palmitoyl-protein thioesterase 1
chr1	40096826	40097226	401	*	175.583	0	142.247	2.03265	Promoter (<=1kb)	1	40072719	40097216	24498	2	5538	ENST00000641083.1	0	ENSG00000131238	PPT1	palmitoyl-protein thioesterase 1
chr1	40142756	40143156	401	*	0	68.4063	1.58052	4.0653	Distal Intergenic	1	40161387	40240921	79535	1	6018	ENST00000372771.5	-18231	ENSG00000117000	RLF	RLF zinc finger
chr1	40152394	40152794	401	*	12.063	7.94002	42.674	1.01633	Distal Intergenic	1	40161387	40240921	79535	1	6018	ENST00000372771.5	-8593	ENSG00000117000	RLF	RLF zinc finger
chr1	40162027	40162427	401	*	187.646	0	132.764	5.08163	Promoter (<=1kb)	1	40161387	40240921	79535	1	6018	ENST00000372771.5	640	ENSG00000117000	RLF	RLF zinc finger
chr1	40257388	40257788	401	*	162.18	0	86.9285	2.03265	Promoter (<=1kb)	1	40258041	40294174	36134	1	10269	ENST00000675937.1	-253	ENSG00000084073	ZMPSTE24	zinc metallopeptidase STE24
chr1	40258785	40259185	401	*	77.7392	0.610771	31.6104	1.01633	Promoter (<=1kb)	1	40258239	40294173	35935	1	10269	ENST00000675754.1	546	ENSG00000084073	ZMPSTE24	zinc metallopeptidase STE24
chr1	40317505	40317905	401	*	42.8906	4.88617	44.2545	4.0653	Promoter (<=1kb)	1	40312230	40317813	5584	2	1298	ENST00000461118.6	0	ENSG00000049089	COL9A2	collagen type IX alpha 2 chain
chr1	40374361	40374761	401	*	215.793	0	124.861	0	Promoter (<=1kb)	1	40374648	40423326	48679	1	64744	ENST00000372708.5	0	ENSG00000084070	SMAP2	small ArfGAP2
chr1	40391625	40392025	401	*	65.6762	0	3.16104	0	Promoter (1-2kb)	1	40393345	40423324	29980	1	64744	ENST00000614549.4	-1320	ENSG00000084070	SMAP2	small ArfGAP2
chr1	40451245	40451645	401	*	69.6972	0	23.7078	2.03265	Promoter (<=1kb)	1	40450476	40463715	13240	1	65243	ENST00000361584.5	769	ENSG00000187801	ZFP69B	ZFP69 zinc finger protein B
chr1	40468093	40468493	401	*	40.2099	1.83231	1.58052	9.14693	Distal Intergenic	1	40477290	40496343	19054	1	339559	ENST00000372706.6	-8797	ENSG00000187815	ZFP69	ZFP69 zinc finger protein
chr1	40508087	40508487	401	*	143.415	1.22154	205.467	1.01633	Promoter (<=1kb)	1	40493157	40508661	15505	2	105378672	ENST00000450713.1	174	NA	EXO5-DT	EXO5 divergent transcript
chr1	40531137	40531537	401	*	121.97	3.66462	112.217	3.04898	Promoter (<=1kb)	1	40531573	40548110	16538	1	127396	ENST00000648542.1	-36	ENSG00000117010	ZNF684	zinc finger protein 684
chr1	40553940	40554340	401	*	0	39.7001	9.48311	3.04898	Distal Intergenic	1	40541314	40546708	5395	1	127396	ENST00000472043.1	12626	ENSG00000117010	ZNF684	zinc finger protein 684
chr1	40561847	40562247	401	*	0	5.49694	63.2207	3.04898	Intron (ENST00000666986.1/ENST00000666986.1, intron 2 of 2)	1	40541314	40546708	5395	1	127396	ENST00000472043.1	20533	ENSG00000117010	ZNF684	zinc finger protein 684
chr1	40564288	40564688	401	*	9.38232	27.4847	1.58052	51.8326	Intron (ENST00000666986.1/ENST00000666986.1, intron 2 of 2)	1	40541314	40546708	5395	1	127396	ENST00000472043.1	22974	ENSG00000117010	ZNF684	zinc finger protein 684
chr1	40600888	40601288	401	*	1.34033	22.5985	69.5428	21.3428	Distal Intergenic	1	40659848	40667480	7633	1	105378675	ENST00000658681.1	-58560	NA	LOC105378675	uncharacterized LOC105378675
chr1	40691231	40691631	401	*	73.7182	0	205.467	0	Promoter (<=1kb)	1	40691648	40758448	66801	1	4802	ENST00000467203.5	-17	ENSG00000066136	NFYC	nuclear transcription factor Y subunit gamma
chr1	40692414	40692814	401	*	80.4199	4.88617	99.5726	0	Promoter (<=1kb)	1	40692290	40766687	74398	1	4802	ENST00000372669.8	124	ENSG00000066136	NFYC	nuclear transcription factor Y subunit gamma
chr1	40708489	40708889	401	*	58.9746	0	3.16104	0	Promoter (<=1kb)	1	40709357	40771603	62247	1	4802	ENST00000372652.5	-468	ENSG00000066136	NFYC	nuclear transcription factor Y subunit gamma
chr1	40709337	40709737	401	*	36.189	0	30.0298	0	Promoter (<=1kb)	1	40709357	40771603	62247	1	4802	ENST00000372652.5	0	ENSG00000066136	NFYC	nuclear transcription factor Y subunit gamma
chr1	40783125	40783525	401	*	107.227	6.10771	61.6402	28.4571	Promoter (<=1kb)	1	40783787	40840452	56666	1	9132	ENST00000347132.10	-262	ENSG00000117013	KCNQ4	potassium voltage-gated channel subfamily Q member 4
chr1	40809081	40809481	401	*	1.34033	13.437	0	47.7673	Intron (ENST00000347132.10/9132, intron 1 of 13)	1	40817265	40839289	22025	1	9132	ENST00000443478.3	-7784	ENSG00000117013	KCNQ4	potassium voltage-gated channel subfamily Q member 4
chr1	40836061	40836461	401	*	12.063	11.6046	0	69.1101	Intron (ENST00000347132.10/9132, intron 12 of 13)	1	40818964	40840451	21488	1	9132	ENST00000506017.1	17097	ENSG00000117013	KCNQ4	potassium voltage-gated channel subfamily Q member 4
chr1	40859286	40859686	401	*	14.7436	34.2032	17.3857	30.4898	Promoter (2-3kb)	1	40861054	40862363	1310	2	163732	ENST00000372638.4	2677	ENSG00000179862	CITED4	Cbp/p300 interacting transactivator with Glu/Asp rich carboxy-terminal domain 4
chr1	40878756	40879156	401	*	4.02099	10.9939	97.9921	12.1959	Distal Intergenic	1	40863914	40876670	12757	1	124904157	ENST00000414199.1	14842	NA	LOC124904157	uncharacterized LOC124904157
chr1	40901695	40902095	401	*	16.084	9.77233	3.16104	51.8326	Distal Intergenic	1	40863914	40876670	12757	1	124904157	ENST00000414199.1	37781	NA	LOC124904157	uncharacterized LOC124904157
chr1	40978797	40979197	401	*	60.3149	9.77233	118.539	7.11428	Promoter (<=1kb)	1	40979300	41012550	33251	1	1503	ENST00000696107.1	-103	ENSG00000171793	CTPS1	CTP synthase 1
chr1	40980721	40981121	401	*	117.949	0	64.8012	0	Promoter (<=1kb)	1	40980585	40983445	2861	1	1503	ENST00000475060.1	136	ENSG00000171793	CTPS1	CTP synthase 1
chr1	41016547	41016947	401	*	1.34033	0	34.7714	0	Promoter (1-2kb)	1	41014590	41043890	29301	1	100507178	ENST00000626479.1	1957	ENSG00000281207	SLFNL1-AS1	SLFNL1 antisense RNA 1
chr1	41062827	41063227	401	*	1.34033	0	82.1869	0	Intron (ENST00000326197.11/22955, intron 9 of 14)	1	41041422	41070631	29210	2	22955	ENST00000482530.1	7404	ENSG00000010803	SCMH1	Scm polycomb group protein homolog 1
chr1	41168643	41169043	401	*	24.126	1.22154	22.1273	78.2571	Intron (ENST00000337495.9/22955, intron 2 of 14)	1	41027202	41163017	135816	2	22955	ENST00000372595.5	-5626	ENSG00000010803	SCMH1	Scm polycomb group protein homolog 1
chr1	41238847	41239247	401	*	14.7436	0	44.2545	0	Promoter (2-3kb)	1	41241772	41338644	96873	1	102723924	ENST00000657314.1	-2525	NA	LOC102723924	translation initiation factor IF-2
chr1	41246718	41247118	401	*	5.36133	2.44308	33.1909	6.09795	Intron (ENST00000657314.1/102723924, intron 1 of 1)	1	41242556	41273476	30921	1	102723924	ENST00000670398.1	4162	NA	LOC102723924	translation initiation factor IF-2
chr1	41277586	41277986	401	*	0	40.9216	0	34.5551	Intron (ENST00000657314.1/102723924, intron 1 of 1)	1	41260781	41264553	3773	1	102723924	ENST00000422305.1	16805	NA	LOC102723924	translation initiation factor IF-2
chr1	41311635	41312035	401	*	0	1.22154	44.2545	0	Intron (ENST00000657314.1/102723924, intron 1 of 1)	1	41302918	41306148	3231	2	124904158	ENST00000662236.2	-5487	ENSG00000291157	LOC124904158	uncharacterized LOC124904158
chr1	41366676	41367076	401	*	29.4873	0.610771	9.48311	3.04898	Promoter (<=1kb)	1	41366679	41382681	16003	1	100132074	ENST00000686812.1	0	ENSG00000281518	FOXO6	forkhead box O6
chr1	41428474	41428874	401	*	2.68066	14.0477	0	40.653	Distal Intergenic	1	41375004	41375669	666	2	101929901	ENST00000429109.1	-52805	ENSG00000229901	FOXO6-AS1	FOXO6 antisense RNA 1
chr1	41449518	41449918	401	*	33.5083	8.55079	3.16104	19.3102	Distal Intergenic	1	41479454	41484085	4632	2	1907	ENST00000460255.1	34167	ENSG00000127129	EDN2	endothelin 2
chr1	41450408	41450808	401	*	0	23.2093	34.7714	2.03265	Distal Intergenic	1	41479454	41484085	4632	2	1907	ENST00000460255.1	33277	ENSG00000127129	EDN2	endothelin 2
chr1	41474933	41475333	401	*	18.7646	6.10771	56.8987	12.1959	Distal Intergenic	1	41479454	41484085	4632	2	1907	ENST00000460255.1	8752	ENSG00000127129	EDN2	endothelin 2
chr1	41476730	41477130	401	*	2.68066	55.5801	42.674	23.3755	Distal Intergenic	1	41479454	41484085	4632	2	1907	ENST00000460255.1	6955	ENSG00000127129	EDN2	endothelin 2
chr1	41486478	41486878	401	*	68.3569	33.5924	91.6701	42.6857	Promoter (1-2kb)	1	41478775	41484683	5909	2	1907	ENST00000372587.5	-1795	ENSG00000127129	EDN2	endothelin 2
chr1	41515177	41515577	401	*	29.4873	1.83231	58.4792	2.03265	Intron (ENST00000643665.1/59269, intron 6 of 7)	1	41478775	41484683	5909	2	1907	ENST00000372587.5	-30494	ENSG00000127129	EDN2	endothelin 2
chr1	41516711	41517111	401	*	107.227	3.66462	85.348	7.11428	Intron (ENST00000643665.1/59269, intron 6 of 7)	1	41478775	41484683	5909	2	1907	ENST00000372587.5	-32028	ENSG00000127129	EDN2	endothelin 2
chr1	41519450	41519850	401	*	0	43.3647	0	11.1796	Intron (ENST00000643665.1/59269, intron 5 of 7)	1	41478775	41484683	5909	2	1907	ENST00000372587.5	-34767	ENSG00000127129	EDN2	endothelin 2
chr1	41554035	41554435	401	*	6.70166	29.9278	0	12.1959	Intron (ENST00000643665.1/59269, intron 4 of 7)	1	41510230	41579900	69671	2	59269	ENST00000460604.1	25465	ENSG00000127124	HIVEP3	HIVEP zinc finger 3
chr1	41564064	41564464	401	*	16.084	26.2631	1.58052	34.5551	Intron (ENST00000643665.1/59269, intron 4 of 7)	1	41510230	41579900	69671	2	59269	ENST00000460604.1	15436	ENSG00000127124	HIVEP3	HIVEP zinc finger 3
chr1	41591969	41592369	401	*	1.34033	15.88	0	45.7347	Intron (ENST00000643665.1/59269, intron 2 of 7)	1	41510230	41579900	69671	2	59269	ENST00000460604.1	-12069	ENSG00000127124	HIVEP3	HIVEP zinc finger 3
chr1	41621405	41621805	401	*	1.34033	23.2093	0	32.5224	Intron (ENST00000643665.1/59269, intron 2 of 7)	1	41585306	41628816	43511	2	59269	ENST00000646142.1	7011	ENSG00000127124	HIVEP3	HIVEP zinc finger 3
chr1	41638113	41638513	401	*	12.063	1.83231	3.16104	30.4898	Intron (ENST00000643665.1/59269, intron 1 of 7)	1	41585306	41628816	43511	2	59269	ENST00000646142.1	-9297	ENSG00000127124	HIVEP3	HIVEP zinc finger 3
chr1	41649714	41650114	401	*	87.1215	6.71848	6.32207	22.3592	Intron (ENST00000643665.1/59269, intron 1 of 7)	1	41506365	41662325	155961	2	59269	ENST00000643665.1	12211	ENSG00000127124	HIVEP3	HIVEP zinc finger 3
chr1	41661526	41661926	401	*	38.8696	0.610771	34.7714	1.01633	Promoter (<=1kb)	1	41506365	41662325	155961	2	59269	ENST00000643665.1	399	ENSG00000127124	HIVEP3	HIVEP zinc finger 3
chr1	41777266	41777666	401	*	16.084	0.610771	44.2545	3.04898	Intron (ENST00000372584.5/59269, intron 1 of 7)	1	41847948	41869630	21683	2	59269	ENST00000479350.1	91964	ENSG00000127124	HIVEP3	HIVEP zinc finger 3
chr1	41861382	41861782	401	*	5.36133	25.6524	0	56.9142	Intron (ENST00000372584.5/59269, intron 1 of 7)	1	41847948	41869630	21683	2	59269	ENST00000479350.1	7848	ENSG00000127124	HIVEP3	HIVEP zinc finger 3
chr1	41917196	41917596	401	*	4.02099	13.437	37.9324	24.3918	Promoter (1-2kb)	1	41847191	41918669	71479	2	59269	ENST00000491442.5	1073	ENSG00000127124	HIVEP3	HIVEP zinc finger 3
chr1	41919990	41920390	401	*	29.4873	10.3831	28.4493	9.14693	Promoter (1-2kb)	1	41506365	41918922	412558	2	59269	ENST00000372583.6	-1068	ENSG00000127124	HIVEP3	HIVEP zinc finger 3
chr1	41980916	41981316	401	*	0	40.3109	17.3857	3.04898	Intron (ENST00000489103.5/59269, intron 1 of 3)	1	41847191	42035925	188735	2	59269	ENST00000489103.5	54609	ENSG00000127124	HIVEP3	HIVEP zinc finger 3
chr1	42036224	42036624	401	*	30.8276	1.22154	12.6441	5.08163	Promoter (<=1kb)	1	42036143	42051784	15642	1	124904161	ENST00000670076.1	81	NA	LOC124904161	uncharacterized LOC124904161
chr1	42161990	42162390	401	*	2.68066	3.66462	6.32207	30.4898	Promoter (2-3kb)	1	42162690	42164745	2056	2	2980	ENST00000357001.3	2355	ENSG00000197273	GUCA2A	guanylate cyclase activator 2A
chr1	42260064	42260464	401	*	9.38232	0	47.4155	0	Intron (ENST00000372572.5/22887, intron 6 of 14)	1	42264931	42278587	13657	2	22887	ENST00000454417.1	18123	ENSG00000198815	FOXJ3	forkhead box J3
chr1	42269693	42270093	401	*	33.5083	1.83231	11.0636	0	Intron (ENST00000372572.5/22887, intron 5 of 14)	1	42264931	42278587	13657	2	22887	ENST00000454417.1	8494	ENSG00000198815	FOXJ3	forkhead box J3
chr1	42283103	42283503	401	*	4.02099	0	31.6104	0	Intron (ENST00000372572.5/22887, intron 4 of 14)	1	42264931	42278587	13657	2	22887	ENST00000454417.1	-4516	ENSG00000198815	FOXJ3	forkhead box J3
chr1	42333891	42334291	401	*	127.331	0.610771	69.5428	0	Promoter (<=1kb)	1	42176539	42334965	158427	2	22887	ENST00000372572.5	674	ENSG00000198815	FOXJ3	forkhead box J3
chr1	42451221	42451621	401	*	0	32.3708	0	5.08163	Intron (ENST00000372565.8/84217, intron 1 of 7)	1	42436421	42456011	19591	2	84217	ENST00000461083.1	4390	ENSG00000066185	ZMYND12	zinc finger MYND-type containing 12
chr1	42463346	42463746	401	*	53.6133	1.83231	44.2545	2.03265	Promoter (<=1kb)	1	42463354	42654186	190833	1	728621	ENST00000477155.6	0	ENSG00000186409	CCDC30	coiled-coil domain containing 30
chr1	42586896	42587296	401	*	0	0	52.1571	1.01633	Intron (ENST00000660938.1/728621, intron 9 of 16)	1	42581416	42590461	9046	1	728621	ENST00000471699.2	5480	ENSG00000186409	CCDC30	coiled-coil domain containing 30
chr1	42658941	42659341	401	*	81.7602	0	17.3857	0	Promoter (<=1kb)	1	42659228	42669050	9823	1	10465	ENST00000677219.1	0	ENSG00000171960	PPIH	peptidylprolyl isomerase H
chr1	42681039	42681439	401	*	96.5039	0.610771	60.0597	2.03265	Promoter (<=1kb)	1	42673720	42681922	8203	2	124904162	ENST00000667389.1	483	NA	LOC124904162	uncharacterized LOC124904162
chr1	42684615	42685015	401	*	117.949	0	14.2247	0	Promoter (1-2kb)	1	42683156	42697211	14056	1	4904	ENST00000467957.1	1459	ENSG00000065978	YBX1	Y-box binding protein 1
chr1	42711183	42711583	401	*	10.7227	0	45.835	0	Distal Intergenic	1	42683156	42697211	14056	1	4904	ENST00000467957.1	28027	ENSG00000065978	YBX1	Y-box binding protein 1
chr1	42731765	42732165	401	*	2.68066	0	37.9324	4.0653	Distal Intergenic	1	42734995	42740140	5146	2	149461	ENST00000372539.3	7975	ENSG00000164007	CLDN19	claudin 19
chr1	42816384	42816784	401	*	304.255	0.610771	50.5766	0	Promoter (<=1kb)	1	42807052	42816804	9753	2	374969	ENST00000372522.5	20	ENSG00000177868	SVBP	small vasohibin binding protein
chr1	42847097	42847497	401	*	190.327	1.83231	338.231	2.03265	Promoter (<=1kb)	1	42846637	42852477	5841	1	51058	ENST00000372504.5	460	ENSG00000164011	ZNF691	zinc finger protein 691
chr1	42923230	42923630	401	*	89.8022	2.44308	71.1233	2.03265	Distal Intergenic	1	42926249	42929499	3251	2	6513	ENST00000674545.1	5869	ENSG00000117394	SLC2A1	solute carrier family 2 member 1
chr1	42957301	42957701	401	*	123.31	0	37.9324	0	Promoter (<=1kb)	1	42926169	42958674	32506	2	6513	ENST00000675112.1	973	ENSG00000117394	SLC2A1	solute carrier family 2 member 1
chr1	42960628	42961028	401	*	50.9326	14.6585	31.6104	57.9306	Promoter (1-2kb)	1	42959100	42996814	37715	1	440584	ENST00000664148.1	1528	ENSG00000227533	SLC2A1-DT	SLC2A1 divergent transcript
chr1	42991497	42991897	401	*	4.02099	4.88617	56.8987	11.1796	Exon (ENST00000384526.1/ENST00000384526.1, exon 1 of 1)	1	42959100	42996814	37715	1	440584	ENST00000664148.1	32397	ENSG00000227533	SLC2A1-DT	SLC2A1 divergent transcript
chr1	43048196	43048596	401	*	0	23.8201	11.0636	32.5224	Distal Intergenic	1	42959100	42996814	37715	1	440584	ENST00000664148.1	89096	ENSG00000227533	SLC2A1-DT	SLC2A1 divergent transcript
chr1	43061127	43061527	401	*	5.36133	0	34.7714	8.13061	Distal Intergenic	1	43145153	43156396	11244	1	440585	ENST00000410048.5	-83626	ENSG00000186973	CFAP144	cilia and flagella associated protein 144
chr1	43069577	43069977	401	*	50.9326	0.610771	60.0597	0	Distal Intergenic	1	43145153	43156396	11244	1	440585	ENST00000410048.5	-75176	ENSG00000186973	CFAP144	cilia and flagella associated protein 144
chr1	43082778	43083178	401	*	2.68066	33.5924	0	13.2122	Distal Intergenic	1	43145153	43156396	11244	1	440585	ENST00000410048.5	-61975	ENSG00000186973	CFAP144	cilia and flagella associated protein 144
chr1	43147661	43148061	401	*	41.5503	14.6585	82.1869	8.13061	Promoter (<=1kb)	1	43147867	43156396	8530	1	440585	ENST00000409337.5	0	ENSG00000186973	CFAP144	cilia and flagella associated protein 144
chr1	43171291	43171691	401	*	144.756	0	150.149	0	Promoter (<=1kb)	1	43171652	43171712	61	2	102465439	ENST00000635723.1	21	ENSG00000284410	MIR6733	microRNA 6733
chr1	43196030	43196430	401	*	2.68066	58.634	34.7714	6.09795	Exon (ENST00000362370.1/ENST00000362370.1, exon 1 of 1)	1	43184878	43186785	1908	1	149465	ENST00000534615.1	11152	ENSG00000243710	CFAP57	cilia and flagella associated protein 57
chr1	43207027	43207427	401	*	38.8696	5.49694	9.48311	3.04898	Intron (ENST00000528956.5/149465, intron 10 of 10)	1	43215356	43222278	6923	1	149465	ENST00000428122.1	-7929	ENSG00000243710	CFAP57	cilia and flagella associated protein 57
chr1	43222618	43223018	401	*	0	4.88617	0	30.4898	Exon (ENST00000610710.4/149465, exon 16 of 24)	1	43215356	43222278	6923	1	149465	ENST00000428122.1	7262	ENSG00000243710	CFAP57	cilia and flagella associated protein 57
chr1	43248974	43249374	401	*	2.68066	1.83231	39.513	2.03265	Promoter (1-2kb)	1	43194684	43250391	55708	2	105378685	ENST00000474566.1	1017	NA	LOC105378685	uncharacterized LOC105378685
chr1	43349561	43349961	401	*	105.886	2.44308	12.6441	0	Promoter (<=1kb)	1	43349263	43352736	3474	1	4352	ENST00000643351.1	298	ENSG00000117400	MPL	MPL proto-oncogene, thrombopoietin receptor
chr1	43358280	43358680	401	*	88.4619	0	169.115	0	Promoter (<=1kb)	1	43354684	43358676	3993	2	105378687	ENST00000424948.2	0	ENSG00000234694	CDC20-DT	CDC20 divergent transcript
chr1	43359756	43360156	401	*	64.3359	0.610771	37.9324	0	Promoter (<=1kb)	1	43359767	43360864	1098	1	991	ENST00000478882.1	0	ENSG00000117399	CDC20	cell division cycle 20
chr1	43367220	43367620	401	*	72.3779	4.88617	14.2247	1.01633	Promoter (<=1kb)	1	43364015	43367416	3402	2	64834	ENST00000482302.5	0	ENSG00000066322	ELOVL1	ELOVL fatty acid elongase 1
chr1	43368372	43368772	401	*	81.7602	0	72.7038	0	Promoter (<=1kb)	1	43363398	43368074	4677	2	64834	ENST00000413844.3	-298	ENSG00000066322	ELOVL1	ELOVL fatty acid elongase 1
chr1	43389494	43389894	401	*	109.907	0.610771	93.2506	0	Promoter (<=1kb)	1	43383917	43389800	5884	2	112950	ENST00000372457.9	0	ENSG00000159479	MED8	mediator complex subunit 8
chr1	43457317	43457717	401	*	0	29.317	6.32207	40.653	Distal Intergenic	1	43451003	43453989	2987	2	81888	ENST00000583037.5	-3328	ENSG00000178922	HYI	hydroxypyruvate isomerase (putative)
chr1	43523241	43523641	401	*	5.36133	15.2693	7.90259	49.8	Promoter (1-2kb)	1	43525187	43553519	28333	1	5792	ENST00000496043.5	-1546	ENSG00000142949	PTPRF	protein tyrosine phosphatase receptor type F
chr1	43531794	43532194	401	*	76.3989	0.610771	50.5766	2.03265	Promoter (<=1kb)	1	43530903	43580078	49176	1	5792	ENST00000436724.5	891	ENSG00000142949	PTPRF	protein tyrosine phosphatase receptor type F
chr1	43563408	43563808	401	*	2.68066	0.610771	39.513	1.01633	Intron (ENST00000617451.4/5792, intron 5 of 7)	1	43545076	43579284	34209	1	5792	ENST00000437607.1	18332	ENSG00000142949	PTPRF	protein tyrosine phosphatase receptor type F
chr1	43637322	43637722	401	*	0	9.77233	74.2844	6.09795	Distal Intergenic	1	43650149	43705518	55370	1	9682	ENST00000372396.4	-12427	ENSG00000066135	KDM4A	lysine demethylase 4A
chr1	43650686	43651086	401	*	199.709	0	91.6701	1.01633	Promoter (<=1kb)	1	43650536	43667021	16486	1	9682	ENST00000463151.5	150	ENSG00000066135	KDM4A	lysine demethylase 4A
chr1	43706735	43707135	401	*	48.2519	0	17.3857	0	Promoter (<=1kb)	1	43685123	43707365	22243	2	100132774	ENST00000663424.1	230	NA	KDM4A-AS1	KDM4A antisense RNA 1
chr1	43767016	43767416	401	*	79.0796	0.610771	23.7078	0	Intron (ENST00000645057.1/9682, intron 16 of 25)	1	43792102	43931127	139026	1	6487	ENST00000647503.1	-24686	ENSG00000126091	ST3GAL3	ST3 beta-galactoside alpha-2,3-sialyltransferase 3
chr1	43786469	43786869	401	*	33.5083	0	69.5428	11.1796	Intron (ENST00000645057.1/9682, intron 16 of 25)	1	43792102	43931127	139026	1	6487	ENST00000647503.1	-5233	ENSG00000126091	ST3GAL3	ST3 beta-galactoside alpha-2,3-sialyltransferase 3
chr1	43835976	43836641	666	*	119.29	3.05385	80.6064	4.0653	Promoter (1-2kb)	1	43838250	43931139	92890	1	6487	ENST00000644645.1	-1609	ENSG00000126091	ST3GAL3	ST3 beta-galactoside alpha-2,3-sialyltransferase 3
chr1	43970206	43970606	401	*	150.117	2.44308	226.014	0	Promoter (<=1kb)	1	43970105	43971102	998	1	1802	ENST00000534786.1	101	ENSG00000132768	DPH2	diphthamide biosynthesis 2
chr1	43991271	43991671	401	*	72.3779	0	41.0935	0	Promoter (<=1kb)	1	43991359	43996524	5166	1	149473	ENST00000486064.5	0	ENSG00000159214	CCDC24	coiled-coil domain containing 24
chr1	44029413	44029813	401	*	42.8906	0	139.086	0	Promoter (<=1kb)	1	44030414	44040448	10035	1	107984948	ENST00000693417.1	-601	ENSG00000230615	LOC107984948	uncharacterized LOC107984948
chr1	44031285	44031685	401	*	49.5923	3.05385	71.1233	0	Promoter (<=1kb)	1	43991831	44031360	39530	2	6536	ENST00000372306.7	0	ENSG00000196517	SLC6A9	solute carrier family 6 member 9
chr1	44042073	44042473	401	*	0	70.8494	9.48311	24.3918	Promoter (1-2kb)	1	44043497	44051115	7619	1	128209	ENST00000609636.5	-1024	ENSG00000171872	KLF17	KLF transcription factor 17
chr1	44045236	44045636	401	*	1.34033	40.3109	3.16104	12.1959	Promoter (<=1kb)	1	44045990	44061214	15225	1	128209	ENST00000628234.2	-354	ENSG00000171872	KLF17	KLF transcription factor 17
chr1	44068698	44069098	401	*	10.7227	1.83231	137.505	2.03265	Intron (ENST00000434244.5/128209, intron 5 of 6)	1	44051193	44076822	25630	1	128209	ENST00000609027.1	17505	ENSG00000171872	KLF17	KLF transcription factor 17
chr1	44113959	44114359	401	*	0	6.71848	0	31.5061	Exon (ENST00000627824.2/ENST00000627824.2, exon 3 of 3)	1	44118821	44135140	16320	1	128209	ENST00000372299.4	-4462	ENSG00000171872	KLF17	KLF transcription factor 17
chr1	44213673	44214073	401	*	49.5923	0	67.9623	1.01633	Promoter (<=1kb)	1	44213841	44218430	4590	1	55929	ENST00000372290.4	0	ENSG00000178028	DMAP1	DNA methyltransferase 1 associated protein 1
chr1	44276017	44276417	401	*	33.5083	6.71848	23.7078	0	Intron (ENST00000456170.6/79033, intron 5 of 6)	1	44221593	44256921	35329	2	79033	ENST00000462341.1	-19096	ENSG00000117419	ERI3	ERI1 exoribonuclease family member 3
chr1	44354543	44354943	401	*	38.8696	0	47.4155	0	Promoter (<=1kb)	1	44221339	44355061	133723	2	79033	ENST00000649995.1	118	ENSG00000117419	ERI3	ERI1 exoribonuclease family member 3
chr1	44396426	44396826	401	*	9.38232	36.6462	0	41.6694	Distal Intergenic	1	44405194	44651723	246530	1	55182	ENST00000355387.6	-8368	ENSG00000187147	RNF220	ring finger protein 220
chr1	44405583	44405983	401	*	116.609	6.10771	105.895	17.2775	Promoter (<=1kb)	1	44405288	44651724	246437	1	55182	ENST00000372247.6	295	ENSG00000187147	RNF220	ring finger protein 220
chr1	44417353	44417753	401	*	42.8906	5.49694	80.6064	10.1633	Intron (ENST00000355387.6/55182, intron 2 of 14)	1	44412698	44419872	7175	1	55182	ENST00000470498.1	4655	ENSG00000187147	RNF220	ring finger protein 220
chr1	44491804	44492204	401	*	5.36133	6.71848	36.3519	2.03265	Intron (ENST00000355387.6/55182, intron 2 of 14)	1	44545493	44545552	60	1	100847089	ENST00000581357.1	-53289	ENSG00000263381	MIR5584	microRNA 5584
chr1	44499089	44499489	401	*	4.02099	13.437	0	32.5224	Intron (ENST00000355387.6/55182, intron 2 of 14)	1	44545493	44545552	60	1	100847089	ENST00000581357.1	-46004	ENSG00000263381	MIR5584	microRNA 5584
chr1	44524976	44525376	401	*	34.8486	11.6046	63.2207	8.13061	Intron (ENST00000355387.6/55182, intron 2 of 14)	1	44545493	44545552	60	1	100847089	ENST00000581357.1	-20117	ENSG00000263381	MIR5584	microRNA 5584
chr1	44526561	44526961	401	*	1.34033	38.4786	0	18.2939	Intron (ENST00000355387.6/55182, intron 2 of 14)	1	44545493	44545552	60	1	100847089	ENST00000581357.1	-18532	ENSG00000263381	MIR5584	microRNA 5584
chr1	44539626	44540026	401	*	14.7436	32.3708	4.74155	19.3102	Intron (ENST00000355387.6/55182, intron 2 of 14)	1	44545493	44545552	60	1	100847089	ENST00000581357.1	-5467	ENSG00000263381	MIR5584	microRNA 5584
chr1	44567001	44567401	401	*	0	24.4308	0	53.8653	Intron (ENST00000355387.6/55182, intron 2 of 14)	1	44545493	44545552	60	1	100847089	ENST00000581357.1	21508	ENSG00000263381	MIR5584	microRNA 5584
chr1	44571787	44572187	401	*	30.8276	25.0416	0	45.7347	Intron (ENST00000355387.6/55182, intron 2 of 14)	1	44545493	44545552	60	1	100847089	ENST00000581357.1	26294	ENSG00000263381	MIR5584	microRNA 5584
chr1	44578785	44579185	401	*	0	4.2754	55.3181	0	Intron (ENST00000355387.6/55182, intron 2 of 14)	1	44545493	44545552	60	1	100847089	ENST00000581357.1	33292	ENSG00000263381	MIR5584	microRNA 5584
chr1	44586387	44586787	401	*	0	47.0293	0	19.3102	Intron (ENST00000355387.6/55182, intron 2 of 14)	1	44614265	44627057	12793	1	55182	ENST00000496262.1	-27478	ENSG00000187147	RNF220	ring finger protein 220
chr1	44601713	44602113	401	*	2.68066	13.437	1.58052	46.751	Intron (ENST00000355387.6/55182, intron 2 of 14)	1	44614265	44627057	12793	1	55182	ENST00000496262.1	-12152	ENSG00000187147	RNF220	ring finger protein 220
chr1	44616880	44617280	401	*	85.7812	6.10771	41.0935	5.08163	Promoter (2-3kb)	1	44614265	44627057	12793	1	55182	ENST00000496262.1	2615	ENSG00000187147	RNF220	ring finger protein 220
chr1	44631650	44632050	401	*	32.168	1.22154	6.32207	0	Promoter (<=1kb)	1	44631732	44649769	18038	1	55182	ENST00000335497.11	0	ENSG00000187147	RNF220	ring finger protein 220
chr1	44632944	44633344	401	*	21.4453	0	74.2844	1.01633	Promoter (<=1kb)	1	44632645	44651723	19079	1	55182	ENST00000484745.5	299	ENSG00000187147	RNF220	ring finger protein 220
chr1	44673759	44674159	401	*	77.7392	0	97.9921	1.01633	Promoter (<=1kb)	1	44654896	44674402	19507	2	79639	ENST00000420706.1	243	ENSG00000126106	TMEM53	transmembrane protein 53
chr1	44676532	44676932	401	*	93.8232	7.32925	74.2844	1.01633	Promoter (1-2kb)	1	44674780	44724343	49564	1	339541	ENST00000444751.5	1752	ENSG00000198520	ARMH1	armadillo like helical domain containing 1
chr1	44708032	44708432	401	*	37.5293	6.10771	22.1273	0	Intron (ENST00000424484.5/339541, intron 4 of 5)	1	44700973	44724379	23407	1	339541	ENST00000434520.5	7059	ENSG00000198520	ARMH1	armadillo like helical domain containing 1
chr1	44739788	44740188	401	*	84.4409	0	77.4454	0	Promoter (<=1kb)	1	44739818	44757971	18154	1	11004	ENST00000452259.5	0	ENSG00000142945	KIF2C	kinesin family member 2C
chr1	44775106	44775506	401	*	310.957	1.22154	249.722	10.1633	Promoter (<=1kb)	1	44775251	44778087	2837	1	6202	ENST00000497035.5	0	ENSG00000142937	RPS8	ribosomal protein S8
chr1	44783882	44784282	401	*	29.4873	4.88617	17.3857	0	3' UTR	1	44783585	44788170	4586	2	266675	ENST00000372207.4	3888	ENSG00000142959	BEST4	bestrophin 4
chr1	44789344	44789744	401	*	0	1.22154	72.7038	1.01633	Promoter (1-2kb)	1	44783585	44788170	4586	2	266675	ENST00000372207.4	-1174	ENSG00000142959	BEST4	bestrophin 4
chr1	44800970	44801370	401	*	107.227	0	69.5428	1.01633	Promoter (<=1kb)	1	44801634	44803621	1988	1	1263	ENST00000476731.1	-264	ENSG00000173846	PLK3	polo like kinase 3
chr1	44818114	44818514	401	*	42.8906	5.49694	9.48311	5.08163	Distal Intergenic	1	44813498	44814099	602	1	149478	ENST00000464114.1	4616	ENSG00000222009	BTBD19	BTB domain containing 19
chr1	44842715	44843115	401	*	62.9956	0.610771	64.8012	3.04898	Promoter (<=1kb)	1	44819844	44842944	23101	2	8643	ENST00000447098.6	0	ENSG00000117425	PTCH2	patched 2
chr1	44883962	44884362	401	*	52.2729	2.44308	22.1273	4.0653	Intron (ENST00000360403.7/8891, intron 6 of 11)	1	44863004	44875622	12619	2	8891	ENST00000486491.1	-8340	ENSG00000070785	EIF2B3	eukaryotic translation initiation factor 2B subunit gamma
chr1	44890781	44891181	401	*	8.04199	1.22154	61.6402	5.08163	Intron (ENST00000360403.7/8891, intron 6 of 11)	1	44863004	44875622	12619	2	8891	ENST00000486491.1	-15159	ENSG00000070785	EIF2B3	eukaryotic translation initiation factor 2B subunit gamma
chr1	44923652	44924052	401	*	8.04199	0	33.1909	0	Promoter (2-3kb)	1	44850776	44926655	75880	2	8891	ENST00000439363.5	2603	ENSG00000070785	EIF2B3	eukaryotic translation initiation factor 2B subunit gamma
chr1	44986146	44986546	401	*	88.4619	1.22154	82.1869	0	Promoter (<=1kb)	1	44926628	44986586	59959	2	8891	ENST00000477953.5	40	ENSG00000070785	EIF2B3	eukaryotic translation initiation factor 2B subunit gamma
chr1	45010252	45010652	401	*	46.9116	0	79.0259	0	Promoter (<=1kb)	1	45010950	45015504	4555	1	7389	ENST00000652165.1	-298	ENSG00000126088	UROD	uroporphyrinogen decarboxylase
chr1	45248172	45248572	401	*	0	7.32925	44.2545	11.1796	Intron (ENST00000464588.1/57643, intron 2 of 2)	1	45016399	45206605	190207	2	57643	ENST00000359600.6	-41567	ENSG00000162415	ZSWIM5	zinc finger SWIM-type containing 5
chr1	45304126	45304526	401	*	68.3569	0	71.1233	0	Promoter (<=1kb)	1	45303910	45305619	1710	1	400752	ENST00000626198.1	216	ENSG00000281912	LINC01144	long intergenic non-protein coding RNA 1144
chr1	45316427	45316827	401	*	10.7227	31.7601	0	30.4898	Distal Intergenic	1	45326895	45328710	1816	1	84842	ENST00000334815.6	-10068	ENSG00000186603	HPDL	4-hydroxyphenylpyruvate dioxygenase like
chr1	45339622	45340022	401	*	176.924	0	148.569	14.2286	Promoter (<=1kb)	1	45329242	45339935	10694	2	4595	ENST00000372104.5	0	ENSG00000132781	MUTYH	mutY DNA glycosylase
chr1	45371607	45372007	401	*	12.063	31.1493	3.16104	7.11428	Intron (ENST00000671898.1/4595, intron 4 of 20)	1	45341296	45342859	1564	1	114034	ENST00000460057.1	30311	ENSG00000132773	TOE1	target of EGR1, exonuclease
chr1	45489157	45489557	401	*	14.7436	33.5924	14.2247	33.5387	Promoter (1-2kb)	1	45329262	45491155	161894	2	4595	ENST00000671898.1	1598	ENSG00000132781	MUTYH	mutY DNA glycosylase
chr1	45490334	45490734	401	*	72.3779	11.6046	75.8649	16.2612	Promoter (<=1kb)	1	45329262	45491155	161894	2	4595	ENST00000671898.1	421	ENSG00000132781	MUTYH	mutY DNA glycosylase
chr1	45521548	45521948	401	*	88.4619	0.610771	145.408	0	Promoter (<=1kb)	1	45510914	45521938	11025	2	5052	ENST00000447184.6	0	ENSG00000117450	PRDX1	peroxiredoxin 1
chr1	45531798	45532198	401	*	9.38232	25.6524	71.1233	19.3102	Exon (ENST00000446155.1/ENST00000446155.1, exon 3 of 3)	1	45510914	45523047	12134	2	5052	ENST00000424390.2	-8751	ENSG00000117450	PRDX1	peroxiredoxin 1
chr1	45583981	45584381	401	*	41.5503	4.88617	101.153	1.01633	Promoter (<=1kb)	1	45583988	45618904	34917	1	4678	ENST00000537798.5	0	ENSG00000132780	NASP	nuclear autoantigenic sperm protein
chr1	45711205	45711605	401	*	29.4873	0	3.16104	0	Promoter (2-3kb)	1	45697059	45714252	17194	2	3652	ENST00000495072.1	2647	ENSG00000197429	IPP	intracisternal A particle-promoted polypeptide
chr1	45750215	45750615	401	*	61.6552	0	28.4493	1.01633	Promoter (<=1kb)	1	45694324	45750650	56327	2	3652	ENST00000359942.8	35	ENSG00000197429	IPP	intracisternal A particle-promoted polypeptide
chr1	45794093	45794493	401	*	38.8696	4.88617	37.9324	13.2122	Intron (ENST00000470809.1/23139, intron 1 of 4)	1	45786987	45917509	130523	1	23139	ENST00000470809.1	7106	ENSG00000086015	MAST2	microtubule associated serine/threonine kinase 2
chr1	45852130	45852530	401	*	0	0	42.674	0	Intron (ENST00000470809.1/23139, intron 3 of 4)	1	45803612	46036122	232511	1	23139	ENST00000361297.7	48518	ENSG00000086015	MAST2	microtubule associated serine/threonine kinase 2
chr1	45886940	45887340	401	*	0	0	53.7376	0	Intron (ENST00000470809.1/23139, intron 4 of 4)	1	45913588	46030759	117172	1	23139	ENST00000372008.6	-26248	ENSG00000086015	MAST2	microtubule associated serine/threonine kinase 2
chr1	46109858	46110258	401	*	21.4453	1.83231	56.8987	6.09795	Intron (ENST00000262741.10/8503, intron 1 of 9)	1	46043662	46132616	88955	2	8503	ENST00000423209.5	22358	ENSG00000117461	PIK3R3	phosphoinositide-3-kinase regulatory subunit 3
chr1	46133430	46133830	401	*	46.9116	0.610771	64.8012	0	Promoter (<=1kb)	1	46040142	46133036	92895	2	8503	ENST00000420542.5	-394	ENSG00000117461	PIK3R3	phosphoinositide-3-kinase regulatory subunit 3
chr1	46148550	46148950	401	*	12.063	4.2754	36.3519	0	Intron (ENST00000540385.2/110117499, intron 1 of 9)	1	46134531	46139081	4551	1	101929626	ENST00000452785.2	14019	ENSG00000227857	LOC101929626	uncharacterized LOC101929626
chr1	46159830	46160230	401	*	65.6762	15.88	7.90259	24.3918	Intron (ENST00000540385.2/110117499, intron 1 of 9)	1	46175073	46185298	10226	1	10103	ENST00000498443.5	-14843	ENSG00000117472	TSPAN1	tetraspanin 1
chr1	46185034	46185434	401	*	17.4243	0.610771	107.475	0	Promoter (<=1kb)	1	46184867	46185742	876	1	10103	ENST00000470318.1	167	ENSG00000117472	TSPAN1	tetraspanin 1
chr1	46202915	46203315	401	*	62.9956	0.610771	36.3519	4.0653	Promoter (<=1kb)	1	46188687	46203238	14552	2	55624	ENST00000686252.1	0	ENSG00000085998	POMGNT1	protein O-linked mannose N-acetylglucosaminyltransferase 1 (beta 1,2-)
chr1	46221625	46222025	401	*	12.063	0	41.0935	6.09795	Promoter (1-2kb)	1	46188683	46220305	31623	2	55624	ENST00000371992.1	-1320	ENSG00000085998	POMGNT1	protein O-linked mannose N-acetylglucosaminyltransferase 1 (beta 1,2-)
chr1	46247036	46247436	401	*	37.5293	3.66462	85.348	0	Promoter (<=1kb)	1	46247069	46250008	2940	1	8438	ENST00000668390.1	0	ENSG00000085999	RAD54L	RAD54 like
chr1	46247985	46248385	401	*	109.907	0.610771	34.7714	2.03265	Promoter (<=1kb)	1	46248238	46260568	12331	1	8438	ENST00000657122.1	0	ENSG00000085999	RAD54L	RAD54 like
chr1	46301113	46301513	401	*	119.29	0	118.539	0	Promoter (<=1kb)	1	46296742	46300780	4039	2	10489	ENST00000469150.1	-333	ENSG00000132128	LRRC41	leucine rich repeat containing 41
chr1	46340370	46340770	401	*	116.609	0	113.797	3.04898	Promoter (<=1kb)	1	46340789	46365152	24364	1	387338	ENST00000307089.7	-19	ENSG00000117481	NSUN4	NOP2/Sun RNA methyltransferase 4
chr1	46392443	46392843	401	*	4.02099	35.4247	50.5766	31.5061	Promoter (1-2kb)	1	46394317	46413845	19529	1	2166	ENST00000243167.9	-1474	ENSG00000117480	FAAH	fatty acid amide hydrolase
chr1	46425087	46425487	401	*	2.68066	31.1493	18.9662	89.4367	Distal Intergenic	1	46432129	46445321	13193	1	729041	ENST00000446499.1	-6642	NA	FAAHP1	fatty acid amide hydrolase pseudogene 1
chr1	46442462	46442862	401	*	29.4873	0	7.90259	13.2122	Promoter (<=1kb)	1	46442829	46482493	39665	1	729041	ENST00000635606.3	0	NA	FAAHP1	fatty acid amide hydrolase pseudogene 1
chr1	46470626	46471026	401	*	0	28.0955	85.348	57.9306	Intron (ENST00000635606.3/729041, intron 1 of 1)	1	46489836	46516216	26381	1	127343	ENST00000360032.4	-18810	ENSG00000197587	DMBX1	diencephalon/mesencephalon homeobox 1
chr1	46489901	46490301	401	*	48.2519	17.7124	25.2883	14.2286	Promoter (<=1kb)	1	46489836	46516216	26381	1	127343	ENST00000360032.4	65	ENSG00000197587	DMBX1	diencephalon/mesencephalon homeobox 1
chr1	46491857	46492257	401	*	1.34033	40.9216	4.74155	39.6367	Promoter (2-3kb)	1	46489836	46516216	26381	1	127343	ENST00000360032.4	2021	ENSG00000197587	DMBX1	diencephalon/mesencephalon homeobox 1
chr1	46520480	46520880	401	*	42.8906	6.10771	63.2207	9.14693	Distal Intergenic	1	46506996	46514212	7217	1	127343	ENST00000371956.8	13484	ENSG00000197587	DMBX1	diencephalon/mesencephalon homeobox 1
chr1	46603788	46604188	401	*	109.907	1.22154	85.348	11.1796	Promoter (<=1kb)	1	46557418	46604214	46797	2	8569	ENST00000371946.9	26	ENSG00000079277	MKNK1	MAPK interacting serine/threonine kinase 1
chr1	46616113	46616513	401	*	45.5713	0	28.4493	7.11428	Promoter (<=1kb)	1	46607725	46616465	8741	2	148932	ENST00000371940.1	0	ENSG00000142961	MOB3C	MOB kinase activator 3C
chr1	46667200	46667600	401	*	71.0376	1.22154	9.48311	0	Promoter (<=1kb)	1	46664542	46668102	3561	2	64756	ENST00000460928.1	502	ENSG00000123472	ATPAF1	ATP synthase mitochondrial F1 complex assembly factor 1
chr1	46668876	46669276	401	*	58.9746	0.610771	25.2883	0	Promoter (<=1kb)	1	46668855	46673251	4397	1	374973	ENST00000564071.1	21	ENSG00000186118	TEX38	testis expressed 38
chr1	46718268	46718668	401	*	116.609	0	50.5766	2.03265	Promoter (<=1kb)	1	46707236	46718661	11426	2	9813	ENST00000674331.1	0	ENSG00000159658	EFCAB14	EF-hand calcium binding domain 14
chr1	46857789	46858189	401	*	29.4873	5.49694	3.16104	9.14693	Intron (ENST00000505841.5/163720, intron 9 of 11)	1	46817048	46819015	1968	1	1580	ENST00000497005.1	40741	ENSG00000142973	CYP4B1	cytochrome P450 family 4 subfamily B member 1
chr1	47004287	47004687	401	*	5.36133	0.610771	55.3181	1.01633	Distal Intergenic	1	47023669	47050751	27083	1	260293	ENST00000371901.4	-18982	ENSG00000186377	CYP4X1	cytochrome P450 family 4 subfamily X member 1
chr1	47009246	47009646	401	*	0	40.3109	44.2545	5.08163	Distal Intergenic	1	47023669	47050751	27083	1	260293	ENST00000371901.4	-14023	ENSG00000186377	CYP4X1	cytochrome P450 family 4 subfamily X member 1
chr1	47107710	47108110	401	*	5.36133	6.71848	80.6064	5.08163	Intron (ENST00000334194.4/199974, intron 9 of 11)	1	47115439	47118064	2626	1	199974	ENST00000471598.1	-7329	ENSG00000186160	CYP4Z1	cytochrome P450 family 4 subfamily Z member 1
chr1	47179650	47180050	401	*	53.6133	7.94002	45.835	8.13061	Promoter (<=1kb)	1	47096653	47179271	82619	2	105378701	ENST00000444042.2	-379	NA	LOC105378701	uncharacterized LOC105378701
chr1	47198616	47199016	401	*	2.68066	62.2986	4.74155	44.7183	Distal Intergenic	1	47183971	47191044	7074	2	10158	ENST00000371885.1	-7572	ENSG00000162366	PDZK1IP1	PDZK1 interacting protein 1
chr1	47224895	47225295	401	*	72.3779	14.0477	53.7376	40.653	Promoter (<=1kb)	1	47218688	47224076	5389	2	6886	ENST00000459729.1	-819	ENSG00000162367	TAL1	TAL bHLH transcription factor 1, erythroid differentiation factor
chr1	47231628	47232028	401	*	58.9746	14.0477	34.7714	30.4898	Promoter (<=1kb)	1	47216290	47231715	15426	2	6886	ENST00000371884.6	0	ENSG00000162367	TAL1	TAL bHLH transcription factor 1, erythroid differentiation factor
chr1	47312717	47313117	401	*	111.248	0	28.4493	1.01633	Promoter (<=1kb)	1	47250622	47313135	62514	2	6491	ENST00000396221.6	18	ENSG00000123473	STIL	STIL centriolar assembly protein
chr1	47333120	47333520	401	*	112.588	0	53.7376	0	Promoter (<=1kb)	1	47333790	47378839	45050	1	51727	ENST00000371873.10	-270	ENSG00000162368	CMPK1	cytidine/uridine monophosphate kinase 1
chr1	47414090	47414490	401	*	1.34033	51.3047	1.58052	26.4245	Promoter (1-2kb)	1	47416285	47418052	1768	1	2301	ENST00000335071.4	-1795	ENSG00000186790	FOXE3	forkhead box E3
chr1	47436702	47437102	401	*	50.9326	0.610771	44.2545	0	Promoter (<=1kb)	1	47438044	47440691	2648	1	2306	ENST00000334793.6	-942	ENSG00000186564	FOXD2	forkhead box D2
chr1	47503485	47503885	401	*	17.4243	39.7001	0	6.09795	Distal Intergenic	1	47438044	47440691	2648	1	2306	ENST00000334793.6	65441	ENSG00000186564	FOXD2	forkhead box D2
chr1	47527842	47528242	401	*	0	10.3831	0	34.5551	Distal Intergenic	1	47438044	47440691	2648	1	2306	ENST00000334793.6	89798	ENSG00000186564	FOXD2	forkhead box D2
chr1	47568932	47569332	401	*	61.6552	3.66462	34.7714	13.2122	Distal Intergenic	1	47688463	47704029	15567	1	107984953	ENST00000454285.2	-119131	ENSG00000227947	LINC01738	long intergenic non-protein coding RNA 1738
chr1	47709156	47709556	401	*	17.4243	1.22154	31.6104	3.04898	Distal Intergenic	1	47688463	47704029	15567	1	107984953	ENST00000454285.2	20693	ENSG00000227947	LINC01738	long intergenic non-protein coding RNA 1738
chr1	47726056	47726456	401	*	13.4033	18.3231	191.243	3.04898	Distal Intergenic	1	47688463	47704029	15567	1	107984953	ENST00000454285.2	37593	ENSG00000227947	LINC01738	long intergenic non-protein coding RNA 1738
chr1	47756774	47757174	401	*	4.02099	23.2093	0	39.6367	Distal Intergenic	1	47761132	47765547	4416	2	388630	ENST00000438589.1	8373	ENSG00000269113	TRABD2B	TraB domain containing 2B
chr1	47800110	47800510	401	*	1.34033	21.377	47.4155	2.03265	Intron (ENST00000606738.3/388630, intron 3 of 6)	1	47761132	47765547	4416	2	388630	ENST00000438589.1	-34563	ENSG00000269113	TRABD2B	TraB domain containing 2B
chr1	47843313	47843713	401	*	5.36133	10.9939	0	38.6204	Intron (ENST00000606738.3/388630, intron 2 of 6)	1	47761132	47765547	4416	2	388630	ENST00000438589.1	-77766	ENSG00000269113	TRABD2B	TraB domain containing 2B
chr1	47886275	47886675	401	*	0	20.7662	36.3519	7.11428	Intron (ENST00000606738.3/388630, intron 2 of 6)	1	47775238	47994212	218975	2	388630	ENST00000435576.2	107537	ENSG00000269113	TRABD2B	TraB domain containing 2B
chr1	47986676	47987076	401	*	12.063	21.9877	33.1909	13.2122	Intron (ENST00000606738.3/388630, intron 2 of 6)	1	47775238	47994212	218975	2	388630	ENST00000435576.2	7136	ENSG00000269113	TRABD2B	TraB domain containing 2B
chr1	48182788	48183188	401	*	0	34.8139	0	3.04898	Promoter (<=1kb)	1	48164710	48182428	17719	2	391037	ENST00000706231.1	-360	NA	SKINT1L	Skint1 like (pseudogene)
chr1	48230521	48230921	401	*	40.2099	6.71848	4.74155	4.0653	Promoter (1-2kb)	1	48229080	48231578	2499	1	200010	ENST00000527929.1	1441	ENSG00000117834	SLC5A9	solute carrier family 5 member 9
chr1	48471462	48471862	401	*	152.798	0.610771	129.602	2.03265	Promoter (<=1kb)	1	48297837	48472010	174174	2	54558	ENST00000371843.7	148	ENSG00000132122	SPATA6	spermatogenesis associated 6
chr1	48493457	48493857	401	*	58.9746	3.05385	11.0636	0	Distal Intergenic	1	48295374	48472208	176835	2	54558	ENST00000396199.7	-21249	ENSG00000132122	SPATA6	spermatogenesis associated 6
chr1	48510877	48511277	401	*	1.34033	14.0477	69.5428	19.3102	Distal Intergenic	1	48295374	48472208	176835	2	54558	ENST00000396199.7	-38669	ENSG00000132122	SPATA6	spermatogenesis associated 6
chr1	48625026	48625426	401	*	1.34033	1.83231	0	33.5387	Intron (ENST00000371839.6/84871, intron 9 of 13)	1	48727867	48758933	31067	2	79656	ENST00000476079.5	133507	ENSG00000162373	BEND5	BEN domain containing 5
chr1	48776074	48776474	401	*	100.525	6.10771	4.74155	7.11428	Promoter (<=1kb)	1	48761048	48776735	15688	2	79656	ENST00000489956.1	261	ENSG00000162373	BEND5	BEN domain containing 5
chr1	48777377	48777777	401	*	36.189	6.10771	41.0935	3.04898	Promoter (<=1kb)	1	48759207	48776969	17763	2	79656	ENST00000480399.1	-408	ENSG00000162373	BEND5	BEN domain containing 5
chr1	49163775	49164175	401	*	61.6552	4.2754	3.16104	1.01633	Intron (ENST00000456002.2/105378706, intron 2 of 3)	1	49257411	49269285	11875	1	101929721	ENST00000420071.1	-93236	ENSG00000230114	AGBL4-AS1	AGBL4 antisense RNA 1
chr1	49400475	49400875	401	*	14.7436	39.7001	0	10.1633	Intron (ENST00000371839.6/84871, intron 3 of 13)	1	49374201	49472085	97885	2	100874313	ENST00000457061.1	71210	ENSG00000225623	AGBL4-IT1	AGBL4 intronic transcript 1
chr1	49719168	49719568	401	*	0	0.610771	90.0895	0	Intron (ENST00000371839.6/84871, intron 2 of 13)	1	49527228	49851518	324291	2	84871	ENST00000497451.1	131950	ENSG00000186094	AGBL4	AGBL carboxypeptidase 4
chr1	50023417	50023817	401	*	37.5293	10.9939	31.6104	3.04898	Promoter (<=1kb)	1	48817507	50023900	1206394	2	84871	ENST00000371836.1	83	ENSG00000186094	AGBL4	AGBL carboxypeptidase 4
chr1	50109750	50110150	401	*	12.063	6.10771	37.9324	3.04898	Promoter (<=1kb)	1	50109788	50201116	91329	1	1996	ENST00000651258.1	0	ENSG00000162374	ELAVL4	ELAV like RNA binding protein 4
chr1	50398777	50399177	401	*	22.7856	29.9278	14.2247	11.1796	Exon (ENST00000435986.1/ENST00000435986.1, exon 2 of 2)	1	50417550	50421632	4083	2	63950	ENST00000418121.5	22455	ENSG00000142700	DMRTA2	DMRT like family A2
chr1	50424633	50425033	401	*	138.054	0	252.883	1.01633	Promoter (<=1kb)	1	50424003	50425311	1309	1	105378714	ENST00000686764.1	630	ENSG00000284700	LOC105378714	uncharacterized LOC105378714
chr1	50496872	50497272	401	*	29.4873	0	7.90259	1.01633	Intron (ENST00000396153.7/11124, intron 15 of 18)	1	50461469	50471150	9682	1	105378715	ENST00000424664.1	35403	NA	FAF1-AS1	FAF1 antisense RNA 1
chr1	50591698	50592098	401	*	0	0	48.9961	0	Intron (ENST00000396153.7/11124, intron 9 of 18)	1	50539592	50606944	67353	2	11124	ENST00000472808.1	14846	ENSG00000185104	FAF1	Fas associated factor 1
chr1	50758501	50758901	401	*	40.2099	0	1.58052	0	Intron (ENST00000396153.7/11124, intron 4 of 18)	1	50441276	50706051	264776	2	11124	ENST00000494400.5	-52450	ENSG00000185104	FAF1	Fas associated factor 1
chr1	50788462	50788862	401	*	0	0	85.348	0	Intron (ENST00000396153.7/11124, intron 3 of 18)	1	50441276	50706051	264776	2	11124	ENST00000494400.5	-82411	ENSG00000185104	FAF1	Fas associated factor 1
chr1	50807769	50808169	401	*	4.02099	3.66462	71.1233	1.01633	Intron (ENST00000396153.7/11124, intron 2 of 18)	1	50441276	50706051	264776	2	11124	ENST00000494400.5	-101718	ENSG00000185104	FAF1	Fas associated factor 1
chr1	50836827	50837227	401	*	4.02099	0	63.2207	0	Intron (ENST00000396153.7/11124, intron 2 of 18)	1	50705784	50959738	253955	2	11124	ENST00000487898.1	122511	ENSG00000185104	FAF1	Fas associated factor 1
chr1	50863169	50863569	401	*	4.02099	0.610771	30.0298	1.01633	Intron (ENST00000396153.7/11124, intron 1 of 18)	1	50705784	50959738	253955	2	11124	ENST00000487898.1	96169	ENSG00000185104	FAF1	Fas associated factor 1
chr1	50924752	50925152	401	*	1.34033	3.66462	60.0597	4.0653	Intron (ENST00000396153.7/11124, intron 1 of 18)	1	50705784	50959738	253955	2	11124	ENST00000487898.1	34586	ENSG00000185104	FAF1	Fas associated factor 1
chr1	50950578	50950978	401	*	4.02099	3.66462	39.513	0	Intron (ENST00000396153.7/11124, intron 1 of 18)	1	50705784	50959738	253955	2	11124	ENST00000487898.1	8760	ENSG00000185104	FAF1	Fas associated factor 1
chr1	50959221	50959621	401	*	278.789	1.22154	216.531	5.08163	Promoter (<=1kb)	1	50705784	50959738	253955	2	11124	ENST00000487898.1	117	ENSG00000185104	FAF1	Fas associated factor 1
chr1	50969032	50969432	401	*	75.0586	1.22154	116.958	0	Promoter (<=1kb)	1	50968706	50974634	5929	1	1031	ENST00000396148.2	326	ENSG00000123080	CDKN2C	cyclin dependent kinase inhibitor 2C
chr1	50996217	50996617	401	*	0	0	53.7376	4.0653	Distal Intergenic	1	50970245	50974634	4390	1	1031	ENST00000371761.4	25972	ENSG00000123080	CDKN2C	cyclin dependent kinase inhibitor 2C
chr1	51005924	51006324	401	*	28.147	10.3831	232.336	2.03265	Distal Intergenic	1	50970245	50974634	4390	1	1031	ENST00000371761.4	35679	ENSG00000123080	CDKN2C	cyclin dependent kinase inhibitor 2C
chr1	51109577	51109977	401	*	0	8.55079	0	40.653	Intron (ENST00000648827.1/284546, intron 1 of 3)	1	51102286	51129742	27457	1	284546	ENST00000474016.1	7291	ENSG00000204006	C1orf185	chromosome 1 open reading frame 185
chr1	51235876	51236276	401	*	89.8022	4.2754	34.7714	1.01633	Promoter (<=1kb)	1	51236273	51273447	37175	1	26994	ENST00000242719.4	0	ENSG00000123091	RNF11	ring finger protein 11
chr1	51313755	51314155	401	*	18.7646	5.49694	34.7714	0	Intron (ENST00000447632.6/22996, intron 2 of 17)	1	51287258	51322210	34953	2	22996	ENST00000447632.6	8055	ENSG00000085831	TTC39A	tetratricopeptide repeat domain 39A
chr1	51377414	51377814	401	*	30.8276	1.22154	22.1273	7.11428	Intron (ENST00000493793.2/2060, intron 9 of 12)	1	51394419	51401199	6781	2	2060	ENST00000478657.1	23385	ENSG00000085832	EPS15	epidermal growth factor receptor pathway substrate 15
chr1	51518258	51518658	401	*	91.1425	1.22154	52.1571	0	Promoter (<=1kb)	1	51518288	51561637	43350	1	105378720	ENST00000702775.1	0	NA	EPS15-AS1	EPS15 antisense RNA 1
chr1	51532607	51533007	401	*	1.34033	9.77233	4.74155	63.0122	Intron (ENST00000702775.1/105378720, intron 1 of 2)	1	51355262	51519328	164067	2	2060	ENST00000706292.1	-13279	ENSG00000085832	EPS15	epidermal growth factor receptor pathway substrate 15
chr1	51610106	51610506	401	*	13.4033	54.9694	25.2883	27.4408	Intron (ENST00000371714.5/114883, intron 2 of 25)	1	51617092	51787966	170875	1	114883	ENST00000435274.6	-6586	ENSG00000117859	OSBPL9	oxysterol binding protein like 9
chr1	51617132	51617532	401	*	57.6343	0	45.835	0	Promoter (<=1kb)	1	51617114	51776912	159799	1	114883	ENST00000489990.5	18	ENSG00000117859	OSBPL9	oxysterol binding protein like 9
chr1	51728655	51729055	401	*	152.798	3.66462	34.7714	0	Promoter (<=1kb)	1	51729303	51760740	31438	1	114883	ENST00000534040.5	-248	ENSG00000117859	OSBPL9	oxysterol binding protein like 9
chr1	51849039	51849439	401	*	9.38232	0.610771	74.2844	1.01633	Intron (ENST00000354831.11/4898, intron 1 of 32)	1	51789212	51840454	51243	2	4898	ENST00000485608.5	-8585	ENSG00000078618	NRDC	nardilysin convertase
chr1	51878192	51878592	401	*	146.096	0	50.5766	0	Promoter (<=1kb)	1	51862114	51878723	16610	2	4898	ENST00000468722.1	131	ENSG00000078618	NRDC	nardilysin convertase
chr1	51998048	51998448	401	*	29.4873	2.44308	4.74155	6.09795	Distal Intergenic	1	51907956	51990700	82745	2	5865	ENST00000371655.4	-7348	ENSG00000169213	RAB3B	RAB3B, member RAS oncogene family
chr1	52032819	52033219	401	*	73.7182	0	91.6701	1.01633	Promoter (<=1kb)	1	52020153	52033350	13198	2	51060	ENST00000648686.1	131	ENSG00000117862	TXNDC12	thioredoxin domain containing 12
chr1	52055097	52055497	401	*	64.3359	0	58.4792	0	Promoter (<=1kb)	1	52020131	52055191	35061	2	51060	ENST00000371626.9	0	ENSG00000117862	TXNDC12	thioredoxin domain containing 12
chr1	52079715	52080115	401	*	12.063	0	34.7714	0	Intron (ENST00000477828.6/91408, intron 4 of 6)	1	52056332	52083500	27169	1	91408	ENST00000533836.1	23383	ENSG00000134717	BTF3L4	basic transcription factor 3 like 4
chr1	52120461	52120861	401	*	25.4663	28.0955	7.90259	57.9306	Distal Intergenic	1	52142089	52346634	204546	1	9372	ENST00000287727.8	-21228	ENSG00000157077	ZFYVE9	zinc finger FYVE-type containing 9
chr1	52128262	52128662	401	*	9.38232	7.32925	34.7714	0	Distal Intergenic	1	52142089	52346634	204546	1	9372	ENST00000287727.8	-13427	ENSG00000157077	ZFYVE9	zinc finger FYVE-type containing 9
chr1	52141313	52141713	401	*	65.6762	0.610771	39.513	2.03265	Promoter (<=1kb)	1	52142089	52346634	204546	1	9372	ENST00000287727.8	-376	ENSG00000157077	ZFYVE9	zinc finger FYVE-type containing 9
chr1	52154358	52154758	401	*	29.4873	5.49694	0	2.03265	Intron (ENST00000287727.8/9372, intron 1 of 18)	1	52142374	52346515	204142	1	9372	ENST00000357206.6	11984	ENSG00000157077	ZFYVE9	zinc finger FYVE-type containing 9
chr1	52365335	52365735	401	*	75.0586	1.83231	34.7714	0	Promoter (<=1kb)	1	52352532	52366156	13625	2	200014	ENST00000491136.6	421	ENSG00000154222	CC2D1B	coiled-coil and C2 domain containing 1B
chr1	52404120	52404520	401	*	37.5293	0	12.6441	0	Promoter (<=1kb)	1	52372829	52404423	31595	2	4998	ENST00000371568.8	0	ENSG00000085840	ORC1	origin recognition complex subunit 1
chr1	52405180	52405580	401	*	62.9956	0	41.0935	1.01633	Promoter (<=1kb)	1	52404628	52417022	12395	1	84950	ENST00000474048.1	552	ENSG00000134748	PRPF38A	pre-mRNA processing factor 38A
chr1	52505934	52506334	401	*	0	0	33.1909	1.01633	Intron (ENST00000257177.9/23318, intron 4 of 29)	1	52462178	52525930	63753	2	23318	ENST00000371541.5	19596	ENSG00000134744	TUT4	terminal uridylyl transferase 4
chr1	52551696	52552096	401	*	73.7182	3.05385	94.8311	3.04898	Promoter (<=1kb)	1	52514778	52552994	38217	2	23318	ENST00000355809.4	898	ENSG00000134744	TUT4	terminal uridylyl transferase 4
chr1	52554032	52554432	401	*	85.7812	0	88.509	0	Promoter (<=1kb)	1	52526050	52553487	27438	2	23318	ENST00000524582.1	-545	ENSG00000134744	TUT4	terminal uridylyl transferase 4
chr1	52575022	52575422	401	*	10.7227	5.49694	34.7714	0	Distal Intergenic	1	52526050	52553487	27438	2	23318	ENST00000524582.1	-21535	ENSG00000134744	TUT4	terminal uridylyl transferase 4
chr1	52594854	52595254	401	*	34.8486	4.2754	1.58052	8.13061	Distal Intergenic	1	52602371	52609051	6681	1	2882	ENST00000361314.5	-7117	ENSG00000116157	GPX7	glutathione peroxidase 7
chr1	52601800	52602200	401	*	119.29	0.610771	170.696	3.04898	Promoter (<=1kb)	1	52602371	52609051	6681	1	2882	ENST00000361314.5	-171	ENSG00000116157	GPX7	glutathione peroxidase 7
chr1	52633814	52634214	401	*	6.70166	17.1016	28.4493	58.9469	Promoter (<=1kb)	1	52633593	52667688	34096	1	348378	ENST00000424164.1	221	ENSG00000182183	SHISAL2A	shisa like 2A
chr1	52697928	52698328	401	*	83.1006	6.10771	53.7376	0	Promoter (<=1kb)	1	52687562	52698068	10507	2	65260	ENST00000486918.1	0	ENSG00000162377	COA7	cytochrome c oxidase assembly factor 7
chr1	52714007	52714407	401	*	28.147	4.88617	37.9324	23.3755	Exon (ENST00000498506.3/ENST00000498506.3, exon 1 of 1)	1	52726453	52827336	100884	1	79699	ENST00000294353.7	-12046	ENSG00000162378	ZYG11B	zyg-11 family member B, cell cycle regulator
chr1	52725049	52725449	401	*	65.6762	35.4247	42.674	115.861	Promoter (1-2kb)	1	52726453	52827336	100884	1	79699	ENST00000294353.7	-1004	ENSG00000162378	ZYG11B	zyg-11 family member B, cell cycle regulator
chr1	52726730	52727130	401	*	111.248	1.22154	31.6104	1.01633	Promoter (<=1kb)	1	52726467	52816638	90172	1	79699	ENST00000545132.5	263	ENSG00000162378	ZYG11B	zyg-11 family member B, cell cycle regulator
chr1	52848628	52849028	401	*	0	6.10771	41.0935	20.3265	Intron (ENST00000612017.4/440590, intron 1 of 13)	1	52842760	52894998	52239	1	440590	ENST00000371528.2	5868	ENSG00000203995	ZYG11A	zyg-11 family member A, cell cycle regulator
chr1	52859143	52859543	401	*	0	0.610771	34.7714	8.13061	Intron (ENST00000612017.4/440590, intron 2 of 13)	1	52842760	52894998	52239	1	440590	ENST00000371528.2	16383	ENSG00000203995	ZYG11A	zyg-11 family member A, cell cycle regulator
chr1	52875333	52875733	401	*	0	45.197	0	11.1796	Intron (ENST00000612017.4/440590, intron 7 of 13)	1	52896232	52904847	8616	2	55268	ENST00000479183.6	29114	ENSG00000121310	ECHDC2	enoyl-CoA hydratase domain containing 2
chr1	52927894	52928294	401	*	120.63	4.88617	109.056	1.01633	Promoter (<=1kb)	1	52927380	52976712	49333	1	6342	ENST00000528809.1	514	ENSG00000116171	SCP2	sterol carrier protein 2
chr1	52954660	52955060	401	*	16.084	0	45.835	0	Exon (ENST00000371514.8/6342, exon 5 of 16)	1	52963641	52988080	24440	1	6342	ENST00000473584.1	-8581	ENSG00000116171	SCP2	sterol carrier protein 2
chr1	53007440	53007840	401	*	5.36133	38.4786	3.16104	5.08163	Intron (ENST00000371514.8/6342, intron 11 of 15)	1	53014928	53051126	36199	1	6342	ENST00000430330.6	-7088	ENSG00000116171	SCP2	sterol carrier protein 2
chr1	53015545	53015945	401	*	57.6343	0	69.5428	0	Promoter (<=1kb)	1	53014974	53051610	36637	1	6342	ENST00000488965.1	571	ENSG00000116171	SCP2	sterol carrier protein 2
chr1	53073939	53074339	401	*	41.5503	0	1.58052	5.08163	Intron (ENST00000395871.7/127435, intron 3 of 10)	1	53070909	53073754	2846	1	127435	ENST00000471210.1	3030	ENSG00000174348	PODN	podocan
chr1	53109441	53109841	401	*	53.6133	4.88617	25.2883	21.3428	Intron (ENST00000611397.5/6512, intron 2 of 9)	1	53114576	53118609	4034	1	105379783	ENST00000439621.1	-4735	NA	LOC105379783	uncharacterized LOC105379783
chr1	53111249	53111649	401	*	41.5503	28.0955	28.4493	13.2122	Promoter (2-3kb)	1	53114576	53118609	4034	1	105379783	ENST00000439621.1	-2927	NA	LOC105379783	uncharacterized LOC105379783
chr1	53146405	53146805	401	*	25.4663	6.10771	56.8987	9.14693	Distal Intergenic	1	53087183	53142638	55456	2	6512	ENST00000371494.9	-3767	ENSG00000162383	SLC1A7	solute carrier family 1 member 7
chr1	53182294	53182694	401	*	32.168	34.2032	1.58052	6.09795	Intron (ENST00000617613.1/ENST00000617613.1, intron 1 of 1)	1	53196792	53214178	17387	1	1376	ENST00000636867.1	-14098	ENSG00000157184	CPT2	carnitine palmitoyltransferase 2
chr1	53197650	53198050	401	*	85.7812	0	91.6701	1.01633	Promoter (<=1kb)	1	53196903	53214170	17268	1	1376	ENST00000638135.1	747	ENSG00000157184	CPT2	carnitine palmitoyltransferase 2
chr1	53203686	53204086	401	*	16.084	0.610771	82.1869	2.03265	Exon (ENST00000636673.1/ENST00000636673.1, exon 1 of 1)	1	53196903	53214170	17268	1	1376	ENST00000638135.1	6783	ENSG00000157184	CPT2	carnitine palmitoyltransferase 2
chr1	53220661	53221061	401	*	76.3989	1.22154	25.2883	0	Promoter (<=1kb)	1	53214099	53220634	6536	2	54987	ENST00000294360.5	-27	ENSG00000162384	CZIB	CXXC motif containing zinc binding protein
chr1	53238082	53238482	401	*	105.886	0	50.5766	0	Promoter (<=1kb)	1	53226926	53238499	11574	2	4116	ENST00000371466.4	17	ENSG00000162385	MAGOH	mago homolog, exon junction complex subunit
chr1	53249040	53249440	401	*	14.7436	0	47.4155	0	3' UTR	1	53246710	53257291	10582	2	7804	ENST00000654947.1	7851	ENSG00000157193	LRP8	LDL receptor related protein 8
chr1	53317860	53318260	401	*	10.7227	0	39.513	0	Intron (ENST00000306052.12/7804, intron 2 of 18)	1	53246568	53327399	80832	2	7804	ENST00000658404.1	9139	ENSG00000157193	LRP8	LDL receptor related protein 8
chr1	53327254	53327654	401	*	88.4619	0.610771	48.9961	0	Promoter (<=1kb)	1	53246568	53327399	80832	2	7804	ENST00000658404.1	0	ENSG00000157193	LRP8	LDL receptor related protein 8
chr1	53373683	53374083	401	*	0	32.3708	3.16104	9.14693	Distal Intergenic	1	53366668	53368245	1578	2	107984957	ENST00000449958.1	-5438	NA	LINC02812	long intergenic non-protein coding RNA 2812
chr1	53375740	53376140	401	*	25.4663	1.83231	36.3519	19.3102	Distal Intergenic	1	53366668	53368245	1578	2	107984957	ENST00000449958.1	-7495	NA	LINC02812	long intergenic non-protein coding RNA 2812
chr1	53386131	53386531	401	*	32.168	2.44308	12.6441	17.2775	Distal Intergenic	1	53366668	53368245	1578	2	107984957	ENST00000449958.1	-17886	NA	LINC02812	long intergenic non-protein coding RNA 2812
chr1	53400847	53401247	401	*	33.5083	11.6046	9.48311	6.09795	Distal Intergenic	1	53366668	53368245	1578	2	107984957	ENST00000449958.1	-32602	NA	LINC02812	long intergenic non-protein coding RNA 2812
chr1	53409513	53409913	401	*	12.063	24.4308	34.7714	21.3428	Distal Intergenic	1	53438711	53439569	859	2	163742	ENST00000562700.1	29656	ENSG00000236253	SLC25A3P1	solute carrier family 25 member 3 pseudogene 1
chr1	53425455	53425855	401	*	5.36133	31.1493	0	19.3102	Intron (ENST00000563752.5/163742, intron 1 of 2)	1	53438711	53439569	859	2	163742	ENST00000562700.1	13714	ENSG00000236253	SLC25A3P1	solute carrier family 25 member 3 pseudogene 1
chr1	53433351	53433751	401	*	1.34033	32.3708	4.74155	10.1633	Intron (ENST00000563752.5/163742, intron 1 of 2)	1	53438711	53439569	859	2	163742	ENST00000562700.1	5818	ENSG00000236253	SLC25A3P1	solute carrier family 25 member 3 pseudogene 1
chr1	53513332	53513732	401	*	10.7227	12.8262	34.7714	21.3428	Intron (ENST00000312233.4/148979, intron 7 of 9)	1	53459976	53464679	4704	1	63948	ENST00000463126.1	53356	ENSG00000143006	DMRTB1	DMRT like family B with proline rich C-terminal 1
chr1	53524030	53524430	401	*	33.5083	11.6046	18.9662	18.2939	Intron (ENST00000312233.4/148979, intron 5 of 9)	1	53459976	53464679	4704	1	63948	ENST00000463126.1	64054	ENSG00000143006	DMRTB1	DMRT like family B with proline rich C-terminal 1
chr1	53526098	53526498	401	*	2.68066	37.257	0	26.4245	Intron (ENST00000312233.4/148979, intron 4 of 9)	1	53459976	53464679	4704	1	63948	ENST00000463126.1	66122	ENSG00000143006	DMRTB1	DMRT like family B with proline rich C-terminal 1
chr1	53542048	53542448	401	*	45.5713	0.610771	4.74155	0	Intron (ENST00000312233.4/148979, intron 3 of 9)	1	53459976	53464679	4704	1	63948	ENST00000463126.1	82072	ENSG00000143006	DMRTB1	DMRT like family B with proline rich C-terminal 1
chr1	53620082	53620482	401	*	6.70166	0	44.2545	0	Intron (ENST00000312233.4/148979, intron 1 of 9)	1	53506237	53734204	227968	2	148979	ENST00000312233.4	113722	ENSG00000174332	GLIS1	GLIS family zinc finger 1
chr1	53712715	53713115	401	*	0	35.4247	0	15.2449	Intron (ENST00000312233.4/148979, intron 1 of 9)	1	53506237	53734204	227968	2	148979	ENST00000312233.4	21089	ENSG00000174332	GLIS1	GLIS family zinc finger 1
chr1	53830158	53830558	401	*	16.084	1.22154	39.513	1.01633	Intron (ENST00000371429.4/55706, intron 3 of 17)	1	53765478	53838296	72819	2	55706	ENST00000371429.4	7738	ENSG00000058804	NDC1	NDC1 transmembrane nucleoporin
chr1	53837801	53838201	401	*	65.6762	0	101.153	5.08163	Promoter (<=1kb)	1	53765478	53838296	72819	2	55706	ENST00000371429.4	95	ENSG00000058804	NDC1	NDC1 transmembrane nucleoporin
chr1	53847023	53847423	401	*	0	6.71848	52.1571	10.1633	Distal Intergenic	1	53818970	53838463	19494	2	55706	ENST00000480952.1	-8560	ENSG00000058804	NDC1	NDC1 transmembrane nucleoporin
chr1	53870157	53870557	401	*	10.7227	0	56.8987	0	Intron (ENST00000464950.6/54432, intron 6 of 10)	1	53851719	53889733	38015	2	54432	ENST00000464950.6	19176	ENSG00000058799	YIPF1	Yip1 domain family member 1
chr1	53889304	53889704	401	*	119.29	0	97.9921	0	Promoter (<=1kb)	1	53851719	53889733	38015	2	54432	ENST00000464950.6	29	ENSG00000058799	YIPF1	Yip1 domain family member 1
chr1	53946774	53947174	401	*	113.928	0	145.408	1.01633	Promoter (<=1kb)	1	53946358	53960468	14111	1	115353	ENST00000444987.1	416	ENSG00000116212	LRRC42	leucine rich repeat containing 42
chr1	53982536	53982936	401	*	100.525	0	15.8052	2.03265	Distal Intergenic	1	53961953	53967733	5781	1	115353	ENST00000477905.1	20583	ENSG00000116212	LRRC42	leucine rich repeat containing 42
chr1	54052645	54053045	401	*	83.1006	0	30.0298	2.03265	Promoter (<=1kb)	1	54045486	54053192	7707	2	9528	ENST00000371337.3	147	ENSG00000116209	TMEM59	transmembrane protein 59
chr1	54121710	54122110	401	*	46.9116	11.6046	58.4792	3.04898	Distal Intergenic	1	54132687	54153000	20314	2	200008	ENST00000530059.3	30890	ENSG00000157211	CDCP2	CUB domain containing protein 2
chr1	54137151	54137551	401	*	13.4033	0.610771	140.666	1.01633	Intron (ENST00000637610.1/200008, intron 8 of 9)	1	54132687	54153000	20314	2	200008	ENST00000530059.3	15449	ENSG00000157211	CDCP2	CUB domain containing protein 2
chr1	54150394	54150794	401	*	9.38232	12.2154	58.4792	14.2286	Promoter (2-3kb)	1	54132687	54153000	20314	2	200008	ENST00000530059.3	2206	ENSG00000157211	CDCP2	CUB domain containing protein 2
chr1	54199454	54199854	401	*	46.9116	0.610771	18.9662	0	Promoter (<=1kb)	1	54172336	54200010	27675	2	606495	ENST00000421415.5	156	ENSG00000215883	CYB5RL	cytochrome b5 reductase like
chr1	54200752	54201152	401	*	62.9956	0	69.5428	1.01633	Promoter (<=1kb)	1	54200204	54210131	9928	1	51253	ENST00000490670.1	548	ENSG00000116221	MRPL37	mitochondrial ribosomal protein L37
chr1	54273427	54273827	401	*	48.2519	0	64.8012	0	Intron (ENST00000610401.6/23648, intron 5 of 17)	1	54239096	54257266	18171	2	23648	ENST00000420121.5	-16161	ENSG00000157216	SSBP3	single stranded DNA binding protein 3
chr1	54345132	54345532	401	*	0	0	47.4155	0	Intron (ENST00000610401.6/23648, intron 4 of 17)	1	54243272	54335881	92610	2	23648	ENST00000528787.1	-9251	ENSG00000157216	SSBP3	single stranded DNA binding protein 3
chr1	54378810	54379210	401	*	30.8276	0	33.1909	0	Intron (ENST00000610401.6/23648, intron 4 of 17)	1	54225433	54356818	131386	2	23648	ENST00000326956.12	-21992	ENSG00000157216	SSBP3	single stranded DNA binding protein 3
chr1	54397115	54397515	401	*	30.8276	0	85.348	0	Intron (ENST00000610401.6/23648, intron 4 of 17)	1	54227055	54402409	175355	2	23648	ENST00000371320.8	4894	ENSG00000157216	SSBP3	single stranded DNA binding protein 3
chr1	54407088	54407488	401	*	65.6762	0	17.3857	9.14693	Promoter (<=1kb)	1	54225432	54406394	180963	2	23648	ENST00000610401.6	-694	ENSG00000157216	SSBP3	single stranded DNA binding protein 3
chr1	54417022	54417422	401	*	32.168	25.0416	1.58052	4.0653	Intron (ENST00000447150.1/ENST00000447150.1, intron 1 of 1)	1	54243237	54413479	170243	2	23648	ENST00000525990.1	-3543	ENSG00000157216	SSBP3	single stranded DNA binding protein 3
chr1	54476278	54476678	401	*	32.168	15.2693	17.3857	30.4898	Distal Intergenic	1	54514417	54517383	2967	1	105378735	ENST00000664270.1	-37739	NA	LOC105378735	uncharacterized LOC105378735
chr1	54480818	54481218	401	*	9.38232	7.94002	31.6104	4.0653	Distal Intergenic	1	54514417	54517383	2967	1	105378735	ENST00000664270.1	-33199	NA	LOC105378735	uncharacterized LOC105378735
chr1	54483977	54484377	401	*	8.04199	1.83231	0	35.5714	Distal Intergenic	1	54514417	54517383	2967	1	105378735	ENST00000664270.1	-30040	NA	LOC105378735	uncharacterized LOC105378735
chr1	54488887	54489287	401	*	81.7602	1.83231	66.3818	3.04898	Distal Intergenic	1	54514417	54517383	2967	1	105378735	ENST00000664270.1	-25130	NA	LOC105378735	uncharacterized LOC105378735
chr1	54548076	54548476	401	*	30.8276	0	25.2883	3.04898	Promoter (<=1kb)	1	54548220	54598858	50639	1	26027	ENST00000498228.1	0	ENSG00000162390	ACOT11	acyl-CoA thioesterase 11
chr1	54555756	54556156	401	*	8.04199	0	50.5766	10.1633	Intron (ENST00000481208.5/26027, intron 1 of 14)	1	54548228	54639192	90965	1	26027	ENST00000371316.3	7528	ENSG00000162390	ACOT11	acyl-CoA thioesterase 11
chr1	54715722	54716122	401	*	38.8696	0	34.7714	0	Promoter (<=1kb)	1	54715861	54742657	26797	1	7268	ENST00000371281.4	0	ENSG00000243725	TTC4	tetratricopeptide repeat domain 4
chr1	54765041	54765441	401	*	73.7182	4.88617	20.5467	2.03265	Promoter (<=1kb)	1	54756898	54764523	7626	2	25973	ENST00000371279.4	-518	ENSG00000162396	PARS2	prolyl-tRNA synthetase 2, mitochondrial
chr1	54790709	54791109	401	*	2.68066	31.7601	22.1273	22.3592	Promoter (1-2kb)	1	54792885	54794905	2021	1	124904182	ENST00000450503.1	-1776	NA	LOC124904182	uncharacterized LOC124904182
chr1	54886264	54886664	401	*	42.8906	0	64.8012	1.01633	Promoter (<=1kb)	1	54871592	54886490	14899	2	1718	ENST00000650362.1	0	ENSG00000116133	DHCR24	24-dehydrocholesterol reductase
chr1	54887573	54887973	401	*	84.4409	0	79.0259	2.03265	Promoter (<=1kb)	1	54875976	54887195	11220	2	1718	ENST00000648494.1	-378	ENSG00000116133	DHCR24	24-dehydrocholesterol reductase
chr1	54936466	54936866	401	*	10.7227	40.9216	1.58052	18.2939	Intron (ENST00000689429.1/124904184, intron 1 of 1)	1	54975195	54980452	5258	2	105378736	ENST00000641734.1	43586	ENSG00000284601	LOC105378736	uncharacterized LOC105378736
chr1	54944730	54945130	401	*	2.68066	1.83231	63.2207	2.03265	Intron (ENST00000689429.1/124904184, intron 1 of 1)	1	54975195	54980452	5258	2	105378736	ENST00000641734.1	35322	ENSG00000284601	LOC105378736	uncharacterized LOC105378736
chr1	54950241	54950641	401	*	61.6552	3.66462	18.9662	1.01633	Intron (ENST00000689429.1/124904184, intron 1 of 1)	1	54975195	54980452	5258	2	105378736	ENST00000641734.1	29811	ENSG00000284601	LOC105378736	uncharacterized LOC105378736
chr1	54965990	54966390	401	*	22.7856	0.610771	31.6104	0	Intron (ENST00000689429.1/124904184, intron 1 of 1)	1	54975195	54980452	5258	2	105378736	ENST00000641734.1	14062	ENSG00000284601	LOC105378736	uncharacterized LOC105378736
chr1	55040096	55040496	401	*	75.0586	18.9339	14.2247	33.5387	Promoter (<=1kb)	1	55040295	55064797	24503	1	255738	ENST00000673903.1	0	ENSG00000169174	PCSK9	proprotein convertase subtilisin/kexin type 9
chr1	55051313	55051713	401	*	28.147	3.66462	55.3181	2.03265	Promoter (<=1kb)	1	55050934	55064850	13917	1	255738	ENST00000490692.1	379	ENSG00000169174	PCSK9	proprotein convertase subtilisin/kexin type 9
chr1	55171811	55172211	401	*	33.5083	0	7.90259	0	Intron (ENST00000294383.7/23358, intron 4 of 67)	1	55147649	55153917	6269	2	23358	ENST00000634589.1	-17894	ENSG00000162402	USP24	ubiquitin specific peptidase 24
chr1	55215761	55216161	401	*	187.646	0.610771	184.921	17.2775	Promoter (<=1kb)	1	55071268	55215378	144111	2	23358	ENST00000484447.6	-383	ENSG00000162402	USP24	ubiquitin specific peptidase 24
chr1	55276074	55276474	401	*	30.8276	0	11.0636	0	Intron (ENST00000643232.1/109729135, intron 1 of 1)	1	55225641	55225723	83	1	100616272	ENST00000581938.1	50433	ENSG00000265822	MIR4422	microRNA 4422
chr1	55293582	55293982	401	*	0	4.2754	39.513	4.0653	Intron (ENST00000643232.1/109729135, intron 1 of 1)	1	55225641	55225723	83	1	100616272	ENST00000581938.1	67941	ENSG00000265822	MIR4422	microRNA 4422
chr1	55332507	55332907	401	*	8.04199	16.4908	126.441	18.2939	Intron (ENST00000643167.1/ENST00000643167.1, intron 1 of 3)	1	55225641	55225723	83	1	100616272	ENST00000581938.1	106866	ENSG00000265822	MIR4422	microRNA 4422
chr1	56074249	56074649	401	*	0	0	33.1909	9.14693	Distal Intergenic	1	56165783	56172589	6807	2	124904187	ENST00000641565.1	97940	NA	LOC124904187	uncharacterized LOC124904187
chr1	56435757	56436157	401	*	8.04199	0.610771	69.5428	0	Intron (ENST00000641494.1/124904185, intron 3 of 5)	1	56415064	56415962	899	1	105378744	ENST00000635434.1	20693	ENSG00000223956	LINC01767	long intergenic non-protein coding RNA 1767
chr1	56549333	56549733	401	*	20.105	0	129.602	0	Intron (ENST00000371250.4/8613, intron 1 of 5)	1	56248294	56524495	276202	2	8613	ENST00000642129.1	-24838	ENSG00000162407	PLPP3	phospholipid phosphatase 3
chr1	56577910	56578310	401	*	104.546	0.610771	37.9324	4.0653	Promoter (1-2kb)	1	56494761	56579563	84803	2	8613	ENST00000371250.4	1253	ENSG00000162407	PLPP3	phospholipid phosphatase 3
chr1	57422533	57422933	401	*	25.4663	8.55079	53.7376	24.3918	Promoter (1-2kb)	1	57070734	57424057	353324	2	1600	ENST00000371230.1	1124	ENSG00000173406	DAB1	DAB adaptor protein 1
chr1	57641824	57642224	401	*	37.5293	0	0	3.04898	Intron (ENST00000485760.5/1600, intron 7 of 20)	1	56994778	57424060	429283	2	1600	ENST00000371236.7	-217764	ENSG00000173406	DAB1	DAB adaptor protein 1
chr1	57655236	57655636	401	*	1.34033	3.66462	4.74155	37.6041	Intron (ENST00000485760.5/1600, intron 6 of 20)	1	57860532	57862803	2272	1	101926890	ENST00000585589.5	-204896	ENSG00000226759	DAB1-AS1	DAB1 antisense RNA 1
chr1	58229212	58229612	401	*	2.68066	0	42.674	0	Intron (ENST00000485760.5/1600, intron 4 of 20)	1	58462552	58506199	43648	2	115209	ENST00000460671.1	276587	ENSG00000162600	OMA1	OMA1 zinc metallopeptidase
chr1	58249365	58249765	401	*	44.2309	2.44308	23.7078	5.08163	Intron (ENST00000485760.5/1600, intron 4 of 20)	1	58462552	58506199	43648	2	115209	ENST00000460671.1	256434	ENSG00000162600	OMA1	OMA1 zinc metallopeptidase
chr1	58396334	58396734	401	*	49.5923	9.77233	66.3818	0	Intron (ENST00000485760.5/1600, intron 3 of 20)	1	58462552	58506199	43648	2	115209	ENST00000460671.1	109465	ENSG00000162600	OMA1	OMA1 zinc metallopeptidase
chr1	58425836	58426236	401	*	37.5293	3.05385	15.8052	0	Intron (ENST00000485760.5/1600, intron 3 of 20)	1	58462552	58506199	43648	2	115209	ENST00000460671.1	79963	ENSG00000162600	OMA1	OMA1 zinc metallopeptidase
chr1	58545622	58546022	401	*	25.4663	0	30.0298	0	Promoter (<=1kb)	1	58533987	58546706	12720	2	115209	ENST00000456980.5	684	ENSG00000162600	OMA1	OMA1 zinc metallopeptidase
chr1	58603202	58603602	401	*	0	4.2754	0	30.4898	Distal Intergenic	1	58575433	58577252	1820	2	4070	ENST00000371225.4	-25950	ENSG00000184292	TACSTD2	tumor associated calcium signal transducer 2
chr1	58624127	58624527	401	*	1.34033	3.05385	33.1909	1.01633	Distal Intergenic	1	58655077	58661694	6618	2	114803	ENST00000697256.1	37167	ENSG00000162601	MYSM1	Myb like, SWIRM and MPN domains 1
chr1	58686540	58686940	401	*	12.063	0	77.4454	0	Promoter (<=1kb)	1	58676806	58686595	9790	2	114803	ENST00000697262.1	0	ENSG00000162601	MYSM1	Myb like, SWIRM and MPN domains 1
chr1	58699465	58699865	401	*	136.714	0.610771	71.1233	1.01633	Promoter (<=1kb)	1	58654841	58700052	45212	2	114803	ENST00000697253.1	187	ENSG00000162601	MYSM1	Myb like, SWIRM and MPN domains 1
chr1	58703924	58704324	401	*	26.8066	4.2754	77.4454	3.04898	Distal Intergenic	1	58654841	58700090	45250	2	114803	ENST00000697255.1	-3834	ENSG00000162601	MYSM1	Myb like, SWIRM and MPN domains 1
chr1	58750630	58751030	401	*	8.04199	14.0477	1.58052	29.4734	Exon (ENST00000637377.1/112268263, exon 4 of 7)	1	58718420	58771295	52876	1	105378751	ENST00000636386.1	32210	NA	LOC105378751	uncharacterized LOC105378751
chr1	58773056	58773456	401	*	49.5923	0	30.0298	1.01633	Distal Intergenic	1	58780791	58784047	3257	2	3725	ENST00000371222.4	10591	ENSG00000177606	JUN	Jun proto-oncogene, AP-1 transcription factor subunit
chr1	58781904	58782304	401	*	71.0376	2.44308	202.306	7.11428	Promoter (1-2kb)	1	58780791	58784047	3257	2	3725	ENST00000371222.4	1743	ENSG00000177606	JUN	Jun proto-oncogene, AP-1 transcription factor subunit
chr1	58782624	58783024	401	*	61.6552	1.83231	36.3519	1.01633	Promoter (1-2kb)	1	58780791	58784047	3257	2	3725	ENST00000371222.4	1023	ENSG00000177606	JUN	Jun proto-oncogene, AP-1 transcription factor subunit
chr1	58787424	58787824	401	*	0	14.0477	6.32207	38.6204	Promoter (2-3kb)	1	58785156	58815895	30740	1	101926907	ENST00000669294.1	2268	ENSG00000234807	LOC101926907	uncharacterized LOC101926907
chr1	58816337	58816737	401	*	52.2729	0.610771	66.3818	5.08163	Promoter (1-2kb)	1	58814435	58816042	1608	1	101926907	ENST00000702876.1	1902	ENSG00000234807	LOC101926907	uncharacterized LOC101926907
chr1	58881729	58882129	401	*	13.4033	0.610771	48.9961	2.03265	Intron (ENST00000653297.1/100131060, intron 1 of 1)	1	58882872	58885662	2791	2	105378753	ENST00000634986.1	3533	ENSG00000232453	LINC02777	long intergenic non-protein coding RNA 2777
chr1	58904211	58904611	401	*	37.5293	3.05385	58.4792	3.04898	Promoter (<=1kb)	1	58882874	58903747	20874	2	105378753	ENST00000634763.1	-464	ENSG00000232453	LINC02777	long intergenic non-protein coding RNA 2777
chr1	58927347	58927747	401	*	4.02099	35.4247	26.8688	8.13061	Promoter (2-3kb)	1	58882868	58930166	47299	2	105378753	ENST00000669325.1	2419	ENSG00000232453	LINC02777	long intergenic non-protein coding RNA 2777
chr1	58948308	58948708	401	*	8.04199	7.32925	3.16104	55.8979	Intron (ENST00000634502.1/101926925, intron 2 of 13)	1	58939681	59104101	164421	1	101926925	ENST00000662532.1	8627	NA	LINC01358	long intergenic non-protein coding RNA 1358
chr1	58995001	58995401	401	*	0	1.22154	0	31.5061	Intron (ENST00000634502.1/101926925, intron 3 of 13)	1	59020366	59132795	112430	1	101926925	ENST00000634569.1	-24965	NA	LINC01358	long intergenic non-protein coding RNA 1358
chr1	59013841	59014241	401	*	41.5503	4.88617	26.8688	4.0653	Intron (ENST00000634502.1/101926925, intron 3 of 13)	1	59020366	59132795	112430	1	101926925	ENST00000634569.1	-6125	NA	LINC01358	long intergenic non-protein coding RNA 1358
chr1	59026332	59026732	401	*	0	1.22154	30.0298	3.04898	Intron (ENST00000634502.1/101926925, intron 6 of 13)	1	59020599	59023020	2422	1	101926925	ENST00000424308.1	5733	NA	LINC01358	long intergenic non-protein coding RNA 1358
chr1	59057845	59058245	401	*	4.02099	18.3231	45.835	30.4898	Promoter (1-2kb)	1	59056660	59104116	47457	1	101926925	ENST00000662910.1	1185	NA	LINC01358	long intergenic non-protein coding RNA 1358
chr1	59392580	59392980	401	*	1.34033	10.3831	41.0935	6.09795	Promoter (<=1kb)	1	59393208	59626023	232816	1	55277	ENST00000475949.5	-228	ENSG00000172456	FGGY	FGGY carbohydrate kinase domain containing
chr1	59418257	59418657	401	*	9.38232	2.44308	52.1571	3.04898	Intron (ENST00000634606.1/55277, intron 4 of 16)	1	59393208	59626023	232816	1	55277	ENST00000475949.5	25049	ENSG00000172456	FGGY	FGGY carbohydrate kinase domain containing
chr1	59460657	59461057	401	*	0	25.0416	37.9324	15.2449	Intron (ENST00000634606.1/55277, intron 5 of 16)	1	59512316	59660423	148108	1	55277	ENST00000485720.1	-51259	ENSG00000172456	FGGY	FGGY carbohydrate kinase domain containing
chr1	59464209	59464609	401	*	0	50.0832	11.0636	3.04898	Intron (ENST00000634606.1/55277, intron 5 of 16)	1	59512316	59660423	148108	1	55277	ENST00000485720.1	-47707	ENSG00000172456	FGGY	FGGY carbohydrate kinase domain containing
chr1	59666078	59666478	401	*	1.34033	25.6524	64.8012	1.01633	Intron (ENST00000634606.1/55277, intron 10 of 16)	1	59660219	59767675	107457	1	55277	ENST00000476939.5	5859	ENSG00000172456	FGGY	FGGY carbohydrate kinase domain containing
chr1	59730992	59731392	401	*	12.063	0	30.0298	0	Promoter (1-2kb)	1	59733227	59733296	70	2	100616409	ENST00000578274.1	1904	ENSG00000266150	MIR4711	microRNA 4711
chr1	59916521	59916921	401	*	34.8486	0	9.48311	3.04898	Intron (ENST00000371204.4/1573, intron 1 of 8)	1	59893316	59913238	19923	2	1573	ENST00000492633.5	-3283	ENSG00000134716	CYP2J2	cytochrome P450 family 2 subfamily J member 2
chr1	59972489	59972889	401	*	18.7646	25.6524	34.7714	6.09795	Distal Intergenic	1	59990397	60008845	18449	2	127795	ENST00000488027.5	35956	ENSG00000162598	C1orf87	chromosome 1 open reading frame 87
chr1	60129872	60130272	401	*	0	0.610771	37.9324	2.03265	Promoter (<=1kb)	1	60129998	60149784	19787	1	107984963	ENST00000659925.1	0	NA	LOC107984963	uncharacterized LOC107984963
chr1	60180134	60180534	401	*	0	41.5324	0	2.03265	Distal Intergenic	1	60129998	60149784	19787	1	107984963	ENST00000659925.1	50136	NA	LOC107984963	uncharacterized LOC107984963
chr1	60377573	60377973	401	*	0	2.44308	50.5766	2.03265	Distal Intergenic	1	60540250	60601677	61428	2	105378763	ENST00000634281.1	223704	ENSG00000226476	LINC01748	long intergenic non-protein coding RNA 1748
chr1	60746848	60747248	401	*	30.8276	0.610771	30.0298	0	Intron (ENST00000423403.1/101926964, intron 1 of 5)	1	60659631	60825584	165954	2	101926964	ENST00000423403.1	78336	ENSG00000231252	LOC101926964	uncharacterized LOC101926964
chr1	60832028	60832428	401	*	33.5083	0.610771	20.5467	0	Intron (ENST00000665290.1/101926964, intron 1 of 5)	1	60659634	60826587	166954	2	101926964	ENST00000667862.1	-5441	ENSG00000231252	LOC101926964	uncharacterized LOC101926964
chr1	60905492	60905892	401	*	36.189	31.7601	11.0636	2.03265	Intron (ENST00000371191.5/4774, intron 1 of 10)	1	60659634	60868009	208376	2	101926964	ENST00000667362.1	-37483	ENSG00000231252	LOC101926964	uncharacterized LOC101926964
chr1	60935437	60935837	401	*	103.206	2.44308	79.0259	10.1633	Intron (ENST00000371191.5/4774, intron 1 of 10)	1	60940395	60952849	12455	2	100996570	ENST00000418662.1	17012	ENSG00000237928	NFIA-AS2	NFIA antisense RNA 2
chr1	60990728	60991128	401	*	38.8696	0	61.6402	4.0653	Intron (ENST00000371191.5/4774, intron 1 of 10)	1	60940239	60970776	30538	2	100996570	ENST00000438559.5	-19952	ENSG00000237928	NFIA-AS2	NFIA antisense RNA 2
chr1	61051137	61051537	401	*	40.2099	3.66462	17.3857	7.11428	Promoter (2-3kb)	1	61053830	61332586	278757	1	4774	ENST00000476646.5	-2293	ENSG00000162599	NFIA	nuclear factor I A
chr1	61057698	61058098	401	*	45.5713	0	61.6402	2.03265	Promoter (<=1kb)	1	60912791	61056885	144095	2	105378764	ENST00000655960.1	-813	NA	LOC105378764	uncharacterized LOC105378764
chr1	61064428	61064828	401	*	2.68066	0	66.3818	1.01633	Intron (ENST00000371191.5/4774, intron 1 of 10)	1	60912791	61056885	144095	2	105378764	ENST00000655960.1	-7543	NA	LOC105378764	uncharacterized LOC105378764
chr1	61077359	61077759	401	*	84.4409	1.22154	207.048	0	Promoter (<=1kb)	1	61077386	61456283	378898	1	4774	ENST00000699964.1	0	ENSG00000162599	NFIA	nuclear factor I A
chr1	61102377	61102777	401	*	4.02099	0	41.0935	0	Exon (ENST00000603233.2/ENST00000603233.2, exon 1 of 1)	1	61088412	61133028	44617	1	4774	ENST00000496712.1	13965	ENSG00000162599	NFIA	nuclear factor I A
chr1	61123382	61123782	401	*	40.2099	0	44.2545	0	Exon (ENST00000603233.2/ENST00000603233.2, exon 1 of 1)	1	61088412	61133028	44617	1	4774	ENST00000496712.1	34970	ENSG00000162599	NFIA	nuclear factor I A
chr1	61198486	61198886	401	*	4.02099	0	58.4792	0	Intron (ENST00000371191.5/4774, intron 2 of 10)	1	61203523	61456678	253156	1	4774	ENST00000663597.1	-4637	ENSG00000162599	NFIA	nuclear factor I A
chr1	61207241	61207641	401	*	4.02099	0	60.0597	0	Intron (ENST00000371191.5/4774, intron 2 of 10)	1	61203523	61456678	253156	1	4774	ENST00000663597.1	3718	ENSG00000162599	NFIA	nuclear factor I A
chr1	61209455	61209855	401	*	13.4033	0.610771	116.958	0	Intron (ENST00000371191.5/4774, intron 2 of 10)	1	61203523	61456678	253156	1	4774	ENST00000663597.1	5932	ENSG00000162599	NFIA	nuclear factor I A
chr1	61241465	61241865	401	*	32.168	0	41.0935	0	Intron (ENST00000371191.5/4774, intron 2 of 10)	1	61248998	61253484	4487	2	645030	ENST00000630199.2	11619	ENSG00000237853	NFIA-AS1	NFIA antisense RNA 1
chr1	61484182	61484582	401	*	0	12.2154	0	40.653	Intron (ENST00000647399.1/ENST00000647399.1, intron 1 of 2)	1	61406672	61455874	49203	1	4774	ENST00000493627.1	77510	ENSG00000162599	NFIA	nuclear factor I A
chr1	61517415	61517815	401	*	2.68066	41.5324	0	4.0653	Intron (ENST00000647399.1/ENST00000647399.1, intron 1 of 2)	1	61406672	61455874	49203	1	4774	ENST00000493627.1	110743	ENSG00000162599	NFIA	nuclear factor I A
chr1	61556273	61556673	401	*	0	19.5447	36.3519	10.1633	Distal Intergenic	1	61654194	61654908	715	1	414927	ENST00000416440.2	-97521	NA	MGC34796	sepiapterin reductase (7,8-dihydrobiopterin:NADP+ oxidoreductase) pseudogene
chr1	61641228	61641628	401	*	33.5083	4.88617	33.1909	11.1796	Distal Intergenic	1	61654194	61654908	715	1	414927	ENST00000416440.2	-12566	NA	MGC34796	sepiapterin reductase (7,8-dihydrobiopterin:NADP+ oxidoreductase) pseudogene
chr1	61657012	61657412	401	*	0	42.1432	0	12.1959	Promoter (2-3kb)	1	61654194	61654908	715	1	414927	ENST00000416440.2	2818	NA	MGC34796	sepiapterin reductase (7,8-dihydrobiopterin:NADP+ oxidoreductase) pseudogene
chr1	61675311	61675711	401	*	0	0	37.9324	0	Distal Intergenic	1	61681048	61683857	2810	2	83941	ENST00000472357.1	8146	ENSG00000162604	TM2D1	TM2 domain containing 1
chr1	61724636	61725036	401	*	87.1215	1.22154	42.674	3.04898	Promoter (<=1kb)	1	61694697	61725050	30354	2	83941	ENST00000494926.5	14	ENSG00000162604	TM2D1	TM2 domain containing 1
chr1	61743567	61743967	401	*	13.4033	3.05385	72.7038	14.2286	Promoter (1-2kb)	1	61742545	62114767	372223	1	10207	ENST00000635023.1	1022	ENSG00000132849	PATJ	PATJ crumbs cell polarity complex component
chr1	61893351	61893751	401	*	0	5.49694	64.8012	2.03265	Intron (ENST00000635214.1/10207, intron 22 of 35)	1	61908455	61991779	83325	1	10207	ENST00000494842.2	-14704	ENSG00000132849	PATJ	PATJ crumbs cell polarity complex component
chr1	61951988	61952388	401	*	12.063	0	36.3519	2.03265	Promoter (<=1kb)	1	61952053	62163950	211898	1	10207	ENST00000646453.1	0	ENSG00000132849	PATJ	PATJ crumbs cell polarity complex component
chr1	62183078	62183478	401	*	75.0586	29.317	48.9961	0	Distal Intergenic	1	62194849	62212328	17480	1	54596	ENST00000498273.2	-11371	ENSG00000240563	L1TD1	LINE1 type transposase domain containing 1
chr1	62232809	62233209	401	*	33.5083	0.610771	42.674	6.09795	Distal Intergenic	1	62236979	62263424	26446	2	163782	ENST00000317477.8	30215	ENSG00000132854	KANK4	KN motif and ankyrin repeat domains 4
chr1	62241035	62241435	401	*	4.02099	0	44.2545	0	Intron (ENST00000371153.9/163782, intron 9 of 9)	1	62236979	62263424	26446	2	163782	ENST00000317477.8	21989	ENSG00000132854	KANK4	KN motif and ankyrin repeat domains 4
chr1	62260261	62260661	401	*	0	35.4247	0	80.2897	Promoter (2-3kb)	1	62236979	62263424	26446	2	163782	ENST00000317477.8	2763	ENSG00000132854	KANK4	KN motif and ankyrin repeat domains 4
chr1	62327173	62327573	401	*	20.105	2.44308	37.9324	10.1633	Distal Intergenic	1	62236165	62319434	83270	2	163782	ENST00000371153.9	-7739	ENSG00000132854	KANK4	KN motif and ankyrin repeat domains 4
chr1	62417941	62418341	401	*	1.34033	0	42.674	0	Distal Intergenic	1	62436297	62443320	7024	1	7398	ENST00000452143.5	-17956	ENSG00000162607	USP1	ubiquitin specific peptidase 1
chr1	62435362	62435762	401	*	119.29	1.83231	200.726	6.09795	Promoter (<=1kb)	1	62436297	62443320	7024	1	7398	ENST00000452143.5	-535	ENSG00000162607	USP1	ubiquitin specific peptidase 1
chr1	62456056	62456456	401	*	0	0	50.5766	0	Promoter (2-3kb)	1	62454898	62459199	4302	2	85440	ENST00000635348.1	2743	ENSG00000116641	DOCK7	dedicator of cytokinesis 7
chr1	62724711	62725111	401	*	36.189	1.22154	91.6701	8.13061	Distal Intergenic	1	62454726	62688386	233661	2	85440	ENST00000635253.2	-36325	ENSG00000116641	DOCK7	dedicator of cytokinesis 7
chr1	62740599	62740999	401	*	16.084	31.7601	17.3857	48.7836	Distal Intergenic	1	62784132	62865516	81385	1	84938	ENST00000317868.9	-43133	ENSG00000125703	ATG4C	autophagy related 4C cysteine peptidase
chr1	62779863	62780263	401	*	75.0586	3.05385	67.9623	8.13061	Distal Intergenic	1	62784132	62865516	81385	1	84938	ENST00000317868.9	-3869	ENSG00000125703	ATG4C	autophagy related 4C cysteine peptidase
chr1	62784336	62784736	401	*	69.6972	5.49694	94.8311	0	Promoter (<=1kb)	1	62784135	62865513	81379	1	84938	ENST00000371120.7	201	ENSG00000125703	ATG4C	autophagy related 4C cysteine peptidase
chr1	63088239	63088639	401	*	38.8696	1.83231	22.1273	0	Distal Intergenic	1	63159087	63160410	1324	2	199899	ENST00000432537.2	71771	ENSG00000224209	LINC00466	long intergenic non-protein coding RNA 466
chr1	63277700	63278100	401	*	46.9116	9.16156	50.5766	2.03265	Intron (ENST00000666431.1/199899, intron 2 of 10)	1	63169933	63257993	88061	2	199899	ENST00000658104.1	-19707	ENSG00000224209	LINC00466	long intergenic non-protein coding RNA 466
chr1	63310964	63311364	401	*	0	3.05385	37.9324	4.0653	Intron (ENST00000666431.1/199899, intron 1 of 10)	1	63159087	63315986	156900	2	199899	ENST00000666431.1	4622	ENSG00000224209	LINC00466	long intergenic non-protein coding RNA 466
chr1	63318088	63318488	401	*	1.34033	9.16156	55.3181	0	Promoter (<=1kb)	1	63174472	63317274	142803	2	199899	ENST00000635218.1	-814	ENSG00000224209	LINC00466	long intergenic non-protein coding RNA 466
chr1	63348847	63349247	401	*	0	7.32925	30.0298	13.2122	Distal Intergenic	1	63367575	63437126	69552	1	29929	ENST00000647818.1	-18328	ENSG00000088035	ALG6	ALG6 alpha-1,3-glucosyltransferase
chr1	63367931	63368331	401	*	60.3149	1.22154	20.5467	0	Promoter (<=1kb)	1	63367737	63370939	3203	1	29929	ENST00000650331.1	194	ENSG00000088035	ALG6	ALG6 alpha-1,3-glucosyltransferase
chr1	63593247	63593647	401	*	62.9956	0	36.3519	0	Promoter (<=1kb)	1	63593411	63660209	66799	1	5236	ENST00000650546.1	0	ENSG00000079739	PGM1	phosphoglucomutase 1
chr1	63593757	63594157	401	*	73.7182	1.22154	60.0597	2.03265	Promoter (<=1kb)	1	63593809	63660241	66433	1	5236	ENST00000540265.5	0	ENSG00000079739	PGM1	phosphoglucomutase 1
chr1	63623339	63623739	401	*	32.168	0	11.0636	0	Promoter (<=1kb)	1	63623093	63660221	37129	1	5236	ENST00000371083.4	246	ENSG00000079739	PGM1	phosphoglucomutase 1
chr1	63638884	63639284	401	*	50.9326	0.610771	30.0298	0	Intron (ENST00000650546.1/5236, intron 7 of 11)	1	63651355	63654445	3091	1	5236	ENST00000483707.1	-12071	ENSG00000079739	PGM1	phosphoglucomutase 1
chr1	63682143	63682543	401	*	2.68066	12.8262	0	45.7347	Distal Intergenic	1	63651355	63654445	3091	1	5236	ENST00000483707.1	30788	ENSG00000079739	PGM1	phosphoglucomutase 1
chr1	63845361	63845761	401	*	0	43.3647	0	4.0653	Intron (ENST00000371079.6/4919, intron 1 of 8)	1	63775290	64140364	365075	1	4919	ENST00000482426.1	70071	ENSG00000185483	ROR1	receptor tyrosine kinase like orphan receptor 1
chr1	64038171	64038571	401	*	1.34033	46.4186	0	2.03265	Intron (ENST00000371079.6/4919, intron 2 of 8)	1	64106630	64108361	1732	2	101927034	ENST00000675824.1	69790	ENSG00000223949	ROR1-AS1	ROR1 antisense RNA 1
chr1	64312230	64312630	401	*	0	9.77233	3.16104	44.7183	Distal Intergenic	1	64384398	64384459	62	2	124904732	ENST00000458856.1	71829	ENSG00000238653	LOC124904732	U7 small nuclear RNA
chr1	64471497	64471897	401	*	105.886	1.22154	107.475	3.04898	Promoter (<=1kb)	1	64470793	64693058	222266	1	57685	ENST00000290039.6	704	ENSG00000158966	CACHD1	cache domain containing 1
chr1	64484035	64484435	401	*	36.189	10.3831	42.674	0	Intron (ENST00000651257.2/57685, intron 1 of 26)	1	64470793	64693058	222266	1	57685	ENST00000290039.6	13242	ENSG00000158966	CACHD1	cache domain containing 1
chr1	64540793	64541193	401	*	79.0796	6.71848	67.9623	0	Intron (ENST00000651257.2/57685, intron 1 of 26)	1	64563677	64693058	129382	1	57685	ENST00000470527.1	-22484	ENSG00000158966	CACHD1	cache domain containing 1
chr1	64644860	64645260	401	*	0	0.610771	102.734	0	Intron (ENST00000651257.2/57685, intron 8 of 26)	1	64664200	64666140	1941	1	57685	ENST00000486580.1	-18940	ENSG00000158966	CACHD1	cache domain containing 1
chr1	64933508	64933908	401	*	40.2099	0	7.90259	2.03265	Intron (ENST00000342505.5/3716, intron 1 of 24)	1	64833234	64966284	133051	2	3716	ENST00000671929.2	32376	ENSG00000162434	JAK1	Janus kinase 1
chr1	64934185	64934585	401	*	38.8696	0	113.797	0	Intron (ENST00000342505.5/3716, intron 1 of 24)	1	64833234	64966284	133051	2	3716	ENST00000671929.2	31699	ENSG00000162434	JAK1	Janus kinase 1
chr1	64965566	64965966	401	*	97.8442	0	60.0597	6.09795	Promoter (<=1kb)	1	64833234	64966284	133051	2	3716	ENST00000671929.2	318	ENSG00000162434	JAK1	Janus kinase 1
chr1	64967205	64967605	401	*	58.9746	22.5985	25.2883	25.4081	Promoter (<=1kb)	1	64834075	64966936	132862	2	3716	ENST00000699262.1	-269	ENSG00000162434	JAK1	Janus kinase 1
chr1	64990294	64990694	401	*	2.68066	2.44308	85.348	13.2122	Promoter (<=1kb)	1	64973658	64990841	17184	2	101927084	ENST00000635626.1	147	ENSG00000226891	LINC01359	long intergenic non-protein coding RNA 1359
chr1	65068023	65068423	401	*	65.6762	1.22154	37.9324	3.04898	Promoter (<=1kb)	1	64833234	65067754	234521	2	3716	ENST00000672751.2	-269	ENSG00000162434	JAK1	Janus kinase 1
chr1	65129507	65129907	401	*	12.063	42.754	0	4.0653	Distal Intergenic	1	65147549	65226092	78544	1	205	ENST00000497030.5	-17642	ENSG00000162433	AK4	adenylate kinase 4
chr1	65146504	65146904	401	*	36.189	6.10771	25.2883	2.03265	Promoter (<=1kb)	1	65147549	65226092	78544	1	205	ENST00000497030.5	-645	ENSG00000162433	AK4	adenylate kinase 4
chr1	65147939	65148339	401	*	40.2099	0.610771	44.2545	3.04898	Promoter (<=1kb)	1	65148203	65232145	83943	1	205	ENST00000327299.8	0	ENSG00000162433	AK4	adenylate kinase 4
chr1	65165533	65165933	401	*	0	0	45.835	5.08163	Promoter (<=1kb)	1	65165932	65226429	60498	1	205	ENST00000479060.1	0	ENSG00000162433	AK4	adenylate kinase 4
chr1	65168101	65168501	401	*	10.7227	0	45.835	1.01633	Promoter (2-3kb)	1	65165932	65226429	60498	1	205	ENST00000479060.1	2169	ENSG00000162433	AK4	adenylate kinase 4
chr1	65173346	65173746	401	*	34.8486	1.83231	4.74155	0	Intron (ENST00000497030.5/205, intron 2 of 5)	1	65165932	65226429	60498	1	205	ENST00000479060.1	7414	ENSG00000162433	AK4	adenylate kinase 4
chr1	65178089	65178489	401	*	0	6.10771	34.7714	0	Intron (ENST00000497030.5/205, intron 2 of 5)	1	65165932	65226429	60498	1	205	ENST00000479060.1	12157	ENSG00000162433	AK4	adenylate kinase 4
chr1	65216501	65216901	401	*	38.8696	0	11.0636	0	Intron (ENST00000497030.5/205, intron 3 of 5)	1	65248219	65366194	117976	1	9829	ENST00000463018.5	-31318	ENSG00000116675	DNAJC6	DnaJ heat shock protein family (Hsp40) member C6
chr1	65254944	65255344	401	*	127.331	1.22154	67.9623	4.0653	Promoter (<=1kb)	1	65254462	65392588	138127	1	9829	ENST00000494710.6	482	ENSG00000116675	DNAJC6	DnaJ heat shock protein family (Hsp40) member C6
chr1	65265608	65266008	401	*	65.6762	0.610771	64.8012	1.01633	Promoter (<=1kb)	1	65264764	65364761	99998	1	9829	ENST00000483402.1	844	ENSG00000116675	DNAJC6	DnaJ heat shock protein family (Hsp40) member C6
chr1	65309512	65309912	401	*	108.567	0	3.16104	0	Promoter (<=1kb)	1	65309543	65415871	106329	1	9829	ENST00000371069.5	0	ENSG00000116675	DNAJC6	DnaJ heat shock protein family (Hsp40) member C6
chr1	65401157	65401557	401	*	2.68066	18.3231	47.4155	4.0653	Intron (ENST00000263441.11/9829, intron 15 of 19)	1	65384086	65388403	4318	1	9829	ENST00000498720.1	17071	ENSG00000116675	DNAJC6	DnaJ heat shock protein family (Hsp40) member C6
chr1	65421956	65422356	401	*	37.5293	0	48.9961	4.0653	Promoter (1-2kb)	1	65420716	65436007	15292	1	54741	ENST00000613538.1	1240	ENSG00000213625	LEPROT	leptin receptor overlapping transcript
chr1	65439818	65440218	401	*	9.38232	1.83231	48.9961	1.01633	Intron (ENST00000371059.7/3953, intron 2 of 19)	1	65420716	65436007	15292	1	54741	ENST00000613538.1	19102	ENSG00000213625	LEPROT	leptin receptor overlapping transcript
chr1	65581763	65582163	401	*	10.7227	0	47.4155	4.0653	Intron (ENST00000371059.7/3953, intron 5 of 19)	1	65565546	65626234	60689	1	3953	ENST00000371058.1	16217	ENSG00000116678	LEPR	leptin receptor
chr1	65654813	65655213	401	*	0	35.4247	7.90259	15.2449	Distal Intergenic	1	65619940	65623384	3445	1	3953	ENST00000471762.1	34873	ENSG00000116678	LEPR	leptin receptor
chr1	65791825	65792225	401	*	9.38232	40.9216	1.58052	21.3428	Promoter (<=1kb)	1	65792514	66374278	581765	1	5142	ENST00000329654.8	-289	ENSG00000184588	PDE4B	phosphodiesterase 4B
chr1	65992023	65992423	401	*	44.2309	0	39.513	0	Promoter (<=1kb)	1	65992422	66374573	382152	1	5142	ENST00000423207.6	0	ENSG00000184588	PDE4B	phosphodiesterase 4B
chr1	66033231	66033631	401	*	30.8276	0	0	1.01633	Intron (ENST00000329654.8/5142, intron 3 of 16)	1	66042500	66050718	8219	2	101927139	ENST00000424138.1	17087	ENSG00000227466	PDE4B-AS1	PDE4B antisense RNA 1
chr1	66139765	66140165	401	*	4.02099	0	63.2207	0	Intron (ENST00000329654.8/5142, intron 3 of 16)	1	66152390	66332590	180201	1	5142	ENST00000412480.6	-12225	ENSG00000184588	PDE4B	phosphodiesterase 4B
chr1	66279097	66279497	401	*	12.063	0	42.674	0	Intron (ENST00000329654.8/5142, intron 7 of 16)	1	66257647	66266155	8509	1	5142	ENST00000491340.2	21450	ENSG00000184588	PDE4B	phosphodiesterase 4B
chr1	66306846	66307246	401	*	87.1215	5.49694	42.674	3.04898	Intron (ENST00000329654.8/5142, intron 7 of 16)	1	66330728	66363215	32488	1	5142	ENST00000528771.5	-23482	ENSG00000184588	PDE4B	phosphodiesterase 4B
chr1	66323077	66323477	401	*	4.02099	0	39.513	0	Intron (ENST00000329654.8/5142, intron 7 of 16)	1	66330728	66363215	32488	1	5142	ENST00000528771.5	-7251	ENSG00000184588	PDE4B	phosphodiesterase 4B
chr1	66333466	66333866	401	*	108.567	0	37.9324	0	Promoter (1-2kb)	1	66332189	66363260	31072	1	5142	ENST00000526197.5	1277	ENSG00000184588	PDE4B	phosphodiesterase 4B
chr1	66415790	66416190	401	*	32.168	7.94002	0	7.11428	Distal Intergenic	1	66367494	66368157	664	1	5142	ENST00000483863.2	48296	ENSG00000184588	PDE4B	phosphodiesterase 4B
chr1	66429120	66429520	401	*	2.68066	14.0477	1.58052	29.4734	Distal Intergenic	1	66367494	66368157	664	1	5142	ENST00000483863.2	61626	ENSG00000184588	PDE4B	phosphodiesterase 4B
chr1	66444383	66444783	401	*	2.68066	8.55079	129.602	0	Distal Intergenic	1	66367494	66368157	664	1	5142	ENST00000483863.2	76889	ENSG00000184588	PDE4B	phosphodiesterase 4B
chr1	66532619	66533019	401	*	80.4199	14.0477	64.8012	29.4734	Promoter (<=1kb)	1	66533267	66748987	215721	1	84251	ENST00000682707.1	-248	ENSG00000118473	SGIP1	SH3GL interacting endocytic adaptor 1
chr1	66543537	66543937	401	*	29.4873	0	1.58052	1.01633	Intron (ENST00000682707.1/84251, intron 2 of 22)	1	66534213	66748987	214775	1	84251	ENST00000683067.1	9324	ENSG00000118473	SGIP1	SH3GL interacting endocytic adaptor 1
chr1	66562811	66563211	401	*	0	13.437	36.3519	3.04898	Intron (ENST00000682707.1/84251, intron 2 of 22)	1	66534213	66748987	214775	1	84251	ENST00000683067.1	28598	ENSG00000118473	SGIP1	SH3GL interacting endocytic adaptor 1
chr1	66769135	66769535	401	*	1.34033	10.3831	150.149	7.11428	Intron (ENST00000525663.5/200132, intron 2 of 2)	1	66775046	66775578	533	1	200132	ENST00000448074.1	-5511	ENSG00000152760	DYNLT5	dynein light chain Tctex-type family member 5
chr1	66797002	66797402	401	*	0	13.437	66.3818	4.0653	Distal Intergenic	1	66797740	66801276	3537	2	10022	ENST00000304526.3	3874	ENSG00000172410	INSL5	insulin like 5
chr1	66929662	66930062	401	*	58.9746	0	15.8052	0	Promoter (<=1kb)	1	66930243	66986670	56428	1	57708	ENST00000401042.7	-181	ENSG00000198160	MIER1	MIER1 transcriptional regulator
chr1	66931567	66931967	401	*	80.4199	0.610771	52.1571	0	Promoter (<=1kb)	1	66932652	66959750	27099	1	57708	ENST00000479067.1	-685	ENSG00000198160	MIER1	MIER1 transcriptional regulator
chr1	67053234	67053634	401	*	117.949	0.610771	316.104	2.03265	Promoter (<=1kb)	1	66999350	67054148	54799	2	23169	ENST00000235345.6	514	ENSG00000116704	SLC35D1	solute carrier family 35 member D1
chr1	67058972	67059372	401	*	0	3.05385	0	39.6367	Distal Intergenic	1	66999350	67054148	54799	2	23169	ENST00000235345.6	-4824	ENSG00000116704	SLC35D1	solute carrier family 35 member D1
chr1	67134690	67135090	401	*	20.105	6.71848	53.7376	1.01633	Promoter (<=1kb)	1	67092165	67134970	42806	2	400757	ENST00000684719.1	0	ENSG00000203963	C1orf141	chromosome 1 open reading frame 141
chr1	67149682	67150082	401	*	0	4.2754	39.513	1.01633	Intron (ENST00000637002.1/149233, intron 1 of 10)	1	67138987	67170708	31722	1	149233	ENST00000697222.1	10695	ENSG00000162594	IL23R	interleukin 23 receptor
chr1	67153375	67153775	401	*	2.68066	29.9278	0	17.2775	Intron (ENST00000637002.1/149233, intron 1 of 10)	1	67166454	67259979	93526	1	149233	ENST00000347310.10	-12679	ENSG00000162594	IL23R	interleukin 23 receptor
chr1	67179843	67180243	401	*	6.70166	14.6585	0	45.7347	Intron (ENST00000637002.1/149233, intron 3 of 10)	1	67168121	67259128	91008	1	149233	ENST00000697165.1	11722	ENSG00000162594	IL23R	interleukin 23 receptor
chr1	67248408	67248808	401	*	6.70166	0.610771	90.0895	14.2286	Intron (ENST00000637002.1/149233, intron 9 of 10)	1	67093559	67231853	138295	2	400757	ENST00000448166.6	-16555	ENSG00000203963	C1orf141	chromosome 1 open reading frame 141
chr1	67308037	67308437	401	*	17.4243	5.49694	36.3519	13.2122	Promoter (<=1kb)	1	67307905	67397090	89186	1	3595	ENST00000648487.1	132	ENSG00000081985	IL12RB2	interleukin 12 receptor subunit beta 2
chr1	67367649	67368049	401	*	1.34033	1.83231	132.764	0	3' UTR	1	67379928	67395763	15836	1	3595	ENST00000465396.1	-11879	ENSG00000081985	IL12RB2	interleukin 12 receptor subunit beta 2
chr1	67393947	67394347	401	*	54.9536	2.44308	0	3.04898	Intron (ENST00000262345.5/3595, intron 15 of 15)	1	67379928	67395763	15836	1	3595	ENST00000465396.1	14019	ENSG00000081985	IL12RB2	interleukin 12 receptor subunit beta 2
chr1	67430088	67430488	401	*	58.9746	1.83231	39.513	3.04898	Promoter (<=1kb)	1	67407810	67430402	22593	2	26135	ENST00000361219.11	0	ENSG00000142864	SERBP1	SERPINE1 mRNA binding protein 1
chr1	67559237	67559637	401	*	33.5083	9.16156	50.5766	15.2449	Distal Intergenic	1	67522367	67532334	9968	1	102724481	ENST00000657691.1	36870	ENSG00000235200	LINC01702	long intergenic non-protein coding RNA 1702
chr1	67572816	67573216	401	*	32.168	31.7601	0	4.0653	Distal Intergenic	1	67522367	67532334	9968	1	102724481	ENST00000657691.1	50449	ENSG00000235200	LINC01702	long intergenic non-protein coding RNA 1702
chr1	67628536	67628936	401	*	0	51.3047	7.90259	19.3102	Distal Intergenic	1	67685201	67687986	2786	1	1647	ENST00000370985.4	-56265	ENSG00000116717	GADD45A	growth arrest and DNA damage inducible alpha
chr1	67647448	67647848	401	*	44.2309	7.32925	15.8052	1.01633	Distal Intergenic	1	67685201	67687986	2786	1	1647	ENST00000370985.4	-37353	ENSG00000116717	GADD45A	growth arrest and DNA damage inducible alpha
chr1	67668110	67668510	401	*	36.189	12.8262	36.3519	17.2775	Distal Intergenic	1	67685201	67687986	2786	1	1647	ENST00000370985.4	-16691	ENSG00000116717	GADD45A	growth arrest and DNA damage inducible alpha
chr1	67685387	67685787	401	*	88.4619	0	91.6701	0	Promoter (<=1kb)	1	67685405	67688333	2929	1	1647	ENST00000617962.2	0	ENSG00000116717	GADD45A	growth arrest and DNA damage inducible alpha
chr1	67736668	67737068	401	*	58.9746	0	14.2247	0	Intron (ENST00000370982.4/55970, intron 2 of 3)	1	67685676	67686586	911	1	1647	ENST00000484245.1	50992	ENSG00000116717	GADD45A	growth arrest and DNA damage inducible alpha
chr1	67766239	67766639	401	*	20.105	0	85.348	0	Intron (ENST00000370982.4/55970, intron 2 of 3)	1	67832293	67873321	41029	1	100289178	ENST00000688125.2	-65654	ENSG00000232284	GNG12-AS1	GNG12, DIRAS3 and WLS antisense RNA 1
chr1	67791243	67791643	401	*	64.3359	0	31.6104	0	Intron (ENST00000370982.4/55970, intron 1 of 3)	1	67832293	67873321	41029	1	100289178	ENST00000688125.2	-40650	ENSG00000232284	GNG12-AS1	GNG12, DIRAS3 and WLS antisense RNA 1
chr1	67815170	67815570	401	*	5.36133	0	53.7376	0	Intron (ENST00000370982.4/55970, intron 1 of 3)	1	67832293	67873321	41029	1	100289178	ENST00000688125.2	-16723	ENSG00000232284	GNG12-AS1	GNG12, DIRAS3 and WLS antisense RNA 1
chr1	67824462	67824862	401	*	10.7227	0.610771	66.3818	19.3102	Intron (ENST00000370982.4/55970, intron 1 of 3)	1	67832293	67873321	41029	1	100289178	ENST00000688125.2	-7431	ENSG00000232284	GNG12-AS1	GNG12, DIRAS3 and WLS antisense RNA 1
chr1	67832346	67832746	401	*	58.9746	0	50.5766	0	Promoter (<=1kb)	1	67832309	68202987	370679	1	100289178	ENST00000413628.5	37	ENSG00000232284	GNG12-AS1	GNG12, DIRAS3 and WLS antisense RNA 1
chr1	67903991	67904391	401	*	10.7227	45.197	26.8688	10.1633	Intron (ENST00000420587.5/100289178, intron 1 of 9)	1	67955405	68026762	71358	1	124900403	ENST00000414904.1	-51014	NA	LOC124900403	uncharacterized LOC124900403
chr1	67912291	67912691	401	*	2.68066	15.88	50.5766	0	Intron (ENST00000420587.5/100289178, intron 1 of 9)	1	67955405	68026762	71358	1	124900403	ENST00000414904.1	-42714	NA	LOC124900403	uncharacterized LOC124900403
chr1	68076362	68076762	401	*	2.68066	23.8201	7.90259	36.5877	Intron (ENST00000420587.5/100289178, intron 3 of 9)	1	68046235	68051717	5483	2	9077	ENST00000691269.1	-24645	ENSG00000162595	DIRAS3	DIRAS family GTPase 3
chr1	68090507	68090907	401	*	0	52.5263	0	22.3592	Intron (ENST00000420587.5/100289178, intron 3 of 9)	1	68046235	68051717	5483	2	9077	ENST00000691269.1	-38790	ENSG00000162595	DIRAS3	DIRAS family GTPase 3
chr1	68230889	68231289	401	*	95.1635	2.44308	120.119	1.01633	Promoter (<=1kb)	1	68153517	68231687	78171	2	79971	ENST00000533537.5	398	ENSG00000116729	WLS	Wnt ligand secretion mediator
chr1	68293462	68293862	401	*	32.168	7.94002	67.9623	8.13061	Distal Intergenic	1	68155172	68233120	77949	2	79971	ENST00000471243.2	-60342	ENSG00000116729	WLS	Wnt ligand secretion mediator
chr1	68464684	68465084	401	*	6.70166	50.694	0	13.2122	Distal Intergenic	1	68428822	68449954	21133	2	6121	ENST00000262340.6	-14730	ENSG00000116745	RPE65	retinoid isomerohydrolase RPE65
chr1	68519562	68519962	401	*	40.2099	7.94002	22.1273	5.08163	Intron (ENST00000428732.1/101927220, intron 1 of 2)	1	68474152	68497221	23070	2	55635	ENST00000370966.9	-22341	ENSG00000024526	DEPDC1	DEP domain containing 1
chr1	68881831	68882231	401	*	108.567	7.94002	14.2247	0	Exon (ENST00000646995.1/ENST00000646995.1, exon 1 of 2)	1	69055838	69229597	173760	1	105378787	ENST00000658427.1	-173607	NA	LOC105378787	uncharacterized LOC105378787
chr1	69539112	69539512	401	*	0	37.257	3.16104	9.14693	Distal Intergenic	1	69551848	69563715	11868	1	105378789	ENST00000662276.1	-12336	NA	LOC105378789	uncharacterized LOC105378789
chr1	69566750	69567150	401	*	52.2729	8.55079	17.3857	12.1959	Promoter (<=1kb)	1	69567922	70144364	576443	1	57554	ENST00000651989.2	-772	ENSG00000033122	LRRC7	leucine rich repeat containing 7
chr1	69631658	69632058	401	*	0	3.66462	31.6104	2.03265	Intron (ENST00000651989.2/57554, intron 1 of 26)	1	69568450	69875004	306555	1	57554	ENST00000370958.5	63208	ENSG00000033122	LRRC7	leucine rich repeat containing 7
chr1	69709249	69709649	401	*	0	3.66462	41.0935	0	Exon (ENST00000656012.1/ENST00000656012.1, exon 1 of 2)	1	69760175	70122243	362069	1	57554	ENST00000651217.1	-50526	ENSG00000033122	LRRC7	leucine rich repeat containing 7
chr1	70205254	70205654	401	*	32.168	2.44308	28.4493	1.01633	Promoter (<=1kb)	1	70144805	70205579	60775	2	55631	ENST00000370952.4	0	ENSG00000066557	LRRC40	leucine rich repeat containing 40
chr1	70221409	70221809	401	*	40.2099	1.22154	14.2247	0	Promoter (<=1kb)	1	70221469	70232375	10907	1	9295	ENST00000473950.5	0	ENSG00000116754	SRSF11	serine and arginine rich splicing factor 11
chr1	70267101	70267501	401	*	9.38232	0	53.7376	0	Intron (ENST00000370944.9/81573, intron 12 of 12)	1	70262274	70276843	14570	2	81573	ENST00000464236.1	9342	ENSG00000118454	ANKRD13C	ankyrin repeat domain 13C
chr1	70354330	70354730	401	*	64.3359	0	61.6402	0	Promoter (<=1kb)	1	70258999	70354722	95724	2	81573	ENST00000370944.9	0	ENSG00000118454	ANKRD13C	ankyrin repeat domain 13C
chr1	70397663	70398063	401	*	48.2519	11.6046	0	15.2449	Distal Intergenic	1	70411218	70439851	28634	1	1491	ENST00000411986.6	-13155	ENSG00000116761	CTH	cystathionine gamma-lyase
chr1	70411206	70411606	401	*	89.8022	2.44308	12.6441	5.08163	Promoter (<=1kb)	1	70411218	70439851	28634	1	1491	ENST00000411986.6	0	ENSG00000116761	CTH	cystathionine gamma-lyase
chr1	71023698	71024098	401	*	0	0	71.1233	34.5551	Intron (ENST00000370931.7/5733, intron 1 of 4)	1	70852573	71047633	195061	2	5733	ENST00000460330.5	23535	ENSG00000050628	PTGER3	prostaglandin E receptor 3
chr1	71047125	71047525	401	*	84.4409	12.8262	31.6104	5.08163	Promoter (<=1kb)	1	70852573	71047633	195061	2	5733	ENST00000460330.5	108	ENSG00000050628	PTGER3	prostaglandin E receptor 3
chr1	71075060	71075460	401	*	0	0	34.7714	0	Intron (ENST00000370920.8/9406, intron 4 of 9)	1	71065043	71069600	4558	2	9406	ENST00000487510.1	-5460	ENSG00000132485	ZRANB2	zinc finger RANBP2-type containing 2
chr1	71080211	71080611	401	*	22.7856	0	37.9324	0	Promoter (<=1kb)	1	71063337	71081011	17675	2	9406	ENST00000254821.10	400	ENSG00000132485	ZRANB2	zinc finger RANBP2-type containing 2
chr1	71188313	71188713	401	*	2.68066	2.44308	0	38.6204	Intron (ENST00000455406.6/100852410, intron 2 of 3)	1	71202088	71407679	205592	1	100852410	ENST00000600103.1	-13375	NA	ZRANB2-DT	ZRANB2 divergent transcript
chr1	71263130	71263530	401	*	2.68066	34.2032	0	2.03265	Intron (ENST00000654734.1/100852410, intron 3 of 6)	1	71202088	71407679	205592	1	100852410	ENST00000600103.1	61042	NA	ZRANB2-DT	ZRANB2 divergent transcript
chr1	71292019	71292419	401	*	52.2729	1.22154	0	4.0653	Intron (ENST00000654734.1/100852410, intron 3 of 6)	1	71202088	71407679	205592	1	100852410	ENST00000600103.1	89931	NA	ZRANB2-DT	ZRANB2 divergent transcript
chr1	71294548	71294948	401	*	1.34033	0.610771	47.4155	0	Intron (ENST00000654734.1/100852410, intron 3 of 6)	1	71202088	71407679	205592	1	100852410	ENST00000600103.1	92460	NA	ZRANB2-DT	ZRANB2 divergent transcript
chr1	72283361	72283761	401	*	266.726	7.32925	262.366	6.09795	Promoter (<=1kb)	1	72283350	72669337	385988	1	105378797	ENST00000688733.1	11	NA	LOC105378797	uncharacterized LOC105378797
chr1	72900696	72901096	401	*	0	0	39.513	0	Promoter (1-2kb)	1	72697451	72899236	201786	2	105378798	ENST00000654386.1	-1460	ENSG00000225087	LOC105378798	uncharacterized LOC105378798
chr1	72989624	72990024	401	*	0	46.4186	0	130.09	Distal Intergenic	1	72697451	72899236	201786	2	105378798	ENST00000654386.1	-90388	ENSG00000225087	LOC105378798	uncharacterized LOC105378798
chr1	72991610	72992010	401	*	5.36133	43.3647	6.32207	61.9959	Distal Intergenic	1	72697451	72899236	201786	2	105378798	ENST00000654386.1	-92374	ENSG00000225087	LOC105378798	uncharacterized LOC105378798
chr1	73325030	73325430	401	*	0	2.44308	44.2545	0	Intron (ENST00000658942.1/101927295, intron 2 of 2)	1	73307188	73348302	41115	1	101927295	ENST00000664468.1	17842	ENSG00000233973	LINC01360	long intergenic non-protein coding RNA 1360
chr1	73332044	73332444	401	*	4.02099	1.83231	44.2545	11.1796	Intron (ENST00000658942.1/101927295, intron 2 of 2)	1	73307188	73348302	41115	1	101927295	ENST00000664468.1	24856	ENSG00000233973	LINC01360	long intergenic non-protein coding RNA 1360
chr1	74650656	74651056	401	*	2.68066	7.94002	50.5766	4.0653	Intron (ENST00000326665.10/127254, intron 1 of 14)	1	74589327	74634855	45529	2	127254	ENST00000420661.6	-15801	ENSG00000178965	ERICH3	glutamate rich 3
chr1	74652961	74653361	401	*	46.9116	3.66462	0	3.04898	Intron (ENST00000326665.10/127254, intron 1 of 14)	1	74589327	74634855	45529	2	127254	ENST00000420661.6	-18106	ENSG00000178965	ERICH3	glutamate rich 3
chr1	74733043	74733443	401	*	36.189	0	12.6441	0	Promoter (<=1kb)	1	74733152	74766674	33523	1	127253	ENST00000457880.6	0	ENSG00000162623	TYW3	tRNA-yW synthesizing protein 3 homolog
chr1	74951277	74951677	401	*	50.9326	15.88	6.32207	20.3265	Distal Intergenic	1	75128434	75161533	33100	1	431707	ENST00000294638.9	-176757	ENSG00000162624	LHX8	LIM homeobox 8
chr1	75132464	75132864	401	*	4.02099	36.6462	3.16104	58.9469	Promoter (1-2kb)	1	75134388	75161533	27146	1	431707	ENST00000356261.4	-1524	ENSG00000162624	LHX8	LIM homeobox 8
chr1	75134792	75135192	401	*	38.8696	12.2154	20.5467	25.4081	Promoter (<=1kb)	1	75134388	75161533	27146	1	431707	ENST00000696555.1	404	ENSG00000162624	LHX8	LIM homeobox 8
chr1	75384845	75385245	401	*	1.34033	3.66462	45.835	2.03265	Intron (ENST00000370859.8/204962, intron 3 of 23)	1	75204475	75611084	406610	2	204962	ENST00000370855.5	225839	ENSG00000137968	SLC44A5	solute carrier family 44 member 5
chr1	75614603	75615003	401	*	52.2729	1.83231	23.7078	7.11428	Distal Intergenic	1	75202129	75611114	408986	2	204962	ENST00000370859.8	-3489	ENSG00000137968	SLC44A5	solute carrier family 44 member 5
chr1	75698268	75698668	401	*	53.6133	100.777	0	23.3755	Intron (ENST00000648424.1/204962, intron 2 of 2)	1	75710003	75724011	14009	2	204962	ENST00000433521.2	25343	ENSG00000137968	SLC44A5	solute carrier family 44 member 5
chr1	75775990	75776390	401	*	2.68066	19.5447	77.4454	5.08163	Intron (ENST00000528016.1/5876, intron 3 of 4)	1	75786197	75794833	8637	1	5876	ENST00000496055.5	-9807	ENSG00000137955	RABGGTB	Rab geranylgeranyltransferase subunit beta
chr1	75929463	75929863	401	*	38.8696	10.9939	25.2883	1.01633	Promoter (<=1kb)	1	75930474	76019348	88875	1	101927342	ENST00000666008.1	-611	NA	LOC101927342	uncharacterized LOC101927342
chr1	75951593	75951993	401	*	1.34033	1.22154	37.9324	3.04898	Intron (ENST00000663316.1/101927342, intron 3 of 7)	1	75932546	76019348	86803	1	101927342	ENST00000654893.1	19047	NA	LOC101927342	uncharacterized LOC101927342
chr1	76041477	76041877	401	*	0	2.44308	48.9961	12.1959	Promoter (<=1kb)	1	76041691	76066228	24538	1	124904200	ENST00000434540.1	0	NA	LOC124904200	uncharacterized LOC124904200
chr1	76074543	76074943	401	*	83.1006	1.22154	105.895	3.04898	Promoter (<=1kb)	1	76074746	76634603	559858	1	256435	ENST00000328299.4	0	ENSG00000184005	ST6GALNAC3	ST6 N-acetylgalactosaminide alpha-2,6-sialyltransferase 3
chr1	76169864	76170264	401	*	0	29.317	0	30.4898	Intron (ENST00000328299.4/256435, intron 1 of 4)	1	76074746	76634603	559858	1	256435	ENST00000328299.4	95118	ENSG00000184005	ST6GALNAC3	ST6 N-acetylgalactosaminide alpha-2,6-sialyltransferase 3
chr1	76279572	76279972	401	*	42.8906	4.2754	0	4.0653	Intron (ENST00000328299.4/256435, intron 1 of 4)	1	76313800	76413003	99204	1	256435	ENST00000621530.1	-33828	ENSG00000184005	ST6GALNAC3	ST6 N-acetylgalactosaminide alpha-2,6-sialyltransferase 3
chr1	76281030	76281430	401	*	0	0.610771	74.2844	6.09795	Intron (ENST00000328299.4/256435, intron 1 of 4)	1	76313800	76413003	99204	1	256435	ENST00000621530.1	-32370	ENSG00000184005	ST6GALNAC3	ST6 N-acetylgalactosaminide alpha-2,6-sialyltransferase 3
chr1	77075124	77075524	401	*	0	36.0355	0	37.6041	Intron (ENST00000454305.1/ENST00000454305.1, intron 3 of 3)	1	77060143	77060202	60	1	102466995	ENST00000620979.1	14981	ENSG00000276081	MIR7156	microRNA 7156
chr1	77079928	77080328	401	*	1.34033	39.7001	0	38.6204	Distal Intergenic	1	77060143	77060202	60	1	102466995	ENST00000620979.1	19785	ENSG00000276081	MIR7156	microRNA 7156
chr1	77282593	77282993	401	*	71.0376	14.6585	93.2506	19.3102	Promoter (<=1kb)	1	77282602	77559962	277361	1	26289	ENST00000344720.9	0	ENSG00000154027	AK5	adenylate kinase 5
chr1	77321277	77321677	401	*	0	36.6462	15.8052	8.13061	Intron (ENST00000354567.7/26289, intron 5 of 13)	1	77340405	77417849	77445	1	26289	ENST00000465146.5	-18728	ENSG00000154027	AK5	adenylate kinase 5
chr1	77515958	77516358	401	*	16.084	12.2154	37.9324	13.2122	Intron (ENST00000354567.7/26289, intron 10 of 13)	1	77532107	77558731	26625	1	26289	ENST00000478255.1	-15749	ENSG00000154027	AK5	adenylate kinase 5
chr1	77533570	77533970	401	*	26.8066	6.10771	83.7675	4.0653	Promoter (1-2kb)	1	77532107	77558731	26625	1	26289	ENST00000478255.1	1463	ENSG00000154027	AK5	adenylate kinase 5
chr1	77560943	77561343	401	*	2.68066	0	99.5726	1.01633	Distal Intergenic	1	77557245	77558736	1492	1	26289	ENST00000531672.1	3698	ENSG00000154027	AK5	adenylate kinase 5
chr1	77759242	77759642	401	*	143.415	1.83231	55.3181	8.13061	Promoter (<=1kb)	1	77739377	77759388	20012	2	23032	ENST00000530709.5	0	ENSG00000077254	USP33	ubiquitin specific peptidase 33
chr1	77779918	77780318	401	*	111.248	0	97.9921	0	Promoter (<=1kb)	1	77779775	77878378	98604	1	374986	ENST00000645526.1	143	ENSG00000180488	MIGA1	mitoguardin 1
chr1	77841643	77842043	401	*	8.04199	0.610771	39.513	0	Intron (ENST00000443751.3/374986, intron 7 of 15)	1	77803389	77862215	58827	1	374986	ENST00000476203.2	38254	ENSG00000180488	MIGA1	mitoguardin 1
chr1	77856799	77857199	401	*	37.5293	1.22154	3.16104	8.13061	Intron (ENST00000443751.3/374986, intron 8 of 15)	1	77888513	77933384	44872	1	91624	ENST00000401035.7	-31314	ENSG00000162614	NEXN	nexilin F-actin binding protein
chr1	77888650	77889050	401	*	52.2729	0	64.8012	1.01633	Promoter (<=1kb)	1	77888662	77935919	47258	1	91624	ENST00000440324.5	0	ENSG00000162614	NEXN	nexilin F-actin binding protein
chr1	77978945	77979345	401	*	158.159	0	79.0259	1.01633	Promoter (<=1kb)	1	77979175	78016274	37100	1	11080	ENST00000487931.1	0	ENSG00000162616	DNAJB4	DnaJ heat shock protein family (Hsp40) member B4
chr1	78004911	78005311	401	*	53.6133	0	37.9324	0	Promoter (<=1kb)	1	78004935	78016299	11365	1	11080	ENST00000476396.1	0	ENSG00000162616	DNAJB4	DnaJ heat shock protein family (Hsp40) member B4
chr1	78203504	78203904	401	*	9.38232	1.83231	36.3519	10.1633	Distal Intergenic	1	78229599	78293890	64292	1	149047	ENST00000436742.5	-25695	ENSG00000237413	MGC27382	uncharacterized MGC27382
chr1	78431837	78432237	401	*	44.2309	0	6.32207	9.14693	Intron (ENST00000370758.5/5737, intron 2 of 3)	1	78490974	78540701	49728	1	5737	ENST00000370757.8	-58737	ENSG00000122420	PTGFR	prostaglandin F receptor
chr1	78453379	78453779	401	*	32.168	1.83231	0	16.2612	Intron (ENST00000370758.5/5737, intron 2 of 3)	1	78490974	78540701	49728	1	5737	ENST00000370757.8	-37195	ENSG00000122420	PTGFR	prostaglandin F receptor
chr1	78491086	78491486	401	*	79.0796	17.1016	55.3181	25.4081	Promoter (<=1kb)	1	78491072	78539749	48678	1	5737	ENST00000370756.3	14	ENSG00000122420	PTGFR	prostaglandin F receptor
chr1	78950340	78950740	401	*	0	0	52.1571	0	Intron (ENST00000370742.4/64123, intron 2 of 14)	1	78891094	78922328	31235	2	64123	ENST00000661361.1	-28012	ENSG00000162618	ADGRL4	adhesion G protein-coupled receptor L4
chr1	78998509	78998909	401	*	2.68066	1.22154	36.3519	2.03265	Intron (ENST00000370742.4/64123, intron 2 of 14)	1	78889989	79006705	116717	2	64123	ENST00000640664.2	7796	ENSG00000162618	ADGRL4	adhesion G protein-coupled receptor L4
chr1	79131087	79131487	401	*	10.7227	9.16156	50.5766	14.2286	Intron (ENST00000661030.1/64123, intron 1 of 16)	1	78938209	79188399	250191	2	64123	ENST00000662530.1	56912	ENSG00000162618	ADGRL4	adhesion G protein-coupled receptor L4
chr1	79270009	79270409	401	*	73.7182	2.44308	61.6402	1.01633	Intron (ENST00000661030.1/64123, intron 1 of 16)	1	78889960	79282124	392165	2	64123	ENST00000661030.1	11715	ENSG00000162618	ADGRL4	adhesion G protein-coupled receptor L4
chr1	79700524	79700924	401	*	2.68066	31.7601	0	3.04898	Distal Intergenic	1	79325008	79346445	21438	1	107983999	ENST00000645557.1	375516	NA	LINC02792	long intergenic non-protein coding RNA 2792
chr1	79994377	79994777	401	*	0	7.32925	0	32.5224	Intron (ENST00000644002.1/ENST00000644002.1, intron 2 of 2)	1	80535755	80646788	111034	1	101927412	ENST00000418041.5	-540978	ENSG00000234184	LINC01781	long intergenic non-protein coding RNA 1781
chr1	80183445	80183845	401	*	0	8.55079	41.0935	2.03265	Distal Intergenic	1	80535755	80646788	111034	1	101927412	ENST00000418041.5	-351910	ENSG00000234184	LINC01781	long intergenic non-protein coding RNA 1781
chr1	80892475	80892875	401	*	0	32.9816	4.74155	34.5551	Distal Intergenic	1	80641280	80646795	5516	1	101927412	ENST00000686004.1	251195	ENSG00000234184	LINC01781	long intergenic non-protein coding RNA 1781
chr1	81177845	81178245	401	*	116.609	12.8262	41.0935	14.2286	Distal Intergenic	1	81306147	81727814	421668	1	23266	ENST00000674378.1	-127902	ENSG00000117114	ADGRL2	adhesion G protein-coupled receptor L2
chr1	81238194	81238594	401	*	4.02099	11.6046	33.1909	3.04898	Distal Intergenic	1	81306147	81727814	421668	1	23266	ENST00000674378.1	-67553	ENSG00000117114	ADGRL2	adhesion G protein-coupled receptor L2
chr1	81306065	81306465	401	*	25.4663	14.6585	109.056	19.3102	Promoter (<=1kb)	1	81306147	81727814	421668	1	23266	ENST00000674378.1	0	ENSG00000117114	ADGRL2	adhesion G protein-coupled receptor L2
chr1	82406321	82406721	401	*	0	0	75.8649	6.09795	Intron (ENST00000653483.1/ENST00000653483.1, intron 4 of 4)	1	82474634	82555551	80918	2	124904204	ENST00000649204.1	148830	NA	LOC124904204	uncharacterized LOC124904204
chr1	82433444	82433844	401	*	0	31.7601	0	1.01633	Intron (ENST00000653483.1/ENST00000653483.1, intron 4 of 4)	1	82474634	82555551	80918	2	124904204	ENST00000649204.1	121707	NA	LOC124904204	uncharacterized LOC124904204
chr1	82526932	82527332	401	*	0	10.9939	0	51.8326	Intron (ENST00000653483.1/ENST00000653483.1, intron 4 of 4)	1	82474634	82555551	80918	2	124904204	ENST00000649204.1	28219	NA	LOC124904204	uncharacterized LOC124904204
chr1	82820526	82820926	401	*	0	2.44308	39.513	8.13061	Intron (ENST00000650063.1/ENST00000650063.1, intron 2 of 6)	1	82484395	82814206	329812	2	124904204	ENST00000702694.1	-6320	NA	LOC124904204	uncharacterized LOC124904204
chr1	82955815	82956215	401	*	0	0.610771	50.5766	8.13061	Intron (ENST00000452901.5/103283057, intron 2 of 10)	1	82970820	82979280	8461	2	101927498	ENST00000659693.1	23065	ENSG00000236268	LINC01361	long intergenic non-protein coding RNA 1361
chr1	82962286	82962686	401	*	0	7.32925	0	32.5224	Intron (ENST00000452901.5/103283057, intron 2 of 10)	1	82970820	82979280	8461	2	101927498	ENST00000659693.1	16594	ENSG00000236268	LINC01361	long intergenic non-protein coding RNA 1361
chr1	83692680	83693080	401	*	20.105	1.22154	50.5766	3.04898	Intron (ENST00000417975.1/101927587, intron 2 of 2)	1	83747054	83752515	5462	2	101927587	ENST00000662803.1	59435	ENSG00000233008	LINC01725	long intergenic non-protein coding RNA 1725
chr1	83999631	84000031	401	*	24.126	3.05385	34.7714	3.04898	Promoter (<=1kb)	1	83912996	83999150	86155	2	79739	ENST00000610996.1	-481	ENSG00000137941	TTLL7	tubulin tyrosine ligase like 7
chr1	84047281	84047681	401	*	1.34033	13.437	39.513	4.0653	Intron (ENST00000646678.1/ENST00000646678.1, intron 1 of 1)	1	84078062	84238498	160437	1	5567	ENST00000370689.6	-30381	ENSG00000142875	PRKACB	protein kinase cAMP-activated catalytic subunit beta
chr1	84077239	84077639	401	*	54.9536	0	22.1273	0	Promoter (<=1kb)	1	84078062	84238498	160437	1	5567	ENST00000370689.6	-423	ENSG00000142875	PRKACB	protein kinase cAMP-activated catalytic subunit beta
chr1	84089706	84090106	401	*	36.189	0	23.7078	0	Intron (ENST00000370689.6/5567, intron 1 of 9)	1	84078144	84205439	127296	1	5567	ENST00000370688.7	11562	ENSG00000142875	PRKACB	protein kinase cAMP-activated catalytic subunit beta
chr1	84107318	84107718	401	*	2.68066	4.88617	41.0935	11.1796	Intron (ENST00000370689.6/5567, intron 1 of 9)	1	84078144	84205439	127296	1	5567	ENST00000370688.7	29174	ENSG00000142875	PRKACB	protein kinase cAMP-activated catalytic subunit beta
chr1	84149160	84149560	401	*	0	0	44.2545	0	Intron (ENST00000370689.6/5567, intron 1 of 9)	1	84144322	84196696	52375	1	5567	ENST00000470673.5	4838	ENSG00000142875	PRKACB	protein kinase cAMP-activated catalytic subunit beta
chr1	84298500	84298900	401	*	87.1215	3.66462	41.0935	0	Promoter (<=1kb)	1	84298366	84350798	52433	1	148418	ENST00000370673.7	134	ENSG00000203943	SAMD13	sterile alpha motif domain containing 13
chr1	84413722	84414122	401	*	22.7856	34.2032	0	18.2939	Intron (ENST00000370665.4/58511, intron 5 of 5)	1	84408230	84415008	6779	1	58511	ENST00000370662.3	5492	ENSG00000137976	DNASE2B	deoxyribonuclease 2 beta
chr1	84479210	84479610	401	*	121.97	0	48.9961	0	Promoter (<=1kb)	1	84479259	84483330	4072	1	80135	ENST00000370656.5	0	ENSG00000117133	RPF1	ribosome production factor 1 homolog
chr1	84505411	84505811	401	*	79.0796	0.610771	66.3818	1.01633	Promoter (<=1kb)	1	84498323	84505924	7602	2	2787	ENST00000689285.1	113	ENSG00000174021	GNG5	G protein subunit gamma 5
chr1	84583464	84583864	401	*	111.248	0	101.153	1.01633	Exon (ENST00000646567.2/105378819, exon 3 of 3)	1	84574585	84583616	9032	1	105378819	ENST00000644618.1	8879	NA	LOC105378819	uncharacterized LOC105378819
chr1	84604050	84604450	401	*	50.9326	1.83231	11.0636	3.04898	Distal Intergenic	1	84614068	84621034	6967	2	103695366	ENST00000701339.1	16584	NA	LINC01461	long intergenic non-protein coding RNA 1461
chr1	84690800	84691200	401	*	369.931	6.71848	238.658	28.4571	Promoter (<=1kb)	1	84666119	84690803	24685	2	117178	ENST00000422026.1	0	ENSG00000117155	SSX2IP	SSX family member 2 interacting protein
chr1	84759784	84760184	401	*	30.8276	15.88	50.5766	4.0653	Distal Intergenic	1	84666119	84690803	24685	2	117178	ENST00000422026.1	-68981	ENSG00000117155	SSX2IP	SSX family member 2 interacting protein
chr1	84852533	84852933	401	*	1.34033	5.49694	31.6104	10.1633	Intron (ENST00000440886.1/23566, intron 1 of 1)	1	84813916	84866144	52229	2	23566	ENST00000491034.1	13211	ENSG00000171517	LPAR3	lysophosphatidic acid receptor 3
chr1	85005667	85006067	401	*	4.02099	32.3708	14.2247	7.11428	Intron (ENST00000370596.5/126820, intron 1 of 21)	1	84999147	85133138	133992	1	126820	ENST00000370596.5	6520	ENSG00000162643	DNAI3	dynein axonemal intermediate chain 3
chr1	85061900	85062300	401	*	64.3359	0.610771	11.0636	0	Promoter (<=1kb)	1	85062312	85133138	70827	1	126820	ENST00000326813.12	-12	ENSG00000162643	DNAI3	dynein axonemal intermediate chain 3
chr1	85201737	85202137	401	*	34.8486	15.2693	3.16104	4.0653	Promoter (<=1kb)	1	85156889	85201724	44836	2	84144	ENST00000696556.1	-13	ENSG00000097096	SYDE2	synapse defective Rho GTPase homolog 2
chr1	85298163	85298563	401	*	124.651	6.71848	36.3519	4.0653	Intron (ENST00000654182.1/646626, intron 2 of 2)	1	85276715	85399963	123249	1	646626	ENST00000427819.5	21448	NA	BCL10-AS1	BCL10 antisense RNA 1
chr1	85302738	85303138	401	*	18.7646	10.3831	74.2844	17.2775	Intron (ENST00000654182.1/646626, intron 2 of 2)	1	85276715	85399963	123249	1	646626	ENST00000427819.5	26023	NA	BCL10-AS1	BCL10 antisense RNA 1
chr1	85463991	85464391	401	*	160.84	4.88617	148.569	8.13061	Promoter (<=1kb)	1	85318485	85465159	146675	2	23576	ENST00000284031.13	768	ENSG00000153904	DDAH1	dimethylarginine dimethylaminohydrolase 1
chr1	85565742	85566142	401	*	6.70166	0.610771	34.7714	0	Intron (ENST00000426972.8/23576, intron 1 of 6)	1	85495739	85576858	81120	2	124904208	ENST00000467666.2	10716	NA	LOC124904208	uncharacterized LOC124904208
chr1	85582826	85583226	401	*	67.0166	1.83231	48.9961	2.03265	Promoter (1-2kb)	1	85581463	85583930	2468	1	3491	ENST00000675083.1	1363	ENSG00000142871	CCN1	cellular communication network factor 1
chr1	85592318	85592718	401	*	4.02099	39.7001	0	22.3592	Promoter (<=1kb)	1	85592280	85592356	77	1	124900422	ENST00000363064.1	38	ENSG00000199934	LOC124900422	small nucleolar RNA SNORD81
chr1	85628667	85629067	401	*	40.2099	0	37.9324	0	Distal Intergenic	1	85592280	85592356	77	1	124900422	ENST00000363064.1	36387	ENSG00000199934	LOC124900422	small nucleolar RNA SNORD81
chr1	85707726	85708126	401	*	215.793	4.2754	41.0935	2.03265	Promoter (<=1kb)	1	85649417	85708433	59017	2	54680	ENST00000370574.4	307	ENSG00000117174	ZNHIT6	zinc finger HIT-type containing 6
chr1	85728781	85729181	401	*	0	3.05385	33.1909	3.04898	Distal Intergenic	1	85734789	85744749	9961	2	255631	ENST00000473734.1	15568	ENSG00000171502	COL24A1	collagen type XXIV alpha 1 chain
chr1	86089870	86090270	401	*	45.5713	3.05385	14.2247	0	Intron (ENST00000370571.7/255631, intron 6 of 59)	1	85730082	86156763	426682	2	255631	ENST00000426639.5	66493	ENSG00000171502	COL24A1	collagen type XXIV alpha 1 chain
chr1	86154381	86154781	401	*	5.36133	33.5924	18.9662	4.0653	Promoter (1-2kb)	1	85730082	86156763	426682	2	255631	ENST00000426639.5	1982	ENSG00000171502	COL24A1	collagen type XXIV alpha 1 chain
chr1	86156306	86156706	401	*	29.4873	2.44308	37.9324	3.04898	Promoter (<=1kb)	1	85730082	86156763	426682	2	255631	ENST00000426639.5	57	ENSG00000171502	COL24A1	collagen type XXIV alpha 1 chain
chr1	86457470	86457870	401	*	1.34033	39.7001	0	6.09795	Distal Intergenic	1	86448134	86453602	5469	1	9635	ENST00000498802.1	9336	ENSG00000137975	CLCA2	chloride channel accessory 2
chr1	86503629	86504029	401	*	32.168	0.610771	7.90259	1.01633	Distal Intergenic	1	86468927	86500259	31333	1	1179	ENST00000394711.2	34702	ENSG00000016490	CLCA1	chloride channel accessory 1
chr1	86523186	86523586	401	*	0	3.66462	52.1571	1.01633	Distal Intergenic	1	86547078	86580754	33677	1	22802	ENST00000370563.3	-23492	ENSG00000016602	CLCA4	chloride channel accessory 4
chr1	86705306	86705706	401	*	80.4199	0	74.2844	11.1796	Promoter (<=1kb)	1	86704895	86743268	38374	1	51100	ENST00000482504.1	411	ENSG00000097033	SH3GLB1	SH3 domain containing GRB2 like, endophilin B1
chr1	86773949	86774349	401	*	75.0586	4.88617	39.513	0	Distal Intergenic	1	86734244	86738695	4452	1	51100	ENST00000602603.1	39705	ENSG00000097033	SH3GLB1	SH3 domain containing GRB2 like, endophilin B1
chr1	86779261	86779661	401	*	0	6.10771	44.2545	2.03265	Distal Intergenic	1	86734244	86738695	4452	1	51100	ENST00000602603.1	45017	ENSG00000097033	SH3GLB1	SH3 domain containing GRB2 like, endophilin B1
chr1	86781239	86781639	401	*	6.70166	3.66462	39.513	21.3428	Distal Intergenic	1	86734244	86738695	4452	1	51100	ENST00000602603.1	46995	ENSG00000097033	SH3GLB1	SH3 domain containing GRB2 like, endophilin B1
chr1	86872257	86872657	401	*	37.5293	3.05385	0	0	Intron (ENST00000331835.10/9403, intron 3 of 4)	1	86863517	86903352	39836	2	9403	ENST00000497861.5	30695	ENSG00000183291	SELENOF	selenoprotein F
chr1	86915159	86915559	401	*	221.155	1.83231	110.636	0	Promoter (<=1kb)	1	86915680	87109175	193496	1	9653	ENST00000690674.1	-121	ENSG00000153936	HS2ST1	heparan sulfate 2-O-sulfotransferase 1
chr1	86926122	86926522	401	*	1.34033	1.22154	33.1909	0	Intron (ENST00000370550.10/9653, intron 1 of 6)	1	86915680	87109175	193496	1	9653	ENST00000690674.1	10442	ENSG00000153936	HS2ST1	heparan sulfate 2-O-sulfotransferase 1
chr1	86992103	86992503	401	*	0	0	56.8987	0	Promoter (<=1kb)	1	86993009	87169204	176196	1	339524	ENST00000370548.3	-506	ENSG00000267272	LINC01140	long intergenic non-protein coding RNA 1140
chr1	87151548	87151948	401	*	10.7227	18.3231	7.90259	45.7347	Intron (ENST00000370548.3/339524, intron 7 of 7)	1	87132055	87162137	30083	1	339524	ENST00000587165.1	19493	ENSG00000267272	LINC01140	long intergenic non-protein coding RNA 1140
chr1	87153936	87154336	401	*	85.7812	77.5679	44.2545	36.5877	Intron (ENST00000370548.3/339524, intron 7 of 7)	1	87132055	87162137	30083	1	339524	ENST00000587165.1	21881	ENSG00000267272	LINC01140	long intergenic non-protein coding RNA 1140
chr1	87155767	87156167	401	*	46.9116	4.88617	33.1909	3.04898	Intron (ENST00000370548.3/339524, intron 7 of 7)	1	87132055	87162137	30083	1	339524	ENST00000587165.1	23712	ENSG00000267272	LINC01140	long intergenic non-protein coding RNA 1140
chr1	87158119	87158519	401	*	0	20.1554	0	32.5224	Intron (ENST00000370548.3/339524, intron 7 of 7)	1	87132055	87162137	30083	1	339524	ENST00000587165.1	26064	ENSG00000267272	LINC01140	long intergenic non-protein coding RNA 1140
chr1	87226084	87226484	401	*	1.34033	0	37.9324	3.04898	Intron (ENST00000640491.1/101927844, intron 2 of 3)	1	87212705	87264741	52037	1	101927844	ENST00000640362.1	13379	ENSG00000284240	LINC02801	long intergenic non-protein coding RNA 2801
chr1	87252680	87253080	401	*	0	8.55079	45.835	0	Intron (ENST00000640362.1/101927844, intron 3 of 3)	1	87212705	87264741	52037	1	101927844	ENST00000640362.1	39975	ENSG00000284240	LINC02801	long intergenic non-protein coding RNA 2801
chr1	87327815	87328215	401	*	44.2309	1.83231	74.2844	1.01633	Promoter (<=1kb)	1	87328880	87348923	20044	1	8543	ENST00000370544.10	-665	ENSG00000143013	LMO4	LIM domain only 4
chr1	87360291	87360691	401	*	30.8276	3.66462	9.48311	0	Intron (ENST00000452509.2/100505768, intron 1 of 3)	1	87353521	87371683	18163	2	100505768	ENST00000452509.2	10992	ENSG00000227290	LINC01364	long intergenic non-protein coding RNA 1364
chr1	87392508	87392908	401	*	22.7856	0	39.513	0	Distal Intergenic	1	87353521	87371683	18163	2	100505768	ENST00000452509.2	-20825	ENSG00000227290	LINC01364	long intergenic non-protein coding RNA 1364
chr1	87468147	87468547	401	*	10.7227	1.83231	34.7714	1.01633	Distal Intergenic	1	87353521	87371683	18163	2	100505768	ENST00000452509.2	-96464	ENSG00000227290	LINC01364	long intergenic non-protein coding RNA 1364
chr1	87494001	87494401	401	*	32.168	18.3231	0	50.8163	Distal Intergenic	1	87353521	87371683	18163	2	100505768	ENST00000452509.2	-122318	ENSG00000227290	LINC01364	long intergenic non-protein coding RNA 1364
chr1	87515972	87516372	401	*	9.38232	9.77233	61.6402	7.11428	Distal Intergenic	1	87353521	87371683	18163	2	100505768	ENST00000452509.2	-144289	ENSG00000227290	LINC01364	long intergenic non-protein coding RNA 1364
chr1	87642951	87643351	401	*	22.7856	0.610771	56.8987	2.03265	Intron (ENST00000642677.1/107985518, intron 2 of 6)	1	87899456	87905714	6259	2	107985519	ENST00000437598.2	262363	NA	LINC01773	long intergenic non-protein coding RNA 1773
chr1	87684359	87684759	401	*	115.269	0	41.0935	0	Intron (ENST00000642677.1/107985518, intron 2 of 6)	1	87899456	87905714	6259	2	107985519	ENST00000437598.2	220955	NA	LINC01773	long intergenic non-protein coding RNA 1773
chr1	87742847	87743247	401	*	17.4243	1.83231	37.9324	6.09795	Intron (ENST00000642677.1/107985518, intron 2 of 6)	1	87899456	87905714	6259	2	107985519	ENST00000437598.2	162467	NA	LINC01773	long intergenic non-protein coding RNA 1773
chr1	87826438	87826838	401	*	48.2519	1.83231	7.90259	8.13061	Intron (ENST00000642677.1/107985518, intron 2 of 6)	1	87899456	87905714	6259	2	107985519	ENST00000437598.2	78876	NA	LINC01773	long intergenic non-protein coding RNA 1773
chr1	87866324	87866724	401	*	6.70166	9.77233	56.8987	13.2122	Intron (ENST00000642677.1/107985518, intron 2 of 6)	1	87899456	87905714	6259	2	107985519	ENST00000437598.2	38990	NA	LINC01773	long intergenic non-protein coding RNA 1773
chr1	87946081	87946481	401	*	0	31.7601	4.74155	7.11428	Intron (ENST00000642677.1/107985518, intron 2 of 6)	1	87899454	87906035	6582	2	107985519	ENST00000669398.1	-40046	NA	LINC01773	long intergenic non-protein coding RNA 1773
chr1	88685108	88685508	401	*	130.012	0.610771	79.0259	0	Promoter (<=1kb)	1	88537513	88685204	147692	2	101927891	ENST00000458097.5	0	ENSG00000237505	PKN2-AS1	PKN2 antisense RNA 1
chr1	88802353	88802753	401	*	0	0	34.7714	0	Intron (ENST00000316005.11/5586, intron 8 of 10)	1	88824346	88829167	4822	1	5586	ENST00000449189.1	-21593	ENSG00000065243	PKN2	protein kinase N2
chr1	88843471	88843871	401	*	8.04199	7.94002	39.513	2.03265	Distal Intergenic	1	88832929	88833431	503	1	5586	ENST00000495119.1	10542	ENSG00000065243	PKN2	protein kinase N2
chr1	88859802	88860202	401	*	0	0	67.9623	1.01633	Exon (ENST00000370500.10/2959, exon 4 of 7)	1	88832929	88833431	503	1	5586	ENST00000495119.1	26873	ENSG00000065243	PKN2	protein kinase N2
chr1	88882216	88882616	401	*	20.105	0	53.7376	0	Intron (ENST00000370500.10/2959, intron 2 of 6)	1	88863986	88888048	24063	2	2959	ENST00000471296.5	5432	ENSG00000137947	GTF2B	general transcription factor IIB
chr1	88984638	88985038	401	*	18.7646	0.610771	101.153	0	Intron (ENST00000446900.6/56267, intron 1 of 13)	1	88935773	88988355	52583	2	56267	ENST00000446900.6	3317	ENSG00000137944	KYAT3	kynurenine aminotransferase 3
chr1	88985885	88986285	401	*	6.70166	0.610771	42.674	1.01633	Promoter (2-3kb)	1	88935773	88988355	52583	2	56267	ENST00000446900.6	2070	ENSG00000137944	KYAT3	kynurenine aminotransferase 3
chr1	88992116	88992516	401	*	85.7812	0.610771	41.0935	0	Promoter (<=1kb)	1	88979456	88992629	13174	2	494115	ENST00000652648.1	113	ENSG00000213516	RBMXL1	RBMX like 1
chr1	88993159	88993559	401	*	203.73	1.83231	121.7	4.0653	Promoter (<=1kb)	1	88979459	88992960	13502	2	494115	ENST00000399794.6	-199	ENSG00000213516	RBMXL1	RBMX like 1
chr1	89046257	89046657	401	*	1.34033	12.2154	99.5726	6.09795	Distal Intergenic	1	89053300	89055341	2042	2	2633	ENST00000484970.1	8684	ENSG00000117228	GBP1	guanylate binding protein 1
chr1	89448758	89449158	401	*	0	29.9278	1.58052	7.11428	Intron (ENST00000671515.1/105378844, intron 5 of 5)	1	89410319	89426243	15925	1	400759	ENST00000394662.2	38439	ENSG00000290525	GBP1P1	guanylate binding protein 1 pseudogene 1
chr1	89522885	89523285	401	*	45.5713	3.05385	110.636	7.11428	Promoter (1-2kb)	1	89524829	89593366	68538	1	23507	ENST00000439853.6	-1544	ENSG00000197147	LRRC8B	leucine rich repeat containing 8 VRAC subunit B
chr1	89525357	89525757	401	*	96.5039	0	72.7038	0	Promoter (<=1kb)	1	89427533	89525472	97940	2	105378844	ENST00000671515.1	0	NA	LOC105378844	uncharacterized LOC105378844
chr1	89632402	89632802	401	*	80.4199	0.610771	60.0597	1.01633	Promoter (<=1kb)	1	89581291	89632684	51394	2	400761	ENST00000666228.1	0	ENSG00000231999	LRRC8C-DT	LRRC8C divergent transcript
chr1	89738803	89739203	401	*	37.5293	9.16156	3.16104	0	Intron (ENST00000479252.1/84230, intron 2 of 3)	1	89788914	89790492	1579	1	101927975	ENST00000432395.1	-49711	NA	LOC101927975	uncharacterized LOC101927975
chr1	89757279	89757679	401	*	60.3149	3.66462	60.0597	3.04898	Intron (ENST00000479252.1/84230, intron 2 of 3)	1	89788914	89790492	1579	1	101927975	ENST00000432395.1	-31235	NA	LOC101927975	uncharacterized LOC101927975
chr1	89763290	89763690	401	*	130.012	8.55079	90.0895	5.08163	Exon (ENST00000479252.1/84230, exon 4 of 4)	1	89788914	89790492	1579	1	101927975	ENST00000432395.1	-25224	NA	LOC101927975	uncharacterized LOC101927975
chr1	89766763	89767163	401	*	0	53.1371	0	6.09795	Intron (ENST00000370453.5/55144, intron 2 of 3)	1	89788914	89790492	1579	1	101927975	ENST00000432395.1	-21751	NA	LOC101927975	uncharacterized LOC101927975
chr1	89820402	89820802	401	*	77.7392	0	60.0597	3.04898	Promoter (<=1kb)	1	89821014	89933160	112147	1	55144	ENST00000525774.5	-212	ENSG00000171492	LRRC8D	leucine rich repeat containing 8 VRAC subunit D
chr1	89822082	89822482	401	*	54.9536	0	66.3818	16.2612	Promoter (<=1kb)	1	89821921	89936001	114081	1	55144	ENST00000394593.7	161	ENSG00000171492	LRRC8D	leucine rich repeat containing 8 VRAC subunit D
chr1	89843749	89844149	401	*	188.987	1.22154	158.052	0	Promoter (<=1kb)	1	89843423	89933628	90206	1	55144	ENST00000527156.1	326	ENSG00000171492	LRRC8D	leucine rich repeat containing 8 VRAC subunit D
chr1	89906983	89907383	401	*	42.8906	0	80.6064	0	Intron (ENST00000370453.5/55144, intron 3 of 3)	1	89846580	89933892	87313	1	55144	ENST00000441269.2	60403	ENSG00000171492	LRRC8D	leucine rich repeat containing 8 VRAC subunit D
chr1	89923768	89924168	401	*	46.9116	1.22154	7.90259	4.0653	Intron (ENST00000370453.5/55144, intron 3 of 3)	1	89993593	89994321	729	2	492303	ENST00000380526.2	70153	NA	GEMIN8P4	gem nuclear organelle associated protein 8 pseudogene 4
chr1	89935022	89935422	401	*	32.168	0	63.2207	1.01633	Exon (ENST00000337338.9/55144, exon 3 of 3)	1	89993593	89994321	729	2	492303	ENST00000380526.2	58899	NA	GEMIN8P4	gem nuclear organelle associated protein 8 pseudogene 4
chr1	89951071	89951471	401	*	1.34033	0	31.6104	0	Distal Intergenic	1	89993593	89994321	729	2	492303	ENST00000380526.2	42850	NA	GEMIN8P4	gem nuclear organelle associated protein 8 pseudogene 4
chr1	89981191	89981591	401	*	42.8906	1.22154	14.2247	0	Distal Intergenic	1	89993593	89994321	729	2	492303	ENST00000380526.2	12730	NA	GEMIN8P4	gem nuclear organelle associated protein 8 pseudogene 4
chr1	89989586	89989986	401	*	13.4033	0	80.6064	0	Distal Intergenic	1	89993593	89994321	729	2	492303	ENST00000380526.2	4335	NA	GEMIN8P4	gem nuclear organelle associated protein 8 pseudogene 4
chr1	89995464	89995864	401	*	96.5039	0	110.636	0	Promoter (<=1kb)	1	89995137	90035531	40395	1	284695	ENST00000370447.3	327	ENSG00000162664	ZNF326	zinc finger protein 326
chr1	90119711	90120111	401	*	1.34033	45.197	0	1.01633	Distal Intergenic	1	90242088	90284188	42101	1	105378849	ENST00000663908.1	-121977	NA	LOC105378849	uncharacterized LOC105378849
chr1	90226555	90226955	401	*	8.04199	0.610771	39.513	1.01633	Distal Intergenic	1	90242088	90284188	42101	1	105378849	ENST00000663908.1	-15133	NA	LOC105378849	uncharacterized LOC105378849
chr1	90249068	90249468	401	*	0	12.2154	1.58052	30.4898	Intron (ENST00000663908.1/105378849, intron 2 of 5)	1	90242088	90284188	42101	1	105378849	ENST00000663908.1	6980	NA	LOC105378849	uncharacterized LOC105378849
chr1	90388234	90388634	401	*	24.126	6.10771	41.0935	5.08163	Exon (ENST00000653744.1/105378850, exon 3 of 3)	1	90389826	90400981	11156	2	105378850	ENST00000661553.1	12347	NA	LOC105378850	uncharacterized LOC105378850
chr1	90406868	90407268	401	*	0	20.7662	28.4493	29.4734	Intron (ENST00000653744.1/105378850, intron 1 of 2)	1	90389826	90400981	11156	2	105378850	ENST00000661553.1	-5887	NA	LOC105378850	uncharacterized LOC105378850
chr1	90704927	90705327	401	*	2.68066	12.2154	0	30.4898	Distal Intergenic	1	90711539	90717302	5764	2	343472	ENST00000370445.5	11975	ENSG00000143032	BARHL2	BarH like homeobox 2
chr1	90707180	90707580	401	*	116.609	1.83231	12.6441	3.04898	Distal Intergenic	1	90711539	90717302	5764	2	343472	ENST00000370445.5	9722	ENSG00000143032	BARHL2	BarH like homeobox 2
chr1	90724952	90725352	401	*	121.97	14.0477	97.9921	18.2939	Exon (ENST00000660766.1/ENST00000660766.1, exon 3 of 3)	1	90711539	90717302	5764	2	343472	ENST00000370445.5	-7650	ENSG00000143032	BARHL2	BarH like homeobox 2
chr1	90791865	90792265	401	*	4.02099	6.71848	96.4116	4.0653	Promoter (2-3kb)	1	90782984	90789672	6689	2	105378853	ENST00000664159.1	-2193	ENSG00000233593	LINC02609	long intergenic non-protein coding RNA 2609
chr1	90850469	90850869	401	*	81.7602	1.83231	52.1571	1.01633	Promoter (<=1kb)	1	90851122	90854607	3486	1	105378854	ENST00000655113.1	-253	NA	LINC01763	long intergenic non-protein coding RNA 1763
chr1	90926744	90927144	401	*	14.7436	0.610771	86.9285	0	Intron (ENST00000370440.5/84146, intron 4 of 5)	1	90916791	90918391	1601	2	84146	ENST00000482709.1	-8353	ENSG00000122482	ZNF644	zinc finger protein 644
chr1	91009852	91010252	401	*	20.105	6.10771	77.4454	5.08163	Intron (ENST00000370440.5/84146, intron 1 of 5)	1	90915304	91021457	106154	2	84146	ENST00000347275.9	11205	ENSG00000122482	ZNF644	zinc finger protein 644
chr1	91021139	91021539	401	*	41.5503	0	45.835	0	Promoter (<=1kb)	1	90915298	91021473	106176	2	84146	ENST00000370440.5	0	ENSG00000122482	ZNF644	zinc finger protein 644
chr1	91067870	91068270	401	*	5.36133	15.2693	33.1909	10.1633	Distal Intergenic	1	90916185	91022272	106088	2	84146	ENST00000361321.5	-45598	ENSG00000122482	ZNF644	zinc finger protein 644
chr1	91099124	91099524	401	*	89.8022	14.0477	28.4493	3.04898	Distal Intergenic	1	90916185	91022272	106088	2	84146	ENST00000361321.5	-76852	ENSG00000122482	ZNF644	zinc finger protein 644
chr1	91123839	91124239	401	*	0	2.44308	31.6104	0	Distal Intergenic	1	90916185	91022272	106088	2	84146	ENST00000361321.5	-101567	ENSG00000122482	ZNF644	zinc finger protein 644
chr1	91289594	91289994	401	*	2.68066	6.71848	34.7714	16.2612	Intron (ENST00000462405.5/164045, intron 13 of 20)	1	91316140	91328937	12798	2	164045	ENST00000497520.1	38943	ENSG00000162669	HFM1	helicase for meiosis 1
chr1	91404189	91404589	401	*	28.147	3.66462	33.1909	1.01633	Promoter (<=1kb)	1	91394173	91404735	10563	2	164045	ENST00000455133.1	146	ENSG00000162669	HFM1	helicase for meiosis 1
chr1	91499719	91500119	401	*	25.4663	7.94002	9.48311	38.6204	Promoter (<=1kb)	1	91500851	91525764	24914	1	8317	ENST00000234626.11	-732	ENSG00000097046	CDC7	cell division cycle 7
chr1	91655423	91655823	401	*	0	34.8139	1.58052	18.2939	Distal Intergenic	1	91695490	91712363	16874	2	7049	ENST00000470600.1	56540	ENSG00000069702	TGFBR3	transforming growth factor beta receptor 3
chr1	91686051	91686451	401	*	40.2099	1.83231	41.0935	0	Intron (ENST00000533089.5/7049, intron 19 of 19)	1	91695490	91712363	16874	2	7049	ENST00000470600.1	25912	ENSG00000069702	TGFBR3	transforming growth factor beta receptor 3
chr1	91696847	91697247	401	*	45.5713	0	12.6441	0	Intron (ENST00000533089.5/7049, intron 18 of 19)	1	91695490	91712363	16874	2	7049	ENST00000470600.1	15116	ENSG00000069702	TGFBR3	transforming growth factor beta receptor 3
chr1	91731316	91731716	401	*	52.2729	0	14.2247	6.09795	Intron (ENST00000533089.5/7049, intron 8 of 19)	1	91719893	91727918	8026	2	7049	ENST00000529608.1	-3398	ENSG00000069702	TGFBR3	transforming growth factor beta receptor 3
chr1	91769315	91769715	401	*	41.5503	1.83231	23.7078	0	Promoter (2-3kb)	1	91727777	91766432	38656	2	7049	ENST00000468996.2	-2883	ENSG00000069702	TGFBR3	transforming growth factor beta receptor 3
chr1	91778903	91779303	401	*	37.5293	10.3831	66.3818	0	Intron (ENST00000533089.5/7049, intron 4 of 19)	1	91727777	91766432	38656	2	7049	ENST00000468996.2	-12471	ENSG00000069702	TGFBR3	transforming growth factor beta receptor 3
chr1	91804293	91804693	401	*	16.084	6.10771	77.4454	0	Intron (ENST00000533089.5/7049, intron 1 of 19)	1	91727777	91766432	38656	2	7049	ENST00000468996.2	-37861	ENSG00000069702	TGFBR3	transforming growth factor beta receptor 3
chr1	91845581	91845981	401	*	38.8696	1.22154	1.58052	7.11428	Intron (ENST00000533089.5/7049, intron 1 of 19)	1	91682430	91861593	179164	2	7049	ENST00000525962.5	15612	ENSG00000069702	TGFBR3	transforming growth factor beta receptor 3
chr1	91883570	91883970	401	*	25.4663	0	48.9961	4.0653	Promoter (1-2kb)	1	91682647	91885932	203286	2	7049	ENST00000532540.5	1962	ENSG00000069702	TGFBR3	transforming growth factor beta receptor 3
chr1	91923892	91924292	401	*	29.4873	4.88617	3.16104	3.04898	Distal Intergenic	1	91682426	91906335	223910	2	7049	ENST00000370399.6	-17557	ENSG00000069702	TGFBR3	transforming growth factor beta receptor 3
chr1	92030018	92030418	401	*	46.9116	0.610771	142.247	2.03265	Promoter (<=1kb)	1	92029985	92063538	33554	1	253152	ENST00000370383.5	33	ENSG00000172031	EPHX4	epoxide hydrolase 4
chr1	92080207	92080607	401	*	95.1635	1.83231	142.247	8.13061	Promoter (<=1kb)	1	92080305	92139946	59642	1	284697	ENST00000370382.7	0	ENSG00000189195	BTBD8	BTB domain containing 8
chr1	92214117	92214517	401	*	36.189	16.4908	7.90259	11.1796	Distal Intergenic	1	92217915	92245813	27899	1	388649	ENST00000370375.8	-3398	ENSG00000203910	C1orf146	chromosome 1 open reading frame 146
chr1	92255672	92256072	401	*	44.2309	15.2693	105.895	16.2612	Intron (ENST00000370360.8/11146, intron 16 of 18)	1	92246492	92248408	1917	2	11146	ENST00000471465.1	-7264	ENSG00000174842	GLMN	glomulin, FKBP associated protein
chr1	92283352	92283752	401	*	8.04199	0	52.1571	0	Promoter (2-3kb)	1	92262865	92286592	23728	2	11146	ENST00000463560.1	2840	ENSG00000174842	GLMN	glomulin, FKBP associated protein
chr1	92298686	92299086	401	*	73.7182	0	37.9324	0	Promoter (<=1kb)	1	92246402	92298987	52586	2	11146	ENST00000370360.8	0	ENSG00000174842	GLMN	glomulin, FKBP associated protein
chr1	92479300	92479700	401	*	0	17.1016	94.8311	16.2612	Promoter (<=1kb)	1	92474762	92480485	5724	2	2672	ENST00000696667.1	785	ENSG00000162676	GFI1	growth factor independent 1 transcriptional repressor
chr1	92483918	92484318	401	*	40.2099	0.610771	83.7675	7.11428	Promoter (<=1kb)	1	92474762	92483954	9193	2	2672	ENST00000370332.5	0	ENSG00000162676	GFI1	growth factor independent 1 transcriptional repressor
chr1	92485079	92485479	401	*	147.436	2.44308	85.348	13.2122	Promoter (<=1kb)	1	92483373	92484960	1588	2	2672	ENST00000696669.1	-119	ENSG00000162676	GFI1	growth factor independent 1 transcriptional repressor
chr1	92485933	92486333	401	*	58.9746	3.66462	94.8311	4.0653	Promoter (<=1kb)	1	92474762	92486097	11336	2	2672	ENST00000427103.6	0	ENSG00000162676	GFI1	growth factor independent 1 transcriptional repressor
chr1	92503760	92504160	401	*	37.5293	0.610771	6.32207	2.03265	Distal Intergenic	1	92482864	92486925	4062	2	2672	ENST00000696668.1	-16835	ENSG00000162676	GFI1	growth factor independent 1 transcriptional repressor
chr1	92610369	92610769	401	*	1.34033	1.83231	33.1909	0	Intron (ENST00000706885.1/7813, intron 15 of 18)	1	92607449	92625934	18486	2	7813	ENST00000492513.5	15165	ENSG00000067208	EVI5	ecotropic viral integration site 5
chr1	92656267	92656667	401	*	14.7436	3.05385	74.2844	0	Intron (ENST00000706885.1/7813, intron 12 of 18)	1	92607616	92677177	69562	2	7813	ENST00000468580.5	20510	ENSG00000067208	EVI5	ecotropic viral integration site 5
chr1	92675914	92676314	401	*	0	1.22154	52.1571	11.1796	Promoter (<=1kb)	1	92607616	92677177	69562	2	7813	ENST00000468580.5	863	ENSG00000067208	EVI5	ecotropic viral integration site 5
chr1	92783622	92784022	401	*	168.882	5.49694	121.7	0	Promoter (<=1kb)	1	92513656	92784328	270673	2	7813	ENST00000706843.1	306	ENSG00000067208	EVI5	ecotropic viral integration site 5
chr1	92832616	92833016	401	*	99.1845	1.83231	83.7675	0	Promoter (<=1kb)	1	92832762	92836271	3510	1	6125	ENST00000461952.1	0	ENSG00000122406	RPL5	ribosomal protein L5
chr1	92960689	92961089	401	*	33.5083	0	52.1571	0	Promoter (<=1kb)	1	92842167	92961462	119296	2	388650	ENST00000370310.5	373	ENSG00000154511	DIPK1A	divergent protein kinase domain 1A
chr1	93024057	93024457	401	*	20.105	42.754	4.74155	26.4245	Distal Intergenic	1	92978265	92987367	9103	1	124904219	ENST00000664771.1	45792	ENSG00000287797	LOC124904219	uncharacterized LOC124904219
chr1	93079383	93079783	401	*	270.747	4.88617	102.734	10.1633	Promoter (<=1kb)	1	93079311	93137151	57841	1	22823	ENST00000370303.4	72	ENSG00000143033	MTF2	metal response element binding transcription factor 2
chr1	93178115	93178515	401	*	24.126	0	55.3181	0	Promoter (1-2kb)	1	93179919	93278477	98559	1	343099	ENST00000343253.11	-1404	ENSG00000122483	CCDC18	coiled-coil domain containing 18
chr1	93178747	93179147	401	*	68.3569	0	15.8052	0	Promoter (<=1kb)	1	93179919	93278477	98559	1	343099	ENST00000343253.11	-772	ENSG00000122483	CCDC18	coiled-coil domain containing 18
chr1	93179917	93180317	401	*	71.0376	0	75.8649	3.04898	Promoter (<=1kb)	1	93179919	93278477	98559	1	343099	ENST00000343253.11	0	ENSG00000122483	CCDC18	coiled-coil domain containing 18
chr1	93180593	93180993	401	*	52.2729	0	12.6441	0	Promoter (<=1kb)	1	93180612	93278601	97990	1	343099	ENST00000690592.1	0	ENSG00000122483	CCDC18	coiled-coil domain containing 18
chr1	93320020	93320420	401	*	0	29.9278	0	2.03265	Intron (ENST00000413606.5/100131564, intron 6 of 6)	1	93264677	93324649	59973	2	100131564	ENST00000424517.3	4229	NA	CCDC18-AS1	CCDC18 antisense RNA 1
chr1	93346309	93346709	401	*	99.1845	4.88617	202.306	4.0653	Promoter (<=1kb)	1	93264645	93346025	81381	2	100131564	ENST00000451302.6	-284	NA	CCDC18-AS1	CCDC18 antisense RNA 1
chr1	93448809	93449209	401	*	119.29	5.49694	66.3818	17.2775	Promoter (<=1kb)	1	93448282	93554661	106380	1	54874	ENST00000370253.6	527	ENSG00000137942	FNBP1L	formin binding protein 1 like
chr1	93473880	93474280	401	*	8.04199	3.05385	30.0298	4.0653	Intron (ENST00000271234.13/54874, intron 1 of 16)	1	93448282	93554661	106380	1	54874	ENST00000370253.6	25598	ENSG00000137942	FNBP1L	formin binding protein 1 like
chr1	93551920	93552320	401	*	17.4243	60.4663	14.2247	18.2939	3' UTR	1	93543826	93549314	5489	1	54874	ENST00000603526.1	8094	ENSG00000137942	FNBP1L	formin binding protein 1 like
chr1	93675411	93675811	401	*	0	39.7001	0	11.1796	Intron (ENST00000260502.11/8412, intron 1 of 11)	1	93561794	93681370	119577	2	8412	ENST00000370243.1	5559	ENSG00000137936	BCAR3	BCAR3 adaptor protein, NSP family member
chr1	93680593	93680993	401	*	38.8696	22.5985	12.6441	12.1959	Promoter (<=1kb)	1	93561794	93681370	119577	2	8412	ENST00000370243.1	377	ENSG00000137936	BCAR3	BCAR3 adaptor protein, NSP family member
chr1	93681911	93682311	401	*	80.4199	10.3831	42.674	3.04898	Promoter (<=1kb)	1	93561741	93681837	120097	2	8412	ENST00000260502.11	-74	ENSG00000137936	BCAR3	BCAR3 adaptor protein, NSP family member
chr1	93772455	93772855	401	*	0	54.3586	4.74155	9.14693	Promoter (2-3kb)	1	93752924	93775444	22521	2	8412	ENST00000433544.1	2589	ENSG00000137936	BCAR3	BCAR3 adaptor protein, NSP family member
chr1	93812246	93812646	401	*	33.5083	6.10771	37.9324	7.11428	Intron (ENST00000370244.5/8412, intron 2 of 13)	1	93720189	93845712	125524	2	8412	ENST00000469315.1	33066	ENSG00000137936	BCAR3	BCAR3 adaptor protein, NSP family member
chr1	93824537	93824937	401	*	57.6343	4.88617	41.0935	16.2612	Intron (ENST00000370244.5/8412, intron 2 of 13)	1	93720189	93845712	125524	2	8412	ENST00000469315.1	20775	ENSG00000137936	BCAR3	BCAR3 adaptor protein, NSP family member
chr1	93834855	93835255	401	*	2.68066	3.66462	75.8649	12.1959	Intron (ENST00000370244.5/8412, intron 2 of 13)	1	93720189	93845712	125524	2	8412	ENST00000469315.1	10457	ENSG00000137936	BCAR3	BCAR3 adaptor protein, NSP family member
chr1	93847589	93847989	401	*	160.84	0.610771	134.344	1.01633	Promoter (<=1kb)	1	93561791	93847150	285360	2	8412	ENST00000370244.5	-439	ENSG00000137936	BCAR3	BCAR3 adaptor protein, NSP family member
chr1	93876245	93876645	401	*	32.168	2.44308	156.471	7.11428	Promoter (2-3kb)	1	93876759	93879156	2398	2	30836	ENST00000496672.1	2511	ENSG00000067334	DNTTIP2	deoxynucleotidyltransferase terminal interacting protein 2
chr1	93878684	93879084	401	*	108.567	0	156.471	0	Promoter (<=1kb)	1	93876759	93879156	2398	2	30836	ENST00000496672.1	72	ENSG00000067334	DNTTIP2	deoxynucleotidyltransferase terminal interacting protein 2
chr1	93879575	93879975	401	*	107.227	0	22.1273	0	Promoter (<=1kb)	1	93875666	93879918	4253	2	30836	ENST00000460191.1	0	ENSG00000067334	DNTTIP2	deoxynucleotidyltransferase terminal interacting protein 2
chr1	93908474	93908874	401	*	20.105	1.83231	7.90259	50.8163	Promoter (<=1kb)	1	93894644	93908790	14147	2	2730	ENST00000467772.1	0	ENSG00000023909	GCLM	glutamate-cysteine ligase modifier subunit
chr1	93930038	93930438	401	*	22.7856	38.4786	1.58052	8.13061	Distal Intergenic	1	93887034	93909456	22423	2	2730	ENST00000615724.1	-20582	ENSG00000023909	GCLM	glutamate-cysteine ligase modifier subunit
chr1	94004589	94004989	401	*	5.36133	40.9216	0	11.1796	Promoter (2-3kb)	1	94005375	94007752	2378	2	24	ENST00000484388.1	2763	ENSG00000198691	ABCA4	ATP binding cassette subfamily A member 4
chr1	94013230	94013630	401	*	56.2939	4.2754	39.513	7.11428	Promoter (2-3kb)	1	94001508	94010929	9422	2	24	ENST00000465352.1	-2301	ENSG00000198691	ABCA4	ATP binding cassette subfamily A member 4
chr1	94026735	94027135	401	*	87.1215	36.0355	11.0636	34.5551	Promoter (1-2kb)	1	94019582	94025595	6014	2	24	ENST00000460514.1	-1140	ENSG00000198691	ABCA4	ATP binding cassette subfamily A member 4
chr1	94030842	94031242	401	*	2.68066	3.05385	1.58052	31.5061	Exon (ENST00000370225.4/24, exon 28 of 50)	1	94019582	94025595	6014	2	24	ENST00000460514.1	-5247	ENSG00000198691	ABCA4	ATP binding cassette subfamily A member 4
chr1	94083749	94084149	401	*	9.38232	1.83231	58.4792	4.0653	Intron (ENST00000370225.4/24, intron 6 of 49)	1	94059469	94061439	1971	2	24	ENST00000472033.1	-22310	ENSG00000198691	ABCA4	ATP binding cassette subfamily A member 4
chr1	94089363	94089763	401	*	0	0	34.7714	4.0653	Intron (ENST00000370225.4/24, intron 6 of 49)	1	94059469	94061439	1971	2	24	ENST00000472033.1	-27924	ENSG00000198691	ABCA4	ATP binding cassette subfamily A member 4
chr1	94095697	94096097	401	*	33.5083	0.610771	64.8012	16.2612	Intron (ENST00000370225.4/24, intron 6 of 49)	1	94045637	94121125	75489	2	24	ENST00000649773.1	25028	ENSG00000198691	ABCA4	ATP binding cassette subfamily A member 4
chr1	94107500	94107900	401	*	34.8486	21.9877	33.1909	37.6041	Intron (ENST00000370225.4/24, intron 4 of 49)	1	94045637	94121125	75489	2	24	ENST00000649773.1	13225	ENSG00000198691	ABCA4	ATP binding cassette subfamily A member 4
chr1	94136178	94136578	401	*	9.38232	75.1248	36.3519	27.4408	Distal Intergenic	1	93992834	94121148	128315	2	24	ENST00000370225.4	-15030	ENSG00000198691	ABCA4	ATP binding cassette subfamily A member 4
chr1	94264731	94265131	401	*	4.02099	6.10771	30.0298	1.01633	Intron (ENST00000660441.1/107985092, intron 2 of 3)	1	94149847	94275068	125222	2	9411	ENST00000552844.5	9937	ENSG00000137962	ARHGAP29	Rho GTPase activating protein 29
chr1	94292484	94292884	401	*	4.02099	69.0171	0	24.3918	Intron (ENST00000660441.1/107985092, intron 2 of 3)	1	94287335	94335546	48212	1	107985092	ENST00000654057.3	5149	ENSG00000226835	ARHGAP29-AS1	ARHGAP29 antisense RNA 1
chr1	94369302	94369702	401	*	1.34033	21.377	0	51.8326	Intron (ENST00000656153.1/107985092, intron 6 of 6)	1	94418389	94518663	100275	1	5825	ENST00000370214.9	-48687	ENSG00000117528	ABCD3	ATP binding cassette subfamily D member 3
chr1	94417801	94418201	401	*	227.856	3.05385	31.6104	3.04898	Promoter (<=1kb)	1	94418389	94518663	100275	1	5825	ENST00000370214.9	-188	ENSG00000117528	ABCD3	ATP binding cassette subfamily D member 3
chr1	94453100	94453500	401	*	1.34033	0	58.4792	1.01633	Intron (ENST00000370214.9/5825, intron 1 of 22)	1	94480222	94487791	7570	1	5825	ENST00000493416.5	-26722	ENSG00000117528	ABCD3	ATP binding cassette subfamily D member 3
chr1	94542229	94542629	401	*	54.9536	4.88617	61.6402	4.0653	Promoter (<=1kb)	1	94541940	94554520	12581	1	124904223	ENST00000702722.1	289	NA	LOC124904223	uncharacterized LOC124904223
chr1	94543192	94543592	401	*	4.02099	6.71848	42.674	21.3428	Promoter (1-2kb)	1	94541940	94554520	12581	1	124904223	ENST00000702722.1	1252	NA	LOC124904223	uncharacterized LOC124904223
chr1	94617850	94618250	401	*	34.8486	3.05385	11.0636	0	Intron (ENST00000634870.1/101928079, intron 5 of 5)	1	94621151	94624184	3034	2	101928079	ENST00000435559.1	5934	ENSG00000224081	SLC44A3-AS1	SLC44A3 antisense RNA 1
chr1	94702133	94702533	401	*	0	4.2754	0	50.8163	Intron (ENST00000634870.1/101928079, intron 2 of 5)	1	94732133	94742495	10363	2	101928079	ENST00000424711.1	39962	ENSG00000224081	SLC44A3-AS1	SLC44A3 antisense RNA 1
chr1	94802091	94802491	401	*	50.9326	0.610771	1.58052	1.01633	Intron (ENST00000634870.1/101928079, intron 1 of 5)	1	94638461	94820096	181636	2	101928079	ENST00000442418.5	17605	ENSG00000224081	SLC44A3-AS1	SLC44A3 antisense RNA 1
chr1	94802980	94803380	401	*	9.38232	1.83231	88.509	1.01633	Intron (ENST00000634870.1/101928079, intron 1 of 5)	1	94638461	94820096	181636	2	101928079	ENST00000442418.5	16716	ENSG00000224081	SLC44A3-AS1	SLC44A3 antisense RNA 1
chr1	94853191	94853591	401	*	0	41.5324	7.90259	55.8979	Promoter (1-2kb)	1	94616406	94855421	239016	2	101928079	ENST00000634339.1	1830	ENSG00000224081	SLC44A3-AS1	SLC44A3 antisense RNA 1
chr1	94854719	94855119	401	*	34.8486	0	7.90259	0	Promoter (<=1kb)	1	94616406	94855421	239016	2	101928079	ENST00000634339.1	302	ENSG00000224081	SLC44A3-AS1	SLC44A3 antisense RNA 1
chr1	94864648	94865048	401	*	58.9746	8.55079	15.8052	12.1959	Promoter (2-3kb)	1	94867331	94895052	27722	1	126969	ENST00000532670.1	-2283	ENSG00000143036	SLC44A3	solute carrier family 44 member 3
chr1	94866780	94867180	401	*	1.34033	3.66462	55.3181	0	Promoter (<=1kb)	1	94867331	94895052	27722	1	126969	ENST00000532670.1	-151	ENSG00000143036	SLC44A3	solute carrier family 44 member 3
chr1	94968636	94969036	401	*	33.5083	2.44308	0	16.2612	Distal Intergenic	1	94931461	94963210	31750	1	729970	ENST00000456582.2	37175	NA	CNN3-DT	CNN3 divergent transcript
chr1	95002214	95002614	401	*	50.9326	5.49694	33.1909	6.09795	Intron (ENST00000370205.6/199857, intron 3 of 3)	1	94983550	95027203	43654	2	199857	ENST00000507727.2	24589	ENSG00000172339	ALG14	ALG14 UDP-N-acetylglucosaminyltransferase subunit
chr1	95005228	95005628	401	*	0	34.8139	0	15.2449	Intron (ENST00000370205.6/199857, intron 3 of 3)	1	94983550	95027203	43654	2	199857	ENST00000507727.2	21575	ENSG00000172339	ALG14	ALG14 UDP-N-acetylglucosaminyltransferase subunit
chr1	95034720	95035120	401	*	4.02099	5.49694	48.9961	26.4245	Intron (ENST00000370205.6/199857, intron 2 of 3)	1	94983550	95027203	43654	2	199857	ENST00000507727.2	-7517	ENSG00000172339	ALG14	ALG14 UDP-N-acetylglucosaminyltransferase subunit
chr1	95072596	95072996	401	*	57.6343	0	45.835	2.03265	Promoter (<=1kb)	1	94974405	95072951	98547	2	199857	ENST00000370205.6	0	ENSG00000172339	ALG14	ALG14 UDP-N-acetylglucosaminyltransferase subunit
chr1	95215266	95215666	401	*	0	29.9278	0	4.0653	Intron (ENST00000604534.5/100527978, intron 6 of 7)	1	95161676	95233957	72282	2	101928118	ENST00000663020.1	18291	ENSG00000226026	RWDD3-DT	RWDD3 divergent transcript
chr1	95229872	95230272	401	*	1.34033	43.3647	0	3.04898	Intron (ENST00000604534.5/100527978, intron 6 of 7)	1	95161676	95233957	72282	2	101928118	ENST00000663020.1	3685	ENSG00000226026	RWDD3-DT	RWDD3 divergent transcript
chr1	95233548	95233948	401	*	87.1215	0	64.8012	2.03265	Promoter (<=1kb)	1	95161676	95233957	72282	2	101928118	ENST00000663020.1	9	ENSG00000226026	RWDD3-DT	RWDD3 divergent transcript
chr1	95234764	95235164	401	*	17.4243	0	30.0298	0	Promoter (<=1kb)	1	95234268	95247220	12953	1	25950	ENST00000473397.1	496	ENSG00000122481	RWDD3	RWD domain containing 3
chr1	95374460	95374860	401	*	4.02099	31.7601	0	9.14693	Intron (ENST00000426881.6/ENST00000426881.6, intron 1 of 2)	1	95351251	95352676	1426	2	101928169	ENST00000664351.1	-21784	NA	LINC01650	long intergenic non-protein coding RNA 1650
chr1	95407844	95408244	401	*	8.04199	3.66462	33.1909	4.0653	Distal Intergenic	1	95351251	95352676	1426	2	101928169	ENST00000664351.1	-55168	NA	LINC01650	long intergenic non-protein coding RNA 1650
chr1	95435322	95435722	401	*	0	1.83231	56.8987	2.03265	Distal Intergenic	1	95474737	95479356	4620	1	440594	ENST00000424943.1	-39015	ENSG00000233907	LINC01761	long intergenic non-protein coding RNA 1761
chr1	95620011	95620411	401	*	0	4.88617	42.674	12.1959	Intron (ENST00000456933.1/101928219, intron 2 of 3)	1	95625433	95778601	153169	1	101928219	ENST00000664663.1	-5022	NA	LOC101928219	uncharacterized LOC101928219
chr1	96337481	96337881	401	*	0	1.22154	0	37.6041	Intron (ENST00000435311.1/101928241, intron 3 of 5)	1	96254069	96374125	120057	2	101928241	ENST00000435311.1	36244	ENSG00000231987	LINC01787	long intergenic non-protein coding RNA 1787
chr1	96379027	96379427	401	*	0	0	66.3818	2.03265	Distal Intergenic	1	96254069	96374125	120057	2	101928241	ENST00000435311.1	-4902	ENSG00000231987	LINC01787	long intergenic non-protein coding RNA 1787
chr1	96431512	96431912	401	*	24.126	32.9816	9.48311	8.13061	Distal Intergenic	1	96254069	96374125	120057	2	101928241	ENST00000435311.1	-57387	ENSG00000231987	LINC01787	long intergenic non-protein coding RNA 1787
chr1	96483976	96484376	401	*	4.02099	1.83231	31.6104	8.13061	Distal Intergenic	1	96254069	96374125	120057	2	101928241	ENST00000435311.1	-109851	ENSG00000231987	LINC01787	long intergenic non-protein coding RNA 1787
chr1	96747976	96748376	401	*	14.7436	4.2754	71.1233	0	Intron (ENST00000482253.5/58155, intron 2 of 12)	1	96722717	96815029	92313	1	58155	ENST00000675401.1	25259	ENSG00000117569	PTBP2	polypyrimidine tract binding protein 2
chr1	96761157	96761557	401	*	2.68066	1.83231	69.5428	4.0653	Intron (ENST00000482253.5/58155, intron 2 of 12)	1	96784948	96812928	27981	1	58155	ENST00000459735.5	-23391	ENSG00000117569	PTBP2	polypyrimidine tract binding protein 2
chr1	96975121	96975521	401	*	37.5293	1.22154	0	4.0653	Distal Intergenic	1	97095923	97322955	227033	1	100873932	ENST00000422980.1	-120402	ENSG00000232878	DPYD-AS1	DPYD antisense RNA 1
chr1	97146766	97147166	401	*	17.4243	0	50.5766	6.09795	Intron (ENST00000422980.1/100873932, intron 1 of 4)	1	97095923	97322955	227033	1	100873932	ENST00000422980.1	50843	ENSG00000232878	DPYD-AS1	DPYD antisense RNA 1
chr1	97165373	97165773	401	*	0	2.44308	34.7714	0	Intron (ENST00000422980.1/100873932, intron 1 of 4)	1	97095923	97322955	227033	1	100873932	ENST00000422980.1	69450	ENSG00000232878	DPYD-AS1	DPYD antisense RNA 1
chr1	97305020	97305420	401	*	33.5083	1.22154	4.74155	1.01633	Exon (ENST00000370192.8/1806, exon 18 of 23)	1	97265446	97296147	30702	1	100873932	ENST00000630798.1	39574	ENSG00000232878	DPYD-AS1	DPYD antisense RNA 1
chr1	97623204	97623604	401	*	5.36133	0	34.7714	0	Intron (ENST00000370192.8/1806, intron 8 of 22)	1	97691207	97721654	30448	2	1806	ENST00000474241.1	98050	ENSG00000188641	DPYD	dihydropyrimidine dehydrogenase
chr1	97920187	97920587	401	*	48.2519	0	34.7714	0	Promoter (<=1kb)	1	97855030	97920997	65968	2	1806	ENST00000460019.1	410	ENSG00000188641	DPYD	dihydropyrimidine dehydrogenase
chr1	98049405	98049805	401	*	73.7182	0.610771	44.2545	2.03265	Promoter (<=1kb)	1	97988000	98049863	61864	2	400765	ENST00000424528.2	58	ENSG00000225206	MIR137HG	MIR137 host gene
chr1	98053508	98053908	401	*	62.9956	2.44308	167.535	0	Exon (ENST00000648602.1/ENST00000648602.1, exon 2 of 2)	1	98046005	98049871	3867	2	400765	ENST00000687457.2	-3637	ENSG00000225206	MIR137HG	MIR137 host gene
chr1	98085811	98086211	401	*	2.68066	0	36.3519	5.08163	Distal Intergenic	1	98046005	98049871	3867	2	400765	ENST00000687457.2	-35940	ENSG00000225206	MIR137HG	MIR137 host gene
chr1	98388945	98389345	401	*	0	0	55.3181	0	Distal Intergenic	1	98210747	98272658	61912	1	729987	ENST00000418344.1	178198	ENSG00000226053	LINC01776	long intergenic non-protein coding RNA 1776
chr1	98403593	98403993	401	*	41.5503	0	118.539	0	Distal Intergenic	1	98210747	98272658	61912	1	729987	ENST00000418344.1	192846	ENSG00000226053	LINC01776	long intergenic non-protein coding RNA 1776
chr1	98413045	98413445	401	*	0	0	34.7714	1.01633	Distal Intergenic	1	98210747	98272658	61912	1	729987	ENST00000418344.1	202298	ENSG00000226053	LINC01776	long intergenic non-protein coding RNA 1776
chr1	98650180	98650580	401	*	1.34033	6.10771	41.0935	9.14693	Distal Intergenic	1	98661701	98760498	98798	1	51375	ENST00000529992.5	-11121	ENSG00000162627	SNX7	sorting nexin 7
chr1	98662114	98662514	401	*	95.1635	0.610771	66.3818	1.01633	Promoter (<=1kb)	1	98662223	98691577	29355	1	51375	ENST00000454199.1	0	ENSG00000162627	SNX7	sorting nexin 7
chr1	99003876	99004276	401	*	32.168	2.44308	50.5766	4.0653	Promoter (<=1kb)	1	99004276	99148852	144577	1	100129620	ENST00000425113.1	0	ENSG00000232825	PLPPR5-AS1	PLPPR5 antisense RNA 1
chr1	99365594	99365994	401	*	6.70166	16.4908	34.7714	1.01633	Distal Intergenic	1	99298864	99309590	10727	1	9890	ENST00000370184.1	66730	ENSG00000117600	PLPPR4	phospholipid phosphatase related 4
chr1	99791137	99791537	401	*	0	32.3708	22.1273	24.3918	Distal Intergenic	1	99703970	99766635	62666	2	391059	ENST00000646001.2	-24502	ENSG00000156869	FRRS1	ferric chelate reductase 1
chr1	99797428	99797828	401	*	0	37.257	0	36.5877	Distal Intergenic	1	99703970	99766635	62666	2	391059	ENST00000646001.2	-30793	ENSG00000156869	FRRS1	ferric chelate reductase 1
chr1	99844226	99844626	401	*	40.2099	38.4786	118.539	22.3592	Distal Intergenic	1	99850361	99924020	73660	1	178	ENST00000361915.8	-5735	ENSG00000162688	AGL	amylo-alpha-1, 6-glucosidase, 4-alpha-glucanotransferase
chr1	99943615	99944015	401	*	40.2099	2.44308	50.5766	9.14693	Distal Intergenic	1	99969351	100027722	58372	1	23443	ENST00000638371.1	-25336	ENSG00000117620	SLC35A3	solute carrier family 35 member A3
chr1	99968707	99969107	401	*	5.36133	7.32925	23.7078	31.5061	Promoter (<=1kb)	1	99969351	100027722	58372	1	23443	ENST00000638371.1	-244	ENSG00000117620	SLC35A3	solute carrier family 35 member A3
chr1	99969405	99969805	401	*	92.4829	1.22154	75.8649	0	Promoter (<=1kb)	1	99969351	100027722	58372	1	23443	ENST00000638371.1	54	ENSG00000117620	SLC35A3	solute carrier family 35 member A3
chr1	100003102	100003502	401	*	4.02099	0	41.0935	4.0653	Intron (ENST00000638371.1/23443, intron 3 of 7)	1	99993546	100023411	29866	1	23443	ENST00000639148.1	9556	ENSG00000117620	SLC35A3	solute carrier family 35 member A3
chr1	100132353	100132753	401	*	87.1215	2.44308	56.8987	0	Promoter (<=1kb)	1	100083570	100132930	49361	2	163786	ENST00000287482.6	177	ENSG00000156876	SASS6	SAS-6 centriolar assembly protein
chr1	100160536	100160936	401	*	1.34033	1.22154	44.2545	7.11428	Exon (ENST00000370137.6/127495, exon 4 of 10)	1	100148853	100178215	29363	2	127495	ENST00000370138.1	17279	ENSG00000122477	LRRC39	leucine rich repeat containing 39
chr1	100228541	100228941	401	*	0	0	72.7038	0	Intron (ENST00000648283.1/ENST00000648283.1, intron 1 of 2)	1	100210543	100249820	39278	2	1629	ENST00000370131.3	20879	ENSG00000137992	DBT	dihydrolipoamide branched chain transacylase E2
chr1	100249434	100249834	401	*	134.033	1.22154	156.471	0	Promoter (<=1kb)	1	100186919	100249834	62916	2	1629	ENST00000370132.8	0	ENSG00000137992	DBT	dihydrolipoamide branched chain transacylase E2
chr1	100266153	100266553	401	*	67.0166	0	55.3181	2.03265	Promoter (<=1kb)	1	100251528	100266179	14652	2	100506007	ENST00000650038.1	0	NA	RTCA-AS1	RTCA antisense RNA 1
chr1	100285397	100285797	401	*	0	0.610771	58.4792	0	Intron (ENST00000370128.9/8634, intron 9 of 10)	1	100281241	100281308	68	1	693138	ENST00000385017.1	4156	ENSG00000207750	MIR553	microRNA 553
chr1	100351808	100352208	401	*	75.0586	0	72.7038	0	Promoter (<=1kb)	1	100351698	100499460	147763	1	8556	ENST00000644676.1	110	ENSG00000079335	CDC14A	cell division cycle 14A
chr1	100353529	100353929	401	*	112.588	0	140.666	0	Promoter (<=1kb)	1	100352949	100518293	165345	1	8556	ENST00000644813.1	580	ENSG00000079335	CDC14A	cell division cycle 14A
chr1	100405452	100405852	401	*	20.105	7.32925	0	58.9469	Intron (ENST00000644844.1/8556, intron 4 of 15)	1	100423732	100443114	19383	1	8556	ENST00000469387.1	-17880	ENSG00000079335	CDC14A	cell division cycle 14A
chr1	100538510	100538910	401	*	60.3149	4.2754	22.1273	66.0612	Promoter (<=1kb)	1	100538139	100542021	3883	1	54112	ENST00000315033.5	371	ENSG00000181656	GPR88	G protein-coupled receptor 88
chr1	100592343	100592743	401	*	0	31.7601	0	6.09795	Distal Intergenic	1	100627049	100640613	13565	2	100128787	ENST00000416343.2	47870	NA	LINC01349	long intergenic non-protein coding RNA 1349
chr1	100649841	100650241	401	*	30.8276	4.2754	3.16104	8.13061	Distal Intergenic	1	100627049	100640613	13565	2	100128787	ENST00000416343.2	-9228	NA	LINC01349	long intergenic non-protein coding RNA 1349
chr1	100807661	100808061	401	*	0	38.4786	0	8.13061	Distal Intergenic	1	100874160	100894664	20505	2	2135	ENST00000450240.2	86603	ENSG00000162694	EXTL2	exostosin like glycosyltransferase 2
chr1	100814847	100815247	401	*	0	36.0355	1.58052	3.04898	Distal Intergenic	1	100874160	100894664	20505	2	2135	ENST00000450240.2	79417	ENSG00000162694	EXTL2	exostosin like glycosyltransferase 2
chr1	100861505	100861905	401	*	5.36133	18.3231	1.58052	29.4734	Distal Intergenic	1	100874160	100894664	20505	2	2135	ENST00000450240.2	32759	ENSG00000162694	EXTL2	exostosin like glycosyltransferase 2
chr1	100894867	100895267	401	*	84.4409	1.83231	67.9623	0	Promoter (<=1kb)	1	100872372	100895179	22808	2	2135	ENST00000535414.5	0	ENSG00000162694	EXTL2	exostosin like glycosyltransferase 2
chr1	100896004	100896404	401	*	107.227	0.610771	165.954	1.01633	Promoter (<=1kb)	1	100896076	100981753	85678	1	148867	ENST00000370112.8	0	ENSG00000162695	SLC30A7	solute carrier family 30 member 7
chr1	100905237	100905637	401	*	9.38232	0	37.9324	4.0653	Intron (ENST00000370112.8/148867, intron 2 of 11)	1	100896090	100981757	85668	1	148867	ENST00000357650.9	9147	ENSG00000162695	SLC30A7	solute carrier family 30 member 7
chr1	101026058	101026458	401	*	61.6552	4.88617	20.5467	0	Promoter (<=1kb)	1	100990063	101026088	36026	2	51611	ENST00000488789.5	0	ENSG00000117543	DPH5	diphthamide biosynthesis 5
chr1	101237122	101237522	401	*	139.394	6.71848	172.276	7.11428	Promoter (<=1kb)	1	101237498	101241189	3692	1	1901	ENST00000649383.1	0	ENSG00000170989	S1PR1	sphingosine-1-phosphate receptor 1
chr1	101238609	101239009	401	*	101.865	12.2154	44.2545	3.04898	Promoter (<=1kb)	1	101238335	101241308	2974	1	1901	ENST00000648480.1	274	ENSG00000170989	S1PR1	sphingosine-1-phosphate receptor 1
chr1	101309577	101309977	401	*	124.651	7.94002	324.006	40.653	Distal Intergenic	1	101323337	101350176	26840	1	104355286	ENST00000454466.1	-13360	ENSG00000231671	LINC01307	long intergenic non-protein coding RNA 1307
chr1	101406440	101406840	401	*	0	0	55.3181	1.01633	Distal Intergenic	1	101350049	101390303	40255	1	104355286	ENST00000444327.1	56391	ENSG00000231671	LINC01307	long intergenic non-protein coding RNA 1307
chr1	102025225	102025625	401	*	0	0	37.9324	0	Distal Intergenic	1	101802560	101996926	194367	2	118427	ENST00000370103.9	-28299	ENSG00000118733	OLFM3	olfactomedin 3
chr1	102655809	102656209	401	*	32.168	0	36.3519	3.04898	Distal Intergenic	1	102763322	102853842	90521	2	112268286	ENST00000414418.1	197633	NA	LOC112268286	uncharacterized LOC112268286
chr1	102945139	102945539	401	*	0	0	34.7714	0	Intron (ENST00000358392.6/1301, intron 42 of 66)	1	102961745	102962684	940	2	1301	ENST00000465209.1	17145	ENSG00000060718	COL11A1	collagen type XI alpha 1 chain
chr1	103093990	103094390	401	*	1.34033	0	55.3181	1.01633	Intron (ENST00000358392.6/1301, intron 1 of 66)	1	103030901	103082859	51959	2	1301	ENST00000447608.1	-11131	ENSG00000060718	COL11A1	collagen type XI alpha 1 chain
chr1	103108827	103109227	401	*	99.1845	1.22154	36.3519	0	Promoter (<=1kb)	1	103001079	103108872	107794	2	1301	ENST00000645458.1	0	ENSG00000060718	COL11A1	collagen type XI alpha 1 chain
chr1	103398998	103399398	401	*	6.70166	1.22154	0	37.6041	Distal Intergenic	1	103415980	103525504	109525	2	101928436	ENST00000662345.1	126106	ENSG00000224613	RNPC3-DT	RNPC3 divergent transcript
chr1	103525914	103526314	401	*	89.8022	0	56.8987	3.04898	Promoter (<=1kb)	1	103525757	103541475	15719	1	55599	ENST00000527062.5	157	ENSG00000185946	RNPC3	RNA binding region (RNP1, RRM) containing 3
chr1	103532370	103532770	401	*	10.7227	0	42.674	1.01633	Intron (ENST00000524631.5/55599, intron 2 of 14)	1	103537388	103552778	15391	1	55599	ENST00000533834.1	-4618	ENSG00000185946	RNPC3	RNA binding region (RNP1, RRM) containing 3
chr1	104041780	104042180	401	*	0	0	0	60.9795	Distal Intergenic	1	104072983	104126914	53932	1	100129138	ENST00000634580.1	-30803	ENSG00000215869	LOC100129138	THAP domain containing 3 pseudogene
chr1	104056946	104057346	401	*	17.4243	1.22154	30.0298	6.09795	Distal Intergenic	1	104072983	104126914	53932	1	100129138	ENST00000634580.1	-15637	ENSG00000215869	LOC100129138	THAP domain containing 3 pseudogene
chr1	104058211	104058611	401	*	1.34033	30.5385	0	1.01633	Distal Intergenic	1	104072983	104126914	53932	1	100129138	ENST00000634580.1	-14372	ENSG00000215869	LOC100129138	THAP domain containing 3 pseudogene
chr1	104219694	104220094	401	*	0	1.22154	42.674	3.04898	Intron (ENST00000634888.1/100129138, intron 3 of 3)	1	104073851	104125845	51995	1	100129138	ENST00000634997.1	145843	ENSG00000215869	LOC100129138	THAP domain containing 3 pseudogene
chr1	105156993	105157393	401	*	0	4.88617	96.4116	5.08163	Distal Intergenic	1	104998406	105032365	33960	2	105378880	ENST00000648518.1	-124628	NA	LOC105378880	uncharacterized LOC105378880
chr1	105654085	105654485	401	*	26.8066	1.22154	45.835	0	Distal Intergenic	1	105602062	105618991	16930	2	101928476	ENST00000654698.1	-35094	ENSG00000230768	LINC01676	long intergenic non-protein coding RNA 1676
chr1	105890855	105891255	401	*	37.5293	81.2325	45.835	6.09795	Exon (ENST00000433990.1/ENST00000433990.1, exon 1 of 2)	1	105927624	105952894	25271	2	105378884	ENST00000446693.5	61639	NA	LINC01677	long intergenic non-protein coding RNA 1677
chr1	106540065	106540465	401	*	0	0.610771	36.3519	0	Distal Intergenic	1	106818224	106851312	33089	1	105378889	ENST00000659929.1	-277759	NA	LINC01661	long intergenic non-protein coding RNA 1661
chr1	106596951	106597351	401	*	1.34033	5.49694	31.6104	0	Distal Intergenic	1	106818224	106851312	33089	1	105378889	ENST00000659929.1	-220873	NA	LINC01661	long intergenic non-protein coding RNA 1661
chr1	106950865	106951265	401	*	0	32.3708	0	2.03265	Distal Intergenic	1	107056674	107059294	2621	1	55170	ENST00000370078.2	-105409	ENSG00000198890	PRMT6	protein arginine methyltransferase 6
chr1	107045456	107045856	401	*	5.36133	0.610771	63.2207	1.01633	Distal Intergenic	1	107056674	107059294	2621	1	55170	ENST00000370078.2	-10818	ENSG00000198890	PRMT6	protein arginine methyltransferase 6
chr1	107056117	107056517	401	*	71.0376	0	116.958	1.01633	Promoter (<=1kb)	1	107056674	107059294	2621	1	55170	ENST00000370078.2	-157	ENSG00000198890	PRMT6	protein arginine methyltransferase 6
chr1	107057512	107057912	401	*	57.6343	0	61.6402	0	Promoter (<=1kb)	1	107056674	107059294	2621	1	55170	ENST00000370078.2	838	ENSG00000198890	PRMT6	protein arginine methyltransferase 6
chr1	107140550	107140950	401	*	50.9326	10.3831	85.348	9.14693	Promoter (<=1kb)	1	107140927	107410585	269659	1	22854	ENST00000294649.8	0	ENSG00000162631	NTNG1	netrin G1
chr1	107171229	107171629	401	*	2.68066	5.49694	31.6104	1.01633	Intron (ENST00000370073.6/22854, intron 2 of 7)	1	107148594	107480840	332247	1	22854	ENST00000370066.5	22635	ENSG00000162631	NTNG1	netrin G1
chr1	107480688	107481088	401	*	29.4873	1.83231	45.835	10.1633	3' UTR	1	107596295	107673649	77355	2	10451	ENST00000529033.5	192561	ENSG00000134215	VAV3	vav guanine nucleotide exchange factor 3
chr1	107805255	107805655	401	*	5.36133	6.10771	60.0597	0	Intron (ENST00000370056.9/10451, intron 2 of 26)	1	107766515	107820896	54382	2	10451	ENST00000524574.5	15241	ENSG00000134215	VAV3	vav guanine nucleotide exchange factor 3
chr1	107845010	107845410	401	*	18.7646	76.9571	25.2883	14.2286	Intron (ENST00000370056.9/10451, intron 2 of 26)	1	107766515	107820896	54382	2	10451	ENST00000524574.5	-24114	ENSG00000134215	VAV3	vav guanine nucleotide exchange factor 3
chr1	107903895	107904295	401	*	2.68066	20.1554	0	43.702	Intron (ENST00000370056.9/10451, intron 1 of 26)	1	107897223	107897304	82	1	102465839	ENST00000617442.1	6672	ENSG00000275455	MIR7852	microRNA 7852
chr1	107963971	107964371	401	*	62.9956	10.3831	14.2247	21.3428	Promoter (<=1kb)	1	107964443	107994607	30165	1	100873946	ENST00000438318.1	-72	ENSG00000230489	VAV3-AS1	VAV3 antisense RNA 1
chr1	107965456	107965856	401	*	20.105	0	66.3818	6.09795	Promoter (<=1kb)	1	107571161	107965180	394020	2	10451	ENST00000370056.9	-276	ENSG00000134215	VAV3	vav guanine nucleotide exchange factor 3
chr1	108119417	108119817	401	*	0	37.8678	0	23.3755	Distal Intergenic	1	108072371	108074493	2123	1	107985124	ENST00000451023.1	47046	NA	LINC02785	long intergenic non-protein coding RNA 2785
chr1	108199764	108200164	401	*	69.6972	0.610771	41.0935	2.03265	Promoter (<=1kb)	1	108134820	108200279	65460	2	29957	ENST00000264128.13	115	ENSG00000085491	SLC25A24	solute carrier family 25 member 24
chr1	108332173	108332573	401	*	32.168	33.5924	0	18.2939	Intron (ENST00000411846.6/ENST00000411846.6, intron 3 of 5)	1	108261196	108273689	12494	2	148545	ENST00000438965.1	-58484	ENSG00000196427	NBPF4	NBPF member 4
chr1	108351797	108352197	401	*	0	9.77233	194.404	14.2286	Distal Intergenic	1	108420689	108433184	12496	1	653149	ENST00000419814.1	-68492	ENSG00000186086	NBPF6	NBPF member 6
chr1	108518387	108518787	401	*	2.68066	40.9216	0	1.01633	Distal Intergenic	1	108560089	108644900	84812	1	284611	ENST00000405454.1	-41302	ENSG00000162636	EEIG2	EEIG family member 2
chr1	108558279	108558679	401	*	87.1215	3.05385	86.9285	9.14693	Promoter (1-2kb)	1	108560089	108644900	84812	1	284611	ENST00000405454.1	-1410	ENSG00000162636	EEIG2	EEIG family member 2
chr1	108560614	108561014	401	*	62.9956	0	41.0935	3.04898	Promoter (<=1kb)	1	108560100	108639322	79223	1	284611	ENST00000370035.8	514	ENSG00000162636	EEIG2	EEIG family member 2
chr1	108623860	108624260	401	*	0	0	41.0935	0	Promoter (<=1kb)	1	108624665	108639322	14658	1	284611	ENST00000483371.1	-405	ENSG00000162636	EEIG2	EEIG family member 2
chr1	108651420	108651820	401	*	0	29.9278	3.16104	41.6694	Promoter (<=1kb)	1	108650224	108651445	1222	2	113802	ENST00000483729.1	0	ENSG00000162639	HENMT1	HEN methyltransferase 1
chr1	108691399	108691799	401	*	159.499	0.610771	112.217	2.03265	Promoter (<=1kb)	1	108692310	108702928	10619	1	55119	ENST00000370025.9	-511	ENSG00000134186	PRPF38B	pre-mRNA processing factor 38B
chr1	108719475	108719875	401	*	142.075	1.22154	11.0636	0	Promoter (2-3kb)	1	108722411	108742056	19646	1	163479	ENST00000445274.1	-2536	ENSG00000143107	FNDC7	fibronectin type III domain containing 7
chr1	108800990	108801390	401	*	6.70166	0.610771	42.674	1.01633	Intron (ENST00000370008.4/6814, intron 17 of 18)	1	108796235	108807481	11247	1	6814	ENST00000472099.1	4755	ENSG00000116266	STXBP3	syntaxin binding protein 3
chr1	108814993	108815393	401	*	32.168	0	20.5467	0	Promoter (2-3kb)	1	108815898	108817454	1557	2	254268	ENST00000466413.1	2061	ENSG00000162641	AKNAD1	AKNA domain containing 1
chr1	108850388	108850788	401	*	0	31.7601	0	13.2122	Promoter (1-2kb)	1	108823057	108852717	29661	2	254268	ENST00000369994.5	1929	ENSG00000162641	AKNAD1	AKNA domain containing 1
chr1	108876223	108876623	401	*	97.8442	0	75.8649	0	Promoter (<=1kb)	1	108876960	108903759	26800	1	29899	ENST00000675829.1	-337	ENSG00000121957	GPSM2	G protein signaling modulator 2
chr1	108962576	108962976	401	*	44.2309	0	34.7714	0	Promoter (<=1kb)	1	108932014	108962822	30809	2	23155	ENST00000674561.2	0	ENSG00000121940	CLCC1	chloride channel CLIC like 1
chr1	109041105	109041505	401	*	45.5713	0	20.5467	0	Promoter (<=1kb)	1	109011527	109041547	30021	2	22911	ENST00000530772.5	42	ENSG00000085433	WDR47	WD repeat domain 47
chr1	109075564	109075964	401	*	54.9536	1.83231	34.7714	0	Promoter (<=1kb)	1	109064140	109076003	11864	2	6884	ENST00000338366.6	39	ENSG00000197780	TAF13	TATA-box binding protein associated factor 13
chr1	109080596	109080996	401	*	1.34033	0	75.8649	1.01633	Distal Intergenic	1	109064463	109076012	11550	2	6884	ENST00000692048.1	-4584	ENSG00000197780	TAF13	TATA-box binding protein associated factor 13
chr1	109090096	109090496	401	*	75.0586	0	148.569	2.03265	Promoter (<=1kb)	1	109090764	109096934	6171	1	56900	ENST00000338272.9	-268	ENSG00000215717	TMEM167B	transmembrane protein 167B
chr1	109091522	109091922	401	*	72.3779	0	9.48311	5.08163	Promoter (<=1kb)	1	109090806	109093776	2971	1	56900	ENST00000473828.1	716	ENSG00000215717	TMEM167B	transmembrane protein 167B
chr1	109113140	109113540	401	*	68.3569	21.377	9.48311	79.2734	Promoter (<=1kb)	1	109113679	109162014	48336	1	57535	ENST00000533147.5	-139	ENSG00000116299	ELAPOR1	endosome-lysosome associated apoptosis and autophagy regulator 1
chr1	109150995	109151395	401	*	0	8.55079	25.2883	33.5387	Intron (ENST00000533147.5/57535, intron 2 of 2)	1	109161606	109164626	3021	1	57535	ENST00000533374.1	-10211	ENSG00000116299	ELAPOR1	endosome-lysosome associated apoptosis and autophagy regulator 1
chr1	109189787	109190187	401	*	18.7646	20.7662	23.7078	65.0448	Promoter (1-2kb)	1	109191372	109192661	1290	1	57535	ENST00000464345.1	-1185	ENSG00000116299	ELAPOR1	endosome-lysosome associated apoptosis and autophagy regulator 1
chr1	109197370	109197770	401	*	53.6133	9.77233	15.8052	8.13061	Promoter (2-3kb)	1	109200191	109203123	2933	1	57535	ENST00000527501.1	-2421	ENSG00000116299	ELAPOR1	endosome-lysosome associated apoptosis and autophagy regulator 1
chr1	109206583	109206983	401	*	1.34033	20.1554	0	58.9469	3' UTR	1	109200191	109203123	2933	1	57535	ENST00000527501.1	6392	ENSG00000116299	ELAPOR1	endosome-lysosome associated apoptosis and autophagy regulator 1
chr1	109214245	109214645	401	*	125.991	0.610771	82.1869	1.01633	Promoter (<=1kb)	1	109213982	109238148	24167	1	6301	ENST00000369923.4	263	ENSG00000031698	SARS1	seryl-tRNA synthetase 1
chr1	109254307	109254707	401	*	99.1845	0	28.4493	0	Intron (ENST00000271332.4/1952, intron 1 of 33)	1	109249539	109275751	26213	1	1952	ENST00000271332.4	4768	ENSG00000143126	CELSR2	cadherin EGF LAG seven-pass G-type receptor 2
chr1	109274267	109274667	401	*	17.4243	1.22154	79.0259	0	3' UTR	1	109270824	109275607	4784	1	1952	ENST00000498157.1	3443	ENSG00000143126	CELSR2	cadherin EGF LAG seven-pass G-type receptor 2
chr1	109281860	109282260	401	*	134.033	0.610771	33.1909	0	Promoter (<=1kb)	1	109279567	109282419	2853	2	84722	ENST00000492431.1	159	ENSG00000134222	PSRC1	proline and serine rich coiled-coil 1
chr1	109282837	109283237	401	*	109.907	0	67.9623	4.0653	Promoter (<=1kb)	1	109279556	109283115	3560	2	84722	ENST00000369904.7	0	ENSG00000134222	PSRC1	proline and serine rich coiled-coil 1
chr1	109299553	109299953	401	*	92.4829	0	3.16104	1.01633	Intron (ENST00000357155.2/343263, intron 1 of 8)	1	109292365	109296353	3989	2	343263	ENST00000489706.5	-3200	ENSG00000221986	MYBPHL	myosin binding protein H like
chr1	109373221	109373621	401	*	46.9116	0	9.48311	0	Intron (ENST00000538502.5/6272, intron 1 of 19)	1	109368478	109369589	1112	2	6272	ENST00000495777.5	-3632	ENSG00000134243	SORT1	sortilin 1
chr1	109409057	109409457	401	*	40.2099	0	0	0	Promoter (2-3kb)	1	109411870	109412285	416	2	5686	ENST00000477897.1	2828	ENSG00000143106	PSMA5	proteasome 20S subunit alpha 5
chr1	109426111	109426511	401	*	30.8276	0.610771	23.7078	0	Promoter (<=1kb)	1	109399042	109426448	27407	2	5686	ENST00000271308.9	0	ENSG00000143106	PSMA5	proteasome 20S subunit alpha 5
chr1	109426896	109427296	401	*	53.6133	0	23.7078	1.01633	Promoter (<=1kb)	1	109399042	109426448	27407	2	5686	ENST00000271308.9	-448	ENSG00000143106	PSMA5	proteasome 20S subunit alpha 5
chr1	109447365	109447765	401	*	0	32.9816	34.7714	5.08163	Distal Intergenic	1	109466546	109482134	15589	1	284612	ENST00000369872.4	-18781	ENSG00000143028	SYPL2	synaptophysin like 2
chr1	109465172	109465572	401	*	14.7436	33.5924	4.74155	19.3102	Promoter (<=1kb)	1	109466546	109482134	15589	1	284612	ENST00000369872.4	-974	ENSG00000143028	SYPL2	synaptophysin like 2
chr1	109466062	109466462	401	*	40.2099	6.71848	7.90259	8.13061	Promoter (<=1kb)	1	109466546	109482134	15589	1	284612	ENST00000369872.4	-84	ENSG00000143028	SYPL2	synaptophysin like 2
chr1	109480533	109480933	401	*	4.02099	20.7662	0	66.0612	Promoter (2-3kb)	1	109483479	109492704	9226	1	127002	ENST00000463678.5	-2546	ENSG00000162650	ATXN7L2	ataxin 7 like 2
chr1	109484555	109484955	401	*	107.227	1.83231	75.8649	0	Promoter (<=1kb)	1	109485546	109492727	7182	1	127002	ENST00000497545.5	-591	ENSG00000162650	ATXN7L2	ataxin 7 like 2
chr1	109494112	109494512	401	*	62.9956	0.610771	145.408	0	Promoter (<=1kb)	1	109494114	109496562	2449	1	284613	ENST00000369868.7	0	ENSG00000174151	CYB561D1	cytochrome b561 family member D1
chr1	109508889	109509289	401	*	44.2309	1.22154	52.1571	6.09795	Promoter (<=1kb)	1	109504178	109509727	5550	2	57463	ENST00000369864.5	438	ENSG00000181754	AMIGO1	adhesion molecule with Ig like domain 1
chr1	109530960	109531360	401	*	119.29	10.9939	56.8987	9.14693	Distal Intergenic	1	109539872	109545844	5973	1	83873	ENST00000404129.6	-8512	ENSG00000156097	GPR61	G protein-coupled receptor 61
chr1	109543233	109543633	401	*	4.02099	62.9094	0	8.13061	Promoter (1-2kb)	1	109545311	109547259	1949	1	83873	ENST00000526744.1	-1678	ENSG00000156097	GPR61	G protein-coupled receptor 61
chr1	109548921	109549321	401	*	168.882	1.22154	135.925	0	Promoter (<=1kb)	1	109548615	109600195	51581	1	2773	ENST00000369851.7	306	ENSG00000065135	GNAI3	G protein subunit alpha i3
chr1	109606248	109606648	401	*	0	0	64.8012	1.01633	Exon (ENST00000679935.1/2780, exon 6 of 9)	1	109603254	109613084	9831	2	2780	ENST00000351050.8	6436	ENSG00000134183	GNAT2	G protein subunit alpha transducin 2
chr1	109620133	109620533	401	*	54.9536	0.610771	71.1233	1.01633	Promoter (<=1kb)	1	109620608	109631152	10545	1	271	ENST00000531203.6	-75	ENSG00000116337	AMPD2	adenosine monophosphate deaminase 2
chr1	109643798	109644198	401	*	37.5293	9.16156	23.7078	0	Distal Intergenic	1	109656099	109661700	5602	1	2948	ENST00000369836.9	-11901	ENSG00000168765	GSTM4	glutathione S-transferase mu 4
chr1	109655140	109655540	401	*	38.8696	1.83231	23.7078	0	Promoter (<=1kb)	1	109656099	109661700	5602	1	2948	ENST00000369836.9	-559	ENSG00000168765	GSTM4	glutathione S-transferase mu 4
chr1	109655916	109656316	401	*	175.583	0	137.505	18.2939	Promoter (<=1kb)	1	109656099	109661700	5602	1	2948	ENST00000369836.9	0	ENSG00000168765	GSTM4	glutathione S-transferase mu 4
chr1	109667509	109667909	401	*	42.8906	0	52.1571	0	Promoter (<=1kb)	1	109668022	109683997	15976	1	2946	ENST00000442650.5	-113	ENSG00000213366	GSTM2	glutathione S-transferase mu 2
chr1	109740379	109740779	401	*	61.6552	1.22154	26.8688	2.03265	Promoter (<=1kb)	1	109733932	109740516	6585	2	2947	ENST00000256594.7	0	ENSG00000134202	GSTM3	glutathione S-transferase mu 3
chr1	109779310	109779710	401	*	0	0.610771	69.5428	2.03265	Distal Intergenic	1	109750081	109764027	13947	2	79574	ENST00000369805.7	-15283	ENSG00000198758	EPS8L3	EPS8 like 3
chr1	109795938	109796338	401	*	0	10.3831	39.513	33.5387	Distal Intergenic	1	109750081	109764027	13947	2	79574	ENST00000369805.7	-31911	ENSG00000198758	EPS8L3	EPS8 like 3
chr1	109796984	109797384	401	*	1.34033	10.9939	33.1909	10.1633	Distal Intergenic	1	109828355	109871436	43082	1	107985167	ENST00000453347.1	-30971	NA	LINC01768	long intergenic non-protein coding RNA 1768
chr1	109813072	109813472	401	*	0	61.0771	0	7.11428	Distal Intergenic	1	109828355	109871436	43082	1	107985167	ENST00000453347.1	-14883	NA	LINC01768	long intergenic non-protein coding RNA 1768
chr1	109865200	109865600	401	*	38.8696	0	42.674	1.01633	Intron (ENST00000453347.1/107985167, intron 3 of 3)	1	109828355	109871436	43082	1	107985167	ENST00000453347.1	36845	NA	LINC01768	long intergenic non-protein coding RNA 1768
chr1	109910312	109910712	401	*	60.3149	4.88617	85.348	11.1796	Promoter (<=1kb)	1	109910506	109921913	11408	1	1435	ENST00000525659.5	0	ENSG00000184371	CSF1	colony stimulating factor 1
chr1	109911802	109912202	401	*	16.084	0.610771	85.348	48.7836	Promoter (<=1kb)	1	109910986	109925198	14213	1	1435	ENST00000369801.1	816	ENSG00000184371	CSF1	colony stimulating factor 1
chr1	109912851	109913251	401	*	1.34033	0.610771	113.797	2.03265	Promoter (1-2kb)	1	109910986	109925198	14213	1	1435	ENST00000369801.1	1865	ENSG00000184371	CSF1	colony stimulating factor 1
chr1	109947602	109948002	401	*	61.6552	14.6585	4.74155	33.5387	Distal Intergenic	1	109915657	109922549	6893	1	1435	ENST00000526001.1	31945	ENSG00000184371	CSF1	colony stimulating factor 1
chr1	109985352	109985752	401	*	150.117	0	265.527	6.09795	Promoter (<=1kb)	1	109985015	110015531	30517	1	10768	ENST00000475081.1	337	ENSG00000168710	AHCYL1	adenosylhomocysteinase like 1
chr1	110035037	110035437	401	*	80.4199	0	74.2844	0	Promoter (<=1kb)	1	110034632	110054641	20010	1	85369	ENST00000485775.5	405	ENSG00000143093	STRIP1	striatin interacting protein 1
chr1	110084201	110084601	401	*	58.9746	14.0477	82.1869	29.4734	Promoter (1-2kb)	1	110082722	110085200	2479	1	104355139	ENST00000702583.1	1479	ENSG00000258673	LINC01397	long intergenic non-protein coding RNA 1397
chr1	110131078	110131478	401	*	0	0.610771	34.7714	7.11428	Distal Intergenic	1	110112443	110113947	1505	1	164153	ENST00000334179.5	18635	ENSG00000186150	UBL4B	ubiquitin like 4B
chr1	110135901	110136301	401	*	4.02099	16.4908	14.2247	29.4734	Distal Intergenic	1	110150494	110202202	51709	1	388662	ENST00000331565.5	-14193	ENSG00000197106	SLC6A17	solute carrier family 6 member 17
chr1	110209356	110209756	401	*	56.2939	3.66462	25.2883	1.01633	Promoter (<=1kb)	1	110208834	110209987	1154	2	100873974	ENST00000455967.1	231	NA	KCNC4-DT	KCNC4 divergent transcript
chr1	110210722	110211122	401	*	34.8486	0	7.90259	4.0653	Promoter (<=1kb)	1	110211343	110224083	12741	1	3749	ENST00000489935.1	-221	ENSG00000116396	KCNC4	potassium voltage-gated channel subfamily C member 4
chr1	110238845	110239245	401	*	5.36133	6.10771	31.6104	3.04898	3' UTR	1	110223830	110229151	5322	1	3749	ENST00000636402.1	15015	ENSG00000116396	KCNC4	potassium voltage-gated channel subfamily C member 4
chr1	110239641	110240041	401	*	62.9956	2.44308	7.90259	7.11428	3' UTR	1	110223830	110229151	5322	1	3749	ENST00000636402.1	15811	ENSG00000116396	KCNC4	potassium voltage-gated channel subfamily C member 4
chr1	110243365	110243765	401	*	2.68066	9.77233	55.3181	0	3' UTR	1	110223830	110229151	5322	1	3749	ENST00000636402.1	19535	ENSG00000116396	KCNC4	potassium voltage-gated channel subfamily C member 4
chr1	110340111	110340511	401	*	88.4619	0	140.666	0	Promoter (<=1kb)	1	110339466	110346677	7212	1	64783	ENST00000617047.1	645	ENSG00000162775	RBM15	RNA binding motif protein 15
chr1	110407910	110408310	401	*	227.856	0	129.602	9.14693	Promoter (<=1kb)	1	110407918	110418362	10445	1	101410535	ENST00000630179.2	0	ENSG00000224699	LAMTOR5-AS1	LAMTOR5 antisense RNA 1
chr1	110425404	110425804	401	*	56.2939	12.2154	0	20.3265	Exon (ENST00000585330.6/101410535, exon 6 of 6)	1	110413849	110418303	4455	1	101410535	ENST00000608077.1	11555	ENSG00000224699	LAMTOR5-AS1	LAMTOR5 antisense RNA 1
chr1	110433764	110434164	401	*	20.105	34.8139	25.2883	2.03265	Intron (ENST00000626531.1/ENST00000626531.1, intron 1 of 2)	1	110451149	110457358	6210	1	84432	ENST00000271331.4	-16985	ENSG00000143125	PROK1	prokineticin 1
chr1	110442993	110443393	401	*	1.34033	4.2754	0	32.5224	Exon (ENST00000626531.1/ENST00000626531.1, exon 2 of 3)	1	110451149	110457358	6210	1	84432	ENST00000271331.4	-7756	ENSG00000143125	PROK1	prokineticin 1
chr1	110453772	110454172	401	*	0	36.0355	0	8.13061	Promoter (2-3kb)	1	110451149	110457358	6210	1	84432	ENST00000271331.4	2623	ENSG00000143125	PROK1	prokineticin 1
chr1	110491374	110491774	401	*	1.34033	7.32925	0	36.5877	Promoter (1-2kb)	1	110487680	110490258	2579	2	440602	ENST00000457402.1	-1116	ENSG00000235407	CYMP-AS1	CYMP antisense RNA 1
chr1	110494874	110495274	401	*	36.189	1.22154	53.7376	3.04898	Distal Intergenic	1	110487680	110490258	2579	2	440602	ENST00000457402.1	-4616	ENSG00000235407	CYMP-AS1	CYMP antisense RNA 1
chr1	110509100	110509500	401	*	0	53.1371	0	6.09795	Distal Intergenic	1	110517217	110519175	1959	2	3744	ENST00000369771.4	9675	ENSG00000143105	KCNA10	potassium voltage-gated channel subfamily A member 10
chr1	110524617	110525017	401	*	16.084	1.83231	58.4792	5.08163	Intron (ENST00000640680.1/3737, intron 6 of 8)	1	110517217	110519175	1959	2	3744	ENST00000369771.4	-5442	ENSG00000143105	KCNA10	potassium voltage-gated channel subfamily A member 10
chr1	110560802	110561202	401	*	6.70166	0	50.5766	6.09795	Intron (ENST00000640680.1/3737, intron 3 of 8)	1	110517217	110519175	1959	2	3744	ENST00000369771.4	-41627	ENSG00000143105	KCNA10	potassium voltage-gated channel subfamily A member 10
chr1	110605416	110605816	401	*	38.8696	0	47.4155	0	Promoter (<=1kb)	1	110603061	110605571	2511	2	3737	ENST00000640956.1	0	ENSG00000177301	KCNA2	potassium voltage-gated channel subfamily A member 2
chr1	110606687	110607087	401	*	46.9116	0	25.2883	0	Promoter (<=1kb)	1	110593580	110606850	13271	2	3737	ENST00000638477.2	0	ENSG00000177301	KCNA2	potassium voltage-gated channel subfamily A member 2
chr1	110617690	110618090	401	*	2.68066	38.4786	66.3818	21.3428	Intron (ENST00000369770.7/3737, intron 1 of 4)	1	110602997	110608025	5029	2	3737	ENST00000638532.1	-9665	ENSG00000177301	KCNA2	potassium voltage-gated channel subfamily A member 2
chr1	110632040	110632440	401	*	1.34033	24.4308	0	37.6041	Promoter (<=1kb)	1	110593580	110631474	37895	2	3737	ENST00000369770.7	-566	ENSG00000177301	KCNA2	potassium voltage-gated channel subfamily A member 2
chr1	110634219	110634619	401	*	18.7646	2.44308	107.475	1.01633	Promoter (2-3kb)	1	110593580	110631474	37895	2	3737	ENST00000369770.7	-2745	ENSG00000177301	KCNA2	potassium voltage-gated channel subfamily A member 2
chr1	110649210	110649610	401	*	0	8.55079	52.1571	6.09795	Distal Intergenic	1	110593580	110631474	37895	2	3737	ENST00000369770.7	-17736	ENSG00000177301	KCNA2	potassium voltage-gated channel subfamily A member 2
chr1	110780641	110781041	401	*	6.70166	7.94002	118.539	39.6367	Distal Intergenic	1	110871188	110899922	28735	1	963	ENST00000648608.1	-90147	ENSG00000143119	CD53	CD53 molecule
chr1	110893126	110893526	401	*	0	4.88617	45.835	4.0653	Promoter (<=1kb)	1	110894309	110899851	5543	1	963	ENST00000497404.1	-783	ENSG00000143119	CD53	CD53 molecule
chr1	110963014	110963414	401	*	172.903	0	22.1273	0	Promoter (<=1kb)	1	110947190	110963922	16733	2	55791	ENST00000369763.5	508	ENSG00000121931	LRIF1	ligand dependent nuclear receptor interacting factor 1
chr1	110964592	110964992	401	*	76.3989	0.610771	72.7038	0	Promoter (<=1kb)	1	110947222	110963965	16744	2	55791	ENST00000485275.2	-627	ENSG00000121931	LRIF1	ligand dependent nuclear receptor interacting factor 1
chr1	111155459	111155859	401	*	0	0	41.0935	0	Intron (ENST00000700750.1/10390, intron 2 of 8)	1	111143482	111185102	41621	1	10390	ENST00000478042.5	11977	ENSG00000134255	CEPT1	choline/ethanolamine phosphotransferase 1
chr1	111227103	111227503	401	*	29.4873	8.55079	12.6441	2.03265	Promoter (<=1kb)	1	111227068	111235763	8696	1	1117	ENST00000486561.6	35	ENSG00000064886	CHI3L2	chitinase 3 like 2
chr1	111266711	111267111	401	*	2.68066	26.8739	3.16104	32.5224	Distal Intergenic	1	111280059	111286108	6050	1	149620	ENST00000369743.8	-12948	ENSG00000290764	CHIAP2	chitinase, acidic pseudogene 2
chr1	111286341	111286741	401	*	0	36.6462	0	16.2612	Promoter (2-3kb)	1	111283349	111286116	2768	1	149620	ENST00000449687.1	2992	ENSG00000290764	CHIAP2	chitinase, acidic pseudogene 2
chr1	111296567	111296967	401	*	4.02099	38.4786	1.58052	14.2286	Intron (ENST00000369740.6/27159, intron 1 of 11)	1	111290862	111320557	29696	1	27159	ENST00000483391.5	5705	ENSG00000134216	CHIA	chitinase acidic
chr1	111323302	111323702	401	*	8.04199	4.2754	52.1571	15.2449	Intron (ENST00000426321.1/ENST00000426321.1, intron 1 of 1)	1	111310477	111320566	10090	1	27159	ENST00000430615.1	12825	ENSG00000134216	CHIA	chitinase acidic
chr1	111346020	111346420	401	*	97.8442	0	67.9623	18.2939	Promoter (<=1kb)	1	111346600	111353013	6414	1	128344	ENST00000484512.1	-180	ENSG00000173947	PIFO	primary cilia formation
chr1	111386764	111387164	401	*	17.4243	40.3109	6.32207	30.4898	Promoter (2-3kb)	1	111384519	111389851	5333	2	441897	ENST00000411951.1	2687	ENSG00000290561	PGBP	pepsinogen B, pseudogene
chr1	111410065	111410465	401	*	0	34.2032	3.16104	6.09795	Distal Intergenic	1	111415220	111416679	1460	2	5016	ENST00000494622.1	6214	ENSG00000085465	OVGP1	oviductal glycoprotein 1
chr1	111438987	111439387	401	*	38.8696	0	0	2.03265	Intron (ENST00000445680.1/ENST00000445680.1, intron 1 of 1)	1	111441298	111447532	6235	2	79084	ENST00000497278.5	8145	ENSG00000116455	WDR77	WD repeat domain 77
chr1	111447957	111448357	401	*	103.206	0	47.4155	11.1796	Promoter (<=1kb)	1	111441228	111448729	7502	2	79084	ENST00000449340.1	372	ENSG00000116455	WDR77	WD repeat domain 77
chr1	111449439	111449839	401	*	62.9956	0	60.0597	0	Promoter (<=1kb)	1	111449464	111462773	13310	1	515	ENST00000369722.8	0	ENSG00000116459	ATP5PB	ATP synthase peripheral stalk-membrane subunit b
chr1	111497374	111497774	401	*	48.2519	3.05385	17.3857	17.2775	Intron (ENST00000369716.9/57413, intron 1 of 5)	1	111500510	111503087	2578	2	140	ENST00000486342.1	5313	ENSG00000282608	ADORA3	adenosine A3 receptor
chr1	111526802	111527202	401	*	4.02099	4.88617	42.674	13.2122	Intron (ENST00000369717.8/57413, intron 1 of 5)	1	111542218	111713113	170896	1	5906	ENST00000356415.5	-15016	ENSG00000116473	RAP1A	RAP1A, member of RAS oncogene family
chr1	111545423	111545823	401	*	0	15.2693	37.9324	1.01633	Intron (ENST00000356415.5/5906, intron 1 of 7)	1	111542218	111713113	170896	1	5906	ENST00000356415.5	3205	ENSG00000116473	RAP1A	RAP1A, member of RAS oncogene family
chr1	111592774	111593174	401	*	33.5083	1.22154	26.8688	3.04898	Intron (ENST00000356415.5/5906, intron 1 of 7)	1	111599655	111608318	8664	2	100129269	ENST00000450155.5	15144	NA	LINC01160	long intergenic non-protein coding RNA 1160
[truncated: 51,345 more rows]

## Sheet: Poised regions
Poised in GBH-neg	Poised in GB-Hybrid
PLEKHN1	PERM1
C1orf159	ATAD3C
CFAP74	PRKCZ
KCNAB2	PLEKHG5
PLEKHG5	DNAJC11
TNFRSF9	PIK3CD
TMEM201	C1orf127
CASZ1	DISP3
PRDM2	TNFRSF8
CELA2B	DHRS3
DDI2	KAZN
NBPF1	FHAD1
ESPNP	MST1L
PADI1	PADI2
ECE1	LINC02783
RHCE	PADI1
CRYBG2	IFFO2
THEMIS2	MIR4418
SMPDL3B	ZBTB40
EPB41	RHCE
PTPRU	MAN1C1
AK2	CEP85
AZIN2	CRYBG2
AGO1	FGR
GRIK3	THEMIS2
LOC107984942	PTAFR
KCNQ4	AK2
CCDC30	AGO1
CFAP144	CSF3R
TIE1	GRIK3
PTPRF	LOC107984942
MUTYH	EPHA10
CC2D1B	EDN2
TUT4	HIVEP3
ZYG11B	MUTYH
ACOT11	FAAH
PLPP3	FAAHP1
DAB1	RAB3B
LOC101926907	FGGY
LINC02777	KANK4
MIR4711	JAK1
PTGFR	SGIP1
LOC124904223	IL12RB2
SLC35A3	NEGR1
GPR88	LOC101927342
VAV3	AK5
LOC105378933	LOC105378819
LSP1P5	DNAI3
RNVU1-7	GFI1
PDE4DIP	CCDC18
SEMA6C	FNBP1L
TUFT1	BCAR3
TCHH	ABCA4
GBA1LP	SLC44A3-AS1
LMNA	LOC112268286
SEMA4A	SYPL2
SLC25A44	GPR61
KIRREL1	PPM1J
LINC01704	SYT6
LRRC52-AS1	LOC105378920
RCSD1	PHGDH
TEX35	ADAM30
LGR6	ANKRD35
PRELP	LOC105371225
NFASC	ANP32E
TMCC2	LCE1C
CDK18	SMG5
PM20D1	PEAR1
ATF3	CD1D
BATF3	ATP1A4
HLX-AS1	F11R
TP53BP2	ARHGAP30
SEPTIN7P13	MPZ
SRP9	HSPA7
CDC42BPA	SH2D1B
LINC01641	PBX1
LYST	UCK2
ACTN2	CD247
WDR64	TBX19
SMYD3	MROH9
DIP2C	FMO3
NA	RABGAP1L
CALML3-AS1	OVAAL
LOC105376384	XPR1
PRKCQ	LINC01344
LINP1	LINC01686
LOC105376390	RGS8
FRMD4A	NPL
GPR158	NMNAT2
GAD2	NIBAN1
ODAD2P1	LHX9
SVIL	TMEM9
MAP3K8	CR2
BMS1P1	CAMK1G
CHAT	BATF3
TSPAN15	PROX1-AS1
LOC101929021	ESRRG
COL13A1	MARK1
ADAMTS14	DUSP10
CDH23	SRP9
CFAP70	LINC01682
LRMDA	CAPN9
PLAC9	PCNX2
RGR	KCNK1
CH25H	GNG4
LIPA	LGALS8
LINC00502	KMO
LOC107984257	LINC02774
MFSD13A	KIF26B
GFRA1	LOC105376381
HSPA12A	LOC105376390
JAKMIP3	GATA3-AS1
MUC5AC	CELF2
SLC22A18	FRMD4A
DNHD1	FAM107B
DCHS1	ACBD7
OR10A3	LOC105376435
PLEKHA7	CACNB2
NAV2	MPP7
BDNF	JCAD
LMO2	ZNF33B
CD44-DT	LINC01518
DGKZ	ZNF488
C1QTNF4	FRMPD2
RTN4RL2	TBATA
OOSP2	CAMK2G
MS4A3	PLAU
VWCE	SH2D4B
SAXO4	EXOC6
CHRM1	PDLIM1
MEN1	CPN1
LOC107984340	PAX2
MRPL11	COL17A1
SHANK2	GSTO1
NADSYN1	GPAM
LOC105369376	CCDC186
PDE2A	KCNK18
FAM168A	EMX2OS
KCNE3	BAG3
SLCO2B1	PTPRE
PRCP	TUBGCP2
SYTL2	NLRP6
EED	LSP1
LOC105369435	TNNT3
ARHGAP20	MIR483
LAYN	OR52M1
ZBTB16	FHIP1B
FXYD6	DENND2B
ARHGEF12	BMAL1
GRIK4	USH1C
SORL1	OTOG
MIR100HG	CSRP3-AS1
UBASH3B	DBX1
STT3A	LINC02755
NTM	LOC105376617
TSPAN9	LMO2
LINC02417	MIR129-2
PRMT8	CD82
C12orf4	P2RX3
LOC105369617	SLC15A3
CD9	GPR137
MLF2	LOC124900601
LRRC23	TESMIN
C1S	ANO1
CD163	SHANK2
LDHB	KCNE3
PTHLH	ARRB1
RESF1	GDPD5
YARS2	SERPINH1
CPNE8	LINC02761
PDZRN4	GUCY2EP
LINC02450	DLG2
NELL2	CREBZF
SLC38A4	SYTL2
SLC48A1	CCDC83
CACNB3	EED
C1QL4	LINC02756
GALNT6	ENDOD1
TAMALIN	NNMT
NR4A1	LINC02703
KRT85	TMPRSS4
HOTAIR	CLMP
LOC102724030	GRAMD1B
GLS2	ROBO3
HSD17B6	KIRREL3
STAT6	ETS1
PIP4K2C	TMEM45B
LRIG3-DT	ADAMTS8
TAFA2	NTM
TBC1D30	NTM-AS1
MDM2	LINC02731
CPM	LINC02706
LOC101928002	WASH8P
MYRFL	SLC6A12
NAV3	WNT5B
SLC6A15	LOC105369602
SOCS2	CACNA1C
PLXNC1	PRMT8
LOC105369917	LOC105369611
CFAP54	FGF23
SLC17A8	FGF6
TXNRD1	LOC105369617
FOXN4	SCNN1A
RPH3A	LRRC23
LINC03088	NECAP1
FBXW8	FAM66C
PXN	LOC112268090
MSI1	LINC00937
VPS37B	PHC1
LOC105370047	LINC00987
SCARB1	LOC374443
PDX1	GPRC5A
LINC00544	MIR614
HMGB1	GRIN2B
PDS5B	RERGL
LCP1	LINC02955
RUBCNL	KRAS
LINC01198	LMNTD1
PCDH20	ITPR2-AS1
RBM26	ITPR2
FARP1	ETFBKMT
ZIC2	LRRK2
PCCA	NELL2
FGF14	DBX2
LOC102724474	PCED1B
APEX1	VDR
RNASE11	RND1
OXA1L-DT	WNT10B
SNX6	TUBA1C
LINC00639	KCNH3
SIX1	AQP6
PRKCH	RARG
SYNE2	LOC122455340
FUT8	LOC107984525
RAD51B	ITGA7
LOC101928046	SPRYD4
DPF3	HSD17B6
FOS	STAT6
ESRRB	NXPH4
SPATA7	NDUFA4L2
LGMN	AGAP2
PPP4R4	SLC16A7
EML1	PPM1H
MEG3	C12orf56
AMN	TBC1D30
LINC02280	SZRD1P1
INF2	CPM
CYFIP1	SYT1
SNHG14	MYF6
OTUD7A	LINC02458
EIF2AK4	MRPL42
SPINT1	SOCS2-AS1
RPAP1	CRADD
FAM227B	TMCC3
LOC112268150	LTA4H
MYO5A	LINC02452
CA12	CFAP54
[truncated: 973 more rows]
