# Supplementary material for: Proneural–mesenchymal hybrid glioblastoma cells are resistant to therapy and dependent on nuclear import
Source: Neuro Oncol. 2025 Jul 8;27(11):2876–93. doi: 10.1093/neuonc/noaf160 (PMC12908486; doi:10.1093/neuonc/noaf160)
Supplement: noaf160_Supplementary_Materials [file noaf160_supplementary_materials.zip › noaf160_suppl_Supplementary_File_S5.xls]

## Sheet: Proteome
Parameters: •abs. fold change ≥ 1, •p-value ≤ 1, •all peptides ≥ 1, •6477 proteins quantified (before filtering). Loose filtering: A protein is displayed if at least 1 quantification matches red filters
6477/6477 proteins	Gene & Synonyms	12/09/2023 - Label Free quantification > FC > FC > DN Cyto/Bulk Cyto : DN Cyto/Bulk Cyto				12/09/2023 - Label Free quantification > FC > FC > DN Noyaux/Bulk Noyaux : DN Noyaux/Bulk Noyaux				12/09/2023 - Label Free quantification > FC > FC > DP Cyto/Bulk Cyto : DP Cyto/Bulk Cyto				12/09/2023 - Label Free quantification > FC > FC > DP Cyto/DN Cyto : DP Cyto/DN Cyto				12/09/2023 - Label Free quantification > FC > FC > DP Noyaux/Bulk Noyaux : DP Noyaux/Bulk Noyaux				12/09/2023 - Label Free quantification > FC > FC > DP Noyaux/DN Noyaux : DP Noyaux/DN Noyaux				MW (kDa)	Description	Species
		Ratio	Log2	p-value	All pept. used	Ratio	Log2	p-value	All pept. used	Ratio	Log2	p-value	All pept. used	Ratio	Log2	p-value	All pept. used	Ratio	Log2	p-value	All pept. used	Ratio	Log2	p-value	All pept. used
A0A024R1R8	hCG_2014768					0.001	-1000		1									0.535322	-0.901521		2	1000	1000		1	7.1	Coiled-coil domain-containing protein 72	Homo sapiens
A0A075B7F0	IGHV3OR16-10	0.886117	-0.174431		3					1.24251	0.313259		3	1.38766	0.472654	0.671103	4									12.6	Immunoglobulin heavy variable 3/OR16-10 (non-functional) (Fragment)	Homo sapiens
A0A0J9YWL9	TEX13C					1.14686	0.19769	0.538807	6									0.553397	-0.853612	0.0840785	6	0.483775	-1.04759	0.0639773	6	109.8	Putative testis-expressed protein 13C	Homo sapiens
A0A1B0GUS0	C19orf85	1000	1000		1					1000	1000		3	1.13618	0.184188		4									23.9	Uncharacterized protein C19orf85	Homo sapiens
A0A1B0GW15						2.48042	1.31058	0.320486	6									0.226441	-2.14279	0.184327	6	0.0930031	-3.42658	0.0757834	6	9.1	Uncharacterized protein	Homo sapiens
A0A1W2PQ72	LOC100421372					0.623815	-0.680809	0.352538	6									0.662909	-0.593117	0.0720645	6	1.05208	0.07325	0.927645	6	39.8	Myb_DNA-bind_4 domain-containing protein	Homo sapiens
A0A2R8Y4L2	HNRNPA1L3,HNRNPA1P48					1000	1000		1													0.001	-1000		1	29.2	Heterogeneous nuclear ribonucleoprotein A1-like 3	Homo sapiens
A0A3B3IT45	OR51C1P,hCG_1685829																	1000	1000		1	1000	1000		1	34.8	Olfactory receptor	Homo sapiens
A0A494C071	PWWP4	1.16191	0.216499	0.576141	9	0.964795	-0.0517057	0.973386	12	0.7022	-0.510047	0.343381	9	0.568387	-0.815055	0.31468	8	0.830997	-0.267086	0.628567	12	0.860673	-0.216462	0.688771	12	217.8	PWWP domain-containing 4	Homo sapiens
A0A590UK83	LINC00634					0.724587	-0.46477	0.794794	6									1.06868	0.0958282	0.880194	6	1.45689	0.542894	0.63836	6	12.2	Protein SMIM45	Homo sapiens
A0A7P0TAN4		1.21762	0.284063	0.632025	6	0.92175	-0.117553	0.939448	6	1.85138	0.888601	0.0576639	6	1.52411	0.607964	0.23759	6	0.854564	-0.22674	0.812268	6	0.92189	-0.117334	0.916007	6	74.1	Uncharacterized protein	Homo sapiens
A0A7P0TBJ1						0.892318	-0.16437		4									1.50636	0.591067		2	1.67599	0.745015		4	30.1	Uncharacterized protein	Homo sapiens
A0AVF1	TTC26,IFT56	1.33234	0.413961	0.859328	4					1.35588	0.439232	0.796906	4	1.04727	0.0666375	0.903474	4									64.2	Intraflagellar transport protein 56	Homo sapiens
A0AVT1	UBA6,MOP4,UBE1L2	1.0918	0.126707	0.0172071	167	1.00962	0.013819		2	1.10663	0.14617	0.00972725	172	1.03085	0.0438355	0.699412	16	0.708342	-0.497482		4	0.702217	-0.510011		4	118	Ubiquitin-like modifier-activating enzyme 6	Homo sapiens
A0FGR8	ESYT2,FAM62B,KIAA1228	1.89949	0.925615	0.0117098	19	1.15605	0.209205	0.302079	31	1.10982	0.150329	0.529434	18	0.627753	-0.671732	0.0477873	14	0.795526	-0.33002	0.195536	28	0.702073	-0.510308	0.0154152	31	102.4	Extended synaptotagmin-2	Homo sapiens
A0JLT2	MED19,LCMR1	0.893651	-0.162217	0.738714	6	0.858143	-0.22071	0.453378	4	0.809762	-0.304431	0.599457	6	0.876641	-0.189941	0.746989	6	0.861776	-0.214615	0.352137	4	0.998586	-0.00204179	0.986637	4	26.3	Mediator of RNA polymerase II transcription subunit 19	Homo sapiens
A0MZ66	SHTN1,KIAA1598	1.98313	0.987778	0.322108	9					1.26882	0.343487	0.626272	11	0.731196	-0.45167	0.323748	8									71.6	Shootin-1	Homo sapiens
A1KZ92	PXDNL,VPO2	1.0274	0.0389977	0.953869	6					1.40758	0.493212	0.260328	6	1.40551	0.491097	0.197469	6									163.7	Peroxidasin-like protein	Homo sapiens
A1L020	MEX3A,RKHD4					0.534309	-0.904255	0.494228	6									0.958298	-0.0614531	0.957382	6	1.76347	0.818421	0.449745	6	54.2	RNA-binding protein MEX3A	Homo sapiens
A1L0T0	ILVBL,AHAS	1.17641	0.234388	0.505305	18	1.49187	0.577124	0.53165	5	0.513638	-0.961176	0.00539083	16	0.396958	-1.33294	0.00377434	10	10.1161	3.33859		2	5.07709	2.344		2	67.9	2-hydroxyacyl-CoA lyase 2	Homo sapiens
A1X283	SH3PXD2B,FAD49,KIAA1295,TKS4	1.24016	0.310527	0.725419	5					0.725066	-0.463817		3	0.607389	-0.719307		2									101.6	SH3 and PX domain-containing protein 2B	Homo sapiens
A2RRP1	NBAS,NAG									1000	1000		1	1000	1000		1									268.6	NBAS subunit of NRZ tethering complex	Homo sapiens
A2RTX5	TARS3,TARSL2	0.81203	-0.300394	0.669686	8					0.966011	-0.0498886	0.948124	8	1.48446	0.569937	0.340785	11									92.6	Threonine--tRNA ligase 2, cytoplasmic	Homo sapiens
A2RTY3	HEATR9,C17orf66	1.14132	0.190705	0.717098	6					1.54744	0.629884	0.428677	6	1.35956	0.443135	0.590961	6									65.7	Protein HEATR9	Homo sapiens
A2VEC9	SSPOP,KIAA2036,SSPO	1000	1000		1									0.001	-1000		1									547.8	SCO-spondin	Homo sapiens
A3KMH1	VWA8,KIAA0564	0.985128	-0.0216163	0.97868	14	1.8155	0.860368		3	0.817465	-0.290771	0.470697	15	0.835082	-0.26001	0.360592	15	1.30025	0.378794		3	0.708931	-0.496284	0.486171	4	214.8	von Willebrand factor A domain-containing protein 8	Homo sapiens
A3KN83	SBNO1,MOP3	1.01492	0.0213691	0.926152	42					0.968496	-0.0461819	0.81058	55	0.886169	-0.174347	0.42124	15									154.3	Protein strawberry notch homolog 1	Homo sapiens
A4D161	FAM221A,C7orf46	1.28938	0.366681	0.760769	6					1.52679	0.610505	0.624298	5	1.1666	0.222312	0.672751	5									33.1	Protein FAM221A	Homo sapiens
A4D1E9	GTPBP10,OBGH2,UG0751c10	1.45711	0.543114	0.0792652	6	0.794606	-0.331689	0.30862	17	1.11861	0.161709	0.427588	5	0.765461	-0.385599	0.289736	5	0.723058	-0.467816	0.0532125	15	0.915345	-0.127613	0.697247	16	42.9	GTP-binding protein 10	Homo sapiens
A4D1P6	WDR91,HSPC049	0.784746	-0.349702	0.459683	6	0.878603	-0.186717		2	1.25184	0.324051	0.537896	7	1.79748	0.845976	0.334911	5	0.001	-1000		1	0.001	-1000		1	83.3	WD repeat-containing protein 91	Homo sapiens
A4D1U4	LCHN,KIAA1147					0.001	-1000		1									0.001	-1000		1					51.4	DENN domain-containing protein 11	Homo sapiens
A4FU01	MTMR11					0.782207	-0.354378	0.554164	6									0.786182	-0.347065	0.434245	5	1.00303	0.00436845	0.994611	5	79.5	Myotubularin-related protein 11	Homo sapiens
A5PLN9	TRAPPC13,C5orf44	1.05159	0.0725674	0.968756	5					0.956087	-0.0647868	0.950179	5	0.898731	-0.154038	0.899616	6									46.5	Trafficking protein particle complex subunit 13	Homo sapiens
A5YKK6	CNOT1,CDC39,KIAA1007,NOT1,AD-005	1.11802	0.160952	0.0105321	126	0.913778	-0.130085	0.598738	28	0.838459	-0.254187	5.09698e-05	109	0.715335	-0.483309	0.00756415	15	0.875359	-0.192053	0.456117	23	0.850538	-0.233552	0.214784	27	266.9	CCR4-NOT transcription complex subunit 1	Homo sapiens
A6H8Y1	BDP1,KIAA1241,KIAA1689,TFNR					0.750515	-0.414048	0.54793	4									0.777138	-0.363757		3	1.02369	0.0337841		3	293.9	Transcription factor TFIIIB component B'' homolog	Homo sapiens
A6NC57	ANKRD62	0.981487	-0.0269586	0.927747	5					0.808022	-0.307533	0.701794	5	0.8075	-0.308465	0.815288	4									106.4	Ankyrin repeat domain-containing protein 62	Homo sapiens
A6NDB9	PALM3	0.94454	-0.0823169	0.92964	6					1.11212	0.153314	0.747682	6	1.19444	0.256336	0.750169	6									71.7	Paralemmin-3	Homo sapiens
A6NDG6	PGP	0.923375	-0.115012	0.402946	46					1.00722	0.0103845	0.951971	42	1.02795	0.0397761	0.736266	15									34	Glycerol-3-phosphate phosphatase	Homo sapiens
A6NDU8	C5orf51	0.894286	-0.161192	0.359608	27					1.04067	0.0575155	0.769998	32	1.04139	0.0585161	0.895006	18									33.6	RAB7A-interacting MON1-CCZ1 complex subunit 1	Homo sapiens
A6NEQ2	FAM181B	1.16442	0.219606	0.916438	5					0.980151	-0.0289245	0.980237	5	0.812142	-0.300197	0.853511	6									42.7	Protein FAM181B	Homo sapiens
A6NES4	MROH2A,HEATR7B1	1.22175	0.288954	0.880683	4					1.55442	0.636376	0.640479	5	1.30206	0.380797	0.774161	5									189.6	Maestro heat-like repeat-containing protein family member 2A	Homo sapiens
A6NFE2	SMCO2,C12orf70	0.944441	-0.0824672	0.893242	5					2.01	1.0072	0.726546	4	2.1841	1.12704	0.597227	5									39.5	Single-pass membrane and coiled-coil domain-containing protein 2	Homo sapiens
A6NFI3	ZNF316					0.955031	-0.0663798	0.94113	6									0.896461	-0.157686	0.835428	6	0.934119	-0.0983219	0.925491	6	108.4	Zinc finger protein 316	Homo sapiens
A6NGE4	DCAF8L1,WDR42B					0.718915	-0.476106		3									1.25723	0.330252	0.929275	5	1.76305	0.818075		4	67.4	DDB1- and CUL4-associated factor 8-like protein 1	Homo sapiens
A6NGR9	MROH6,C8orf73					1000	1000		1									1000	1000		1	0.623799	-0.680846		2	77.2	Maestro heat-like repeat-containing protein family member 6	Homo sapiens
A6NHL2	TUBAL3	1.03431	0.0486666	0.927747	6					1.10041	0.138039	0.496989	6	1.29658	0.374711	0.545537	8									49.9	Tubulin alpha chain-like 3	Homo sapiens
A6NHR9	SMCHD1,KIAA0650	1.16394	0.219014	0.867714	9	1.08218	0.113938	0.0316913	221	1.00692	0.0099434	0.992786	8	0.891773	-0.165251	0.898896	9	0.980007	-0.0291361	0.707031	231	0.912623	-0.13191	0.0139629	249	226.4	Structural maintenance of chromosomes flexible hinge domain-containing protein 1	Homo sapiens
A6NHX0	GATSL2,CASTOR2,GATSL1	1.25866	0.33189	0.686778	12					1.18474	0.244574	0.690913	12	1.0225	0.0321061	0.973252	10									36.1	Cytosolic arginine sensor for mTORC1 subunit 2	Homo sapiens
A6NI28	ARHGAP42,GRAF3,TMEM133	1.21337	0.27902	0.80596	6	1000	1000		1	1.31898	0.399419	0.70412	6	1.11384	0.155544	0.87215	6					0.001	-1000		1	98.6	Rho GTPase-activating protein 42	Homo sapiens
A6NI56	CCDC154,C16orf29	0.962501	-0.0551393	0.968756	6					0.7498	-0.415422	0.57931	6	0.78917	-0.341592	0.541589	6									75.4	Coiled-coil domain-containing protein 154	Homo sapiens
A6NIE6	RRN3P2	0.788116	-0.34352		2					2.50952	1.32741		2	3.14518	1.65314		2									38	Putative RRN3-like protein RRN3P2	Homo sapiens
A6NIH7	UNC119B	0.756524	-0.402543	0.24518	12	2.23306	1.15902		2	1.17754	0.235782	0.463509	15	1.54139	0.624234	0.160783	12	1.65993	0.731119		2	0.737927	-0.438449		2	28.1	Protein unc-119 homolog B	Homo sapiens
A6NJ78	METTL15,METT5D1	1.11129	0.152233	0.823367	6	1000	1000		1	0.77837	-0.361471		4	0.712698	-0.488637		4					0.001	-1000		1	46.1	12S rRNA N4-methylcytidine (m4C) methyltransferase	Homo sapiens
A6NJI9	LRRC72					0.92154	-0.117881	0.951983	4									0.001	-1000		2	0.001	-1000		2	33.7	Leucine-rich repeat-containing protein 72	Homo sapiens
A6NKD9	CCDC85C	0.847111	-0.239377	0.778606	5					0.891293	-0.166028	0.609645	4	1.09355	0.129024	0.840962	5									45.2	Coiled-coil domain-containing protein 85C	Homo sapiens
A6NKF1	SAC3D1,SHD1	1.08626	0.119369	0.843842	9					1.15147	0.203472	0.0335685	8	1.02606	0.0371163	0.902017	14									43.6	SAC3 domain-containing protein 1	Homo sapiens
A6NMD0	IFITM10					0.90494	-0.144106		3									0.44683	-1.1622	0.449239	4	0.489362	-1.03103		3	24.6	Interferon-induced transmembrane protein 10	Homo sapiens
A6NNT2	C16orf96	0.569183	-0.813035		4					0.572279	-0.80521		3	1.03508	0.0497398	0.980691	5									125	Uncharacterized protein C16orf96	Homo sapiens
A8K2U0	A2ML1,CPAMD9	0.797846	-0.325819		4					0.451002	-1.1488		2	0.575033	-0.798283		4									161.1	Alpha-2-macroglobulin-like protein 1	Homo sapiens
A8MPX8	PP2D1,C3orf48					0.517724	-0.949744	0.608447	6									2.49703	1.32021	0.362231	6	4.71115	2.23608	0.222507	6	71.6	Protein phosphatase 2C-like domain-containing protein 1	Homo sapiens
A8MW92	PHF20L1,CGI-72					0.717458	-0.479035	0.00638761	31									0.981213	-0.0273624	0.933716	35	1.3222	0.40294	0.0147009	38	115	PHD finger protein 20-like protein 1	Homo sapiens
A8MWY0	ELAPOR2,EIG121L,KIAA1324L	1.28385	0.360477	0.435169	6					1.74246	0.801123	0.228535	6	1.38927	0.47433	0.547956	6									113.8	Endosome/lysosome-associated apoptosis and autophagy regulator family member 2	Homo sapiens
A8MXE2						1.15724	0.210688	0.875636	5									2.22703	1.15512	0.335041	5	1.92561	0.945312	0.205576	6	42.8	Beta-1,3-galactosyltransferase 9	Homo sapiens
A8MXQ7						0.611212	-0.710256	0.456176	6	1000	1000		1	1000	1000		1	0.684661	-0.546538	0.539356	6	1.1092	0.149514	0.889279	6	63.6	IQ motif and ankyrin repeat domain-containing protein 1	Homo sapiens
A8MXT2	MAGEB17									1000	1000		1	1000	1000		1									37.6	Melanoma-associated antigen B17	Homo sapiens
A8MXV4	NUDT19	0.943509	-0.0838916	0.918014	6					0.855862	-0.224549	0.753344	5	0.898473	-0.154454	0.866267	5									42.2	Acyl-coenzyme A diphosphatase NUDT19	Homo sapiens
A8MYU2	KCNU1,KCNMA3,KCNMC1,SLO3	1000	1000		2					1000	1000		1	1.21689	0.283196		3									129.5	Potassium channel subfamily U member 1	Homo sapiens
A9UHW6	MIF4GD,SLIP1	1.21197	0.277349	0.526751	12					1.25858	0.331793	0.125583	11	1.01587	0.022713	0.968933	11									25.4	MIF4G domain-containing protein	Homo sapiens
B1AJZ9	FHAD1,KIAA1937	0.745294	-0.424118	0.353067	5					0.865203	-0.208889	0.761192	5	1.1829	0.242331	0.682017	6									161.9	Forkhead-associated domain-containing protein 1	Homo sapiens
B1AK53	ESPN,DFNB36,LP2654	1.23745	0.307366	0.717895	6	0.748379	-0.41816	0.48483	6	1.00504	0.00725537	0.995117	6	0.820232	-0.285896	0.832784	6	0.959605	-0.059487	0.921873	6	1.27439	0.349804	0.413657	6	91.7	Espin	Homo sapiens
B1AL88	FAM155A					1000	1000		1													0.001	-1000		1	51.5	NALCN channel auxiliary factor 1	Homo sapiens
B2RBV5		0.459149	-1.12297		3					1.12838	0.174247		3	2.49315	1.31797	0.484113	4									13.4	Putative MORF4 family-associated protein 1-like protein UPP	Homo sapiens
B2RTY4	MYO9A,MYR7					0.792699	-0.335155	0.886827	6									0.794155	-0.332507	0.738674	6	0.993869	-0.00887262	0.994611	6	292.7	Unconventional myosin-IXa	Homo sapiens
B5ME19	EIF3CL	0.935337	-0.0964415	0.762855	5					0.97516	-0.0362889	0.950767	5	0.995655	-0.00628215	0.989832	6									105.5	Eukaryotic translation initiation factor 3 subunit C-like protein	Homo sapiens
B6A8C7	TARM1	1.99127	0.993692		2					0.001	-1000		1	0.001	-1000		1									29.5	T-cell-interacting, activating receptor on myeloid cells protein 1	Homo sapiens
BiognosysCurie		0.839329	-0.252691	0.595512	15	1.25192	0.324139	0.69788	7	0.852995	-0.22939	0.55671	13	0.947223	-0.0782239	0.884633	12	0.792753	-0.335058	0.795388	9	0.741541	-0.431402	0.603042	10	14.2	Kit Fusion	unknown organism
BiognosysHR		1.32354	0.404402		3	1.1618	0.216361		10	1.08402	0.116394		2	0.81411	-0.296704		3	0.928253	-0.10741	0.790459	13	0.900556	-0.151112		9	14.2	HRMS	unknown organism
C9JLW8	FAM195B	0.907265	-0.140404	0.80596	6					1.37711	0.461639	0.283869	7	1.54593	0.628475	0.0168093	6									10.9	Mapk-regulated corepressor-interacting protein 1	Homo sapiens
C9JQI7	TMEM232					0.98621	-0.0200332	0.994733	6									0.806602	-0.31007	0.769694	6	0.815474	-0.294289	0.829782	6	76.5	Transmembrane protein 232	Homo sapiens
D6REC4	CFAP99	0.001	-1000		1					0.001	-1000		1													81.9	Cilia- and flagella-associated protein 99	Homo sapiens
E9PAV3	NACA	0.859578	-0.2183	0.157046	36	1.08077	0.112058	0.515225	25	1.40866	0.494327	0.000651127	37	1.71162	0.775358	0.00140951	16	1.13134	0.178031	0.330719	21	1.02037	0.029089	0.925704	24	205.4	Nascent polypeptide-associated complex subunit alpha, muscle-specific form	Homo sapiens
E9PRG8	C11orf98	1.2568	0.32975	0.40791	6	0.668365	-0.581291	0.832341	5	0.902716	-0.147655	0.70214	6	0.715164	-0.483654	0.105309	6	1.7413	0.800164	0.549162	6	2.54321	1.34665	0.0260673	5	14.2	Uncharacterized protein C11orf98	Homo sapiens
F5GYI3	UBAP1L	0.834637	-0.26078	0.883754	4					1.01471	0.0210744		3	1.29099	0.368482		3									40.6	Ubiquitin-associated protein 1-like	Homo sapiens
H7C350	CCDC188	1000	1000		1					1000	1000		1	2.39825	1.26198		2									43.5	Coiled-coil domain-containing protein 188	Homo sapiens
L0R819	ASDURF	1.00715	0.0102784	0.984671	5					1.17523	0.232948	0.518401	5	1.2066	0.270948	0.203899	6									11.2	ASNSD1 upstream open reading frame protein	Homo sapiens
O00110	OVOL3					0.955113	-0.0662565	0.954279	6									1.34004	0.422271	0.555398	5	1.38969	0.474759	0.259966	5	23.8	Putative transcription factor ovo-like protein 3	Homo sapiens
O00115	DNASE2,DNASE2A,DNL2	0.642711	-0.637758	0.00117192	15					0.819709	-0.286816	0.132541	13	1.35029	0.433273	0.109572	15									39.6	Deoxyribonuclease-2-alpha	Homo sapiens
O00116	AGPS,AAG5	1.29601	0.374079	0.553677	13	1.10509	0.14417	0.832341	15	0.959947	-0.0589738	0.937603	13	0.691008	-0.533225	0.220696	10	0.830022	-0.268778	0.495093	17	0.791321	-0.337664	0.324255	14	72.9	Alkyldihydroxyacetonephosphate synthase, peroxisomal	Homo sapiens
O00139	KIF2A,KIF2,KNS2	0.960446	-0.0582229	0.750694	17	0.620789	-0.687824	0.0223389	13	1.04801	0.0676545	0.69866	19	1.13188	0.178725	0.249722	17	1.41057	0.496283	0.199677	15	1.83539	0.876084	0.0617285	16	80	Kinesin-like protein KIF2A	Homo sapiens
O00142	TK2	1.01194	0.0171277	0.973982	6					0.905471	-0.143259	0.723549	6	0.906528	-0.141576	0.781455	6									31	Thymidine kinase 2, mitochondrial	Homo sapiens
O00148	DDX39A,DDX39	1.04744	0.066861	0.532371	22	0.976891	-0.0337306	0.89809	50	0.942358	-0.0856531	0.605214	30	0.869082	-0.202437	0.447015	14	0.894519	-0.160816	0.24061	57	0.87696	-0.189417	0.154222	50	49.1	ATP-dependent RNA helicase DDX39A	Homo sapiens
O00151	PDLIM1,CLIM1,CLP36	0.792298	-0.335886	0.0440216	46					1.1445	0.194713	0.365337	47	1.33189	0.41347	0.135929	18									36.1	PDZ and LIM domain protein 1	Homo sapiens
O00154	ACOT7,BACH	0.994187	-0.00841039	0.962499	83	1.03783	0.0535644	0.945531	21	0.935012	-0.0969434	0.538657	84	0.971968	-0.0410199	0.773297	14	1.99539	0.996669	0.0155299	16	2.1587	1.11016	5.84046e-05	20	41.8	Cytosolic acyl coenzyme A thioester hydrolase	Homo sapiens
O00159	MYO1C	0.871044	-0.199182	0.674058	12	0.89775	-0.155614	0.54777	41	0.488279	-1.03422	0.00168702	11	0.560302	-0.835723	0.0628149	11	0.982184	-0.0259345	0.960826	36	1.05104	0.0718216	0.838683	37	121.7	Unconventional myosin-Ic	Homo sapiens
O00161	SNAP23	0.988447	-0.0167639	0.989732	6	0.867816	-0.204539		4	0.715043	-0.483897	0.682609	6	0.724751	-0.464442	0.671365	6	0.828812	-0.270884		3	0.952654	-0.0699751	0.92133	5	23.4	Synaptosomal-associated protein 23	Homo sapiens
O00165	HAX1,HS1BP1	0.859935	-0.2177	0.940208	5					0.666109	-0.586169	0.408429	6	0.658385	-0.602997	0.215686	12									31.6	HCLS1-associated protein X-1	Homo sapiens
O00170	AIP,XAP2	1.05793	0.081248	0.726817	52					1.19802	0.260654	0.0103845	54	1.04114	0.0581615	0.908119	17									37.7	AH receptor-interacting protein	Homo sapiens
O00178	GTPBP1	1.07234	0.100762	0.469669	74	1.57863	0.658669	0.397341	6	1.23812	0.308156	4.96569e-05	69	1.20249	0.266026	0.417919	18	2.48214	1.31158	0.0209809	6	1.45656	0.542565	0.192765	9	72.5	GTP-binding protein 1	Homo sapiens
O00186	STXBP3	1.7694	0.823257	0.00786669	8					0.801327	-0.319537	0.220601	7	0.462647	-1.11202	0.0564017	7									67.8	Syntaxin-binding protein 3	Homo sapiens
O00187	MASP2					1000	1000		1													0.001	-1000		1	75.7	Mannan-binding lectin serine protease 2	Homo sapiens
O00193	SMAP,C11orf58	0.980643	-0.0281998	0.954592	10					0.964359	-0.0523578	0.871589	8	1.0025	0.0035962	0.993896	10									20.3	Small acidic protein	Homo sapiens
O00203	AP3B1,ADTB3A	1.09181	0.126725	0.0557223	92	0.001	-1000		1	0.983695	-0.023717	0.831883	97	0.946595	-0.0791814	0.238013	10	1.02548	0.0363047		3	1000	1000		3	121.3	AP-3 complex subunit beta-1	Homo sapiens
O00217	NDUFS8					1.50398	0.588787	0.290385	9									0.948923	-0.0756366	0.903916	7	0.622464	-0.683938	0.11323	8	23.7	NADH dehydrogenase [ubiquinone] iron-sulfur protein 8, mitochondrial	Homo sapiens
O00221	NFKBIE,IKBE	1.08397	0.116321	0.834666	10					1.31913	0.399587	0.189517	9	1.22545	0.293313	0.375554	11									52.9	NF-kappa-B inhibitor epsilon	Homo sapiens
O00231	PSMD11	0.998497	-0.00216959	0.980087	160	0.940237	-0.0889044	0.707122	47	1.04723	0.0665804	0.276508	155	0.995314	-0.00677589	0.980691	14	1.40887	0.494539	6.26756e-05	45	1.43191	0.517937	1.41133e-05	50	47.5	26S proteasome non-ATPase regulatory subunit 11	Homo sapiens
O00232	PSMD12	1.14959	0.201114	0.0185462	101	0.888706	-0.170221	0.58727	31	1.12192	0.165969	0.0716747	99	0.967063	-0.0483184	0.868689	17	1.16735	0.223236	0.343685	30	1.33957	0.421768	0.056197	30	52.9	26S proteasome non-ATPase regulatory subunit 12	Homo sapiens
O00233	PSMD9	0.975143	-0.0363147	0.917769	26					1.03112	0.0442165	0.855835	20	1.04223	0.0596741	0.878708	13									24.7	26S proteasome non-ATPase regulatory subunit 9	Homo sapiens
O00244	ATOX1,HAH1	0.815253	-0.29468	0.119249	21					1.1178	0.160668	0.422987	19	1.28438	0.361073	0.0159188	14									7.4	Copper transport protein ATOX1	Homo sapiens
O00255	MEN1,SCG2	0.880134	-0.184206	0.728353	5	0.814727	-0.295611	0.0438103	57	0.86418	-0.210597	0.668546	6	0.981963	-0.0262592	0.977135	5	0.818707	-0.288581	0.229851	55	0.993424	-0.00951848	0.981205	54	68	Menin	Homo sapiens
O00257	CBX4					0.820739	-0.285004	0.674092	6									0.821541	-0.283595	0.549162	6	0.994647	-0.00774309	0.992654	6	61.4	E3 SUMO-protein ligase CBX4	Homo sapiens
O00264	PGRMC1,HPR6.6,PGRMC	1.10677	0.146349	0.335874	11	1.12656	0.171919	0.906745	10	0.876775	-0.189721	0.647067	12	0.820707	-0.285061	0.377493	13	0.872655	-0.196516	0.845476	10	0.809391	-0.305092	0.261588	9	21.7	Membrane-associated progesterone receptor component 1	Homo sapiens
O00267	SUPT5H,SPT5,SPT5H	1.09434	0.130061	0.0859059	60	0.837191	-0.25637	0.000294344	96	1.3654	0.449324	9.42841e-07	68	1.22611	0.294089	0.000845039	11	0.885748	-0.175031	0.0181044	93	1.03968	0.0561407	0.348892	91	121	Transcription elongation factor SPT5	Homo sapiens
O00268	TAF4,TAF2C,TAF2C1,TAF4A,TAFII130,TAFII135					1.00092	0.00132782	0.99802	50									1.28893	0.366171	0.0668946	55	1.20144	0.26476	0.132102	56	110.1	Transcription initiation factor TFIID subunit 4	Homo sapiens
O00273	DFFA,DFF1,DFF45,H13	1.08328	0.115407	0.399638	58					1.13017	0.176537	0.0524974	57	0.97247	-0.0402738	0.893221	16									36.5	DNA fragmentation factor subunit alpha	Homo sapiens
O00287	RFXAP					0.666472	-0.585383		4									1.21963	0.286446		4	1.80157	0.849258	0.466735	6	28.2	Regulatory factor X-associated protein	Homo sapiens
O00291	HIP1	0.857537	-0.22173	0.571289	8	1.18931	0.250123	0.0265448	46	0.934503	-0.0977288	0.719122	11	1.15904	0.212927	0.389567	8	1.20115	0.26442	0.0967708	45	1.02444	0.0348327	0.90679	44	116.2	Huntingtin-interacting protein 1	Homo sapiens
O00299	CLIC1,G6,NCC27	0.906484	-0.141647	0.00438822	94	1.44481	0.530877	0.244427	34	1.16439	0.219575	6.60674e-08	89	1.23328	0.302502	0.00213694	18	1.53031	0.613828	0.0532125	42	1.04408	0.0622307	0.808103	43	26.9	Chloride intracellular channel protein 1	Homo sapiens
O00303	EIF3F,EIF3S5	1.06899	0.096244	0.305257	84	0.973346	-0.0389747	0.951475	23	1.08835	0.122138	0.183777	83	0.991998	-0.0115915	0.948252	14	1.51299	0.597404	0.00827338	23	1.72889	0.789845	0.000212439	24	37.6	Eukaryotic translation initiation factor 3 subunit F	Homo sapiens
O00308	WWP2	0.001	-1000		1	1.08064	0.111887	0.807689	12	2.56569	1.35934		2	1000	1000		1	0.776583	-0.364789	0.371229	20	0.589273	-0.762992	0.127433	12	98.9	NEDD4-like E3 ubiquitin-protein ligase WWP2	Homo sapiens
O00330	PDHX,PDX1	0.771706	-0.373876	0.209831	15	1.20437	0.268273	0.69788	7	0.593545	-0.752572	0.00939422	14	0.741234	-0.431998	0.178282	14	0.902545	-0.14793	0.852591	7	0.784919	-0.349384	0.418589	8	54.1	Pyruvate dehydrogenase protein X component, mitochondrial	Homo sapiens
O00399	DCTN6,WS3	0.931958	-0.101663	0.893242	6					1.15219	0.204384	0.644646	6	1.21622	0.282408	0.501202	6	1000	1000		2	1000	1000		2	20.7	Dynactin subunit 6	Homo sapiens
O00401	WASL	0.960597	-0.0579967	0.87128	29	0.570127	-0.810646		4	1.29727	0.375478	0.0797188	36	1.4868	0.572207	0.00292417	15	0.479233	-1.0612		2	0.807637	-0.30822		4	54.8	Neural Wiskott-Aldrich syndrome protein	Homo sapiens
O00410	IPO5,KPNB3,RANBP5	0.913132	-0.131105	0.0173889	244	1.33395	0.415709	0.0733743	46	1.08206	0.113775	0.0246896	228	1.12997	0.176285	0.282948	18	1.19563	0.257769	0.126523	50	0.998022	-0.0028571	0.993629	50	123.6	Importin-5	Homo sapiens
O00411	POLRMT	1.00602	0.00866026	0.97868	31	0.931646	-0.102147	0.79357	29	0.65248	-0.615994	0.00469344	23	0.561187	-0.833447	0.000719335	16	0.800587	-0.32087	0.211509	24	1.0526	0.0739508	0.731458	26	138.6	DNA-directed RNA polymerase, mitochondrial	Homo sapiens
O00418	EEF2K	1.173	0.230207	0.371965	27					0.929228	-0.105896	0.791261	28	0.777767	-0.362591	0.429712	16									82.1	Eukaryotic elongation factor 2 kinase	Homo sapiens
O00422	SAP18,GIG38	1.02506	0.0357103	0.955504	10	0.885142	-0.176019	0.019456	41	1.54148	0.624312	0.117234	10	1.57481	0.655182	0.290582	6	0.909146	-0.137417	0.127691	46	1.01646	0.0235583	0.872484	44	17.6	Histone deacetylase complex subunit SAP18	Homo sapiens
O00423	EML1,EMAP1,EMAPL,EMAPL1	0.988624	-0.0165068	0.964078	38					1.19381	0.255569	0.166666	39	1.20534	0.269441	0.238724	15									89.9	Echinoderm microtubule-associated protein-like 1	Homo sapiens
O00425	IGF2BP3,IMP3,KOC1,VICKZ3	1.19918	0.26205	0.0734566	49	1.17633	0.234288	0.0030242	76	1.23584	0.305491	0.00440573	44	0.784394	-0.35035	0.501382	17	1.19114	0.252344	0.00105914	76	1.02965	0.0421596	0.698528	82	63.7	Insulin-like growth factor 2 mRNA-binding protein 3	Homo sapiens
O00429	DNM1L,DLP1,DRP1	0.983359	-0.0242105	0.793887	140	1.49367	0.57886	0.676353	4	1.03169	0.0450029	0.442411	143	0.990112	-0.0143365	0.940047	16	1.63667	0.710759	0.182366	4	0.998413	-0.0022912	0.997729	6	81.9	Dynamin-1-like protein	Homo sapiens
O00442	RTCA,RPC,RPC1,RTC1,RTCD1	1.04149	0.0586452	0.745917	40					1.14114	0.190479	0.170242	37	0.99016	-0.0142665	0.933669	15									39.3	RNA 3'-terminal phosphate cyclase	Homo sapiens
O00443	PIK3C2A	1.01907	0.0272502	0.984464	5	1.51682	0.60105	0.0266695	20	1.18776	0.248242		2	1.16461	0.219848	0.858515	5	0.630387	-0.665691	0.0475251	14	0.409638	-1.28758	0.00242559	13	190.7	Phosphatidylinositol 4-phosphate 3-kinase C2 domain-containing subunit alpha	Homo sapiens
O00458	IFRD1	1.37467	0.459083		3					1.13222	0.179156	0.85781	7	0.714013	-0.485977		3									50.3	Interferon-related developmental regulator 1	Homo sapiens
O00459	PIK3R2	0.976177	-0.0347848	0.97994	8					1.11211	0.153297	0.871589	8	1.15544	0.208443	0.832201	8									81.5	Phosphatidylinositol 3-kinase regulatory subunit beta	Homo sapiens
O00461	GOLIM4,GIMPC,GOLPH4,GPP130	1.0672	0.093829	0.906591	15	0.663474	-0.591889	0.0407534	7	0.988645	-0.0164758	0.964077	11	0.861477	-0.215116	0.798539	12	0.485773	-1.04165		4	0.812579	-0.299419		2	81.9	Golgi integral membrane protein 4	Homo sapiens
O00462	MANBA,MANB1	0.902535	-0.147946	0.211501	74					0.907955	-0.139308	0.161768	77	0.8451	-0.242806	0.45077	18									100.9	Beta-mannosidase	Homo sapiens
O00468	AGRN,AGRIN	1.09274	0.12795	0.713505	15	0.901683	-0.149308	0.932781	7	0.985592	-0.0209372	0.96709	16	0.894347	-0.161093	0.754388	17	1.14772	0.198765	0.840233	6	1.10061	0.138307	0.733505	10	217.3	Agrin	Homo sapiens
O00469	PLOD2	0.904005	-0.145597	0.0216604	114	1.34275	0.425196	0.287196	14	0.890107	-0.167949	0.00190971	119	0.824373	-0.278631	0.0974431	15	1.34172	0.424079	0.455042	12	0.911587	-0.133548	0.80395	14	84.7	Procollagen-lysine,2-oxoglutarate 5-dioxygenase 2	Homo sapiens
O00471	EXOC5,SEC10,SEC10L1	1.21899	0.285691	0.599321	11					1.18187	0.241074	0.657027	9	0.994616	-0.00778792	0.991145	11									81.9	Exocyst complex component 5	Homo sapiens
O00483	NDUFA4	0.001	-1000		1	1.14187	0.191394	0.929274	6	0.954708	-0.0668683		3	1000	1000		2	0.813695	-0.29744	0.806846	6	0.711396	-0.491276	0.161197	6	9.4	Cytochrome c oxidase subunit NDUFA4	Homo sapiens
O00487	PSMD14,POH1	1.06487	0.0906753	0.699893	42	0.881055	-0.182696	0.758858	22	1.00664	0.00954217	0.965176	35	1.00513	0.00738044	0.971871	13	1.3159	0.396045	0.186821	20	1.42311	0.50905	0.104191	20	34.6	26S proteasome non-ATPase regulatory subunit 14	Homo sapiens
O00499	BIN1,AMPHL	1.30911	0.388589	0.468254	14	1000	1000		1	1.02579	0.036736	0.953738	13	0.776237	-0.36543	0.00217998	12					0.001	-1000		1	64.7	Myc box-dependent-interacting protein 1	Homo sapiens
O00505	KPNA3,QIP2	0.959283	-0.0599718	0.696468	55	0.928523	-0.106991	0.779059	41	1.09403	0.129653	0.218641	58	1.13676	0.184922	0.457966	14	0.915869	-0.126787	0.658406	37	1.08735	0.120823	0.731458	39	57.8	Importin subunit alpha-4	Homo sapiens
O00522	KRIT1,CCM1					0.687429	-0.540717	0.282616	4									0.001	-1000		2	0.001	-1000		2	84.3	Krev interaction trapped protein 1	Homo sapiens
O00533	CHL1,CALL	0.995218	-0.00691565	0.980459	6	1.14731	0.198258	0.907058	6	1.01779	0.0254462	0.946412	6	1.02436	0.0347218	0.933809	6	1.43023	0.516242	0.216872	8	1.23598	0.305656	0.773825	6	135.1	Neural cell adhesion molecule L1-like protein	Homo sapiens
O00541	PES1	1.0586	0.0821626	0.877837	33	0.788515	-0.342789	0.000113636	48	0.839982	-0.25157	0.439739	31	0.679763	-0.556896	0.253562	17	0.987353	-0.0183624	0.95211	51	1.35094	0.433965	3.32962e-06	48	68	Pescadillo homolog	Homo sapiens
O00560	SDCBP,MDA9,SYCL	0.964103	-0.0527401	0.893242	34	0.92693	-0.109468	0.613889	22	0.91	-0.136062	0.596743	33	0.922667	-0.116118	0.714477	18	0.981913	-0.0263329	0.915988	23	0.989417	-0.0153492	0.942006	19	32.4	Syntenin-1	Homo sapiens
O00566	MPHOSPH10,MPP10	0.8368	-0.257045		2	0.738476	-0.437378	0.00178256	55	0.001	-1000		2	0.989128	-0.0157706		2	1.10954	0.149959	0.382011	66	1.61	0.687063	1.43704e-05	62	78.9	U3 small nucleolar ribonucleoprotein protein MPP10	Homo sapiens
O00567	NOP56,NOL5A	1.05778	0.0810435	0.812554	59	1.02661	0.0378819	0.69788	191	1.24405	0.315045	0.204582	62	1.24189	0.312538	0.599867	15	0.880887	-0.182971	0.000360794	172	0.857126	-0.222421	5.01971e-07	182	66	Nucleolar protein 56	Homo sapiens
O00571	DDX3X,DBX,DDX3	1.15212	0.204285	0.103796	34	1.00467	0.00672407	0.991417	56	1.23242	0.301489	0.00347697	30	0.973927	-0.0381143	0.909344	16	1.02783	0.0396085	0.861752	54	0.982461	-0.0255286	0.902008	50	73.2	ATP-dependent RNA helicase DDX3X	Homo sapiens
O00584	RNASET2,RNASE6PL	0.578826	-0.788797	0.495981	9					0.764488	-0.387435	0.832156	8	1.20904	0.273859	0.898896	9									29.5	Ribonuclease T2	Homo sapiens
O00592	PODXL,PCLP,PCLP1	1.22265	0.290017		7	0.857202	-0.222293	0.354179	12	1.21126	0.276506	0.74283	7	0.87098	-0.199289	0.756794	6	1.24286	0.313669	0.139501	10	1.42591	0.51188	0.00375143	9	58.6	Podocalyxin	Homo sapiens
O00622	CYR61,CCN1,GIG1,IGFBP10	1.25077	0.32282		2					0.001	-1000		1	0.001	-1000		1	1000	1000		1	1000	1000		1	42	CCN family member 1	Homo sapiens
O00625	PIR	0.817005	-0.291583	0.0042819	38	1.32015	0.400705	0.707717	6	1.05349	0.0751733	0.496791	32	1.22189	0.289117	0.00751814	16	1.81767	0.862093	0.121513	6	1.28026	0.356437	0.460037	9	32.1	Pirin	Homo sapiens
O00629	KPNA3,QIP2	1.07537	0.104832	0.391611	48	0.853326	-0.228831	0.338699	47	1.00921	0.0132248	0.952757	52	1.01671	0.023906	0.932921	15	0.950179	-0.0737289	0.70916	46	1.15237	0.204608	0.250017	61	57.9	Importin subunit alpha-3	Homo sapiens
O00712	NFIB					0.896983	-0.156847	0.635496	11									0.752038	-0.411122	0.420397	13	0.829393	-0.269872	0.514098	17	47.4	Nuclear factor 1 B-type	Homo sapiens
O00716	E2F3,KIAA0075					0.90339	-0.14658	0.511293	6									0.972853	-0.0397057	0.929013	9	1.00249	0.00358342	0.994571	6	49.2	Transcription factor E2F3	Homo sapiens
O00743	PPP6C,PPP6	0.941129	-0.0875359	0.824144	30					1.25625	0.329129	0.0673899	32	1.1326	0.179638	0.278369	11									35.1	Serine/threonine-protein phosphatase 6 catalytic subunit	Homo sapiens
O00746	NME4,NM23D	1.04426	0.0624828	0.824144	23	0.962137	-0.0556862	0.918741	15	0.859359	-0.218667	0.301843	21	0.818527	-0.288899	0.215223	14	1.0129	0.0184984	0.92333	16	0.954913	-0.066559	0.774898	23	20.7	Nucleoside diphosphate kinase, mitochondrial	Homo sapiens
O00754	MAN2B1,LAMAN,MANB	0.966993	-0.0484219	0.728992	82					0.96144	-0.0567308	0.695158	69	0.899195	-0.153293	0.253098	13									113.7	Lysosomal alpha-mannosidase	Homo sapiens
O00762	UBE2C,UBCH10	0.904714	-0.144466	0.90709	11	1000	1000		1	1.64363	0.716881	0.0190741	16	1.9854	0.989432	0.199981	12					0.001	-1000		1	19.7	Ubiquitin-conjugating enzyme E2 C	Homo sapiens
O00764	PDXK,C21orf124,C21orf97,PKH,PNK,PRED79	1.08256	0.114442	0.630107	41	1000	1000		1	1.11397	0.155714	0.220357	46	0.891143	-0.166272	0.394206	16	1000	1000		1	0.588745	-0.764285		2	35.1	Pyridoxal kinase	Homo sapiens
O00767	SCD,FADS5,SCD1,SCDOS	1.21724	0.283609	0.821763	11	1000	1000		2	2.43468	1.28373	0.0437908	7	1.48442	0.569897	0.474387	9	1000	1000		1	0.899812	-0.152305		3	41.5	Stearoyl-CoA desaturase	Homo sapiens
O14497	ARID1A,BAF250,BAF250A,C1orf4,OSA1,SMARCF1					0.940443	-0.0885878	0.494034	68									0.781768	-0.355187	0.00138779	69	0.852104	-0.230898	0.0679803	70	242	AT-rich interactive domain-containing protein 1A	Homo sapiens
O14514	BAI1	0.917291	-0.124548	0.81946	6					1.33715	0.419162	0.660187	6	1.37712	0.461652	0.599249	6									173.5	Adhesion G protein-coupled receptor B1	Homo sapiens
O14519	CDK2AP1,CDKAP1,DOC1					1.21541	0.281441		2									6.94577	2.79613		3	5.76836	2.52816		3	12.4	Cyclin-dependent kinase 2-associated protein 1	Homo sapiens
O14529	CUX2,CUTL2,KIAA0293	1.10417	0.142968	0.926558	6	0.964015	-0.0528725	0.945531	10	1.0349	0.0494856	0.95119	5	0.931116	-0.102966	0.948551	5	0.678232	-0.56015	0.321268	11	0.698792	-0.517065	0.384828	11	161.7	Homeobox protein cut-like 2	Homo sapiens
O14530	TXNDC9,APACD	0.924321	-0.113534	0.610989	34	2.52713	1.3375		3	1.08112	0.112522	0.551672	31	0.917784	-0.123773	0.774161	16	0.001	-1000		2	0.001	-1000		1	26.5	Thioredoxin domain-containing protein 9	Homo sapiens
O14531	DPYSL4,CRMP3,ULIP4	1.04794	0.0675529	0.580734	105	1.19608	0.258315		3	1.22605	0.29402	4.06313e-06	103	1.22233	0.289637	0.269723	17	0.967093	-0.0482731		3	1.12505	0.169986	0.853009	9	61.9	Dihydropyrimidinase-related protein 4	Homo sapiens
O14545	TRAFD1,FLN29	1.27108	0.346058	0.791375	7	0.772686	-0.372046	0.697515	4	1.08796	0.121631	0.937559	6	0.986501	-0.019608	0.953359	5	1.7581	0.81402	0.236057	4	2.24618	1.16748	0.142105	4	64.8	TRAF-type zinc finger domain-containing protein 1	Homo sapiens
O14561	NDUFAB1	0.980873	-0.0278617	0.942049	7					1.27563	0.351207	0.59721	9	1.34435	0.426911	0.682017	8									17.4	Acyl carrier protein, mitochondrial	Homo sapiens
O14562	UBFD1,UBPH	1.20273	0.266313	0.435169	12					1.17955	0.238238	0.524019	13	0.985461	-0.0211288	0.952012	13									33.4	Ubiquitin domain-containing protein UBFD1	Homo sapiens
O14578	CIT,CRIK,KIAA0949,STK21	1000	1000		1	0.636381	-0.652037	0.0892017	9	1000	1000		2	1.35854	0.442056		3	0.713035	-0.487956	0.358055	6	1.09361	0.129104	0.770758	6	231.4	Citron Rho-interacting kinase	Homo sapiens
O14579	COPE	0.982298	-0.0257676	0.91788	35	1.28758	0.364662	0.737337	9	1.14835	0.199567	0.173259	39	1.07764	0.107874	0.59551	18	1.06501	0.0908721	0.883541	8	0.844331	-0.244119	0.674254	9	34.5	Coatomer subunit epsilon	Homo sapiens
O14593	RFXANK,ANKRA1,RFXB					0.782979	-0.352954	0.707717	10									0.566086	-0.820908	0.255388	8	0.863726	-0.211355	0.831769	10	28.1	DNA-binding protein RFXANK	Homo sapiens
O14617	AP3D1,PRO0039	1.03386	0.0480403	0.71898	102	1.08981	0.124075	0.823765	20	1.15722	0.210659	0.0101422	100	1.10743	0.147214	0.785954	16	0.904241	-0.145221	0.810041	21	0.955251	-0.0660483	0.925704	19	130.2	AP-3 complex subunit delta-1	Homo sapiens
O14618	CCS	1.2899	0.36726	0.297638	16					1.0924	0.127497	0.748018	8	0.859551	-0.218345	0.622146	8									29	Copper chaperone for superoxide dismutase	Homo sapiens
O14641	DVL2	0.858633	-0.219886	0.514213	11					1.14541	0.195864	0.468154	10	1.34389	0.426419	0.102782	11									78.9	Segment polarity protein dishevelled homolog DVL-2	Homo sapiens
O14646	CHD1	1.52161	0.6056	0.405062	9	0.980861	-0.0278794	0.906745	55	1.44274	0.528816	0.2692	9	0.887764	-0.171753	0.819651	8	0.713387	-0.487243	0.000249192	54	0.83758	-0.255701	0.0915018	51	196.7	Chromodomain-helicase-DNA-binding protein 1	Homo sapiens
O14647	CHD2					0.922637	-0.116165	0.708775	37									0.582098	-0.780665	0.00122145	44	0.575973	-0.795927	0.000891446	39	211.3	Chromodomain-helicase-DNA-binding protein 2	Homo sapiens
O14656	TOR1A,DQ2,DYT1,TA,TORA	0.925287	-0.112028	0.824144	10	0.866325	-0.207019		2	0.73729	-0.439696	0.245316	7	0.624411	-0.679432	0.040643	11	0.995774	-0.00611012		2	1.1162	0.158596		2	37.8	Torsin-1A	Homo sapiens
O14657	TOR1B,DQ1,FKSG18	0.935558	-0.0961011	0.749632	23					0.742414	-0.429704	0.0467778	24	0.862371	-0.213619	0.430898	12									38	Torsin-1B	Homo sapiens
O14672	ADAM10,KUZ,MADM	1000	1000		2					1000	1000		1	0.769122	-0.378716		3									84.1	Disintegrin and metalloproteinase domain-containing protein 10	Homo sapiens
O14686	KMT2D,ALR,MLL2,MLL4					1.1128	0.154195	0.380267	28									1.0048	0.00691487	0.987947	18	0.839232	-0.252858	0.417008	18	593.4	Histone-lysine N-methyltransferase 2D	Homo sapiens
O14713	ITGB1BP1,ICAP1					0.969209	-0.0451202		3									0.001	-1000		2	0.001	-1000		1	21.8	Integrin beta-1-binding protein 1	Homo sapiens
O14717	TRDMT1,DNMT2	1.4775	0.563161	0.644943	5					1.15256	0.204843	0.80671	5	0.803589	-0.315469	0.578635	6									44.6	tRNA (cytosine(38)-C(5))-methyltransferase	Homo sapiens
O14727	APAF1,KIAA0413	0.888362	-0.17078	0.667548	31					0.865559	-0.208296	0.332023	36	0.974932	-0.0366271	0.885623	15									141.8	Apoptotic protease-activating factor 1	Homo sapiens
O14730	RIOK3,SUDD	1.46085	0.546803	0.409044	4	0.938779	-0.0911433	0.953838	6	1.0918	0.126705	0.900634	4	0.79511	-0.330775	0.76449	4	0.744112	-0.426409	0.510858	6	0.787669	-0.344338	0.593195	6	59.1	Serine/threonine-protein kinase RIO3	Homo sapiens
O14732	IMPA2,IMP.18P	1.03905	0.0552718	0.828309	16					0.983066	-0.0246402	0.95109	17	0.970215	-0.0436231	0.917188	15									31.3	Inositol monophosphatase 2	Homo sapiens
O14733	MAP2K7,JNKK2,MEK7,MKK7,PRKMK7,SKK4	0.993472	-0.00944807	0.988933	5					1.19795	0.260564	0.822823	5	1.24089	0.31137	0.730957	6									47.5	Dual specificity mitogen-activated protein kinase kinase 7	Homo sapiens
O14734	ACOT8,ACTEIII,PTE1	0.776864	-0.364267	0.0643497	21	0.001	-1000		1	0.675181	-0.566655	0.00138565	20	0.817762	-0.290247	0.12761	15	0.844948	-0.243065		3	1000	1000		2	35.9	Acyl-coenzyme A thioesterase 8	Homo sapiens
O14737	PDCD5,TFAR19	0.858552	-0.220022	0.52007	30					1.69171	0.758478	0.00261727	28	1.86111	0.896165	0.00179952	18									14.3	Programmed cell death protein 5	Homo sapiens
O14744	PRMT5,HRMT1L5,IBP72,JBP1,SKB1	1.05481	0.0769787	0.38595	111	1.66536	0.735837	0.365553	7	1.05129	0.0721591	0.414429	110	0.948158	-0.0768014	0.548755	15	1.00952	0.0136738	0.988284	10	0.609964	-0.713204	0.208548	9	72.7	Protein arginine N-methyltransferase 5	Homo sapiens
O14745	NHERF1,NHERF,SLC9A3R1	1.2887	0.365918	0.20093	10	1000	1000		1	1.04458	0.0629185	0.877782	12	0.888658	-0.170299	0.654909	12	1000	1000		2	1.1914	0.252654		2	38.9	Na(+)/H(+) exchange regulatory cofactor NHE-RF1	Homo sapiens
O14756	HSD17B6,RODH,SDR9C6					0.944353	-0.0826012	0.764496	6									0.910459	-0.135334	0.373163	6	0.960225	-0.0585558	0.851792	6	36	17-beta-hydroxysteroid dehydrogenase type 6	Homo sapiens
O14757	CHEK1,CHK1	1.4074	0.493035	0.7535	6					1.71614	0.779171	0.627283	5	1.00981	0.0140847	0.986897	9									54.4	Serine/threonine-protein kinase Chk1	Homo sapiens
O14763	TNFRSF10B,DR5,KILLER,TRAILR2,TRICK2,ZTNFR9,UNQ160/PRO186	1.9986	0.998987		3	1.11203	0.153192	0.806887	6	1.32084	0.401451	0.712901	4	0.651786	-0.61753		3	1.01255	0.0179917	0.988284	6	0.908412	-0.138581	0.914959	6	47.9	Tumor necrosis factor receptor superfamily member 10B	Homo sapiens
O14772	FPGT,GFPP	1000	1000		1					1000	1000		3	1.29486	0.372793		4									68	Fucose-1-phosphate guanylyltransferase	Homo sapiens
O14773	TPP1,CLN2,GIG1,UNQ267/PRO304	1.09744	0.134139	0.576141	21	1.03248	0.0461097	0.979817	7	1.00769	0.0110525	0.965176	18	0.906595	-0.14147	0.31635	16	1.26601	0.340294	0.723198	5	1.35692	0.440335	0.482461	4	61.2	Tripeptidyl-peptidase 1	Homo sapiens
O14776	TCERG1,CA150,TAF2S	1.07641	0.106222	0.353067	35	0.988478	-0.0167193	0.95513	80	0.792231	-0.336007	0.0122972	32	0.845953	-0.241351	0.0473776	12	1.16489	0.220197	0.0470572	77	1.15563	0.208677	0.0672559	82	123.9	Transcription elongation regulator 1	Homo sapiens
O14777	NDC80,HEC,HEC1,KNTC2	1.17534	0.233082	0.180584	8					1.21344	0.279098	0.692117	7	1.0522	0.0734092	0.901175	9									73.9	Kinetochore protein NDC80 homolog	Homo sapiens
O14782	KIF3C	0.948861	-0.0757309	0.832826	6					0.808077	-0.307435	0.304821	6	0.829767	-0.269222	0.246568	6									89.5	Kinesin-like protein KIF3C	Homo sapiens
O14787	TNPO2	1.05689	0.0798306	0.835202	44	1.10564	0.144876	0.951983	6	1.01406	0.0201441	0.950768	38	0.900484	-0.151228	0.314394	17	1.61251	0.68931	0.501422	6	1.31742	0.397715	0.431784	9	101.4	Transportin-2	Homo sapiens
O14795	UNC13B,UNC13	0.870602	-0.199914	0.788411	6					0.722289	-0.469352	0.329536	6	0.838325	-0.254419	0.595281	6									180.7	Protein unc-13 homolog B	Homo sapiens
O14802	POLR3A	0.688144	-0.539217	0.0785278	4	1.03421	0.0485253	0.939944	16	0.981876	-0.0263875	0.971929	5	0.943165	-0.0844187	0.941628	8	1.30767	0.387001	0.128561	18	1.18762	0.248076	0.239044	15	155.6	DNA-directed RNA polymerase III subunit RPC1	Homo sapiens
O14818	PSMA7,HSPC	1.12386	0.168464	0.0905069	49	1.10227	0.140472	0.329524	8	1.03272	0.0464467	0.686477	50	0.957344	-0.0628906	0.278369	15	1.74444	0.802763	0.0592126	14	2.74156	1.455	0.00105671	13	27.9	Proteasome subunit alpha type-7	Homo sapiens
O14828	SCAMP3,C1orf3,PROPIN1	1.1177	0.160528	0.803329	10					1.04246	0.0599881	0.900634	10	0.904252	-0.145203	0.659818	12									38.3	Secretory carrier-associated membrane protein 3	Homo sapiens
O14832	PHYH,PAHX	1000	1000		1					1000	1000		3	0.842671	-0.246959		4									38.5	Phytanoyl-CoA dioxygenase, peroxisomal	Homo sapiens
O14874	BCKDK					1.16825	0.224349	0.776491	6									0.825854	-0.276041	0.598565	10	0.584059	-0.775813	0.173049	6	46.4	[3-methyl-2-oxobutanoate dehydrogenase [lipoamide]] kinase, mitochondrial	Homo sapiens
O14880	MGST3	1.23753	0.307467	0.615006	12	0.999602	-0.000574068	0.998226	12	0.901836	-0.149063	0.727331	9	0.751461	-0.41223	0.360107	15	0.433308	-1.20654	0.000583933	11	0.426022	-1.231	0.0117225	9	16.5	Microsomal glutathione S-transferase 3	Homo sapiens
O14893	GEMIN2,SIP1	1000	1000		1									0.001	-1000		1									31.6	Gem-associated protein 2	Homo sapiens
O14907	TAX1BP3,TIP1	1.21362	0.27932	0.509059	9					1.09185	0.126781	0.70341	10	0.915367	-0.127579	0.75677	11									13.7	Tax1-binding protein 3	Homo sapiens
O14908	GIPC1,C19orf3,GIPC,RGS19IP1	0.863648	-0.211485	0.253984	26	0.971923	-0.0410859	0.876824	10	1.11497	0.157006	0.706207	21	1.08695	0.120292	0.878271	15	1.11776	0.160615	0.671754	11	1.15094	0.202808	0.69492	9	36	PDZ domain-containing protein GIPC1	Homo sapiens
O14910	LIN7A,MALS1,VELI1	1.10758	0.147415	0.682442	6	0.001	-1000		1	0.816365	-0.292714	0.492106	6	0.749436	-0.416123	0.42727	6	1.18544	0.245426		2	1000	1000		1	26	Protein lin-7 homolog A	Homo sapiens
O14917	PCDH17,PCDH68,PCH68	1.0272	0.0387207	0.903838	6					1.59911	0.677271	0.624298	6	1.54033	0.623237	0.672751	6									126.2	Protocadherin-17	Homo sapiens
O14920	IKBKB,IKKB	0.941205	-0.0874194	0.632025	14					0.894991	-0.160055	0.566013	15	0.967127	-0.048222	0.895291	16									86.6	Inhibitor of nuclear factor kappa-B kinase subunit beta	Homo sapiens
O14924	RGS12									1000	1000		2	1000	1000		2									156.4	Regulator of G-protein signaling 12	Homo sapiens
O14929	HAT1,KAT1	0.882018	-0.18112	0.0947166	60	0.972325	-0.0404893		3	0.914585	-0.128811	0.353653	60	0.903989	-0.145622	0.725978	16	0.001	-1000		1	0.001	-1000		3	49.5	Histone acetyltransferase type B catalytic subunit	Homo sapiens
O14933	UBE2L6,UBCH8	1.33031	0.411758	0.653225	5					2.23321	1.15912	0.345906	6	1.73151	0.792027	0.382956	7									17.8	Ubiquitin/ISG15-conjugating enzyme E2 L6	Homo sapiens
O14936	CASK,LIN2	1.28331	0.359875	0.811716	8	0.858172	-0.220662	0.105696	23	1.11252	0.153834	0.855724	7	0.865794	-0.207905	0.879552	9	0.677246	-0.562248	0.0106072	24	0.81708	-0.291451	0.0997064	23	105.1	Peripheral plasma membrane protein CASK	Homo sapiens
O14964	HGS,HRS	0.943738	-0.0835421	0.824144	25					1.07402	0.103027	0.636817	27	1.00019	0.000275494	0.999875	16									86.2	Hepatocyte growth factor-regulated tyrosine kinase substrate	Homo sapiens
O14965	AURKA,AIK,AIRK1,ARK1,AURA,AYK1,BTAK,IAK1,STK15,STK6	0.001	-1000		1	0.001	-1000		1	1.88896	0.91759		4	1000	1000		3	2.23104	1.15772		3	1000	1000		7	45.8	Aurora kinase A	Homo sapiens
O14972	DSCR3,DCRA,DSCRA	1.12937	0.175521	0.659528	8					1.12933	0.175466	0.704639	8	1.01437	0.0205795	0.984518	8									33	Vacuolar protein sorting-associated protein 26C	Homo sapiens
O14974	PPP1R12A,MBS,MYPT1	0.996064	-0.00569029	0.97994	40	1.05741	0.0805316	0.798252	17	1.16548	0.220928	0.220295	40	1.05231	0.0735583	0.826672	13	1.27799	0.353873	0.0501255	27	1.23952	0.309787	0.259661	21	115.3	Protein phosphatase 1 regulatory subunit 12A	Homo sapiens
O14976	GAK	1.08535	0.11816	0.835995	19					1.10682	0.146427	0.75222	18	1.15899	0.21287	0.391532	16									143.2	Cyclin-G-associated kinase	Homo sapiens
O14979	HNRNPDL,HNRPDL,JKTBP	1.16184	0.216415	0.231693	55	0.935407	-0.0963344	0.388909	76	0.92285	-0.115832	0.783101	55	0.730556	-0.452934	0.66356	14	1.09891	0.136076	0.274315	86	1.24542	0.316632	0.00451679	82	46.4	Heterogeneous nuclear ribonucleoprotein D-like	Homo sapiens
O14980	XPO1,CRM1	0.981454	-0.0270073	0.663794	223	1.08093	0.112269	0.478516	82	1.01008	0.0144754	0.817062	216	0.999255	-0.00107521	0.99648	14	0.757625	-0.400444	0.00370564	71	0.743119	-0.428334	0.000457827	74	123.4	Exportin-1	Homo sapiens
O14981	BTAF1,TAF172	1.13922	0.188052	0.176804	59	1.10339	0.141945	0.585035	30	1.03303	0.0468764	0.81952	61	0.728762	-0.456481	0.260808	13	0.699606	-0.515385	0.0170466	25	0.669983	-0.577803	0.000442942	24	206.9	TATA-binding protein-associated factor 172	Homo sapiens
O15013	ARHGEF10,KIAA0294	1.07591	0.105563	0.741483	29					1.02983	0.042409	0.896316	26	1.01144	0.0164158	0.985164	13									151.6	Rho guanine nucleotide exchange factor 10	Homo sapiens
O15020	SPTBN2,KIAA0302,SCA5	0.736874	-0.440511	0.839859	5	0.915698	-0.127056	0.0994628	86	0.77355	-0.370433	0.848612	5	1.06342	0.0887094	0.94801	6	0.924634	-0.113046	0.229083	90	0.9651	-0.0512491	0.597126	78	271.3	Spectrin beta chain, non-erythrocytic 2	Homo sapiens
O15027	SEC16A,KIAA0310,SEC16,SEC16L					0.767409	-0.381932	0.131672	4									0.608419	-0.716864	0.487124	4	0.786714	-0.346089	0.752444	4	251.9	Protein transport protein Sec16A	Homo sapiens
O15031	PLXNB2,KIAA0315	0.756224	-0.403114	0.506858	11	0.981625	-0.0267556	0.995494	5	0.720665	-0.472599	0.309466	6	0.855715	-0.224798	0.896462	6	0.66903	-0.579857	0.90341	5	0.675614	-0.565729	0.874989	6	205.1	Plexin-B2	Homo sapiens
O15040	TECPR2,KIAA0297,KIAA0329	0.958008	-0.0618897	0.888066	5					1.14837	0.199589	0.368645	6	1.1401	0.189165	0.314087	5									153.8	Tectonin beta-propeller repeat-containing protein 2	Homo sapiens
O15042	U2SURP,KIAA0332,SR140	1.01621	0.0232023	0.985142	6	1.0051	0.00733478	0.97544	92	0.71084	-0.492402	0.521676	6	1.42259	0.508519	0.541829	13	0.972203	-0.0406698	0.643073	94	0.979346	-0.0301092	0.738522	90	118.3	U2 snRNP-associated SURP motif-containing protein	Homo sapiens
O15047	SETD1A,KIAA0339,KMT2F,SET1,SET1A					0.820414	-0.285576	0.925973	4									0.923874	-0.114231	0.852591	4	1.12007	0.163583	0.935334	4	186	Histone-lysine N-methyltransferase SETD1A	Homo sapiens
O15054	KDM6B,JMJD3,KIAA0346					2.75462	1.46186		3									1.50137	0.586278		2	0.567133	-0.81824		3	176.6	Lysine-specific demethylase 6B	Homo sapiens
O15061	SYNM,DMN,KIAA0353,SYN	1000	1000		1	0.772324	-0.372721	0.799471	4					0.001	-1000		1	0.001	-1000		2	0.001	-1000		2	172.9	Synemin	Homo sapiens
O15066	KIF3B,KIAA0359	1000	1000		1									0.001	-1000		1									85.1	Kinesin-like protein KIF3B	Homo sapiens
O15067	PFAS,KIAA0361	0.919465	-0.121133	0.00461924	234	1.08444	0.116951		12	0.992237	-0.0112428	0.883168	214	1.03326	0.0472038	0.777581	15	2.44243	1.28832		13	2.31365	1.21017	0.00412398	22	144.7	Phosphoribosylformylglycinamidine synthase	Homo sapiens
O15079	SNPH,KIAA0374					0.279658	-1.83826	0.176206	5									1.06481	0.0905948	0.964377	6	3.68198	1.88048	0.289177	5	53.5	Syntaphilin	Homo sapiens
O15084	ANKRD28,KIAA0379	1.0166	0.0237504	0.925335	25					0.925138	-0.112259	0.645258	31	1.00399	0.00574463	0.989832	17									113	Serine/threonine-protein phosphatase 6 regulatory ankyrin repeat subunit A	Homo sapiens
O15085	ARHGEF11,KIAA0380	1000	1000		1	1.1269	0.172356		3	1000	1000		1	1000	1000		2	0.001	-1000		1	0.001	-1000		2	167.7	Rho guanine nucleotide exchange factor 11	Homo sapiens
O15091	KIAA0391,MRPP3	1.50349	0.588311	0.39841	7					0.631749	-0.662578	0.278839	6	0.417855	-1.25893	0.0605303	7									67.3	Mitochondrial ribonuclease P catalytic subunit	Homo sapiens
O15111	CHUK,IKKA,TCF16	0.891314	-0.165994	0.67824	10					1.05135	0.0722381	0.848476	8	1.21136	0.276627	0.455883	10									84.6	Inhibitor of nuclear factor kappa-B kinase subunit alpha	Homo sapiens
O15116	LSM1,CASM	1.17644	0.234433	0.53505	17	0.974699	-0.0369708	0.957975	6	1.27566	0.351243	0.151401	19	1.17861	0.237088	0.425103	14	1.38208	0.466846	0.358981	6	1.40981	0.495498	0.274251	6	15.2	U6 snRNA-associated Sm-like protein LSm1	Homo sapiens
O15143	ARPC1B,ARC41	0.7274	-0.45918	0.000939215	29					1.12363	0.168167	0.330539	33	1.51035	0.594886	0.0580606	15									40.9	Actin-related protein 2/3 complex subunit 1B	Homo sapiens
O15144	ARPC2,ARC34,PRO2446	0.962624	-0.0549558	0.276035	107	0.994193	-0.00840237	0.986408	67	0.986298	-0.0199048	0.761192	109	0.865472	-0.208441	0.0806439	10	1.37476	0.459176	0.000986757	53	1.36802	0.45209	0.00135503	56	34.3	Actin-related protein 2/3 complex subunit 2	Homo sapiens
O15145	ARPC3,ARC21	1.08934	0.123456	0.823367	18	0.978025	-0.0320568	0.949751	15	1.30928	0.388774	0.26827	23	0.990997	-0.0130467	0.986897	15	1.20184	0.26525	0.35684	11	1.07432	0.103427	0.816188	15	20.5	Actin-related protein 2/3 complex subunit 3	Homo sapiens
O15155	BET1	1.37097	0.455195	0.13811	11					0.647424	-0.627218	0.0492706	10	0.481933	-1.0531	0.00301588	9									13.3	BET1 homolog	Homo sapiens
O15160	POLR1C,POLR1E	0.983941	-0.0233566	0.925101	41	0.97666	-0.0340719	0.842105	57	1.17496	0.232612	0.0912167	35	1.11987	0.163328	0.325563	12	0.946419	-0.0794494	0.537792	59	0.933929	-0.0986147	0.467663	54	39.2	DNA-directed RNA polymerases I and III subunit RPAC1	Homo sapiens
O15164	TRIM24,RNF82,TIF1,TIF1A	1.67829	0.746993	0.561741	4	0.803914	-0.314887	0.520375	9	0.885831	-0.174897	0.839631	4	0.533031	-0.907707	0.273898	4	1.0408	0.0576927	0.936182	8	1.2348	0.304277	0.586846	9	116.8	Transcription intermediary factor 1-alpha	Homo sapiens
O15173	PGRMC2,DG6,PMBP	1000	1000		3					1000	1000		1	0.738482	-0.437365		4									23.8	Membrane-associated progesterone receptor component 2	Homo sapiens
O15182	CETN3,CEN3					1.50148	0.586382		4									1.52358	0.607461	0.806846	5	1.00956	0.0137203		3	19.6	Centrin-3	Homo sapiens
O15212	PFDN6,HKE2,PFD6	0.885026	-0.176208	0.178405	47					0.909284	-0.137197	0.134423	45	1.10701	0.146672	0.438514	18									14.6	Prefoldin subunit 6	Homo sapiens
O15213	WDR46,BING4,C6orf11,FP221					0.652985	-0.614878	0.00496037	24	1000	1000		1	1000	1000		1	1.0342	0.048509	0.891882	25	1.60535	0.682887	0.000219596	25	68.1	WD repeat-containing protein 46	Homo sapiens
O15226	NKRF,ITBA4,NRF	1.54049	0.623393		4	0.836117	-0.258223	0.000463401	82	2.99982	1.58488		3	2.02417	1.01733	0.427905	5	0.800335	-0.321324	0.000392811	86	0.980578	-0.0282959	0.835141	91	77.7	NF-kappa-B-repressing factor	Homo sapiens
O15228	GNPAT,DAPAT,DHAPAT	0.822398	-0.282091	0.80596	6					0.53064	-0.914195		3	0.593604	-0.752426		3									77.2	Dihydroxyacetone phosphate acyltransferase	Homo sapiens
O15230	LAMA5,KIAA0533,KIAA1907	0.881486	-0.181991	0.585082	35					1.09197	0.12693	0.687009	29	1.17567	0.233486	0.555384	15									399.7	Laminin subunit alpha-5	Homo sapiens
O15231	ZNF185	0.809416	-0.305046	0.319169	6	1000	1000		1	1.30291	0.381741	0.590995	6	1.60512	0.682684	0.3273	6					0.001	-1000		1	73.5	Zinc finger protein 185	Homo sapiens
O15235	MRPS12,RPMS12,RPSM12	0.82418	-0.278968	0.469591	16	1000	1000		1	0.575499	-0.797114	0.0821049	14	0.677523	-0.561658	0.167242	14	1000	1000		2	1.02154	0.0307455		3	15.2	28S ribosomal protein S12, mitochondrial	Homo sapiens
O15247	CLIC2									1000	1000		2	1000	1000		2									28.4	Chloride intracellular channel protein 2	Homo sapiens
O15254	ACOX3,BRCOX,PRCOX	0.683064	-0.549907	0.116671	12					0.98603	-0.0202965	0.958149	13	1.34184	0.424214	0.106187	12									77.6	Peroxisomal acyl-coenzyme A oxidase 3	Homo sapiens
O15260	SURF4,SURF-4	1.29212	0.369738	0.0991214	13	0.911025	-0.134438	0.931029	16	0.993065	-0.0100399	0.981912	13	0.746208	-0.42235	0.0629378	14	0.483857	-1.04735	0.125255	14	0.54378	-0.878905	0.225872	16	30.4	Surfeit locus protein 4	Homo sapiens
O15269	SPTLC1,LCB1	1.43754	0.523597	0.231693	12	1.87449	0.9065	0.508057	6	0.642819	-0.637516	0.413342	12	0.446908	-1.16195	0.111444	12	1.02179	0.0311005	0.986006	5	0.606644	-0.721079	0.205855	7	52.7	Serine palmitoyltransferase 1	Homo sapiens
O15270	SPTLC2,KIAA0526,LCB2	1.58172	0.661491	0.377619	15	0.844014	-0.244661	0.53691	6	0.92967	-0.10521	0.912471	14	0.582331	-0.780088	0.0329638	13	0.001	-1000		3	0.001	-1000		4	62.9	Serine palmitoyltransferase 2	Homo sapiens
O15294	OGT	0.888023	-0.171331	0.48512	18	1.07557	0.105099	0.656037	46	0.867502	-0.205062	0.520292	20	0.66266	-0.593659	0.263513	11	1.02699	0.0384192	0.777065	46	0.980593	-0.0282743	0.863481	58	116.9	UDP-N-acetylglucosamine--peptide N-acetylglucosaminyltransferase 110 kDa subunit	Homo sapiens
O15297	PPM1D,WIP1					1.11516	0.157247		3									0.774121	-0.369369		3	0.7051	-0.5041		2	66.7	Protein phosphatase 1D	Homo sapiens
O15305	PMM2	0.975546	-0.0357178	0.864139	23					1.08369	0.115947	0.611565	23	1.20778	0.272354	0.191197	17									28.1	Phosphomannomutase 2	Homo sapiens
O15318	POLR3G	0.760679	-0.394641	0.538251	4					0.522011	-0.937847	0.327541	4	0.724117	-0.465705	0.630601	4									25.9	DNA-directed RNA polymerase III subunit RPC7	Homo sapiens
O15327	INPP4B	0.880525	-0.183564	0.52992	7					0.975911	-0.0351792	0.981912	5	1.13645	0.184539	0.902017	5									104.7	Inositol polyphosphate 4-phosphatase type II	Homo sapiens
O15335	CHAD,SLRR4A	0.851021	-0.232733		2					1.67931	0.747867		2	2.06048	1.04298		2									40.5	Chondroadherin	Homo sapiens
O15347	HMGB3,HMG2A,HMG4	0.936998	-0.0938822	0.632025	26	2.51546	1.33082		3	1.02146	0.0306382	0.913358	28	1.0294	0.0417987	0.884876	16	1.38931	0.474373		3	0.807762	-0.307997	0.554123	6	23	High mobility group protein B3	Homo sapiens
O15350	TP73,P73	1.50293	0.587775	0.197901	6					0.322843	-1.63109	0.0208409	5	0.220333	-2.18224	0.0223028	5									69.6	Tumor protein p73	Homo sapiens
O15353	FOXN1,RONU,WHN	0.830761	-0.267495	0.877837	4					0.825312	-0.276989		3	1.02824	0.0401726		3									68.9	Forkhead box protein N1	Homo sapiens
O15355	PPM1G,PPM1C	0.916552	-0.125711	0.0333713	67					0.976492	-0.0343199	0.60261	67	0.962994	-0.0544006	0.615314	13									59.3	Protein phosphatase 1G	Homo sapiens
O15357	INPPL1,SHIP2	1.14417	0.194303	0.231869	32					1.14605	0.196675	0.169306	35	1.16054	0.2148	0.362309	15									138.6	Phosphatidylinositol 3,4,5-trisphosphate 5-phosphatase 2	Homo sapiens
O15371	EIF3D,EIF3S7	1.07516	0.104546	0.369143	115	1.05317	0.0747371	0.874885	21	1.14122	0.190582	0.0492706	104	0.882231	-0.180772	0.133892	11	1.62987	0.704753	0.000409537	23	1.45316	0.539198	0.0184304	29	64	Eukaryotic translation initiation factor 3 subunit D	Homo sapiens
O15372	EIF3H,EIF3S3	0.955634	-0.0654704	0.584897	67	1.86626	0.900147	0.0531479	11	0.943775	-0.0834858	0.59721	63	0.988167	-0.0171729	0.963736	13	3.59285	1.84513	4.17155e-05	17	1.96801	0.976737	0.00163168	15	39.9	Eukaryotic translation initiation factor 3 subunit H	Homo sapiens
O15379	HDAC3	1.0319	0.0453074		4	0.805039	-0.312869	0.38626	16	0.925231	-0.112115		3	0.903605	-0.146235	0.895908	5	0.593494	-0.752696	0.0304425	19	0.70145	-0.511588	0.101718	14	48.8	Histone deacetylase 3	Homo sapiens
O15381	NVL,NVL2					0.874553	-0.193382	0.250684	25									1.03668	0.0519671	0.826568	27	1.1835	0.243062	0.185144	28	95.1	Nuclear valosin-containing protein-like	Homo sapiens
O15382	BCAT2,BCATM,BCT2,ECA40	0.850812	-0.233087	0.101584	40					0.826887	-0.274238	0.0032859	43	0.841599	-0.248796	0.369652	12									44.3	Branched-chain-amino-acid aminotransferase, mitochondrial	Homo sapiens
O15392	BIRC5,API4,IAP4					0.522608	-0.9362	0.118987	8									2.11115	1.07803	0.0117747	10	3.94791	1.98109	0.000803109	8	16.4	Baculoviral IAP repeat-containing protein 5	Homo sapiens
O15397	IPO8,RANBP8	1.02085	0.0297643	0.893572	62	0.001	-1000		4	0.995535	-0.00645617	0.968877	57	0.940796	-0.0880456	0.815822	12	1.4538	0.539826	0.705894	6	1000	1000		3	119.9	Importin-8	Homo sapiens
O15400	STX7	0.884434	-0.177174	0.831567	6	0.940849	-0.0879647	0.961502	6	0.896301	-0.157945	0.839489	6	1.02323	0.0331346	0.980944	6	1.21012	0.275156	0.791876	6	1.2788	0.354786	0.766895	6	29.8	Syntaxin-7	Homo sapiens
O15417	TNRC18,CAGL79,KIAA1856	1.25299	0.325377	0.951017	4					0.344933	-1.53561	0.734321	4	0.285697	-1.80744	0.728721	4									314.5	Trinucleotide repeat-containing gene 18 protein	Homo sapiens
O15431	SLC31A1,COPT1,CTR1	0.99244	-0.0109486	0.991395	5					0.852438	-0.230334	0.432166	4	0.889464	-0.168991	0.774161	5									21.1	High affinity copper uptake protein 1	Homo sapiens
O15439	ABCC4,MOATB,MRP4					0.001	-1000		2									1.39891	0.484308		3	1000	1000		1	149.5	ATP-binding cassette sub-family C member 4	Homo sapiens
O15446	POLR1G,ASE1,CAST,CD3EAP,PAF49					0.997754	-0.00324379	0.997359	33									1.45195	0.537987	0.092536	34	1.32795	0.409204	0.0378526	42	55	DNA-directed RNA polymerase I subunit RPA34	Homo sapiens
O15460	P4HA2,UNQ290/PRO330	0.611692	-0.709123	0.00314088	16					0.823396	-0.280341	0.256711	19	1.324	0.404899	0.0778182	14									60.9	Prolyl 4-hydroxylase subunit alpha-2	Homo sapiens
O15466	ST8SIA5,SIAT8E					0.001	-1000		1									0.001	-1000		1					43.9	Alpha-2,8-sialyltransferase 8E	Homo sapiens
O15479	MAGEB2	2.28222	1.19044	0.119729	8	1.35413	0.437365	0.548204	7	1.47329	0.55904	0.40511	7	0.656145	-0.607913	0.251575	9	0.916931	-0.125115	0.901168	7	0.646111	-0.630147	0.1441	8	35.3	Melanoma-associated antigen B2	Homo sapiens
O15484	CAPN5,NCL3	1.67641	0.745377	0.540429	4	0.941055	-0.0876484	0.938907	6	1.30309	0.381933	0.812829	4	0.790983	-0.338282	0.83136	4	0.945379	-0.0810346	0.92283	6	1.00043	0.00061881	0.999272	6	73.2	Calpain-5	Homo sapiens
O15498	YKT6	0.976283	-0.0346285	0.860322	63					1.09322	0.128584	0.252216	54	0.997592	-0.00347753	0.987421	15	1000	1000		1	1000	1000		1	22.4	Synaptobrevin homolog YKT6	Homo sapiens
O15504	NUPL2,CG1	1000	1000		1	1.00607	0.00873325	0.997122	16	1000	1000		2	1.51821	0.602373		3	1.42499	0.510953	0.0989681	17	1.34151	0.423861	0.0912911	15	44.9	Nucleoporin NUP42	Homo sapiens
O15511	ARPC5,ARC16	0.899055	-0.153519	0.397437	22	1.10318	0.141673	0.785702	6	0.988634	-0.0164911	0.919362	19	1.15984	0.213931	0.280031	17	1.49875	0.58376	0.161233	6	1.6243	0.699821	0.1438	8	16.3	Actin-related protein 2/3 complex subunit 5	Homo sapiens
O15514	POLR2D	1.12495	0.169857	0.887854	11	0.711036	-0.492005	0.0266367	21	1.24241	0.313143	0.596993	12	1.08558	0.11847	0.898034	13	1.20384	0.26764	0.186818	26	1.56985	0.650627	0.000193587	26	16.3	DNA-directed RNA polymerase II subunit RPB4	Homo sapiens
O15525	MAFG					0.785113	-0.349027	0.637515	6									1.29686	0.375027	0.329777	6	1.6345	0.708848	0.154222	6	17.8	Transcription factor MafG	Homo sapiens
O15534	PER1,KIAA0482,PER,RIGUI	1.02365	0.0337189	0.978154	6					0.915346	-0.127611	0.896035	6	0.905769	-0.142785	0.898034	6									136.2	Period circadian protein homolog 1	Homo sapiens
O15540	FABP7,BLBP,FABPB,MRG	0.884678	-0.176776	0.121548	54	1.04667	0.0658118	0.991417	7	1.03776	0.0534672	0.371865	45	1.15474	0.207569	0.000405469	12	1.91741	0.939156	0.351037	8	1.53733	0.620426	0.298061	8	14.9	Fatty acid-binding protein, brain	Homo sapiens
O15547	P2RX6,P2RXL1,P2X6									1000	1000		2	1000	1000		2									48.8	P2X purinoceptor 6	Homo sapiens
O15550	KDM6A,UTX					1.13472	0.182341	0.798252	17									0.976224	-0.0347163	0.969123	13	0.851858	-0.231316	0.612709	12	154.2	Lysine-specific demethylase 6A	Homo sapiens
O43143	DHX15,DBP1,DDX15	1.05462	0.0767267	0.135105	141	0.903587	-0.146265	0.00650747	191	0.942415	-0.0855655	0.0828282	155	0.824442	-0.27851	0.110196	14	0.900479	-0.151235	0.0025441	182	0.962966	-0.0544432	0.382218	167	90.9	ATP-dependent RNA helicase DHX15	Homo sapiens
O43148	RNMT,KIAA0398	0.856593	-0.223318	0.0605688	44	0.927276	-0.108929	0.655814	12	0.938852	-0.0910296	0.538657	42	0.995111	-0.00707005	0.98727	15	1.09998	0.137482	0.545805	12	0.906478	-0.141656	0.690977	15	54.8	mRNA cap guanine-N7 methyltransferase	Homo sapiens
O43149	ZZEF1,KIAA0399	0.958318	-0.0614238	0.742247	62					1.06491	0.0907273	0.499781	66	1.18224	0.241523	0.140923	16									331.1	Zinc finger ZZ-type and EF-hand domain-containing protein 1	Homo sapiens
O43150	ASAP2,DDEF2,KIAA0400	1.08487	0.117517	0.90948	11					1.39404	0.47927	0.393737	13	1.34953	0.432459	0.222802	11									111.7	Arf-GAP with SH3 domain, ANK repeat and PH domain-containing protein 2	Homo sapiens
O43156	TTI1,KIAA0406,SMG10	1.02819	0.0401034	0.823367	35					0.955386	-0.0658447	0.593128	32	0.917231	-0.124643	0.579093	17									122.1	TELO2-interacting protein 1 homolog	Homo sapiens
O43157	PLXNB1,KIAA0407,PLXN5,SEP					1000	1000		1													0.001	-1000		1	232.3	Plexin-B1	Homo sapiens
O43159	RRP8,KIAA0409,NML,hucep-1					0.895289	-0.159574	0.628805	27									0.99219	-0.0113115	0.969123	29	0.997424	-0.00372178	0.992654	25	50.7	Ribosomal RNA-processing protein 8	Homo sapiens
O43164	PJA2,KIAA0438,RNF131	0.958422	-0.0612669	0.936678	6					0.887658	-0.171924	0.853802	9	0.931352	-0.102602	0.914092	9									78.2	E3 ubiquitin-protein ligase Praja-2	Homo sapiens
O43166	SIPA1L1,E6TP1,KIAA0440	0.97923	-0.0302809	0.982078	10	0.951213	-0.072159	0.884189	26	0.928296	-0.107343	0.926616	4	1.04642	0.0654602	0.951936	5	1.04865	0.0685362	0.795839	35	1.10096	0.138758	0.675603	27	200	Signal-induced proliferation-associated 1-like protein 1	Homo sapiens
O43167	ZBTB24,KIAA0441,ZNF450					1.38584	0.470759		3									1.46555	0.551441		3	1.06309	0.0882704	0.865329	4	78.3	Zinc finger and BTB domain-containing protein 24	Homo sapiens
O43169	CYB5B,CYB5M,OMB5	1.15093	0.202802	0.705454	11	1.28178	0.358149	0.794794	11	0.783384	-0.352208	0.737079	10	0.647635	-0.626747	0.483597	12	0.939587	-0.0899018	0.945442	11	0.712141	-0.489766	0.237215	10	16.7	Cytochrome b5 type B	Homo sapiens
O43172	PRPF4,PRP4	1.19366	0.255394	0.44389	21	0.953523	-0.0686603	0.555784	71	1.11931	0.16261	0.693839	20	0.992338	-0.0110965	0.986897	16	1.00213	0.00307323	0.985175	64	0.98108	-0.0275576	0.823618	74	58.4	U4/U6 small nuclear ribonucleoprotein Prp4	Homo sapiens
O43175	PHGDH,PGDH3	0.985276	-0.0214004	0.81946	117	1.4191	0.504972	0.0292301	61	1.13658	0.184702	1.61429e-10	102	1.01069	0.0153387	0.932356	16	1.65746	0.728975	1.05341e-05	61	1.16893	0.225185	0.228096	72	56.7	D-3-phosphoglycerate dehydrogenase	Homo sapiens
O43189	PHF1,PCL1					0.956391	-0.0643275	0.95279	9									0.631298	-0.663607	0.186357	9	0.670527	-0.576633	0.336869	8	62.1	PHD finger protein 1	Homo sapiens
O43237	DYNC1LI2,DNCLI2,LIC2	1.05766	0.0808824	0.64115	46	1.0133	0.0190597		2	1.26843	0.343049	0.00316849	49	1.25171	0.3239	0.153432	13	0.874339	-0.193736		2	0.852938	-0.229486		2	54.1	Cytoplasmic dynein 1 light intermediate chain 2	Homo sapiens
O43242	PSMD3	1.03574	0.050661	0.47293	135	1.06879	0.0959837	0.832019	34	1.09799	0.134867	0.0100959	135	1.06196	0.0867261	0.573681	14	1.26039	0.333867	0.327157	32	1.26076	0.33429	0.228248	35	61	26S proteasome non-ATPase regulatory subunit 3	Homo sapiens
O43251	RBFOX2,FOX2,HRNBP2,RBM9,RTA					1.22335	0.290836	0.679266	10									0.763287	-0.389702	0.52614	9	0.611662	-0.709194	0.00800121	7	41.4	RNA binding protein fox-1 homolog 2	Homo sapiens
O43252	PAPSS1,ATPSK1,PAPSS	1.01333	0.0191099	0.914806	112	1.4014	0.486872		4	1.0886	0.122472	0.19323	109	1.01504	0.021535	0.798539	15	2.42575	1.27843		4	1.16158	0.216083	0.775114	9	70.8	Bifunctional 3'-phosphoadenosine 5'-phosphosulfate synthase 1	Homo sapiens
O43264	ZW10	0.963597	-0.053498	0.835168	34					0.970507	-0.0431891	0.868152	38	1.09366	0.129159	0.752106	14									88.8	Centromere/kinetochore protein zw10 homolog	Homo sapiens
O43290	SART1	1.55794	0.639643	0.194112	12	0.915548	-0.127292	0.0356136	170	1.34286	0.425307		9	1.0852	0.117965	0.86639	10	1.0757	0.105277	0.149158	171	1.17266	0.229783	0.0010909	164	90.3	U4/U6.U5 tri-snRNP-associated protein 1	Homo sapiens
O43292	GPAA1,GAA1	1.05144	0.0723707	0.957807	5					0.871671	-0.198145	0.843192	5	0.847577	-0.238583	0.845289	4									67.6	Glycosylphosphatidylinositol anchor attachment 1 protein	Homo sapiens
O43294	TGFB1I1,ARA55	1.21643	0.282652	0.469758	5					0.89625	-0.158027		3	0.782579	-0.353692		4									49.8	Transforming growth factor beta-1-induced transcript 1 protein	Homo sapiens
O43296	ZNF264,KIAA0412					0.693907	-0.527185	0.825823	6									0.679546	-0.557357	0.643432	6	0.971532	-0.0416659	0.983799	6	70.6	Zinc finger protein 264	Homo sapiens
O43299	AP5Z1,KIAA0415,SPG48	0.852587	-0.230081	0.686778	6	0.733967	-0.446214		3	0.843995	-0.244693	0.619549	6	0.972107	-0.0408136	0.943926	6	0.81423	-0.296492		2	1.1097	0.150171		3	88.6	AP-5 complex subunit zeta-1	Homo sapiens
O43306	ADCY6,KIAA0422	0.733659	-0.446819		3					1.23946	0.309707		4	1.68426	0.752119	0.6686	5									130.6	Adenylate cyclase type 6	Homo sapiens
O43307	ARHGEF9,ARHDH9,KIAA0424	1.1366	0.184728		3					0.001	-1000		1	0.001	-1000		2									61	Rho guanine nucleotide exchange factor 9	Homo sapiens
O43312	MTSS1,KIAA0429,MIM	0.973962	-0.038063	0.972002	4					0.997372	-0.00379634	0.997862	5	1.05495	0.0771696	0.943307	5									82.3	Protein MTSS 1	Homo sapiens
O43314	PPIP5K2,HISPPD1,KIAA0433,VIP2	1.22394	0.291535	0.571927	8					0.998386	-0.00233091	0.997711	10	0.861361	-0.215311	0.672751	10									140.4	Inositol hexakisphosphate and diphosphoinositol-pentakisphosphate kinase 2	Homo sapiens
O43318	MAP3K7,TAK1	1.05057	0.0711735	0.903838	11					1.17361	0.230951	0.659269	14	1.18344	0.24299	0.671407	14									67.2	Mitogen-activated protein kinase kinase kinase 7	Homo sapiens
O43324	EEF1E1,AIMP3,P18	0.924626	-0.113058	0.397437	52	1.70415	0.769056	0.105696	15	1.18434	0.244089	0.00114714	49	1.19067	0.251769	0.152685	15	0.859741	-0.218026	0.573132	15	0.604941	-0.725134	0.0162172	17	19.8	Eukaryotic translation elongation factor 1 epsilon-1	Homo sapiens
O43347	MSI1	1.2263	0.294306	0.364665	11	0.880816	-0.183087	0.53165	20	0.825809	-0.276121	0.451138	11	0.6646	-0.589442	0.106691	12	0.772315	-0.372738	0.0124534	18	0.894039	-0.16159	0.612653	20	39.1	RNA-binding protein Musashi homolog 1	Homo sapiens
O43353	RIPK2,CARDIAK,RICK,RIP2,UNQ277/PRO314/PRO34092	0.992183	-0.0113218	0.994258	6					0.979713	-0.0295694	0.986873	6	1.0003	0.000429775	0.999875	6									61.2	Receptor-interacting serine/threonine-protein kinase 2	Homo sapiens
O43379	WDR62,C19orf14	0.856752	-0.22305	0.659528	13					0.955936	-0.0650137	0.885637	18	0.961897	-0.0560457	0.895295	13									166	WD repeat-containing protein 62	Homo sapiens
O43390	HNRNPR,HNRPR	1.1291	0.175168	0.0289203	91	1.02298	0.0327769	0.728588	138	1.04592	0.0647728	0.811652	90	0.883593	-0.178546	0.761015	18	1.21729	0.28367	8.3496e-10	141	1.20487	0.268877	0.000159697	142	70.9	Heterogeneous nuclear ribonucleoprotein R	Homo sapiens
O43395	PRPF3,HPRP3,PRP3	1.20798	0.2726	0.369143	21	0.995337	-0.00674332	0.985734	100	0.903142	-0.146976	0.647078	17	0.853605	-0.22836	0.630601	18	0.981935	-0.0263013	0.815278	101	1.02099	0.0299715	0.822114	104	77.5	U4/U6 small nuclear ribonucleoprotein Prp3	Homo sapiens
O43396	TXNL1,TRP32,TXL,TXNL	0.981341	-0.027174	0.919319	61	1.4353	0.521353	0.588904	6	1.00296	0.00425763	0.98636	55	0.913684	-0.130233	0.725735	15	1.90406	0.929078	0.621004	5	1.32876	0.410078	0.831769	5	32.3	Thioredoxin-like protein 1	Homo sapiens
O43399	TPD52L2	0.997383	-0.00377977	0.984464	31	0.809921	-0.304147	0.843288	5	0.845722	-0.241745	0.103711	36	0.82678	-0.274424	0.168681	15	0.984399	-0.0226846	0.986274	5	1.2173	0.283687	0.194256	4	22.2	Tumor protein D54	Homo sapiens
O43402	EMC8,C16orf2,C16orf4,COX4AL,COX4NB,FAM158B,NOC4	1.03723	0.0527401	0.841656	6					1.05222	0.073441	0.697869	8	1.02546	0.036271	0.899616	6									23.8	ER membrane protein complex subunit 8	Homo sapiens
O43414	ERI3,PINT1,PRNPIP,PRNPIP1	0.883924	-0.178006	0.584897	17					0.974453	-0.0373355	0.883315	17	1.05452	0.0765882	0.807788	16									37.2	ERI1 exoribonuclease 3	Homo sapiens
O43422	THAP12,DAP4,P52RIPK,PRKRIR,THAP0					0.713138	-0.487747	0.0142673	21									0.506106	-0.98249	0.00160786	17	0.646469	-0.629347	0.0843079	14	87.7	52 kDa repressor of the inhibitor of the protein kinase	Homo sapiens
O43424	GRID2,GLURD2	4.56909	2.19191	0.667548	5					6.12152	2.61389	0.534027	5	1.28882	0.366053	0.183726	6									113.4	Glutamate receptor ionotropic, delta-2	Homo sapiens
O43426	SYNJ1,KIAA0910	0.922415	-0.116513		3					1.28599	0.362878		3	1.41885	0.504723	0.705976	4									173.1	Synaptojanin-1	Homo sapiens
O43427	FIBP	1.33237	0.413999	0.0992475	21					1.20181	0.265207	0.299566	14	0.593361	-0.753018	0.314087	14									41.9	Acidic fibroblast growth factor intracellular-binding protein	Homo sapiens
O43432	EIF4G3	0.878388	-0.187069	0.516654	42	0.964247	-0.0525248		2	1.13633	0.18438	0.0845285	42	0.974288	-0.0375802	0.927505	17	1.5474	0.629851		2	1.57865	0.658693		2	176.7	Eukaryotic translation initiation factor 4 gamma 3	Homo sapiens
O43447	PPIH,CYP20,CYPH	1.2724	0.347549	0.0535967	21	1.00524	0.00754179	0.973926	23	0.988452	-0.0167571	0.933727	19	0.807035	-0.309297	0.166398	13	1.01743	0.0249258	0.891882	26	0.975895	-0.0352027	0.882817	23	19.2	Peptidyl-prolyl cis-trans isomerase H	Homo sapiens
O43448	KCNAB3,KCNA3B					1000	1000		3									1000	1000		2	1.49005	0.575364	0.600342	5	43.7	Voltage-gated potassium channel subunit beta-3	Homo sapiens
O43463	SUV39H1,KMT1A,SUV39H					0.788319	-0.343149	0.706553	9									1.24407	0.315069	0.111236	8	1.54204	0.624837	0.328462	9	47.9	Histone-lysine N-methyltransferase SUV39H1	Homo sapiens
O43464	HTRA2,OMI,PRSS25	0.869559	-0.201645	0.0464289	22					0.845093	-0.242817	0.00176481	23	0.961802	-0.056188	0.394206	15									48.8	Serine protease HTRA2, mitochondrial	Homo sapiens
O43482	OIP5,MIS18B					0.001	-1000		1									0.001	-1000		1					24.7	Protein Mis18-beta	Homo sapiens
O43488	AKR7A2,AFAR,AFAR1,AKR7	1.10463	0.143557	0.441407	27	1000	1000		1	1.15935	0.213314	0.0400767	27	1.07073	0.0985889	0.238013	14	1000	1000		1	1.0867	0.119949		2	39.6	Aflatoxin B1 aldehyde reductase member 2	Homo sapiens
O43491	EPB41L2	1.04066	0.0575015	0.736831	71	0.987869	-0.0176086	0.929274	75	0.911081	-0.134349	0.501262	63	0.804154	-0.314456	0.573681	15	0.897442	-0.156109	0.120748	57	0.820457	-0.285501	0.117219	68	112.6	Band 4.1-like protein 2	Homo sapiens
O43502	RAD51C,RAD51L2	0.790881	-0.338468	0.521175	20					0.865506	-0.208384	0.645258	18	1.5178	0.601982	0.240433	17									42.2	DNA repair protein RAD51 homolog 3	Homo sapiens
O43504	LAMTOR5,HBXIP,XIP	0.769288	-0.378404	0.71898	5	1000	1000		1	0.686222	-0.543253	0.697702	5	0.905589	-0.143072	0.915451	6	1000	1000		2	2.18479	1.12749		3	9.6	Ragulator complex protein LAMTOR5	Homo sapiens
O43516	WIPF1,WASPIP,WIP	1.46146	0.547415		2					1.68711	0.754554		3	1.11762	0.160429		3									51.3	WAS/WASL-interacting protein family member 1	Homo sapiens
O43524	FOXO3,FKHRL1,FOXO3A	0.828502	-0.271423	0.584897	5	0.001	-1000		1	0.601775	-0.732703	0.546389	5	0.737144	-0.439981	0.675119	6	0.001	-1000		1					71.3	Forkhead box protein O3	Homo sapiens
O43542	XRCC3	1.4123	0.49805	0.618745	9					1.4259	0.511875	0.464205	10	0.930989	-0.103164	0.911474	10									37.8	DNA repair protein XRCC3	Homo sapiens
O43548	TGM5,TGMX	0.857046	-0.222556		3	1.02193	0.0312997		3	1.1649	0.220207		3	1.36886	0.452973	0.808252	4	0.99751	-0.00359663		3	0.971496	-0.0417195	0.942924	4	80.8	Protein-glutamine gamma-glutamyltransferase 5	Homo sapiens
O43567	RNF13,RZF					0.001	-1000		1									0.560231	-0.835906		2	1000	1000		1	42.8	E3 ubiquitin-protein ligase RNF13	Homo sapiens
O43570	CA12					1000	1000		2									1000	1000		1	2.95599	1.56364		3	39.5	Carbonic anhydrase 12	Homo sapiens
O43572	AKAP10	1.06423	0.0898087		4					0.784103	-0.350886		2	0.7432	-0.428178		4									73.8	A-kinase anchor protein 10, mitochondrial	Homo sapiens
O43583	DENR,DRP1,H14	1.1026	0.140914	0.35957	28					1.09484	0.130716	0.197088	31	1.0269	0.0383006	0.868775	17									22.1	Density-regulated protein	Homo sapiens
O43592	XPOT	0.981581	-0.0268204	0.736908	152	1.38676	0.471719	0.302079	11	0.975718	-0.0354643	0.643989	151	0.728776	-0.456452	0.27337	12	1.34185	0.424222	0.624995	9	1.03053	0.043385	0.972436	10	110	Exportin-T	Homo sapiens
O43598	DNPH1,C6orf108,RCL	1.06424	0.0898226	0.571927	37	0.382104	-1.38796		4	0.988994	-0.0159669	0.944558	47	0.929954	-0.104769	0.696761	14	0.639048	-0.646005		4	1.4101	0.495798	0.536626	8	19.1	2'-deoxynucleoside 5'-phosphate N-hydrolase 1	Homo sapiens
O43615	TIMM44,MIMT44,TIM44	0.991714	-0.0120042	0.92618	93	1.62157	0.697394		5	0.890158	-0.167866	0.0193548	102	0.820226	-0.285907	0.537477	13	1.54118	0.624034		5	0.905603	-0.143049	0.947352	6	51.4	Mitochondrial import inner membrane translocase subunit TIM44	Homo sapiens
O43617	TRAPPC3,BET3,CDABP0066	0.997798	-0.00318054	0.991395	34					0.9719	-0.04112	0.875687	26	1.02373	0.0338293	0.932356	17									20.3	Trafficking protein particle complex subunit 3	Homo sapiens
O43633	CHMP2A,BC2,CHMP2	1000	1000		1									0.001	-1000		1									25.1	Charged multivesicular body protein 2a	Homo sapiens
O43639	NCK2,GRB4	0.001	-1000		1					1000	1000		2	1000	1000		1									42.9	Cytoplasmic protein NCK2	Homo sapiens
O43660	PLRG1	1.08594	0.118939	0.901469	6	1.0021	0.00302194	0.992637	92	1.02345	0.0334392	0.965176	6	0.952203	-0.0706582	0.957594	9	1.03147	0.0446987	0.648846	92	1.06007	0.0841594	0.420222	98	57.2	Pleiotropic regulator 1	Homo sapiens
O43663	PRC1					0.650487	-0.620408	0.00603396	23									2.18325	1.12647	1.25562e-06	35	3.01016	1.58984	2.07924e-08	28	71.6	Protein regulator of cytokinesis 1	Homo sapiens
O43665	RGS10	1.71193	0.775627		2					0.943463	-0.0839628		2	0.619078	-0.691807		4									21.2	Regulator of G-protein signaling 10	Homo sapiens
O43670	ZNF207,BUGZ	1.17176	0.228678	0.418251	19	0.936703	-0.0943363	0.681486	21	0.726609	-0.46075	0.0590354	22	0.588569	-0.764717	0.0312189	14	1.523	0.606914	0.00732448	17	1.82117	0.864868	0.000306481	19	50.8	BUB3-interacting and GLEBS motif-containing protein ZNF207	Homo sapiens
O43674	NDUFB5	1.03992	0.0564663	0.969998	5	1000	1000		1	0.914851	-0.128392	0.933212	4	0.895841	-0.158685	0.909344	5					0.001	-1000		1	21.8	NADH dehydrogenase [ubiquinone] 1 beta subcomplex subunit 5, mitochondrial	Homo sapiens
O43678	NDUFA2	0.519906	-0.943678	0.447887	5					0.738901	-0.436547	0.505499	4	1.47964	0.565245	0.584418	5									10.9	NADH dehydrogenase [ubiquinone] 1 alpha subcomplex subunit 2	Homo sapiens
O43681	GET3,ARSA,ASNA1,TRC40	1.12104	0.164838	0.172116	67	0.965863	-0.0501101	0.992472	5	1.10742	0.147206	0.0549695	55	0.93049	-0.103937	0.453807	15	0.959711	-0.0593278	0.974599	5	0.989268	-0.015567	0.991438	6	38.8	ATPase GET3	Homo sapiens
O43683	BUB1,BUB1L					0.768954	-0.379031	0.0736942	6									0.984748	-0.0221734	0.969887	5	1.27478	0.350244	0.451767	5	122.4	Mitotic checkpoint serine/threonine-protein kinase BUB1	Homo sapiens
O43684	BUB3	1.01502	0.0215065	0.943041	57	0.982981	-0.0247642	0.899445	48	0.911461	-0.133747	0.404971	53	0.804081	-0.314588	0.0477055	16	1.14679	0.197601	0.0466092	48	1.19085	0.25199	0.0192182	49	37.2	Mitotic checkpoint protein BUB3	Homo sapiens
O43704	SULT1B1,ST1B2,SULT1B2					0.714196	-0.485608	0.389582	5									1.11409	0.155864	0.879441	5	1.52896	0.612552	0.384441	6	34.9	Sulfotransferase 1B1	Homo sapiens
O43707	ACTN4	0.975543	-0.0357227	0.562877	265	1.0505	0.0710817	0.665342	158	1.04862	0.0684895	0.00227434	247	0.917423	-0.124341	0.153443	15	1.59581	0.674287	7.9477e-17	154	1.53302	0.616376	2.94602e-14	159	104.9	Alpha-actinin-4	Homo sapiens
O43708	GSTZ1,MAAI	0.799233	-0.323313	0.00887295	33					0.875141	-0.192413	0.39258	36	1.23422	0.303601	0.440925	14									24.2	Maleylacetoacetate isomerase	Homo sapiens
O43709	WBSCR22,MERM1,HUSSY-03,PP3381	0.914188	-0.129437		4	0.876949	-0.189435	0.628805	10	0.895281	-0.159587		3	1.02123	0.0303048	0.98552	5	0.983846	-0.0234961	0.93023	19	1.22399	0.291592	0.16702	11	31.9	Probable 18S rRNA (guanine-N(7))-methyltransferase	Homo sapiens
O43716	GATC,15E1.2	0.668496	-0.581008	0.151776	12					0.709326	-0.495479	0.37817	10	1.18218	0.241454	0.409139	13									15.1	Glutamyl-tRNA(Gln) amidotransferase subunit C, mitochondrial	Homo sapiens
O43719	HTATSF1					0.001	-1000		1									1.28714	0.364166		4	1000	1000		3	85.9	HIV Tat-specific factor 1	Homo sapiens
O43747	AP1G1,ADTG,CLAPG1	1.0829	0.1149	0.282865	92	0.966954	-0.0484801	0.992637	5	1.16858	0.224757	0.00238224	89	1.02948	0.0419225	0.860981	11	1.05562	0.0780858	0.895908	4	1.0828	0.114767	0.94801	5	91.4	AP-1 complex subunit gamma-1	Homo sapiens
O43752	STX6																	1000	1000		1	1000	1000		1	29.2	Syntaxin-6	Homo sapiens
O43765	SGTA,SGT,SGT1	0.928904	-0.106398	0.231187	42	1.01537	0.021999	0.995494	5	1.07088	0.0988012	0.294617	43	1.2398	0.31011	0.040643	15	1.46178	0.547727	0.279614	5	1.44262	0.528694	0.512645	6	34.1	Small glutamine-rich tetratricopeptide repeat-containing protein alpha	Homo sapiens
O43768	ENSA	1.0594	0.0832429	0.895456	6					1.19247	0.253954	0.641925	6	1.1456	0.196098	0.701337	6									13.4	Alpha-endosulfine	Homo sapiens
O43772	SLC25A20,CAC,CACT	1.35944	0.443014		2					1.16964	0.226059		2	0.91306	-0.131219		2									32.9	Mitochondrial carnitine/acylcarnitine carrier protein	Homo sapiens
O43776	NARS1,NARS,NRS	0.9676	-0.0475173	0.57547	106	1.67281	0.742276	0.0487768	17	1.10781	0.147708	0.00561413	103	1.01778	0.0254193	0.796719	13	1.2566	0.329529	0.373082	15	0.904876	-0.144208	0.742734	23	62.9	Asparagine--tRNA ligase, cytoplasmic	Homo sapiens
O43781	DYRK3					0.951491	-0.0717384	0.938907	6									1.08184	0.113483	0.881332	6	1.12974	0.175995	0.823293	6	65.7	Dual specificity tyrosine-phosphorylation-regulated kinase 3	Homo sapiens
O43791	SPOP					3.42563	1.77637		3									3.6127	1.85308		3	1.07789	0.10821	0.928658	4	42.1	Speckle-type POZ protein	Homo sapiens
O43795	MYO1B	1.13333	0.180563	0.0935159	69	0.99013	-0.0143103	0.918741	150	1.2843	0.360978	0.0021553	68	0.920973	-0.11877	0.650437	16	0.882982	-0.179544	0.00552198	151	0.869118	-0.202376	0.00427752	156	132	Unconventional myosin-Ib	Homo sapiens
O43809	NUDT21,CFIM25,CPSF25,CPSF5	1.0167	0.0238905	0.878349	36	1.00016	0.000226161	0.999245	66	0.838912	-0.253409	0.120692	34	0.872459	-0.19684	0.342395	12	1.07333	0.1021	0.307798	69	1.04419	0.0623848	0.568486	68	26.2	Cleavage and polyadenylation specificity factor subunit 5	Homo sapiens
O43813	LANCL1,GPR69A	1.0245	0.034924	0.880124	54	1.32393	0.404832	0.711615	6	1.08472	0.117324	0.476654	61	1.06944	0.0968602	0.673405	12	1.89114	0.919258	0.150115	6	1.42406	0.510007	0.486171	6	45.3	Glutathione S-transferase LANCL1	Homo sapiens
O43815	STRN	1.03323	0.0471629	0.931142	22	1.42709	0.513072		2	0.951728	-0.0713792	0.882436	24	0.752479	-0.410277	0.554588	15	0.001	-1000		1	0.001	-1000		1	86.1	Striatin	Homo sapiens
O43818	RRP9,RNU3IP2,U355K	1.04946	0.0696456	0.741107	19	0.975296	-0.0360886	0.794794	67	1.07288	0.101488	0.505358	15	0.978828	-0.0308733	0.937745	12	0.987257	-0.0185024	0.864914	63	0.989423	-0.0153411	0.889107	66	51.8	U3 small nucleolar RNA-interacting protein 2	Homo sapiens
O43819	SCO2					0.001	-1000		1									0.001	-1000		1					29.8	Protein SCO2 homolog, mitochondrial	Homo sapiens
O43823	AKAP8,AKAP95	1.10213	0.140296	0.813198	6	0.967854	-0.047139	0.90133	12	0.52083	-0.941115		4	0.466925	-1.09874		4	1.26154	0.335186	0.35684	16	1.30329	0.382155	0.35043	12	76.1	A-kinase anchor protein 8	Homo sapiens
O43829	ZBTB14,ZFP161,ZNF478					1.24367	0.314608	0.268007	9									1.28406	0.360712	0.648846	7	0.868613	-0.203215	0.580676	8	51	Zinc finger and BTB domain-containing protein 14	Homo sapiens
O43837	IDH3B	0.911966	-0.132948	0.231187	75					1.03749	0.0531042	0.756166	72	0.988817	-0.0162247	0.900307	14									42.2	Isocitrate dehydrogenase [NAD] subunit beta, mitochondrial	Homo sapiens
O43847	NRDC,NRD1	0.962996	-0.0543979	0.627058	126	1000	1000		1	0.938258	-0.0919433	0.410654	120	0.965945	-0.0499874	0.774161	14	1000	1000		1	2.68755	1.42629		2	131.7	Nardilysin	Homo sapiens
O43852	CALU	1.03031	0.0430836	0.659528	130	0.942279	-0.0857739	0.9231	19	0.905412	-0.143354	0.00114714	125	0.855306	-0.225487	0.102782	13	1.37477	0.459195	0.217871	27	1.35859	0.442107	0.142061	25	37.1	Calumenin	Homo sapiens
O43865	AHCYL1,DCAL,IRBIT,XPVKONA	1.03609	0.0511507	0.834666	45	1.09728	0.133932		2	0.915871	-0.126783	0.501262	35	0.793784	-0.333182	0.256819	12	1.95571	0.967691		4	1.7424	0.801072		4	59	S-adenosylhomocysteine hydrolase-like protein 1	Homo sapiens
O43903	GAS2	1000	1000		1					1000	1000		1	0.195697	-2.3533		2									34.9	Growth arrest-specific protein 2	Homo sapiens
O43909	EXTL3,EXTL1L,EXTR1,KIAA0519	1000	1000		1									0.001	-1000		1									104.7	Exostosin-like 3	Homo sapiens
O43913	ORC5,ORC5L	1.25548	0.328237	0.424697	8	0.982029	-0.0261622	0.950293	35	0.982374	-0.0256564	0.967829	10	0.842734	-0.246851	0.702453	8	0.762741	-0.390735	0.0295111	25	0.709455	-0.495216	0.0303985	24	50.3	Origin recognition complex subunit 5	Homo sapiens
O43920	NDUFS5	1000	1000		1									0.001	-1000		1									12.5	NADH dehydrogenase [ubiquinone] iron-sulfur protein 5	Homo sapiens
O43924	PDE6D,PDED	0.94389	-0.0833092	0.782325	15					1.11186	0.152974	0.534027	16	1.23311	0.302298	0.172531	14									17.4	Retinal rod rhodopsin-sensitive cGMP 3',5'-cyclic phosphodiesterase subunit delta	Homo sapiens
O43929	ORC4,ORC4L	2.34488	1.22952	0.371093	6	1.04216	0.0595791	0.927224	14	1.74018	0.799236	0.387581	5	0.750427	-0.414216	0.647027	7	0.752016	-0.411164	0.237036	13	0.707889	-0.498404	0.162998	11	50.4	Origin recognition complex subunit 4	Homo sapiens
O43933	PEX1	1.04497	0.0634616	0.927747	10	0.001	-1000		1	1.49369	0.578885	0.631248	6	1.14074	0.189976	0.896462	6	0.001	-1000		1					142.9	Peroxisome biogenesis factor 1	Homo sapiens
O60216	RAD21,HR21,KIAA0078,NXP1,SCC1	1.55538	0.637267	0.31422	18	1.13489	0.182549	0.110632	112	1.80773	0.85418	0.324806	13	1.32447	0.405413	0.663664	14	1.04315	0.0609401	0.578902	103	0.904852	-0.144246	0.159253	98	71.7	Double-strand-break repair protein rad21 homolog	Homo sapiens
O60220	TIMM8A,DDP,DDP1,TIM8A	0.76632	-0.383981	0.253482	10					1.61115	0.688094	0.0439051	10	2.19484	1.13411	0.00142057	10									11	Mitochondrial import inner membrane translocase subunit Tim8 A	Homo sapiens
O60231	DHX16,DBP2,DDX16,KIAA0577,PRP2	0.843187	-0.246076		3	0.99913	-0.00125571	0.998134	42	0.48547	-1.04254		3	0.57419	-0.800401	0.394206	8	0.980262	-0.0287607	0.919571	32	0.923742	-0.114438	0.536107	37	119.3	Pre-mRNA-splicing factor ATP-dependent RNA helicase DHX16	Homo sapiens
O60232	SSSCA1	0.001	-1000		1					0.001	-1000		1													21.5	Protein ZNRD2	Homo sapiens
O60244	MED14,ARC150,CRSP2,CXorf4,DRIP150,EXLM1,RGR1,TRAP170					0.932075	-0.101483	0.665342	54									0.678929	-0.558668	0.000208263	47	0.678376	-0.559842	0.00109592	51	160.6	Mediator of RNA polymerase II transcription subunit 14	Homo sapiens
O60256	PRPSAP2	1.08419	0.116618	0.405062	56	1.07639	0.106196	0.876824	13	1.12809	0.17388	0.0104028	55	1.15637	0.209609	0.186057	16	1.38954	0.474606	0.519458	10	0.945006	-0.081605	0.851943	10	40.9	Phosphoribosyl pyrophosphate synthase-associated protein 2	Homo sapiens
O60260	PRKN,PARK2	0.83765	-0.25558		4					1.02465	0.0351263		3	1.2596	0.332966	0.659076	5									51.6	E3 ubiquitin-protein ligase parkin	Homo sapiens
O60264	SMARCA5,SNF2H,WCRF135	1.16365	0.218658	0.134667	57	0.997853	-0.00310083	0.991417	171	0.938485	-0.091594	0.71382	56	0.813705	-0.297422	0.45808	14	1.05823	0.0816469	0.299771	177	1.05469	0.0768231	0.358715	179	121.9	SWI/SNF-related matrix-associated actin-dependent regulator of chromatin subfamily A member 5	Homo sapiens
O60271	SPAG9,HSS,KIAA0516,MAPK8IP4,SYD1,HLC6	1.02659	0.0378582	0.667548	76					1.02974	0.0422811	0.574537	69	0.870828	-0.19954	0.162395	15									146.2	C-Jun-amino-terminal kinase-interacting protein 4	Homo sapiens
O60281	ZNF292,KIAA0530					0.948678	-0.0760091	0.555784	93									0.829033	-0.270499	0.0100719	72	0.852392	-0.230411	0.0233123	76	304.8	Zinc finger protein 292	Homo sapiens
O60287	URB1,C21orf108,KIAA0539,NOP254,NPA1					0.77677	-0.364441	0.00954554	81									0.908696	-0.13813	0.310884	93	1.19785	0.260442	0.0722079	73	254.4	Nucleolar pre-ribosomal-associated protein 1	Homo sapiens
O60290	ZNF862,KIAA0543					1000	1000		1									1000	1000		1	1.94777	0.961821		2	131.7	Zinc finger protein 862	Homo sapiens
O60291	MGRN1,KIAA0544,RNF156	1.43778	0.52384	0.557648	6					1.351	0.434028	0.553258	5	0.934413	-0.0978674	0.931069	5									60.8	E3 ubiquitin-protein ligase MGRN1	Homo sapiens
O60292	SIPA1L3,KIAA0545,SPAL3	1.67324	0.74264	0.231869	6	0.939991	-0.0892817	0.679266	16	1.75426	0.810864	0.231924	5	1.05208	0.0732461	0.944361	5	0.849551	-0.235228	0.193731	14	1.01771	0.0253221	0.951066	14	194.6	Signal-induced proliferation-associated 1-like protein 3	Homo sapiens
O60293	ZFC3H1,CCDC131,KIAA0546,PSRC2					0.842267	-0.247651	0.218713	11									0.743255	-0.428072	0.373163	9	0.739974	-0.434454	0.261743	11	226.4	Zinc finger C3H1 domain-containing protein	Homo sapiens
O60306	AQR,KIAA0560	1.08432	0.116795	0.61616	44	0.981044	-0.0276102	0.825823	187	0.735091	-0.444004	0.0526927	28	0.652503	-0.615944	0.30232	14	0.887104	-0.172825	0.0103754	188	0.867509	-0.20505	0.00131601	186	171.3	RNA helicase aquarius	Homo sapiens
O60313	OPA1,KIAA0567	1.91395	0.936551	1.1516e-10	51	1.09701	0.133571	0.844725	15	0.675398	-0.566191	0.0276582	23	0.314592	-1.66845	0.00292417	15	0.715579	-0.482818	0.183975	17	0.835741	-0.258871	0.484872	15	111.6	Dynamin-like 120 kDa protein, mitochondrial	Homo sapiens
O60315	ZEB2,KIAA0569,SIP1,ZFHX1B,ZFX1B,HRIHFB2411					0.001	-1000		2									0.869096	-0.202412		2	1.17441	0.231942		2	136.4	Zinc finger E-box-binding homeobox 2	Homo sapiens
O60318	MCM3AP,GANP,KIAA0572,MAP80					0.585776	-0.771578	0.700691	6									0.47553	-1.07239	0.150334	8	0.855525	-0.225118	0.856084	5	218.4	Germinal-center associated nuclear protein	Homo sapiens
O60333	KIF1B,KIAA0591,KIAA1448	1.01905	0.0272184	0.933191	46					1.06889	0.0961197	0.610298	53	1.09633	0.132679	0.433754	15									204.5	Kinesin-like protein KIF1B	Homo sapiens
O60341	KDM1A,AOF2,KDM1,KIAA0601,LSD1	1.08374	0.116012	0.29884	67	0.964593	-0.0520081	0.54777	111	0.939446	-0.0901183	0.399387	65	0.759373	-0.397119	0.147987	11	0.880348	-0.183854	0.0369994	103	0.897248	-0.156422	0.0776917	116	92.9	Lysine-specific histone demethylase 1A	Homo sapiens
O60343	TBC1D4,AS160,KIAA0603	1.12137	0.165268	0.0719	43					1.09879	0.135918	0.32156	45	0.879086	-0.185924	0.474387	17									146.6	TBC1 domain family member 4	Homo sapiens
O60346	PHLPP1,KIAA0606,PHLPP,PLEKHE1,SCOP					1.00866	0.0124445	0.997359	5									1.09865	0.135725	0.921873	6	1.08818	0.121919	0.925704	5	184.7	PH domain leucine-rich repeat-containing protein phosphatase 1	Homo sapiens
O60361	NME2P1	0.757355	-0.400958	0.435467	6					0.923797	-0.114353	0.821601	6	1.23405	0.303396	0.534523	6									15.5	Putative nucleoside diphosphate kinase	Homo sapiens
O60427	FADS1,FADSD5	1.09814	0.135056	0.905787	5					0.859798	-0.21793	0.713266	4	0.811206	-0.301861	0.664985	5									52	Acyl-CoA (8-3)-desaturase	Homo sapiens
O60443	GSDME,DFNA5,ICERE1	0.566052	-0.820993		5					0.862739	-0.213004	0.733467	7	1.5025	0.587364		11									54.6	Gasdermin-E	Homo sapiens
O60477	BRINP1,DBC1,DBCCR1,FAM5A,IB3089A									1000	1000		2	1000	1000		2									88.8	BMP/retinoic acid-inducible neural-specific protein 1	Homo sapiens
O60488	ACSL4,ACS4,FACL4,LACS4	1.86701	0.900728	0.126952	16	1.0352	0.0499127	0.927224	8	1.40727	0.4929	0.613644	10	0.735367	-0.443463	0.749545	10	1.37135	0.455601	0.215329	7	1.32674	0.407888	0.386271	7	79.2	Long-chain-fatty-acid--CoA ligase 4	Homo sapiens
O60493	SNX3	0.886983	-0.173022	0.339928	35					1.25134	0.323472	0.0162681	35	1.18421	0.243922	0.454668	18									18.8	Sorting nexin-3	Homo sapiens
O60499	STX10,SYN10					0.624548	-0.679115		2									0.001	-1000		1	0.001	-1000		1	28.1	Syntaxin-10	Homo sapiens
O60502	MGEA5,HEXC,KIAA0679,MEA5	1.08468	0.117274	0.50435	65	1.18959	0.250465	0.54793	6	1.0576	0.0808002	0.326751	59	0.868641	-0.203169	0.360592	16	0.926675	-0.109864	0.786027	6	0.777215	-0.363615	0.10028	6	102.9	Protein O-GlcNAcase	Homo sapiens
O60504	SORBS3,SCAM1	1.00884	0.0126988	0.977376	4					0.927976	-0.10784	0.586258	4	0.959179	-0.0601279	0.903354	4									75.3	Vinexin	Homo sapiens
O60506	SYNCRIP,HNRPQ,NSAP1	1.04635	0.0653586	0.449002	108	1.08269	0.114617	0.034131	139	1.10982	0.150327	0.0137035	118	1.05957	0.0834816	0.703585	13	1.24586	0.317143	1.14095e-08	142	1.17498	0.232634	0.000750206	142	69.6	Heterogeneous nuclear ribonucleoprotein Q	Homo sapiens
O60508	CDC40,EHB3,PRP17,PRPF17	0.931024	-0.10311	0.895415	11	1.05045	0.0710031	0.754706	89	0.746497	-0.421791	0.173676	8	1.00643	0.00924101	0.99583	11	0.860966	-0.215972	0.0841693	77	0.865637	-0.208166	0.151176	84	65.5	Pre-mRNA-processing factor 17	Homo sapiens
O60518	RANBP6	1.13057	0.177052	0.46339	6					1.22346	0.290971	0.622038	8	1.07665	0.106546	0.909344	6									124.7	Ran-binding protein 6	Homo sapiens
O60522	TDRD6	0.815234	-0.294714		4					1.03995	0.0565209		4	1.30092	0.379535	0.646516	6									236.5	Tudor domain-containing protein 6	Homo sapiens
O60524	NEMF,SDCCAG1	0.888989	-0.169763	0.397437	35					0.977989	-0.0321102	0.885653	34	1.10074	0.138471	0.361551	16									123	Ribosome quality control complex subunit NEMF	Homo sapiens
O60542	PSPN	0.476383	-1.06981		4					0.812728	-0.299155		4	1.75933	0.815029	0.186487	6									16.6	Persephin	Homo sapiens
O60547	GMDS	1.03441	0.0488111	0.667548	43					1.15001	0.201648	0.0739322	44	0.993295	-0.00970649	0.981503	14	1000	1000		1	1000	1000		1	41.9	GDP-mannose 4,6 dehydratase	Homo sapiens
O60563	CCNT1	1.03794	0.0537225	0.533209	6	1.04604	0.0649418	0.936501	8	0.93884	-0.0910482	0.619549	6	0.88438	-0.177262	0.2986	6	1.02562	0.0365029	0.965118	8	1.02064	0.029476	0.978648	8	80.7	Cyclin-T1	Homo sapiens
O60566	BUB1B,BUBR1,MAD3L,SSK1	1.0916	0.12644	0.853024	15	1.1283	0.174157		2	2.00193	1.00139	0.00159905	18	2.09926	1.06988	0.0156825	13	0.381338	-1.39086		2	0.345048	-1.53513		2	119.5	Mitotic checkpoint serine/threonine-protein kinase BUB1 beta	Homo sapiens
O60568	PLOD3	1.01961	0.0280123	0.835168	162	1.29793	0.376217	0.000686953	120	0.894191	-0.161344	0.00111161	159	0.752643	-0.409963	0.00785926	15	1.16148	0.215964	0.0397725	122	0.889996	-0.16813	0.245624	128	84.8	Multifunctional procollagen lysine hydroxylase and glycosyltransferase LH3	Homo sapiens
O60573	EIF4E2,EIF4EL3	1.15428	0.206994	0.812782	5					0.541148	-0.885905	0.353653	5	0.462426	-1.11271	0.174873	6									28.4	Eukaryotic translation initiation factor 4E type 2	Homo sapiens
O60583	CCNT2					0.984275	-0.0228669	0.992637	5									0.609009	-0.715465		4	0.612296	-0.707699		3	81	Cyclin-T2	Homo sapiens
O60610	DIAPH1,DIAP1	1.14725	0.198184	0.0476576	72	1.1293	0.175432	0.706553	13	1.03526	0.0499927	0.732605	66	0.905527	-0.143171	0.483597	15	0.656107	-0.607996	0.0395193	11	0.615237	-0.700786	0.0139715	14	141.3	Protein diaphanous homolog 1	Homo sapiens
O60613	SELENOF,SEP15	0.994865	-0.00742671	0.984464	16					0.86241	-0.213554	0.183777	15	0.876282	-0.190533	0.435349	14									17.9	Selenoprotein F	Homo sapiens
O60637	TSPAN3,TM4SF8	0.948473	-0.0763215	0.659528	9	1000	1000		1	0.909891	-0.136235	0.753344	10	0.937455	-0.0931794	0.764422	12	1000	1000		1	0.34453	-1.5373		2	28	Tetraspanin-3	Homo sapiens
O60645	EXOC3,SEC6,SEC6L1	0.93762	-0.0929247	0.841578	10					0.966221	-0.0495753	0.904474	9	1.1703	0.226879	0.611188	10									85.6	Exocyst complex component 3	Homo sapiens
O60664	PLIN3,M6PRBP1,TIP47	1.00124	0.00178385	0.993077	88					1.05597	0.0785748	0.523675	79	0.998623	-0.00198755	0.996982	16									47.1	Perilipin-3	Homo sapiens
O60671	RAD1,REC1	0.991586	-0.0121897	0.97994	6					0.767111	-0.382492	0.347114	6	0.780363	-0.357782	0.442195	8									31.8	Cell cycle checkpoint protein RAD1	Homo sapiens
O60673	REV3L,POLZ,REV3	1.17501	0.232674		4	0.974449	-0.0373407	0.896369	48	0.966239	-0.0495484	0.958237	6	0.838035	-0.254918		4	0.860132	-0.21737	0.209198	56	0.949767	-0.0743542	0.719932	50	352.8	DNA polymerase zeta catalytic subunit	Homo sapiens
O60678	PRMT3,HRMT1L3	1.0737	0.102596	0.447887	42					0.960993	-0.0574027	0.768606	45	0.762835	-0.390556	0.0778182	15									59.9	Protein arginine N-methyltransferase 3	Homo sapiens
O60684	KPNA6,IPOA7	1.231	0.299828	0.752153	12	1.66619	0.736552	0.547152	6	0.823456	-0.280237	0.427685	7	0.889158	-0.169488	0.731673	7	1.00912	0.0130937	0.993205	5	0.607543	-0.718941	0.084377	5	60	Importin subunit alpha-7	Homo sapiens
O60701	UGDH	1.00075	0.00107814	0.993023	192	1.7067	0.771205	0.0682538	22	1.00664	0.00954964	0.883253	195	0.906696	-0.141309	0.278369	15	1.7332	0.793442	0.00397358	24	1.01248	0.0178893	0.951598	26	55	UDP-glucose 6-dehydrogenase	Homo sapiens
O60716	CTNND1,KIAA0384	1.13813	0.186663	0.101078	34	1.16722	0.223077	0.237842	17	0.953185	-0.0691724	0.829154	33	0.728223	-0.457547	0.124464	16	1.82	0.863938	0.045925	11	1.50788	0.592523	0.0475571	17	108.2	Catenin delta-1	Homo sapiens
O60732	MAGEC1	1.9269	0.946282	0.0106848	12	2.42577	1.27844		3	1.26195	0.335655	0.321432	7	0.84284	-0.24667	0.598204	13	0.618166	-0.693934		3	0.368505	-1.44025		6	123.6	Melanoma-associated antigen C1	Homo sapiens
O60739	EIF1B	0.820228	-0.285903	0.681822	5					0.8659	-0.207728	0.73606	5	1.02292	0.0326933	0.93672	6									12.8	Eukaryotic translation initiation factor 1b	Homo sapiens
O60749	SNX2,TRG9	1.12623	0.171498	0.218534	28					0.943838	-0.0833895	0.632158	30	0.919602	-0.120919	0.671407	15									58.5	Sorting nexin-2	Homo sapiens
O60762	DPM1	1.44647	0.532536	0.661878	9	1.40227	0.487759	0.51211	8	0.796331	-0.32856	0.77216	10	0.64451	-0.633726	0.241827	7	0.579273	-0.787684	0.286936	6	0.426246	-1.23024	0.101077	6	29.6	Dolichol-phosphate mannosyltransferase subunit 1	Homo sapiens
O60763	USO1,VDP	1.04468	0.0630602	0.582603	93	1.7522	0.809168		2	1.07787	0.108183	0.0303569	94	0.941583	-0.0868395	0.599867	18	0.993092	-0.0100005		2	0.554166	-0.851611		2	107.9	General vesicular transport factor p115	Homo sapiens
O60783	MRPS14	1.01057	0.015168	0.990338	6					0.545755	-0.873675	0.368304	5	0.5531	-0.854388	0.191499	5									15.1	28S ribosomal protein S14, mitochondrial	Homo sapiens
O60784	TOM1	0.79265	-0.335243	0.253708	26	0.967389	-0.0478327	0.957975	6	1.10174	0.139788	0.373747	27	1.35597	0.439322	0.0246854	15	1.02434	0.0346897	0.972243	6	1.05368	0.0754424	0.94801	6	53.8	Target of Myb protein 1	Homo sapiens
O60826	CCDC22,CXorf37,JM1	1.03252	0.0461645	0.878349	30					1.19831	0.261	0.156112	28	1.11539	0.157551	0.396138	17									70.8	Coiled-coil domain-containing protein 22	Homo sapiens
O60828	PQBP1,NPW38,JM26					0.983951	-0.023342	0.955298	25									1.15352	0.206039	0.364719	26	1.15655	0.20983	0.225467	28	30.5	Polyglutamine-binding protein 1	Homo sapiens
O60832	DKC1,NOLA4	1.05391	0.0757504	0.88265	23	1.02586	0.0368326	0.701373	129	1.01958	0.0279774	0.95109	25	0.961041	-0.0573299	0.935487	17	0.928785	-0.106583	0.285573	131	0.897421	-0.156144	0.0803986	134	57.7	H/ACA ribonucleoprotein complex subunit DKC1	Homo sapiens
O60840	CACNA1F,CACNAF1					1.36271	0.44648	0.79377	6									1.05152	0.0724811	0.955048	6	0.771006	-0.375187	0.610116	6	220.7	Voltage-dependent L-type calcium channel subunit alpha-1F	Homo sapiens
O60841	EIF5B,IF2,KIAA0741	0.937674	-0.0928416	0.151295	176	1.29144	0.368981	0.0462516	39	1.0941	0.129751	0.0331378	166	1.22672	0.294808	0.0170313	14	1.29121	0.36872	0.070276	42	0.964045	-0.0528278	0.831885	55	138.8	Eukaryotic translation initiation factor 5B	Homo sapiens
O60861	GAS7,KIAA0394	1.74282	0.801423	0.163924	6					1.31155	0.391277	0.15346	6	0.734214	-0.445727	0.516351	10									54.4	Growth arrest-specific protein 7	Homo sapiens
O60869	EDF1	0.931073	-0.103034	0.906882	12					1.43734	0.5234	0.0422161	16	1.41232	0.498068	0.272033	11									16.4	Endothelial differentiation-related factor 1	Homo sapiens
O60870	KIN,BTCD,KIN17					0.904855	-0.144242	0.902901	10									0.760256	-0.395443	0.714793	7	0.948491	-0.0762942	0.970396	7	45.4	DNA/RNA-binding protein KIN17	Homo sapiens
O60879	DIAPH2,DIA	1.15349	0.206004	0.535376	13	0.001	-1000		1	1.03601	0.0510326	0.892322	14	0.853607	-0.228355	0.118593	15	0.001	-1000		1					125.6	Protein diaphanous homolog 2	Homo sapiens
O60884	DNAJA2,CPR3,HIRIP4	1.06283	0.0879147	0.45062	91	1.21604	0.282195	0.00928479	29	1.0105	0.0150693	0.916381	89	0.90583	-0.142687	0.253135	14	1.39681	0.482133	0.00172142	31	1.15251	0.204777	0.157786	34	45.7	DnaJ homolog subfamily A member 2	Homo sapiens
O60885	BRD4,HUNK1	0.85612	-0.224116	0.91436	6	0.775689	-0.366451	0.173793	12	0.656272	-0.607634	0.634365	6	0.764954	-0.386555	0.860981	6	0.952991	-0.069466	0.887619	10	1.27946	0.355533	0.264433	12	152.2	Bromodomain-containing protein 4	Homo sapiens
O60888	CUTA,ACHAP,C6orf82	0.798017	-0.325508	0.010755	33	1.03103	0.0440839	0.956191	4	0.857875	-0.221161	0.0631427	33	1.07449	0.103648	0.0215916	12	0.856717	-0.223109	0.883541	5	1.05962	0.0835455	0.930125	10	19.1	Protein CutA	Homo sapiens
O60907	TBL1X,TBL1	0.898339	-0.154668	0.828904	5					0.899266	-0.153181	0.260134	4	0.989914	-0.0146246	0.98552	5									62.5	F-box-like/WD repeat-containing protein TBL1X	Homo sapiens
O60909	B4GALT2									1000	1000		1	1000	1000		1									42	Beta-1,4-galactosyltransferase 2	Homo sapiens
O60921	HUS1	1.03228	0.0458293	0.927747	14					1.06701	0.0935796	0.828015	13	0.968028	-0.0468797	0.944361	13									31.7	Checkpoint protein HUS1	Homo sapiens
O60925	PFDN1,PFD1	1.02852	0.0405739	0.905754	32					1.25764	0.330714	0.00114714	30	1.157	0.210391	0.498671	14									14.2	Prefoldin subunit 1	Homo sapiens
O60930	RNASEH1,RNH1	1.42209	0.508016	0.468254	8					1.20225	0.265731	0.609912	9	0.82088	-0.284757	0.584418	10									32.1	Ribonuclease H1	Homo sapiens
O60934	NBN,NBS,NBS1,P95					0.943262	-0.0842689	0.591336	65									0.993513	-0.00938914	0.964377	66	1.03186	0.0452514	0.796563	64	85	Nibrin	Homo sapiens
O60936	NOL3,ARC,NOP	0.76398	-0.388393	0.0385388	29					0.915385	-0.127549	0.553258	31	1.04344	0.0613424	0.881681	17	1000	1000		1	1000	1000		1	22.6	Nucleolar protein 3	Homo sapiens
O60942	RNGTT,CAP1A	0.951317	-0.0720026	0.888956	17					0.934386	-0.0979097	0.85781	16	0.952425	-0.0703224	0.884876	14									68.6	mRNA-capping enzyme	Homo sapiens
O75044	SRGAP2,ARHGAP34,FNBP2,KIAA0456,SRGAP2A	1.04109	0.0581	0.905754	12					1.2279	0.29619	0.27014	12	1.20092	0.264145	0.267758	16									120.9	SLIT-ROBO Rho GTPase-activating protein 2	Homo sapiens
O75051	PLXNA2,KIAA0463,OCT,PLXN2,UNQ209/PRO235	0.001	-1000		1	2.0798	1.05644	0.287799	5	0.001	-1000		1					1.41875	0.504624	0.755208	5	0.685963	-0.543798	0.799906	4	211.1	Plexin-A2	Homo sapiens
O75054	IGSF3,EWI3,KIAA0466	1000	1000		1									0.001	-1000		1									135.2	Immunoglobulin superfamily member 3	Homo sapiens
O75083	WDR1	1.00243	0.00350563	0.97321	183	1.08873	0.122645	0.150911	76	1.00804	0.0115496	0.86033	173	0.804649	-0.313569	0.0778182	17	1.2677	0.342213	4.58368e-06	79	1.20926	0.274119	0.0023053	72	66.2	WD repeat-containing protein 1	Homo sapiens
O75093	SLIT1,KIAA0813,MEGF4,SLIL1	0.899037	-0.153548	0.612637	33	0.643028	-0.637047		10	1.0174	0.0248898	0.952546	38	1.30946	0.388974	0.444934	15	0.973886	-0.0381751		6	1.63946	0.713221	0.376583	6	167.9	Slit homolog 1 protein	Homo sapiens
O75113	N4BP1,KIAA0615	1.25286	0.325222		3					2.4707	1.30492		3	2.01193	1.00858	0.374236	4									100.4	NEDD4-binding protein 1	Homo sapiens
O75116	ROCK2,KIAA0619	0.945786	-0.0804146	0.488884	40	1.22945	0.298013		2	1.0407	0.0575527	0.609645	50	1.07614	0.105863	0.663664	16	0.001	-1000		3	1.10308	0.141536	0.931593	4	160.9	Rho-associated protein kinase 2	Homo sapiens
O75122	CLASP2,KIAA0627	1.12083	0.16457	0.543577	43					1.24195	0.312604	0.147528	37	0.986207	-0.0200377	0.965552	14									141.1	CLIP-associating protein 2	Homo sapiens
O75127	PTCD1,KIAA0632	0.980923	-0.0277883	0.949637	23	0.830394	-0.268132	0.913922	6	0.820299	-0.285779	0.358387	19	0.802205	-0.317957	0.338063	16	1.0334	0.0474052	0.968977	6	1.23873	0.308863	0.851435	6	78.9	Pentatricopeptide repeat-containing protein 1, mitochondrial	Homo sapiens
O75128	COBL,KIAA0633	1000	1000		2	1.13178	0.178595	0.87251	5	1000	1000		1	1.85513	0.891521		3	1.31647	0.396677	0.536035	5	1.16657	0.22227	0.164897	4	135.6	Protein cordon-bleu	Homo sapiens
O75131	CPNE3,CPN3,KIAA0636	0.93728	-0.0934477	0.20093	99	1000	1000		2	1.00963	0.0138248	0.904835	88	0.901739	-0.149219	0.192275	16	1000	1000		4	6.11874	2.61323	0.0217517	5	60.1	Copine-3	Homo sapiens
O75132	ZBED4,KIAA0637	1.08192	0.113593	0.912534	6					1.14589	0.196472	0.822823	6	1.06489	0.0907017	0.839305	6									130.3	Zinc finger BED domain-containing protein 4	Homo sapiens
O75140	DEPDC5,KIAA0645	1000	1000		1					1000	1000		2	1.21757	0.284008		3									181.3	GATOR complex protein DEPDC5	Homo sapiens
O75143	ATG13,KIAA0652	1.02649	0.0377218	0.968756	6					1.09853	0.135569	0.806074	6	1.04048	0.0572435	0.774161	9									56.6	Autophagy-related protein 13	Homo sapiens
O75146	HIP1R,HIP12,KIAA0655	1.1552	0.208138	0.617264	11	1.67513	0.744275	0.284963	11	1.04743	0.0668578	0.911509	10	0.982054	-0.0261255	0.983319	9	1.07702	0.107041	0.769497	7	0.656507	-0.607118	0.229688	12	119.4	Huntingtin-interacting protein 1-related protein	Homo sapiens
O75147	OBSL1,KIAA0657	0.772498	-0.372398	0.738052	6	0.946518	-0.0792982	0.92857	12	0.880819	-0.183083	0.491994	6	1.17533	0.23307	0.802858	6	1.11287	0.15428	0.715072	11	1.17091	0.227629	0.59656	18	206.9	Obscurin-like protein 1	Homo sapiens
O75150	RNF40,BRE1B,KIAA0661	0.939091	-0.0906629		6	0.95423	-0.0675916	0.953706	8	0.926288	-0.110467	0.934936	6	0.764109	-0.388149	0.705976	6	0.906446	-0.141708	0.755354	9	1.00036	0.000512963	0.999272	9	113.7	E3 ubiquitin-protein ligase BRE1B	Homo sapiens
O75151	PHF2,CENP-35,KIAA0662					1.11281	0.154211	0.324469	76									0.983582	-0.0238834	0.881816	68	0.928347	-0.107263	0.376123	71	120.8	Lysine-specific demethylase PHF2	Homo sapiens
O75152	ZC3H11A,KIAA0663,ZC3HDC11A					1.00261	0.00375991	0.994733	41									1.04098	0.0579423	0.683967	43	1.0336	0.0476756	0.547	48	89.1	Zinc finger CCCH domain-containing protein 11A	Homo sapiens
O75153	CLUH,KIAA0664	0.977169	-0.0333196	0.688915	140	1000	1000		2	1.09128	0.126019	0.0747517	141	1.03234	0.0459166	0.873434	13	1000	1000		1	1.24402	0.315005		3	146.7	Clustered mitochondria protein homolog	Homo sapiens
O75155	CAND2,KIAA0667,TIP120B	1.26	0.333423	0.563064	8					1.39446	0.479707	0.492106	7	1.25469	0.327336	0.564091	7									135.3	Cullin-associated NEDD8-dissociated protein 2	Homo sapiens
O75164	KDM4A,JHDM3A,JMJD2,JMJD2A,KIAA0677					0.879449	-0.185328	0.46383	6									0.67045	-0.576799	0.13033	6	0.756869	-0.401885	0.279773	6	120.7	Lysine-specific demethylase 4A	Homo sapiens
O75165	DNAJC13,KIAA0678,RME8					1.18362	0.243204	0.0953826	88									0.929565	-0.105373	0.583964	94	0.793727	-0.333286	0.015756	97	254.4	DnaJ homolog subfamily C member 13	Homo sapiens
O75170	PPP6R2,KIAA0685,PP6R2,SAPS2	1.21052	0.275632	0.808046	6					0.878371	-0.187098	0.92716	6	0.73099	-0.452077	0.825174	6									104.9	Serine/threonine-protein phosphatase 6 regulatory subunit 2	Homo sapiens
O75175	CNOT3,KIAA0691,LENG2,NOT3	1.19554	0.257658	0.340276	13	0.787634	-0.344403		2	0.912844	-0.131559	0.828781	10	0.81353	-0.297732	0.395139	16	0.658993	-0.601666		3	0.840319	-0.250992		3	81.9	CCR4-NOT transcription complex subunit 3	Homo sapiens
O75179	ANKRD17,GTAR,KIAA0697	0.977939	-0.0321831	0.859205	24					1.08795	0.121617	0.401888	23	1.18978	0.250693	0.15792	15									274.3	Ankyrin repeat domain-containing protein 17	Homo sapiens
O75182	SIN3B,KIAA0700	0.001	-1000		1	0.983204	-0.0244375	0.939944	48	0.979711	-0.0295721		2	1000	1000		1	0.94733	-0.0780617	0.598897	52	0.923591	-0.114673	0.514098	54	133.1	Paired amphipathic helix protein Sin3b	Homo sapiens
O75190	DNAJB6,HSJ2,MRJ,MSJ1	1.04893	0.0689165	0.953869	6	0.504124	-0.98815		4	1.02348	0.0334821	0.942448	6	0.980295	-0.0287126	0.984447	6	0.970066	-0.043845	0.950788	6	1.86806	0.901537		4	36.1	DnaJ homolog subfamily B member 6	Homo sapiens
O75191	XYLB	1.08686	0.120161	0.661312	12					1.11153	0.152551	0.455628	14	1.00471	0.00677474	0.970388	9									58.4	Xylulose kinase	Homo sapiens
O75208	COQ9,C16orf49,HSPC326,PSEC0129	0.980339	-0.0286477	0.957854	30					0.929234	-0.105887	0.670796	29	1.04225	0.0596975	0.915451	18									35.5	Ubiquinone biosynthesis protein COQ9, mitochondrial	Homo sapiens
O75223	GGCT,C7orf24,CRF21	0.916568	-0.125686	0.339928	36	1000	1000		1	1.22654	0.294593	0.00261104	36	1.31008	0.389652	0.00489809	14	1000	1000		1	1.63043	0.705252		2	21	Gamma-glutamylcyclotransferase	Homo sapiens
O75251	NDUFS7	0.992928	-0.0102392	0.992012	6					0.897595	-0.155864	0.759556	5	0.918645	-0.122421	0.893978	5									23.6	NADH dehydrogenase [ubiquinone] iron-sulfur protein 7, mitochondrial	Homo sapiens
O75306	NDUFS2	1.03707	0.0525065	0.805705	35	0.584986	-0.773526		2	0.762265	-0.391635	0.137574	17	1.03708	0.0525334	0.940772	14	0.001	-1000		1	0.001	-1000		2	52.5	NADH dehydrogenase [ubiquinone] iron-sulfur protein 2, mitochondrial	Homo sapiens
O75312	ZPR1,ZNF259	1.04555	0.0642673	0.773687	33					1.04889	0.0688698	0.764623	40	0.877497	-0.188534	0.470861	16									50.9	Zinc finger protein ZPR1	Homo sapiens
O75319	DUSP11,PIR1					0.784117	-0.35086	0.793184	6									0.498661	-1.00387	0.0921971	6	0.633475	-0.65864	0.497592	6	43.7	RNA/RNP complex-1-interacting phosphatase	Homo sapiens
O75323	NIPSNAP2,GBAS	0.936489	-0.0946662	0.702516	52	0.800204	-0.321561	0.128989	42	0.503306	-0.990494	2.04235e-08	43	0.537732	-0.89504	0.0120514	17	1.08759	0.121128	0.480461	43	1.38117	0.465896	0.00733087	41	33.7	Protein NipSnap homolog 2	Homo sapiens
O75325	LRRN2,GAC1,LRRN5,UNQ256/PRO293	1.30034	0.378884	0.629768	6					1.00322	0.0046448	0.995117	6	0.763498	-0.389303	0.642818	6									78.9	Leucine-rich repeat neuronal protein 2	Homo sapiens
O75330	HMMR,IHABP,RHAMM					0.001	-1000		2									0.767172	-0.382379		2	1.83591	0.876495		2	84.1	Hyaluronan mediated motility receptor	Homo sapiens
O75334	PPFIA2	1.14396	0.194041	0.213109	6					1.64565	0.718661	0.364682	6	1.46555	0.551442	0.51817	6									143.3	Liprin-alpha-2	Homo sapiens
O75340	PDCD6,ALG2	0.879118	-0.185872	0.159828	39	1.18188	0.241085	0.279507	23	0.971741	-0.0413566	0.646659	33	1.18456	0.244353	0.0743658	13	1.57443	0.65483	0.0248113	24	1.34549	0.428135	0.103444	27	21.9	Programmed cell death protein 6	Homo sapiens
O75347	TBCA	0.884137	-0.177658	0.227419	66					1.97765	0.983787	3.44242e-16	70	2.31673	1.21209	0.00472543	13	1000	1000		2	1000	1000		2	12.9	Tubulin-specific chaperone A	Homo sapiens
O75348	ATP6V1G1,ATP6G,ATP6G1,ATP6J	0.955412	-0.0658046	0.905437	12					1.85213	0.889186	0.00771028	13	1.88077	0.911323	0.010515	10									13.8	V-type proton ATPase subunit G 1	Homo sapiens
O75351	VPS4B,SKD1,VPS42,MIG1	1.29515	0.373116	0.336459	13					1.34974	0.432679	0.175448	14	1.01718	0.0245799	0.943926	13									49.3	Vacuolar protein sorting-associated protein 4B	Homo sapiens
O75352	MPDU1					0.795407	-0.330235	0.918741	5									0.608285	-0.717181		3	0.757732	-0.400241		4	26.6	Mannose-P-dolichol utilization defect 1 protein	Homo sapiens
O75355	ENTPD3,CD39L3	1000	1000		2					1000	1000		1	0.705392	-0.503504		3									59.1	Ectonucleoside triphosphate diphosphohydrolase 3	Homo sapiens
O75362	ZNF217,ZABC1					0.836805	-0.257036	0.51013	5									0.856251	-0.223894	0.0155176	4	1.01231	0.0176504	0.968487	5	115.3	Zinc finger protein 217	Homo sapiens
O75367	MACROH2A1,H2AFY	1.14878	0.200101	0.208017	38	1.11494	0.156965	0.0687164	94	1.4131	0.498859	0.166305	44	1.36159	0.445287	0.426464	14	1.01696	0.0242667	0.851632	90	0.897602	-0.155852	0.150735	91	39.6	Core histone macro-H2A.1	Homo sapiens
O75368	SH3BGRL	1.05711	0.0801217	0.742439	30					1.15987	0.213959	0.0991622	29	1.0806	0.111836	0.716108	16									12.8	SH3 domain-binding glutamic acid-rich-like protein	Homo sapiens
O75369	FLNB,FLN1L,FLN3,TABP,TAP	0.871328	-0.198712	8.35298e-17	375	0.801293	-0.319597	0.0512017	32	1.01887	0.0269686	0.414908	368	0.997252	-0.0039701	0.989155	16	1.25798	0.331114	0.0946867	49	1.50334	0.588168	0.00484184	45	278.2	Filamin-B	Homo sapiens
O75376	NCOR1,KIAA1047	0.919545	-0.121008	0.885717	6	0.910403	-0.135422	0.365374	15	0.966164	-0.0496593	0.878145	6	1.0426	0.060182	0.932921	6	0.952147	-0.0707445	0.861064	24	1.02267	0.0323457	0.940917	26	270.2	Nuclear receptor corepressor 1	Homo sapiens
O75380	NDUFS6	0.94483	-0.0818729	0.848415	6					1.39122	0.476347	0.0232833	13	1.56442	0.645626	0.242386	7									13.7	NADH dehydrogenase [ubiquinone] iron-sulfur protein 6, mitochondrial	Homo sapiens
O75390	CS	0.899814	-0.152301	0.010263	99	2.27695	1.1871	0.581189	4	0.839239	-0.252846	2.60227e-08	90	0.828614	-0.271227	0.00813477	14	1.38506	0.469953	0.737031	5	0.889276	-0.169297	0.874989	6	51.7	Citrate synthase, mitochondrial	Homo sapiens
O75391	SPAG7	0.628596	-0.669794	0.236468	15					0.7863	-0.346848	0.429322	15	1.22967	0.298275	0.566202	14	1000	1000		3	1000	1000		3	26	Sperm-associated antigen 7	Homo sapiens
O75396	SEC22B,SEC22L1	1.35587	0.439223	0.0686271	28	1.41248	0.498232	0.0808802	11	0.671828	-0.573837	0.039922	20	0.545626	-0.874015	0.0135063	13	1.05501	0.0772535	0.887619	7	0.777365	-0.363337	0.26398	9	24.7	Vesicle-trafficking protein SEC22b	Homo sapiens
O75400	PRPF40A,FBP11,FLAF1,FNBP3,HIP10,HYPA,HSPC225	1.66004	0.731214	0.0387231	14	1.01897	0.0271079	0.883349	81	1.20231	0.265803	0.694812	14	0.769633	-0.377758	0.614475	14	1.02282	0.0325564	0.851632	85	0.95875	-0.0607734	0.774375	91	108.8	Pre-mRNA-processing factor 40 homolog A	Homo sapiens
O75419	CDC45,CDC45L,CDC45L2,UNQ374/PRO710	1.22878	0.297222	0.331393	19	0.836186	-0.258104	0.657166	9	1.1783	0.236706	0.244499	20	0.958207	-0.0615904	0.877029	16	0.496566	-1.00994	0.329777	7	0.591835	-0.756734	0.4007	8	65.6	Cell division control protein 45 homolog	Homo sapiens
O75431	MTX2	0.898367	-0.154622	0.877005	6	1.37441	0.458816	0.725616	6	0.450763	-1.14956	0.495556	6	0.498531	-1.00424	0.597336	6	1.04444	0.0627271	0.964085	6	0.7609	-0.39422	0.565995	6	29.8	Metaxin-2	Homo sapiens
O75436	VPS26A,VPS26	1.00371	0.00533732	0.980459	57	0.789027	-0.341853		5	0.945503	-0.0808457	0.639705	49	0.851187	-0.232452	0.229722	16	1.02059	0.0294075		5	1.3012	0.379846	0.615705	6	38.2	Vacuolar protein sorting-associated protein 26A	Homo sapiens
O75439	PMPCB,MPPB	0.88424	-0.177491	0.0019253	100	0.946497	-0.0793297		2	0.856715	-0.223113	3.49804e-06	94	1.00459	0.00661209	0.978051	13	6.11112	2.61144		4	6.48727	2.69761		4	54.4	Mitochondrial-processing peptidase subunit beta	Homo sapiens
O75446	SAP30	0.883799	-0.178209	0.885123	5	0.896147	-0.158192	0.711615	10	0.533621	-0.906113		3	0.604114	-0.727107		4	2.09827	1.0692	0.00378483	11	2.28368	1.19136	0.00387918	11	23.3	Histone deacetylase complex subunit SAP30	Homo sapiens
O75448	MED24,ARC100,CRSP4,DRIP100,KIAA0130,THRAP4,TRAP100					0.954448	-0.0672616	0.868124	34									0.862936	-0.212674	0.0795913	31	0.877133	-0.189133	0.298954	32	110.3	Mediator of RNA polymerase II transcription subunit 24	Homo sapiens
O75449	KATNA1	1000	1000		3					1000	1000		2	1.3592	0.442757	0.514236	5									56	Katanin p60 ATPase-containing subunit A1	Homo sapiens
O75461	E2F6					0.660129	-0.599181	0.178849	9									0.854967	-0.226059	0.596139	10	1.23876	0.308897	0.65256	9	31.8	Transcription factor E2F6	Homo sapiens
O75467	ZNF324,ZNF324A					1000	1000		2													0.001	-1000		2	61.1	Zinc finger protein 324A	Homo sapiens
O75473	LGR5,GPR49,GPR67					1.18002	0.238806	0.53691	7									0.928129	-0.107603	0.851854	6	0.799413	-0.322987	0.469622	7	100	Leucine-rich repeat-containing G-protein coupled receptor 5	Homo sapiens
O75475	PSIP1,DFS70,LEDGF,PSIP2	1.78101	0.832698	0.100485	17	0.985515	-0.0210498	0.911786	68	1.05729	0.0803694	0.851435	15	0.702247	-0.50995	0.417595	12	1.15523	0.208175	0.0982622	63	1.06856	0.0956707	0.278653	53	60.1	PC4 and SFRS1-interacting protein	Homo sapiens
O75477	ERLIN1,C10orf69,KE04,KEO4,SPFH1					0.859721	-0.218059	0.929274	4									0.001	-1000		2	0.001	-1000		3	39.2	Erlin-1	Homo sapiens
O75478	TADA2A,TADA2L,KL04P					0.778437	-0.361348	0.463591	7									0.83439	-0.261207	0.769378	7	1.02662	0.0379066	0.974227	8	51.5	Transcriptional adapter 2-alpha	Homo sapiens
O75486	SUPT3H,SPT3					1.01543	0.0220972	0.997359	6									0.948946	-0.0756026	0.962093	6	0.931218	-0.102809	0.942006	6	35.8	Transcription initiation protein SPT3 homolog	Homo sapiens
O75487	GPC4,UNQ474/PRO937	1.2248	0.292549	0.640375	12	1.20075	0.263934	0.614092	8	1.1104	0.151076	0.781424	12	0.91602	-0.126549	0.837747	12	1.25559	0.32836		4	0.832957	-0.263686	0.679296	5	62.4	Glypican-4	Homo sapiens
O75489	NDUFS3	1.12757	0.173211	0.581708	27	0.999806	-0.000279789	0.999804	19	0.994191	-0.00840464	0.983844	22	0.855628	-0.224945	0.534597	11	0.669681	-0.578454	0.198279	13	0.665042	-0.588482	0.169036	16	30.2	NADH dehydrogenase [ubiquinone] iron-sulfur protein 3, mitochondrial	Homo sapiens
O75494	SRSF10,FUSIP1,FUSIP2,SFRS13A,TASR	0.963228	-0.054051	0.87128	20	1.34275	0.425195	0.323304	29	0.848998	-0.236167	0.502059	19	0.778405	-0.361408	0.270143	15	0.914319	-0.129231	0.518611	26	0.679793	-0.556832	0.270011	28	31.3	Serine/arginine-rich splicing factor 10	Homo sapiens
O75503	CLN5	0.775653	-0.366517	0.359288	6					0.865002	-0.209225	0.368876	6	1.12434	0.169078	0.730957	6									41.5	Ceroid-lipofuscinosis neuronal protein 5	Homo sapiens
O75506	HSBP1,HSF1BP	1.2273	0.295482	0.71921	10					1.50867	0.593281	0.557963	8	1.00892	0.0128125	0.993086	8									8.5	Heat shock factor-binding protein 1	Homo sapiens
O75521	ECI2,DRS1,HCA88,PECI	0.857004	-0.222627	0.164072	39					0.905181	-0.143721	0.358387	43	1.18864	0.249315	0.346918	14									43.6	Enoyl-CoA delta isomerase 2	Homo sapiens
O75525	KHDRBS3,SALP,SLM2	1.17748	0.235697	0.817639	6	0.868304	-0.203728	0.402132	29	1.35405	0.437282	0.701583	5	1.17601	0.233899	0.857615	5	0.882435	-0.180438	0.445278	28	1.02762	0.0393094	0.772921	29	38.8	KH domain-containing, RNA-binding, signal transduction-associated protein 3	Homo sapiens
O75528	TADA3,ADA3,TADA3L					0.684272	-0.547357	0.1441	14									1.19806	0.260703	0.279182	12	1.74067	0.799646	0.029354	14	48.9	Transcriptional adapter 3	Homo sapiens
O75529	TAF5L,PAF65B					0.753743	-0.407855	0.647672	4									0.59495	-0.749159	0.316763	4	0.783648	-0.351723	0.037716	4	66.2	TAF5-like RNA polymerase II p300/CBP-associated factor-associated factor 65 kDa subunit 5L	Homo sapiens
O75530	EED	1.23271	0.301839	0.705454	5	0.855985	-0.224342	0.211099	37	0.856604	-0.2233	0.903171	4	0.71171	-0.490639	0.711847	5	0.988477	-0.0167208	0.942431	32	1.08055	0.111764	0.466735	36	50.2	Polycomb protein EED	Homo sapiens
O75531	BANF1,BAF,BCRG1	1.11715	0.159823	0.740695	25	1.01252	0.0179572	0.985734	26	1.23629	0.306023	0.240762	22	1.17592	0.233793	0.390628	16	2.23318	1.1591	0.000111918	22	2.04874	1.03473	4.17034e-05	22	10.1	Barrier-to-autointegration factor	Homo sapiens
O75533	SF3B1,SAP155	1.25125	0.323371	0.000326545	120	0.983344	-0.0242318	0.701005	243	0.931565	-0.102271	0.638221	120	0.725379	-0.463193	0.417595	18	0.922545	-0.116309	0.0395193	251	0.95102	-0.0724518	0.270011	255	145.8	Splicing factor 3B subunit 1	Homo sapiens
O75534	CSDE1,D1S155E,KIAA0885,NRU,UNR	0.993029	-0.0100928	0.931142	159	0.982865	-0.0249354	0.97544	21	0.987212	-0.0185676	0.855724	160	0.930653	-0.103685	0.679044	18	1.24906	0.320843	0.213648	27	1.17098	0.227711	0.58127	27	88.9	Cold shock domain-containing protein E1	Homo sapiens
O75554	WBP4,FBP21,FNBP21	0.754487	-0.406432	0.119415	9					0.863375	-0.21194	0.435084	8	1.00529	0.0076077	0.989832	6									42.5	WW domain-binding protein 4	Homo sapiens
O75569	PRKRA,PACT,RAX,HSD-14,HSD14	1.02967	0.0421855	0.882786	22	1.34795	0.430762	0.796459	7	1.19047	0.251533	0.111301	23	1.12724	0.172801	0.193467	14	0.913267	-0.130891	0.959363	5	0.619136	-0.691671	0.405797	6	34.4	Interferon-inducible double-stranded RNA-dependent protein kinase activator A	Homo sapiens
O75578	ITGA10,UNQ468/PRO827					0.765171	-0.386146		2									0.946627	-0.0791326		2	1.22624	0.294244		2	127.6	Integrin alpha-10	Homo sapiens
O75586	MED6,ARC33					1.8988	0.925087	0.657166	5									1.10064	0.138348	0.93765	8	0.72269	-0.468551	0.774375	5	28.4	Mediator of RNA polymerase II transcription subunit 6	Homo sapiens
O75600	GCAT,KBL	0.980559	-0.0283235	0.944516	42					0.771016	-0.375168	0.0755282	40	0.808853	-0.30605	0.292089	16									45.3	2-amino-3-ketobutyrate coenzyme A ligase, mitochondrial	Homo sapiens
O75604	USP2,UBP41	0.514451	-0.958895	0.752153	5					1.20075	0.263941	0.871589	4	2.43538	1.28414	0.66356	5									68.1	Ubiquitin carboxyl-terminal hydrolase 2	Homo sapiens
O75607	NPM3	1.05867	0.0822495	0.858493	13	0.770909	-0.375367	0.173793	28	0.676352	-0.564153	0.152305	16	0.573426	-0.802322	0.102367	13	1.08271	0.114644	0.721599	30	1.51074	0.595257	0.0346149	29	19.3	Nucleoplasmin-3	Homo sapiens
O75608	LYPLA1,APT1,LPL1	0.945631	-0.0806514	0.495981	37					0.910033	-0.13601	0.0875419	39	0.888742	-0.170164	0.0370238	10	1000	1000		3	1000	1000		3	24.7	Acyl-protein thioesterase 1	Homo sapiens
O75616	ERAL1,HERA	0.892475	-0.164116	0.768094	14					0.906524	-0.141583	0.684483	17	0.996643	-0.00485089	0.993865	16									48.4	GTPase Era, mitochondrial	Homo sapiens
O75629	CREG1,CREG,UNQ727/PRO1409	0.956279	-0.0644964	0.944516	6					1.03467	0.0491769	0.95109	6	1.03632	0.0514643	0.823444	6									24.1	Protein CREG1	Homo sapiens
O75643	SNRNP200,ASCC3L1,HELIC2,KIAA0788	1.03745	0.0530407	0.533209	312	0.982186	-0.0259322	0.554339	642	1.04355	0.0615049	0.521676	314	0.919607	-0.120911	0.809361	16	0.861365	-0.215304	7.08767e-10	645	0.891474	-0.165735	2.74666e-05	656	244.5	U5 small nuclear ribonucleoprotein 200 kDa helicase	Homo sapiens
O75648	TRMU,MTU1,TRMT1	0.908468	-0.138492	0.867714	13					0.992669	-0.0106151	0.992237	9	1.13857	0.187225	0.737646	10									47.7	Mitochondrial tRNA-specific 2-thiouridylase 1	Homo sapiens
O75663	TIPRL	1.28155	0.357892	0.0539921	42					1.10238	0.140627	0.293524	41	0.686212	-0.543275	0.147536	16									31.4	TIP41-like protein	Homo sapiens
O75688	PPM1B,PP2CB	0.847104	-0.23939	0.212053	20	1.15482	0.207669	0.697668	6	0.981022	-0.0276425	0.855724	23	0.952419	-0.0703321	0.643583	16	0.673946	-0.569296	0.259482	6	0.584387	-0.775005	0.105312	6	52.6	Protein phosphatase 1B	Homo sapiens
O75691	UTP20,DRIM	1.15241	0.204656	0.710556	10	0.79754	-0.326372	5.15919e-06	198	0.881377	-0.182168	0.764147	13	0.70019	-0.514181	0.610057	11	0.680153	-0.556069	2.37243e-10	171	0.833129	-0.263388	0.0012303	158	318.4	Small subunit processome component 20 homolog	Homo sapiens
O75694	NUP155,KIAA0791	0.949294	-0.0750725	0.657896	89	0.799988	-0.321949	4.91961e-05	124	1.01442	0.0206526	0.89944	95	0.992631	-0.0106706	0.986477	17	0.901454	-0.149674	0.0622803	121	1.071	0.0989543	0.239198	120	155.2	Nuclear pore complex protein Nup155	Homo sapiens
O75717	WDHD1,AND1	1.16774	0.223717	0.870371	7	1.21064	0.275765	0.510566	5	0.815722	-0.29385	0.666913	7	0.694182	-0.526615	0.547202	8	1.49005	0.575359		3	0.862673	-0.213115		5	126	WD repeat and HMG-box DNA-binding protein 1	Homo sapiens
O75718	CRTAP,CASP	0.956521	-0.0641319	0.757583	58	1000	1000		1	0.943022	-0.0846367	0.537896	59	0.944265	-0.0827356	0.837747	17	1000	1000		1	1.20603	0.270271		2	46.6	Cartilage-associated protein	Homo sapiens
O75792	RNASEH2A,RNASEHI,RNHIA	0.917765	-0.123804	0.557377	29					1.14502	0.195374	0.102197	34	1.09001	0.124335	0.455883	11									33.4	Ribonuclease H2 subunit A	Homo sapiens
O75794	CDC123,C10orf7,D123	0.914652	-0.128705	0.586301	18	1000	1000		2	0.992466	-0.01091	0.965176	24	0.951135	-0.0722776	0.880726	16					0.001	-1000		2	39.1	Cell division cycle protein 123 homolog	Homo sapiens
O75815	BCAR3,NSP2,SH2D3B,UNQ271/PRO308	0.001	-1000		1					0.001	-1000		1													92.6	Breast cancer anti-estrogen resistance protein 3	Homo sapiens
O75817	POP7,RPP20	0.001	-1000		2	0.799002	-0.323729	0.261733	8	0.165668	-2.59364	0.632158	4	1000	1000		2	0.907957	-0.139304	0.852782	8	1.12383	0.168418	0.799906	8	15.7	Ribonuclease P protein subunit p20	Homo sapiens
O75818	RPP40,RNASEP1	0.969112	-0.0452646	0.971586	7	0.898557	-0.154317	0.621431	22	0.809449	-0.304988	0.590172	8	0.879594	-0.18509	0.800322	9	0.624412	-0.679429	0.0287459	18	0.635565	-0.653889	0.0780933	17	41.8	Ribonuclease P protein subunit p40	Homo sapiens
O75821	EIF3G,EIF3S4	1.07674	0.106672	0.467407	49	1.20791	0.272516	0.343428	11	0.935155	-0.0967221	0.599413	53	0.828656	-0.271155	0.240891	18	2.14673	1.10214	0.00293973	13	2.02938	1.02104	0.00539597	13	35.6	Eukaryotic translation initiation factor 3 subunit G	Homo sapiens
O75822	EIF3J,EIF3S1,PRO0391	0.935748	-0.0958084	0.28881	77	1000	1000		2	1.06685	0.0933574	0.323526	79	1.05248	0.0737989	0.800322	18	1000	1000		4	1.73921	0.798428	0.275129	6	29.1	Eukaryotic translation initiation factor 3 subunit J	Homo sapiens
O75828	CBR3,SDR21C2	0.944252	-0.0827566	0.415649	49					1.13385	0.181227	0.077281	47	1.11561	0.157837	0.289181	16									30.9	Carbonyl reductase [NADPH] 3	Homo sapiens
O75832	PSMD10	0.998451	-0.00223636	0.991395	45					1.04866	0.0685504	0.564147	41	0.953165	-0.0692025	0.71175	12	1000	1000		5	1000	1000		5	24.4	26S proteasome non-ATPase regulatory subunit 10	Homo sapiens
O75844	ZMPSTE24,FACE1,STE24	0.9741	-0.0378576	0.973982	6	0.87508	-0.192513		6	0.958458	-0.0612125	0.95119	5	1.00281	0.00404395	0.997915	5	0.001	-1000		2	0.001	-1000		5	54.8	CAAX prenyl protease 1 homolog	Homo sapiens
O75865	TRAPPC6A,HSPC289	1.27913	0.355163	0.660486	6					0.916759	-0.125386	0.883253	5	0.725308	-0.463334	0.672055	5									17.6	Trafficking protein particle complex subunit 6A	Homo sapiens
O75874	IDH1,PICD	1.36651	0.450498	7.47996e-11	127	1.17861	0.237089		3	1.05877	0.0823842	0.427847	130	0.830359	-0.268193	0.42233	13	1.77975	0.831675		4	1.51695	0.601175	0.390628	5	46.7	Isocitrate dehydrogenase [NADP] cytoplasmic	Homo sapiens
O75879	GATB,PET112,PET112L,HSPC199	0.899508	-0.152792	0.25497	29					0.888939	-0.169844	0.150229	33	1.06267	0.0876935	0.710104	14									61.9	Glutamyl-tRNA(Gln) amidotransferase subunit B, mitochondrial	Homo sapiens
O75880	SCO1,SCOD1					1.37545	0.459903	0.098747	4									1.00336	0.00484207		3	0.726735	-0.460499		3	33.8	Protein SCO1 homolog, mitochondrial	Homo sapiens
O75881	CYP7B1	0.869226	-0.202197	0.717098	6					1.67168	0.741301	0.496748	6	1.96695	0.975962	0.395631	6									58.3	Cytochrome P450 7B1	Homo sapiens
O75882	ATRN,KIAA0548,MGCA	1.01673	0.0239366		2					0.001	-1000		1	0.001	-1000		1									158.5	Attractin	Homo sapiens
O75884	RBBP9,BOG,RBBP10	0.953426	-0.0688071	0.854682	26					0.991131	-0.0128527	0.965176	28	0.972686	-0.0399538	0.940772	14									21	Serine hydrolase RBBP9	Homo sapiens
O75886	STAM2,HBP	0.798481	-0.324671	0.429516	16	1000	1000		1	0.969046	-0.0453629	0.88664	14	1.08414	0.116544	0.456635	14					0.001	-1000		1	58.2	Signal transducing adapter molecule 2	Homo sapiens
O75891	ALDH1L1,FTHFD	0.001	-1000		1					0.001	-1000		1													98.8	Cytosolic 10-formyltetrahydrofolate dehydrogenase	Homo sapiens
O75909	CCNK,CPR4					0.688741	-0.537967	0.0733696	9									0.706527	-0.501183	0.167929	10	0.994958	-0.00729204	0.991438	12	64.2	Cyclin-K	Homo sapiens
O75912	DGKI	1000	1000		1									0.001	-1000		1									117	Diacylglycerol kinase iota	Homo sapiens
O75915	ARL6IP5,DERP11,JWA,PRA2,PRAF3,HSPC127	0.923162	-0.115344	0.667548	24	1.55493	0.636849	0.669111	5	0.617432	-0.695648	0.102969	12	0.67561	-0.565738	0.0988269	14	1.5	0.584961		3	0.998919	-0.00156006	0.999272	4	21.6	PRA1 family protein 3	Homo sapiens
O75923	DYSF,FER1L1					1.21379	0.279517	0.685635	6									2.19814	1.13628	0.00495018	6	1.80238	0.849903	0.113826	6	237.3	Dysferlin	Homo sapiens
O75925	PIAS1,DDXBP1					1.14715	0.198048	0.892871	5									0.835706	-0.258933	0.778428	5	0.73354	-0.447052	0.365461	4	71.8	E3 SUMO-protein ligase PIAS1	Homo sapiens
O75928	PIAS2,PIASX					0.001	-1000		1									1.25709	0.33009		3	1000	1000		2	68.2	E3 SUMO-protein ligase PIAS2	Homo sapiens
O75934	BCAS2,DAM1	1.06678	0.0932682	0.905955	4	1.0593	0.083118	0.401126	63	1.07129	0.0993546	0.828781	4	1.04456	0.062895	0.933932	4	1.00452	0.00650999	0.961171	55	0.964476	-0.0521831	0.64204	67	26.1	Pre-mRNA-splicing factor SPF27	Homo sapiens
O75935	DCTN3,DCTN22	1.06617	0.0924391	0.731679	24	1.3075	0.38681		3	1.15219	0.204381	0.0797188	24	1.2518	0.324004	0.0914416	15	1.56814	0.649059	0.274378	5	1.16615	0.22175		4	21.1	Dynactin subunit 3	Homo sapiens
O75937	DNAJC8,SPF31,HSPC315,HSPC331	0.801818	-0.318653	0.00672516	56	0.908695	-0.138133	0.343428	22	1.07015	0.0978078	0.488757	65	1.31357	0.393497	0.0120514	16	1.10723	0.146956	0.490123	36	1.08575	0.118687	0.665251	32	29.8	DnaJ homolog subfamily C member 8	Homo sapiens
O75940	SMNDC1,SMNR,SPF30	0.859013	-0.219248	0.764515	10	0.979271	-0.0302194	0.926349	29	1.16006	0.214203	0.756166	10	1.44368	0.529751	0.231384	9	1.05662	0.0794575	0.58908	21	1.04267	0.0602786	0.771168	24	26.7	Survival of motor neuron-related-splicing factor 30	Homo sapiens
O75947	ATP5PD,ATP5H,My032	1.0782	0.108623	0.705454	44	0.974999	-0.0365275	0.952129	24	0.93605	-0.095343	0.837458	42	0.731293	-0.451478	0.502406	14	0.776962	-0.364085	0.218879	19	0.809893	-0.304196	0.1102	22	18.5	ATP synthase subunit d, mitochondrial	Homo sapiens
O75955	FLOT1	1.12195	0.166007	0.384556	27	0.876455	-0.190248	0.41912	28	1.01871	0.026749	0.935057	24	0.808157	-0.307293	0.499941	16	0.540313	-0.888131	0.00161399	26	0.562342	-0.830481	0.00605832	26	47.4	Flotillin-1	Homo sapiens
O75962	TRIO	1.4097	0.495389	0.0100169	47	1.14465	0.194911	0.494979	16	1.06674	0.0932021	0.733467	46	0.685004	-0.545816	0.0752679	17	0.745745	-0.423245	0.284617	14	0.666582	-0.585146	0.10974	14	346.9	Triple functional domain protein	Homo sapiens
O75964	ATP5MG,ATP5L	1.15917	0.21309	0.637342	14	1.5155	0.599792	0.70799	6	0.77319	-0.371105	0.626275	13	0.67527	-0.566463	0.339437	13	0.798858	-0.323989	0.879441	5	0.533135	-0.907426	0.259669	5	11.4	ATP synthase subunit g, mitochondrial	Homo sapiens
O75970	MPDZ,MUPP1	1.03425	0.0485798	0.976193	6	1.2313	0.300178		2	1.18877	0.249475	0.644625	6	1.18053	0.23943	0.843649	6	1.22252	0.289862		3	0.978859	-0.0308268		3	221.6	Multiple PDZ domain protein	Homo sapiens
O75976	CPD	0.963793	-0.053205	0.859328	14	0.736708	-0.440835	0.717724	5	0.728121	-0.45775	0.229423	12	0.77627	-0.36537	0.361191	12	1.03864	0.0546907		3	0.950893	-0.0726443		2	152.9	Carboxypeptidase D	Homo sapiens
O76003	GLRX3,PICOT,TXNL2,HUSSY-22	1.00785	0.011279	0.942582	70	0.756795	-0.402026	0.819272	12	1.01322	0.0189503	0.858933	70	0.92533	-0.11196	0.489382	13	0.881324	-0.182255	0.723198	12	1.19922	0.2621	0.771168	16	37.4	Glutaredoxin-3	Homo sapiens
O76021	RSL1D1,CATX11,CSIG,PBK1,L12	1.0257	0.0366044	0.940954	46	1.10954	0.14996	0.0277462	98	1.0491	0.0691526	0.889408	45	0.993874	-0.00886541	0.99583	18	1.03701	0.0524325	0.549162	90	0.9497	-0.0744555	0.411078	92	55	Ribosomal L1 domain-containing protein 1	Homo sapiens
O76031	CLPX	0.9004	-0.151362	0.100485	65	0.762924	-0.390389	0.588645	4	0.861098	-0.21575	0.0480223	58	0.943084	-0.0845423	0.708958	17	1.13732	0.185638	0.731804	4	1.4957	0.58082	0.0511749	4	69.2	ATP-dependent Clp protease ATP-binding subunit clpX-like, mitochondrial	Homo sapiens
O76054	SEC14L2,C22orf6,KIAA1186,KIAA1658	0.915224	-0.127803	0.52992	46					1.053	0.0745001	0.785574	44	0.980022	-0.0291133	0.903474	13									46.1	SEC14-like protein 2	Homo sapiens
O76071	CIAO1,CIA1,WDR39	1.00448	0.00645087	0.982025	30	1000	1000		1	0.92008	-0.120169	0.654418	34	0.930226	-0.104347	0.819957	15	1000	1000		1	0.977547	-0.0327618		2	37.8	Probable cytosolic iron-sulfur protein assembly protein CIAO1	Homo sapiens
O76075	DFFB,CAD,DFF2,DFF40	1.05874	0.0823436	0.964285	6					0.913959	-0.129798	0.921478	6	0.873138	-0.195718	0.744163	6									39.1	DNA fragmentation factor subunit beta	Homo sapiens
O76080	ZFAND5,ZA20D2,ZNF216	1000	1000		1					1000	1000		2	0.940222	-0.0889268		3									23.1	AN1-type zinc finger protein 5	Homo sapiens
O76094	SRP72	1.10233	0.14055	0.0660738	83	1.20637	0.270675	0.623788	15	1.00545	0.00784738	0.952772	81	0.907091	-0.140681	0.52433	17	1.57874	0.658777	0.0430529	15	1.28383	0.360455	0.194871	16	74.6	Signal recognition particle subunit SRP72	Homo sapiens
O77932	DXO,DOM3L,DOM3Z,NG6	0.832068	-0.265227	0.392851	9					1.16745	0.223361	0.626148	10	1.43912	0.52519	0.394206	9									44.9	Decapping and exoribonuclease protein	Homo sapiens
O94760	DDAH1,DDAH	1.08203	0.113746	0.319124	83					1.03095	0.0439707	0.609693	86	0.911655	-0.13344	0.581707	14									31.1	N(G),N(G)-dimethylarginine dimethylaminohydrolase 1	Homo sapiens
O94762	RECQL5,RECQ5					0.837786	-0.255346	0.79357	8									1.10044	0.138081	0.852591	10	1.2705	0.345392	0.591546	8	108.9	ATP-dependent DNA helicase Q5	Homo sapiens
O94763	URI1,C19orf2,NNX3,PPP1R19,RMP,URI	1.12946	0.175638	0.44802	41					1.23015	0.298831	0.0356489	35	1.14197	0.19153	0.299026	14									59.8	Unconventional prefoldin RPB5 interactor 1	Homo sapiens
O94769	ECM2	1000	1000		2	1.05262	0.0739872		3	1000	1000		2	1.01647	0.0235666	0.98552	4	0.001	-1000		2	0.001	-1000		1	79.8	Extracellular matrix protein 2	Homo sapiens
O94776	MTA2,MTA1L1,PID	1.07712	0.107185	0.521175	38	0.994393	-0.00811241	0.958447	128	0.778246	-0.361702	0.0153914	30	0.697805	-0.519103	0.256819	16	0.822537	-0.281848	0.0003854	127	0.823512	-0.280138	2.38606e-05	126	75	Metastasis-associated protein MTA2	Homo sapiens
O94811	TPPP,TPPP1	1.01314	0.0188304	0.983817	10					0.910247	-0.13567	0.059566	9	0.91602	-0.126548	0.856095	11									23.7	Tubulin polymerization-promoting protein	Homo sapiens
O94818	NOL4,NOLP,HRIHFB2255	0.925859	-0.111135	0.893572	5					0.925428	-0.111808	0.855724	5	0.966261	-0.0495147	0.925316	6									71.4	Nucleolar protein 4	Homo sapiens
O94819	KBTBD11,CMLAP,KIAA0711,KLHDC7C	1.07095	0.098896	0.729652	12					1.05333	0.0749558	0.839806	10	0.971571	-0.0416093	0.940047	12									65.7	Kelch repeat and BTB domain-containing protein 11	Homo sapiens
O94822	LTN1,C21orf10,C21orf98,KIAA0714,RNF160,ZNF294,HSPC087	1.26393	0.337921	0.0356497	27					1.42745	0.513438	0.0072136	35	1.0603	0.0844763	0.75677	17									200.6	E3 ubiquitin-protein ligase listerin	Homo sapiens
O94826	TOMM70,KIAA0719,TOM70,TOMM70A	1.07546	0.104951	0.689216	33	1.27781	0.353673	0.595911	16	1.05965	0.083594	0.79212	30	0.891592	-0.165544	0.652583	16	1.09155	0.126378	0.830647	16	0.906179	-0.142132	0.75072	14	67.5	Mitochondrial import receptor subunit TOM70	Homo sapiens
O94829	IPO13,KIAA0724,RANBP13	0.853615	-0.228342		3					0.831238	-0.266666		3	0.96957	-0.0445833	0.96477	4									108.2	Importin-13	Homo sapiens
O94830	DDHD2,KIAA0725,SAMWD1	0.982746	-0.0251096	0.955661	10					0.793574	-0.333563	0.251711	10	0.801007	-0.320114	0.127693	12									81	Phospholipase DDHD2	Homo sapiens
O94842	TOX4,C14orf92,KIAA0737					1.1858	0.245859	0.550084	15	1000	1000		1	1000	1000		1	1.17926	0.237882	0.491586	13	0.974125	-0.0378219	0.852734	14	66.2	TOX high mobility group box family member 4	Homo sapiens
O94855	SEC24D,KIAA0755	1.01081	0.0155063	0.953869	32					1.01867	0.0266869	0.933545	30	1.16743	0.223338	0.523139	17									113	Protein transport protein Sec24D	Homo sapiens
O94874	UFL1,KIAA0776,MAXER,NLBP,RCAD	1.15315	0.205584	0.53317	25	1.22843	0.296813	0.637908	11	0.771854	-0.3736	0.27014	23	0.587267	-0.767911	0.0724603	16	0.677889	-0.560879	0.12115	15	0.538922	-0.891851	0.0325084	10	89.6	E3 UFM1-protein ligase 1	Homo sapiens
O94880	PHF14,KIAA0783					0.956573	-0.0640532	0.794563	58	1000	1000		1	1000	1000		1	0.892316	-0.164373	0.0581513	47	0.919717	-0.120738	0.491997	56	100.1	PHD finger protein 14	Homo sapiens
O94885	SASH1,KIAA0790,PEPE1	1.03446	0.0488802	0.879221	15					1.11306	0.154537	0.720671	16	0.966832	-0.0486623	0.944146	12									136.7	SAM and SH3 domain-containing protein 1	Homo sapiens
O94887	FARP2,KIAA0793,PLEKHC3	1.0148	0.021193		2	0.738801	-0.436742	0.287556	10	0.676781	-0.563239		3	0.734684	-0.444805		3	0.834917	-0.260295	0.620311	9	1.09579	0.131967	0.81314	11	119.9	FERM, ARHGEF and pleckstrin domain-containing protein 2	Homo sapiens
O94888	UBXN7,KIAA0794,UBXD7	0.936601	-0.0944932	0.583066	54					0.973213	-0.0391726	0.7515	54	1.03587	0.0508394	0.906868	16									54.9	UBX domain-containing protein 7	Homo sapiens
O94901	SUN1,KIAA0810,UNC84A	0.914844	-0.128402	0.923792	5	0.798893	-0.323926	0.104982	23	0.684828	-0.546186	0.733547	5	0.759333	-0.397195	0.788499	6	0.530081	-0.915715	0.120748	13	0.622112	-0.684754	0.152798	13	87.1	SUN domain-containing protein 1	Homo sapiens
O94903	PROSC	1.01138	0.0163224	0.944516	49					1.17111	0.227877	0.0642677	42	1.0587	0.0822957	0.679418	16	1000	1000		1	1000	1000		1	30.3	Pyridoxal phosphate homeostasis protein	Homo sapiens
O94905	ERLIN2,C8orf2,SPFH2,UNQ2441/PRO5003/PRO9924	1.3399	0.422126	0.447887	13	1.2746	0.350044	0.452155	9	0.859313	-0.218745	0.697577	7	0.82874	-0.271009	0.637294	8	0.978912	-0.0307492		4	0.705576	-0.503128		4	37.8	Erlin-2	Homo sapiens
O94906	PRPF6,C20orf14	0.799952	-0.322015	0.415649	20	1.02947	0.0418978	0.412117	182	0.882783	-0.17987	0.785574	20	1.10752	0.147333	0.852399	14	0.963326	-0.0539041	0.322167	177	0.942188	-0.0859134	0.0749067	188	106.9	Pre-mRNA-processing factor 6	Homo sapiens
O94913	PCF11,KIAA0824	0.906832	-0.141092		2	0.967985	-0.0469435	0.846906	20	1.83234	0.873687		4	1.99275	0.994764		4	0.796919	-0.327495	0.0191551	25	0.703171	-0.508053	0.000979349	21	173.1	Pre-mRNA cleavage complex 2 protein Pcf11	Homo sapiens
O94915	FRYL,AF4P12,KIAA0826	1.11119	0.1521	0.248923	63					1.14832	0.199529	0.037729	63	1.10567	0.144916	0.556605	18									339.6	Protein furry homolog-like	Homo sapiens
O94916	NFAT5,KIAA0827,TONEBP	1.58011	0.660024	0.31463	5	0.972701	-0.0399321	0.952129	8	0.649595	-0.622388	0.752222	4	0.411483	-1.2811	0.3956	5	1.6788	0.747433	0.239324	10	1.69426	0.760657	0.312084	8	165.8	Nuclear factor of activated T-cells 5	Homo sapiens
O94925	GLS,GLS1,KIAA0838	0.913707	-0.130197	0.0449503	126	1.86533	0.899431		3	0.966813	-0.0486914	0.667726	137	0.965062	-0.0513062	0.774161	14	1.39115	0.47628	0.318823	6	0.83399	-0.261899		3	73.5	Glutaminase kidney isoform, mitochondrial	Homo sapiens
O94927	HAUS5,KIAA0841	1.10452	0.143419	0.686778	6					0.939803	-0.0895699	0.868306	11	0.944558	-0.0822882	0.860812	6									71.7	HAUS augmin-like complex subunit 5	Homo sapiens
O94952	FBXO21,FBX21,KIAA0875	1.2718	0.346876	0.46339	21					1.2078	0.272378	0.516273	22	0.922967	-0.11565	0.840159	15									72.3	F-box only protein 21	Homo sapiens
O94953	KDM4B,JHDM3B,JMJD2B,KIAA0876	1000	1000		1	0.804756	-0.313377	0.614092	8					0.001	-1000		1	1.05646	0.0792437	0.799816	8	1.30125	0.379896	0.420653	8	121.9	Lysine-specific demethylase 4B	Homo sapiens
O94964	SOGA1,C20orf117,KIAA0889,SOGA	1.23704	0.306896	0.659909	6	1.00958	0.0137562	0.992637	7	1.04039	0.057125	0.919362	6	1.16889	0.225134	0.487738	7	1.43427	0.520319		4	1.09261	0.127783		2	159.8	Protein SOGA1	Homo sapiens
O94966	USP19,KIAA0891,ZMYND9	1.1279	0.173639	0.127391	36					0.99522	-0.00691192	0.964911	39	0.86336	-0.211967	0.166335	16									145.7	Ubiquitin carboxyl-terminal hydrolase 19	Homo sapiens
O94967	WDR47,KIAA0893	1.2806	0.356823	0.3931	6					1.24186	0.312503	0.393019	6	0.972704	-0.0399267	0.923585	6									101.9	WD repeat-containing protein 47	Homo sapiens
O94972	TRIM37,KIAA0898,MUL,POB1	0.665814	-0.586809		2					0.001	-1000		1	0.001	-1000		1									107.9	E3 ubiquitin-protein ligase TRIM37	Homo sapiens
O94973	AP2A2,ADTAB,CLAPA2,HIP9,HYPJ,KIAA0899	1.02566	0.0365456	0.793804	48	1.14987	0.201471	0.0123752	79	1.10783	0.147737	0.0841991	49	1.00111	0.00160399	0.996982	16	0.947617	-0.0776236	0.504054	77	0.820919	-0.284688	0.000773509	81	104	AP-2 complex subunit alpha-2	Homo sapiens
O94979	SEC31A,KIAA0905,SEC31L1,HSPC275,HSPC334	1.04788	0.0674792	0.349594	114	1000	1000		1	1.12486	0.169741	0.00114714	110	1.13369	0.181021	0.42019	14	1000	1000		2	1000	1000		3	133	Protein transport protein Sec31A	Homo sapiens
O94991	SLITRK5,KIAA0918,LRRC11					1.27131	0.34631	0.799305	5									0.903543	-0.146335		4	0.720025	-0.473882		3	107.5	SLIT and NTRK-like protein 5	Homo sapiens
O94992	HEXIM1,CLP1,EDG1,HIS1,MAQ1	0.98238	-0.0256468	0.97868	9	1.08542	0.118249	0.758028	12	0.862101	-0.214072	0.758465	11	0.79014	-0.339821	0.447015	10	1.41017	0.49587	0.0392925	11	1.30148	0.380156	0.185853	11	40.6	Protein HEXIM1	Homo sapiens
O95057	DIRAS1,GBTS1,RIG	2.17222	1.11917	0.385306	5					1.30362	0.382524	0.693839	6	0.599659	-0.737786	0.418161	5									22.3	GTP-binding protein Di-Ras1	Homo sapiens
O95059	RPP14					0.569728	-0.811654	0.281996	6									0.531878	-0.910833	0.00147113	6	0.924424	-0.113374	0.873639	6	13.7	Ribonuclease P protein subunit p14	Homo sapiens
O95067	CCNB2	0.001	-1000		1					0.001	-1000		1													45.3	G2/mitotic-specific cyclin-B2	Homo sapiens
O95071	UBR5,EDD,EDD1,HYD,KIAA0896	1.32656	0.407695	0.0421319	40	0.797875	-0.325766	0.114617	13	0.695259	-0.524378	0.0162793	34	0.473283	-1.07922	0.0323677	16	0.861128	-0.2157	0.470523	21	1.17278	0.229935	0.162998	16	309.4	E3 ubiquitin-protein ligase UBR5	Homo sapiens
O95096	NKX2-2,NKX2.2,NKX2B					0.001	-1000		1									1.06587	0.0920255		2	1000	1000		1	30.1	Homeobox protein Nkx-2.2	Homo sapiens
O95104	SCAF4,KIAA1172,SFRS15	1000	1000		1	0.95371	-0.0683779	0.794563	46					0.001	-1000		1	1.00479	0.00688792	0.982057	46	1.10729	0.147033	0.509874	45	125.9	SR-related and CTD-associated factor 4	Homo sapiens
O95155	UBE4B,HDNB1,KIAA0684,UFD2	0.934729	-0.0973793	0.867714	26					0.910027	-0.136019	0.803185	28	0.879219	-0.185706	0.819957	17									146.2	Ubiquitin conjugation factor E4 B	Homo sapiens
O95163	ELP1,IKAP,IKBKAP	1.04036	0.0570854	0.479169	113					1.05074	0.071411	0.354417	121	0.996199	-0.00549409	0.986897	14	1000	1000		1	1000	1000		1	150.3	Elongator complex protein 1	Homo sapiens
O95166	GABARAP,FLC3B,HT004	0.711306	-0.491457	0.553677	5					1.21195	0.277329	0.727607	5	1.7623	0.817457	0.127693	6									13.9	Gamma-aminobutyric acid receptor-associated protein	Homo sapiens
O95185	UNC5C,UNC5H3	1.05873	0.0823283	0.931142	6					1.00652	0.00937232	0.992237	5	0.976547	-0.0342386	0.945315	5									103.1	Netrin receptor UNC5C	Homo sapiens
O95190	OAZ2	0.870396	-0.200257	0.905955	5					0.600707	-0.735266	0.171175	4	0.692202	-0.530736	0.69746	5									21	Ornithine decarboxylase antizyme 2	Homo sapiens
O95197	RTN3,ASYIP,NSPL2	1.32218	0.40292	0.190446	12					0.758552	-0.39868	0.468355	10	0.578107	-0.79059	0.121671	10									112.6	Reticulon-3	Homo sapiens
O95202	LETM1	1.05978	0.0837714	0.397761	82	1.09874	0.135846	0.818312	13	0.569763	-0.811565	2.61883e-13	66	0.58161	-0.781875	0.000482451	16	1.3234	0.404246	0.268776	14	1.16403	0.219127	0.17212	13	83.4	Mitochondrial proton/calcium exchanger protein	Homo sapiens
O95208	EPN2,KIAA1065	0.985217	-0.0214862		4	1.38025	0.464931	0.681486	7	1.45444	0.540467		3	1.50381	0.588622	0.59505	5	1.52209	0.606051	0.363266	7	1.61571	0.692168	0.192765	6	68.5	Epsin-2	Homo sapiens
O95218	ZRANB2,ZIS,ZNF265	1.10246	0.140729	0.688915	17					0.818591	-0.288784	0.221828	16	0.758218	-0.399315	0.174351	17									37.4	Zinc finger Ran-binding domain-containing protein 2	Homo sapiens
O95219	SNX4	1.12301	0.167372	0.0853114	25					1.11229	0.153539	0.373004	29	0.86431	-0.21038	0.333363	16									51.9	Sorting nexin-4	Homo sapiens
O95229	ZWINT	1.53262	0.615999	0.762074	5	0.001	-1000		2	0.901951	-0.148879	0.622038	6	0.732781	-0.448545	0.827549	4	2.01162	1.00836	0.366486	5	1000	1000		4	31.3	ZW10 interactor	Homo sapiens
O95232	LUC7L3,CREAP1,CROP,O48	0.991255	-0.0126713	0.972319	23	0.868609	-0.20322	0.343428	27	0.946006	-0.0800785	0.775979	22	0.88667	-0.17353	0.75677	11	0.897189	-0.156515	0.503458	27	1.02854	0.0405914	0.915325	26	51.5	Luc7-like protein 3	Homo sapiens
O95235	KIF20A,MKLP2,RAB6KIFL	0.407791	-1.2941		3	1.2523	0.32458	0.560354	7	0.949192	-0.0752285	0.951971	5	2.40426	1.26559		4	1.83281	0.874054	0.190738	13	2.97503	1.5729	0.0188104	8	100.3	Kinesin-like protein KIF20A	Homo sapiens
O95239	KIF4A,KIF4	1.4679	0.553758	0.517309	9	0.84941	-0.235467	0.31032	45	1.28808	0.365225	0.706207	11	0.904799	-0.144331	0.860981	12	1.24774	0.319315	0.169059	50	1.18043	0.239312	0.193678	50	139.9	Chromosome-associated kinesin KIF4A	Homo sapiens
O95243	MBD4,MED1					1.03186	0.045248	0.959302	12									0.811817	-0.300774	0.528284	9	0.788008	-0.343717	0.456974	9	66.1	Methyl-CpG-binding domain protein 4	Homo sapiens
O95248	SBF1,MTMR5					1.24126	0.31181		2									1.1186	0.161696		4	0.890953	-0.166578		4	208.4	Myotubularin-related protein 5	Homo sapiens
O95251	KAT7,HBO1,HBOa,MYST2					0.821779	-0.283177	0.0315361	52									0.968465	-0.0462283	0.821988	53	1.14268	0.192424	0.194793	60	70.6	Histone acetyltransferase KAT7	Homo sapiens
O95255	ABCC6,ARA,MRP6					1000	1000		1									1000	1000		1	1.534	0.617295		2	164.9	ATP-binding cassette sub-family C member 6	Homo sapiens
O95260	ATE1	1.85517	0.891549	0.709789	5					1.56192	0.643323	0.713171	5	0.841132	-0.249597	0.902127	6									59.1	Arginyl-tRNA--protein transferase 1	Homo sapiens
O95292	VAPB,UNQ484/PRO983	0.833229	-0.263215	0.558707	6	1.01246	0.0178587	0.992472	6	0.787053	-0.345468	0.636817	5	0.966978	-0.0484443	0.951936	5	1.0122	0.0174947	0.981095	6	1.0345	0.0489282	0.935334	8	27.2	Vesicle-associated membrane protein-associated protein B/C	Homo sapiens
O95297	MPZL1,PZR,UNQ849/PRO1787	0.001	-1000		2					0.899818	-0.152295		3	1000	1000		1									29.1	Myelin protein zero-like protein 1	Homo sapiens
O95299	NDUFA10	1.01811	0.0258889	0.964078	12	1.17323	0.230483	0.151744	9	0.664926	-0.588734	0.258531	13	0.636547	-0.651661	0.230092	14	1.01672	0.0239238	0.880194	9	0.899325	-0.153086	0.320533	8	40.8	NADH dehydrogenase [ubiquinone] 1 alpha subcomplex subunit 10, mitochondrial	Homo sapiens
O95302	FKBP9,FKBP60,FKBP63	0.852442	-0.230327	0.128516	58	0.581779	-0.781457		2	0.792241	-0.335989	0.0422161	49	1.2125	0.27798	0.345737	16	1.94862	0.962455		2	3.30012	1.72252		2	63.1	Peptidyl-prolyl cis-trans isomerase FKBP9	Homo sapiens
O95319	CELF2,BRUNOL3,CUGBP2,ETR3,NAPOR	1.36965	0.453808	0.444501	9	1.01604	0.022956	0.9307	27	1.11703	0.159668	0.834406	8	0.792652	-0.335241	0.568726	9	0.857348	-0.222048	0.308015	28	0.825061	-0.277428	0.120262	31	54.3	CUGBP Elav-like family member 2	Homo sapiens
O95336	PGLS	0.829585	-0.269538	0.000224326	71	1.86391	0.898335		2	1.08141	0.112916	0.304821	60	1.1203	0.163879	0.494109	12	2.28467	1.19199		4	1.6481	0.720804	0.344339	8	27.5	6-phosphogluconolactonase	Homo sapiens
O95340	PAPSS2,ATPSK2	0.728289	-0.457417	0.000115705	75	0.997637	-0.00341378		2	1.14026	0.189359	0.0339395	71	1.60365	0.681355	0.210478	14	1.27093	0.34588		3	1.22104	0.288111		3	69.5	Bifunctional 3'-phosphoadenosine 5'-phosphosulfate synthase 2	Homo sapiens
O95342	ABCB11,BSEP									1000	1000		2	1000	1000		2									146.4	Bile salt export pump	Homo sapiens
O95347	SMC2,CAPE,SMC2L1,PRO0324	1.09139	0.126165	0.0861646	138	1.02332	0.0332594	0.885373	94	1.03538	0.0501558	0.501588	132	0.990909	-0.0131753	0.934171	15	1.07111	0.0991028	0.408577	95	1.02935	0.0417302	0.774375	94	135.7	Structural maintenance of chromosomes protein 2	Homo sapiens
O95352	ATG7,APG7L	0.996379	-0.00523289	0.973982	100	1000	1000		1	0.961427	-0.0567503	0.432946	102	0.943716	-0.083576	0.240006	11					0.001	-1000		1	78	Ubiquitin-like modifier-activating enzyme ATG7	Homo sapiens
O95359	TACC2	1.33683	0.418817	0.835168	7					1.83597	0.876539	0.624298	6	1.39155	0.476694	0.526642	10									309.4	Transforming acidic coiled-coil-containing protein 2	Homo sapiens
O95361	TRIM16,EBBP	0.959457	-0.0597107	0.71898	15					1.06556	0.0916097	0.700327	16	1.04036	0.0570791	0.858515	12									64	Tripartite motif-containing protein 16	Homo sapiens
O95363	FARS2,FARS1,HSPC320	0.998524	-0.00213068	0.993023	29					0.84437	-0.244053	0.072295	26	0.830911	-0.267234	0.127338	12									52.4	Phenylalanine--tRNA ligase, mitochondrial	Homo sapiens
O95365	ZBTB7A,FBI1,LRF,ZBTB7,ZNF857A					0.758884	-0.398048	0.1461	6									1.09215	0.127168	0.633958	10	1.42647	0.512453	0.113646	8	61.4	Zinc finger and BTB domain-containing protein 7A	Homo sapiens
O95372	LYPLA2,APT2	1.02233	0.0318663	0.885785	25	1000	1000		1	1.11343	0.155017	0.134367	24	1.04258	0.0601527	0.828025	16					0.001	-1000		1	24.7	Acyl-protein thioesterase 2	Homo sapiens
O95373	IPO7,RANBP7	1.10441	0.143272	0.00418931	134	1.09497	0.130892	0.488163	43	1.12803	0.1738	7.24307e-05	132	0.992952	-0.0102037	0.926042	13	0.808818	-0.306113	0.145125	40	0.70868	-0.496794	0.000885108	46	119.5	Importin-7	Homo sapiens
O95376	ARIH2,ARI2,TRIAD1,HT005	0.932898	-0.100209	0.857646	15					1.14664	0.19741	0.428564	16	1.26976	0.344552	0.360184	17									57.8	E3 ubiquitin-protein ligase ARIH2	Homo sapiens
O95379	TNFAIP8	0.807561	-0.308356	0.635331	11					1.09991	0.137381	0.712901	12	1.30874	0.388181	0.456153	10									23	Tumor necrosis factor alpha-induced protein 8	Homo sapiens
O95391	SLU7					0.839687	-0.252076	0.168313	19									0.759055	-0.397724	0.344121	12	0.769191	-0.378587	0.194823	10	68.4	Pre-mRNA-splicing factor SLU7	Homo sapiens
O95394	PGM3,AGM1	0.948894	-0.0756811	0.414514	93					1.08794	0.121593	0.0489662	94	1.11314	0.154631	0.503714	16									59.9	Phosphoacetylglucosamine mutase	Homo sapiens
O95396	MOCS3,UBA4	1.27694	0.352694	0.747973	6					1.43261	0.518644	0.37817	8	1.13072	0.177245	0.68579	8									49.7	Adenylyltransferase and sulfurtransferase MOCS3	Homo sapiens
O95400	CD2BP2,KIAA1178	0.876255	-0.190577	0.360134	18	0.997284	-0.0039243	0.997359	38	0.796242	-0.328722	0.146422	14	0.776716	-0.364541	0.38867	13	1.19606	0.258288	0.00788555	27	1.16084	0.215173	0.219435	32	37.6	CD2 antigen cytoplasmic tail-binding protein 2	Homo sapiens
O95402	MED26,ARC70,CRSP7					0.909518	-0.136825	0.850476	8									0.948993	-0.0755306	0.887648	5	1.08864	0.122522	0.849216	6	65.4	Mediator of RNA polymerase II transcription subunit 26	Homo sapiens
O95425	SVIL	0.907743	-0.139645	0.668091	5	0.892977	-0.163305	0.92857	8	0.829289	-0.270054		3	0.917747	-0.123832		4	1.40092	0.486371	0.233825	16	1.7633	0.818281	0.0852536	11	247.7	Supervillin	Homo sapiens
O95429	BAG4,SODD	1000	1000		2					1000	1000		2	0.604007	-0.727362	0.453807	4									49.6	BAG family molecular chaperone regulator 4	Homo sapiens
O95433	AHSA1,C14orf3,HSPC322	1.02776	0.0394998	0.644396	84	1.18359	0.243166	0.372993	16	1.12029	0.16387	0.00939422	82	0.956006	-0.0649077	0.261969	11	1.90841	0.932368	0.00299674	19	1.71136	0.775143	0.00205766	24	38.3	Activator of 90 kDa heat shock protein ATPase homolog 1	Homo sapiens
O95447	LCA5L,C21orf13					0.922723	-0.11603	0.979817	6									0.504634	-0.98669	0.329748	5	0.543096	-0.88072	0.715552	5	76.5	Lebercilin-like protein	Homo sapiens
O95453	PARN,DAN	1.08984	0.124119	0.709789	9	0.99176	-0.0119373	0.97257	52	0.907064	-0.140723	0.8705	9	0.855638	-0.224928	0.745521	10	0.982007	-0.0261942	0.883541	54	1.0172	0.0246089	0.851435	46	73.5	Poly(A)-specific ribonuclease PARN	Homo sapiens
O95456	PSMG1,C21LRP,DSCR2,PAC1	0.988487	-0.0167061	0.890293	49	0.96304	-0.0543319	0.992472	4	1.11157	0.152594	0.0384677	53	1.16977	0.226228	0.0401457	13	0.865154	-0.208971	0.754457	5	0.893998	-0.161657	0.914959	5	32.9	Proteasome assembly chaperone 1	Homo sapiens
O95470	SGPL1,KIAA1252					0.907726	-0.139671	0.512211	31									0.70249	-0.509451	0.000230213	27	0.788141	-0.343474	0.0126978	32	63.5	Sphingosine-1-phosphate lyase 1	Homo sapiens
O95478	NSA2,TINP1,HUSSY-29					0.748311	-0.418291	0.0607786	23									0.722456	-0.469018	0.0990531	28	0.928686	-0.106737	0.651157	26	30.1	Ribosome biogenesis protein NSA2 homolog	Homo sapiens
O95479	H6PD,GDH	1.07919	0.10995	0.759272	50					0.943879	-0.0833255	0.764147	51	1.06635	0.0926855	0.880726	16									88.9	GDH/6PGL endoplasmic bifunctional protein	Homo sapiens
O95486	SEC24A	1.13828	0.186857	0.0646979	50	0.816368	-0.292708	0.538719	6	1.12856	0.174489	0.0682248	47	0.923933	-0.114139	0.425103	13	0.821351	-0.283929	0.358265	6	0.998571	-0.0020629	0.994611	6	119.8	Protein transport protein Sec24A	Homo sapiens
O95487	SEC24B	0.984869	-0.0219961	0.965128	34					1.08517	0.117915	0.611251	31	1.12688	0.172328	0.541829	17									137.4	Protein transport protein Sec24B	Homo sapiens
O95551	TDP2,EAP2,TTRAP,AD-022	1.19771	0.260285	0.699302	8					1.00774	0.011121	0.984317	7	0.878608	-0.186708	0.551132	11									40.9	Tyrosyl-DNA phosphodiesterase 2	Homo sapiens
O95571	ETHE1,HSCO	0.882108	-0.180973	0.351615	26					0.944717	-0.082046	0.782806	25	1.10817	0.148177	0.596235	14									27.9	Persulfide dioxygenase ETHE1, mitochondrial	Homo sapiens
O95573	ACSL3,ACS3,FACL3,LACS3	1.25037	0.322356	0.0673987	59	0.980452	-0.0284816	0.991417	12	0.632713	-0.660377	0.0032859	44	0.417238	-1.26106	0.009666	16	0.80364	-0.315379	0.449505	12	0.817154	-0.29132	0.559975	12	80.4	Fatty acid CoA ligase Acsl3	Homo sapiens
O95602	POLR1A	1.31686	0.397101	0.229261	32	0.980921	-0.0277918	0.736593	308	1.03608	0.0511379	0.933722	32	1.18227	0.24156	0.79745	14	0.799636	-0.322585	8.13791e-09	285	0.820698	-0.285077	1.64162e-06	287	194.8	DNA-directed RNA polymerase I subunit RPA1	Homo sapiens
O95619	YEATS4,GAS41	0.805351	-0.312311	0.683752	4	1.15838	0.212113	0.34003	23	0.928836	-0.106504	0.831094	4	1.19386	0.255637	0.624448	4	0.905719	-0.142865	0.658406	28	0.676324	-0.564213	0.0636681	27	26.5	YEATS domain-containing protein 4	Homo sapiens
O95625	ZBTB11					1.09089	0.125509	0.885373	6									0.797189	-0.327007	0.737573	6	0.728669	-0.456664	0.612653	6	119.4	Zinc finger and BTB domain-containing protein 11	Homo sapiens
O95628	CNOT4,NOT4	1.23535	0.304919	0.681901	6					1.66682	0.737095	0.307061	5	1.34069	0.422971	0.565968	5									63.5	CCR4-NOT transcription complex subunit 4	Homo sapiens
O95630	STAMBP,AMSH	0.98264	-0.0252648	0.962347	15					1.15205	0.204204	0.570965	15	1.1891	0.249875	0.500561	16									48.1	STAM-binding protein	Homo sapiens
O95639	CPSF4,CPSF30,NAR,NEB1	1.42892	0.514925		3	0.917845	-0.123677	0.374663	29	1.92619	0.945751		4	1.37328	0.457622	0.835941	5	0.779673	-0.359059	0.0369994	27	0.846952	-0.239648	0.193964	30	30.3	Cleavage and polyadenylation specificity factor subunit 4	Homo sapiens
O95661	DIRAS3,ARHI,NOEY2,RHOI	1.62212	0.697883	0.811106	6					0.885493	-0.175447	0.933678	6	0.550931	-0.860056	0.596235	6									25.9	GTP-binding protein Di-Ras3	Homo sapiens
O95670	ATP6V1G2,ATP6G,ATP6G2,NG38					1.45786	0.543854	0.723072	6									1.82831	0.870507	0.433116	6	1.25254	0.324852	0.0389422	6	13.6	V-type proton ATPase subunit G 2	Homo sapiens
O95671	ASMTL	1.1591	0.213005	0.306717	19					0.936684	-0.0943656	0.636059	16	0.786124	-0.34717	0.169795	16									68.9	Probable bifunctional dTTP/UTP pyrophosphatase/methyltransferase protein	Homo sapiens
O95674	CDS2	1.44977	0.535823	0.417934	4	0.001	-1000		1	0.947084	-0.078435		3	0.665644	-0.587177		3	0.001	-1000		1					51.4	Phosphatidate cytidylyltransferase 2	Homo sapiens
O95677	EYA4	0.867788	-0.204585		2					0.001	-1000		3	2.05485	1.03903		3									69.5	Eyes absent homolog 4	Homo sapiens
O95684	CEP43,FGFR1OP,FOP	1.09384	0.129403	0.824144	10	0.766392	-0.383846		4	0.889202	-0.169417	0.665857	8	0.823631	-0.27993	0.523139	10	0.922689	-0.116083	0.809499	6	1.17401	0.23145		4	43.1	Centrosomal protein 43	Homo sapiens
O95685	PPP1R3D,PPP1R6					1.03311	0.0469965	0.986264	6									1.30708	0.386344	0.297095	5	1.26303	0.336886	0.80395	5	32.6	Protein phosphatase 1 regulatory subunit 3D	Homo sapiens
O95696	BRD1,BRL,BRPF2					0.762532	-0.39113	0.045714	45									0.905644	-0.142984	0.429802	52	1.22451	0.292209	0.0611304	38	119.5	Bromodomain-containing protein 1	Homo sapiens
O95707	POP4,RPP29					0.993408	-0.00954181	0.997359	6									0.767296	-0.382146	0.753499	5	0.766747	-0.383177	0.72603	5	25.4	Ribonuclease P protein subunit p29	Homo sapiens
O95714	HERC2	1.08616	0.11924	0.709789	18	0.771885	-0.373543	0.291529	6	1.04853	0.0683676	0.756219	17	1.02896	0.0411826	0.896462	18	0.824689	-0.278077	0.548283	10	0.783417	-0.352148	0.411983	13	527.2	E3 ubiquitin-protein ligase HERC2	Homo sapiens
O95721	SNAP29	1.19371	0.255458	0.806706	6					1.04393	0.0620185	0.939893	6	0.892267	-0.164453	0.827723	6									29	Synaptosomal-associated protein 29	Homo sapiens
O95741	CPNE6					0.668898	-0.580142	0.842105	4									0.932039	-0.101538	0.957382	4	1.36784	0.451896	0.806315	4	62	Copine-6	Homo sapiens
O95747	OXSR1,KIAA1101,OSR1	1.02551	0.0363391	0.860186	66	1000	1000		1	1.10815	0.148151	0.19544	76	0.985827	-0.0205943	0.944408	13	1000	1000		2	0.92738	-0.108768		3	58	Serine/threonine-protein kinase OSR1	Homo sapiens
O95749	GGPS1	1.1954	0.257492	0.615006	14					1.13415	0.181608	0.550182	10	0.941034	-0.0876819	0.884633	13									34.9	Geranylgeranyl pyrophosphate synthase	Homo sapiens
O95754	SEMA4F,SEMAM,SEMAW																	1000	1000		1	1000	1000		1	83.5	Semaphorin-4F	Homo sapiens
O95757	HSPA4L,APG1,OSP94	1.12374	0.168302	0.303464	56	1.2291	0.297602		2	1.01885	0.0269372	0.855724	50	0.907695	-0.13972	0.13318	15	2.09971	1.07019		5	1.23443	0.303843		2	94.5	Heat shock 70 kDa protein 4L	Homo sapiens
O95758	PTBP3,ROD1	1.30891	0.388367	0.530998	16	0.888389	-0.170737	0.546468	43	1.31293	0.392792		11	1.11377	0.155449	0.397486	12	0.772819	-0.371798	0.0195249	49	0.883664	-0.178431	0.181868	47	59.7	Polypyrimidine tract-binding protein 3	Homo sapiens
O95777	LSM8	0.928889	-0.106421	0.488183	16	1.01837	0.0262646	0.929274	35	0.830513	-0.267925	0.0637928	17	0.866361	-0.20696	0.278438	14	0.922399	-0.116537	0.472375	34	0.910419	-0.135397	0.276368	33	10.4	U6 snRNA-associated Sm-like protein LSm8	Homo sapiens
O95782	AP2A1,ADTAA,CLAPA1	0.835589	-0.259135	0.323542	23	1.1115	0.152514	0.118987	86	0.903528	-0.146358	0.566013	30	1.20291	0.26653	0.155327	15	0.934439	-0.0978284	0.510589	82	0.824443	-0.278509	0.0197727	83	107.5	AP-2 complex subunit alpha-1	Homo sapiens
O95785	WIZ,ZNF803					0.982602	-0.0253204	0.941204	41									1.05567	0.0781525	0.657487	35	1.08485	0.117498	0.299377	35	178.7	Protein Wiz	Homo sapiens
O95793	STAU1,STAU	1.02028	0.0289688	0.906591	62	1.07538	0.104849	0.679266	29	1.27048	0.345371	0.00841439	61	1.27138	0.346393	0.0482048	15	1.24501	0.316157	0.190738	28	1.00247	0.00356174	0.991385	32	63.2	Double-stranded RNA-binding protein Staufen homolog 1	Homo sapiens
O95801	TTC4,My044	1.7868	0.837378	0.051807	24					1.35104	0.434073	0.29465	18	1.14141	0.190817	0.602329	11									44.7	Tetratricopeptide repeat protein 4	Homo sapiens
O95816	BAG2	0.964574	-0.0520361	0.870156	40	0.848445	-0.237107	0.474938	29	0.919193	-0.12156	0.624298	43	1.06012	0.0842245	0.853511	14	1.15538	0.208366	0.0455697	33	1.42844	0.514443	0.0397929	32	23.8	BAG family molecular chaperone regulator 2	Homo sapiens
O95819	MAP4K4,HGK,KIAA0687,NIK	1.11907	0.162298	0.685319	21	2.2314	1.15795	0.726238	6	1.15916	0.213077	0.548773	20	1.00038	0.000548182	0.999875	16	0.242925	-2.04142	0.278284	6	0.110002	-3.1844	0.216352	6	142.1	Mitogen-activated protein kinase kinase kinase kinase 4	Homo sapiens
O95822	MLYCD	0.918325	-0.122923	0.37058	52					1.03808	0.053912	0.755417	47	1.06011	0.0842164	0.645508	13									55	Malonyl-CoA decarboxylase, mitochondrial	Homo sapiens
O95825	CRYZL1,4P11	1.18658	0.246812	0.80596	10					1.04467	0.0630414	0.944558	11	0.8832	-0.179188	0.314087	12									38.7	Quinone oxidoreductase-like protein 1	Homo sapiens
O95831	AIFM1,AIF,PDCD8	1.11043	0.151124	0.0013096	99	1.06814	0.0950997	0.173793	80	0.789553	-0.340893	0.00035915	101	0.660654	-0.598033	0.0279512	15	1.01081	0.0155131	0.913268	83	0.941264	-0.0873294	0.296142	84	66.9	Apoptosis-inducing factor 1, mitochondrial	Homo sapiens
O95834	EML2,EMAP2,EMAPL2	0.538585	-0.892755		3					0.598767	-0.739934	0.598927	6	1.24317	0.31402		5									70.7	Echinoderm microtubule-associated protein-like 2	Homo sapiens
O95861	BPNT1	0.951963	-0.0710233	0.557648	80					1.03638	0.0515551	0.548974	82	1.04316	0.0609573	0.865682	15									33.4	3'(2'),5'-bisphosphate nucleotidase 1	Homo sapiens
O95863	SNAI1,SNAH	0.967013	-0.0483934	0.900523	6					1.21161	0.276925	0.268683	6	1.28172	0.358084	0.159636	6									29.1	Zinc finger protein SNAI1	Homo sapiens
O95864	FADS2	1.01062	0.015245	0.978183	26	1.34215	0.42455	0.520236	9	0.76992	-0.377219	0.179657	26	0.746969	-0.42088	0.582894	17	0.753002	-0.409275	0.348556	8	0.557431	-0.843134	0.0721979	9	52.3	Acyl-CoA 6-desaturase	Homo sapiens
O95865	DDAH2,DDAH,G6A,NG30	0.930146	-0.104471	0.347253	56	1.5171	0.601313	0.330103	4	1.02127	0.0303702	0.752696	51	1.03664	0.0519123	0.797179	15	0.980689	-0.0281327	0.988469	5	0.645989	-0.630418	0.734853	5	29.6	N(G),N(G)-dimethylarginine dimethylaminohydrolase 2	Homo sapiens
O95881	TXNDC12,TLP19,UNQ713/PRO1376	0.931501	-0.102371	0.627617	23					0.867407	-0.205219	0.0519671	17	0.888199	-0.171045	0.263513	12									19.2	Thioredoxin domain-containing protein 12	Homo sapiens
O95900	TRUB2	0.819442	-0.287286	0.342758	13					0.799905	-0.3221	0.402675	10	1.04215	0.0595594	0.76449	12									36.7	Mitochondrial mRNA pseudouridine synthase TRUB2	Homo sapiens
O95905	SUGT1	1.17814	0.236509	0.73167	11					1.16597	0.221533	0.646773	15	0.870853	-0.199499	0.647298	11									72.8	Protein ecdysoneless homolog	Homo sapiens
O95926	SYF2,CBPIN,GCIPIP	1.77796	0.83022		2	1.13046	0.176907	0.452155	28	1.45543	0.541446		2	0.86147	-0.215128		2	1.25612	0.32897	0.351575	26	1.14039	0.189526	0.580424	25	28.7	Pre-mRNA-splicing factor SYF2	Homo sapiens
O95936	EOMES,TBR2					1000	1000		1													0.001	-1000		1	72.7	Eomesodermin homolog	Homo sapiens
O95969	SCGB1D2,LIPHB,LPNB					0.001	-1000		1									0.001	-1000		1					9.9	Secretoglobin family 1D member 2	Homo sapiens
O95983	MBD3	1.34022	0.422466	0.737838	10	1.11629	0.158707	0.299196	40	1.20844	0.273152	0.816083	9	1.00499	0.00718332	0.996982	11	0.945253	-0.0812275	0.733374	41	0.972551	-0.0401539	0.859468	47	32.8	Methyl-CpG-binding domain protein 3	Homo sapiens
O95985	TOP3B,TOP3B1	0.820859	-0.284794		3					0.992515	-0.0108391		2	1.26888	0.343556		3									96.7	DNA topoisomerase 3-beta-1	Homo sapiens
O95989	NUDT3,DIPP,DIPP1	1.06503	0.0908971	0.709789	16					1.19618	0.258435	0.202372	19	1.17003	0.226541	0.25971	10									19.5	Diphosphoinositol polyphosphate phosphohydrolase 1	Homo sapiens
O96000	NDUFB10	1.03363	0.0477227	0.977376	6	0.875931	-0.191111	0.900695	6	0.92023	-0.119933	0.854989	6	0.875334	-0.192094	0.893221	6	1.04127	0.0583498	0.959638	6	1.18048	0.239374	0.828212	6	20.8	NADH dehydrogenase [ubiquinone] 1 beta subcomplex subunit 10	Homo sapiens
O96008	TOMM40,C19orf1,PEREC1,TOM40	1.82094	0.864684	0.0905069	13	1.06183	0.0865495	0.904567	17	0.864708	-0.209715	0.842619	12	0.746223	-0.422322	0.664985	13	0.641951	-0.639466	0.192425	12	0.603212	-0.729263	0.127555	15	37.9	Mitochondrial import receptor subunit TOM40 homolog	Homo sapiens
O96011	PEX11B	1000	1000		1									0.001	-1000		1									28.4	Peroxisomal membrane protein 11B	Homo sapiens
O96013	PAK4,KIAA1142	1.01188	0.0170396	0.970068	10	1000	1000		2	1.14714	0.198036	0.294029	11	1.12228	0.166433	0.117665	10	1000	1000		1	0.583219	-0.77789		3	64.1	Serine/threonine-protein kinase PAK 4	Homo sapiens
O96017	CHEK2,CDS1,CHK2,RAD53	0.932771	-0.100405	0.527278	45					0.82644	-0.275019	0.0133611	44	0.857747	-0.221376	0.411355	15									60.9	Serine/threonine-protein kinase Chk2	Homo sapiens
O96019	ACTL6A,BAF53,BAF53A,INO80K	1.12565	0.170762	0.0433665	58	1.05791	0.0812166	0.41712	70	1.1096	0.150043	0.35101	61	0.891206	-0.166168	0.695165	16	1.00413	0.00594823	0.975925	73	0.947862	-0.0772514	0.571836	78	47.5	Actin-like protein 6A	Homo sapiens
O96028	NSD2,KIAA1090,MMSET,TRX5,WHSC1	1.28148	0.357815		4	1.02927	0.0416247	0.899647	56	1.80248	0.84998	0.161162	6	1.51148	0.595957		4	0.939236	-0.0904406	0.654635	44	0.946562	-0.0792314	0.681041	54	152.3	Histone-lysine N-methyltransferase NSD2	Homo sapiens
P00338	LDHA,PIG19	1.03034	0.0431221	0.819364	81	1.57614	0.656399	0.728588	12	1.0677	0.0945026	0.284722	75	1.0661	0.0923385	0.754388	18	2.66264	1.41285	0.137528	12	1.68645	0.753994	0.466735	12	36.7	L-lactate dehydrogenase A chain	Homo sapiens
P00367	GLUD1,GLUD	0.917746	-0.123833	0.533209	63	1.40784	0.49348		3	0.829813	-0.269142	0.0143703	64	0.908141	-0.139011	0.618374	17	0.639709	-0.644512		4	0.45905	-1.12328	0.233297	5	61.4	Glutamate dehydrogenase 1, mitochondrial	Homo sapiens
P00374	DHFR	0.811125	-0.302004	0.405762	30					1.10073	0.138461	0.766419	30	1.1964	0.2587	0.622099	16									21.5	Dihydrofolate reductase	Homo sapiens
P00387	CYB5R3,DIA1	1.0552	0.0775112	0.553488	39	1.30527	0.384345	0.0173699	63	0.743992	-0.42664	0.0120468	38	0.713546	-0.486922	0.0926198	15	0.90645	-0.1417	0.540192	55	0.650887	-0.619522	0.00025866	61	34.2	NADH-cytochrome b5 reductase 3	Homo sapiens
P00390	GSR,GLUR,GRD1	0.945441	-0.0809401	0.226768	114	1.39352	0.478729	0.546125	10	0.984393	-0.0226944	0.766419	114	0.984725	-0.022207	0.827549	14	1.75109	0.808252	0.225948	12	1.86237	0.897143	0.116406	14	56.3	Glutathione reductase, mitochondrial	Homo sapiens
P00403	MT-CO2,COII,COX2,COXII,MTCO2	1.02356	0.0335965	0.95915	22	1.09687	0.133395	0.938963	11	0.82065	-0.285162	0.38555	19	0.720228	-0.473474	0.347518	15	0.764209	-0.38796	0.437471	9	0.671248	-0.575082	0.160157	10	25.6	Cytochrome c oxidase subunit 2	Homo sapiens
P00439	PAH	1.0702	0.0978749	0.632532	6					1.59748	0.6758	0.279389	6	1.41569	0.50151	0.433065	6									51.9	Phenylalanine-4-hydroxylase	Homo sapiens
P00441	SOD1	0.897532	-0.155964	0.592945	38					1.2763	0.351969	0.00888869	34	1.4988	0.583809	0.0189384	14	1000	1000		1	1000	1000		1	15.9	Superoxide dismutase [Cu-Zn]	Homo sapiens
P00491	PNP,NP	1.02187	0.0312186	0.813859	108	1.14775	0.198806	0.918741	5	1.12867	0.174629	0.00467803	111	0.999699	-0.000433633	0.999307	15	2.50584	1.3253	0.0453216	5	2.18712	1.12903	0.189651	6	32.1	Purine nucleoside phosphorylase	Homo sapiens
P00492	HPRT1,HPRT	1.01171	0.0167889	0.925335	70	2.27554	1.18621		7	1.00652	0.00937109	0.94334	63	1.03689	0.0522665	0.785377	16	4.69146	2.23004	0.0153929	9	1.42191	0.507825		9	24.6	Hypoxanthine-guanine phosphoribosyltransferase	Homo sapiens
P00505	GOT2,KYAT4	0.892717	-0.163725	0.0120641	138	1.71665	0.779598	0.0250522	24	0.819407	-0.287349	4.38558e-06	128	0.842475	-0.247295	0.0102953	13	2.61786	1.38839	6.81348e-06	26	1.52646	0.610194	0.000160329	32	47.5	Aspartate aminotransferase, mitochondrial	Homo sapiens
P00558	PGK1,PGKA,MIG10,OK/SW-cl.110	1.03776	0.0534725	0.702516	130	1.25239	0.324678	0.712687	20	1.07089	0.0988127	0.165422	126	0.953521	-0.0686641	0.867489	15	1.07805	0.108421	0.812081	28	1.01652	0.0236446	0.961832	26	44.6	Phosphoglycerate kinase 1	Homo sapiens
P00568	AK1	0.965146	-0.051181	0.840527	42	2.01362	1.00979		3	1.08426	0.116714	0.455628	43	0.933485	-0.099301	0.750169	16	2.26381	1.17875		3	1.11371	0.155374	0.900433	4	21.6	Adenylate kinase isoenzyme 1	Homo sapiens
P00813	ADA,ADA1	0.863733	-0.211343	0.709789	13					0.945587	-0.0807176	0.872274	14	1.0945	0.130273	0.240646	14									40.8	Adenosine deaminase	Homo sapiens
P00846	MT-ATP6,ATP6,ATPASE6,MTATP6	1.53955	0.622513		3					0.769386	-0.378221		2	0.535027	-0.902316		3									24.8	ATP synthase subunit a	Homo sapiens
P00966	ASS1,ASS	0.8008	-0.320486	0.831567	6					0.712253	-0.489538	0.750003	6	0.889757	-0.168517	0.928469	6									46.5	Argininosuccinate synthase	Homo sapiens
P01023	A2M,CPAMD5,FWP007	1.00036	0.000513112	0.998578	64					0.927882	-0.107987	0.452277	62	0.932151	-0.101365	0.785377	14									163.3	Alpha-2-macroglobulin	Homo sapiens
P01024	C3,CPAMD1					0.858959	-0.219338	0.752071	6									1.1641	0.219211	0.477974	6	1.34516	0.427778	0.277485	6	187.1	Complement C3	Homo sapiens
P01034	CST3	1.0206	0.0294219	0.970068	6					1.26864	0.343279	0.350145	6	1.26253	0.336317	0.408218	6									15.8	Cystatin-C	Homo sapiens
P01111	NRAS,HRAS1	1.18657	0.246795	0.610989	10					0.924033	-0.113983	0.862044	9	0.863968	-0.21095	0.71342	8									21.2	GTPase NRas	Homo sapiens
P01130	LDLR	0.855331	-0.225445	0.446814	17	1.43475	0.520801	0.4178	7	0.758365	-0.399036	0.123109	15	0.967598	-0.0475197	0.918246	15	0.610198	-0.712651	0.282982	4	0.48204	-1.05278	0.129777	5	95.4	Low-density lipoprotein receptor	Homo sapiens
P01701	IGLV1-51					0.798279	-0.325034	0.90133	6									0.965518	-0.0506256	0.974599	6	1.19708	0.259514	0.825539	6	12.2	Immunoglobulin lambda variable 1-51	Homo sapiens
P01834	IGKC					0.999347	-0.000942293		2									0.001	-1000		1	0.001	-1000		1	11.8	Immunoglobulin kappa constant	Homo sapiens
P02462	COL4A1	0.76201	-0.392118	0.200443	6	1000	1000		3	0.743276	-0.428029	0.237735	6	0.969425	-0.0447991	0.926013	6	1000	1000		3	0.905647	-0.142979	0.889107	6	160.6	Collagen alpha-1(IV) chain	Homo sapiens
P02511	CRYAB,CRYA2,HSPB5	3.04472	1.60631		3					0.900446	-0.151288	0.948124	4	0.294183	-1.76521		3									20.2	Alpha-crystallin B chain	Homo sapiens
P02533	KRT14	0.888098	-0.17121	0.813859	28	1.3751	0.459539	0.573112	17	1.57335	0.653837	0.48856	27	1.52443	0.608272	0.684069	17	0.898723	-0.154051	0.877303	10	0.782657	-0.353547	0.492598	18	51.6	Keratin, type I cytoskeletal 14	Homo sapiens
P02538	KRT6A,K6A,KRT6D	1.57556	0.655867		4					1.20078	0.263972		4	0.747988	-0.418913		2	1000	1000		1	1000	1000		1	60	Keratin, type II cytoskeletal 6A	Homo sapiens
P02545	LMNA,LMN1	1.04672	0.0658822	0.433405	186	1.14218	0.191784	0.00761606	247	1.03775	0.0534607	0.700618	181	0.854847	-0.226263	0.700789	15	1.00783	0.0112521	0.90341	240	0.898421	-0.154536	0.0409097	240	74.1	Prelamin-A/C	Homo sapiens
P02585	TNNC2									1000	1000		1	1000	1000		1									18.1	Troponin C, skeletal muscle	Homo sapiens
P02689	PMP2	0.850928	-0.23289	0.157197	26					1.16345	0.218415	0.0187609	25	1.57837	0.658439	0.000442519	13									14.9	Myelin P2 protein	Homo sapiens
P02747	C1QC,C1QG					1.3222	0.402935	0.708775	5									1.85246	0.889445	0.286596	5	1.41389	0.499667	0.0929916	4	25.8	Complement C1q subcomponent subunit C	Homo sapiens
P02751	FN1,FN	1.00596	0.00857937	0.992012	4					0.907589	-0.13989	0.869689	5	0.918894	-0.122029	0.897751	5									272.3	Fibronectin	Homo sapiens
P02768	ALB,GIG20,GIG42,PRO0903,PRO1708,PRO2044,PRO2619,PRO2675,UNQ696/PRO1341	1.24083	0.311305	0.376355	33	2.1158	1.0812	0.00331636	18	0.775087	-0.367571	0.157308	34	0.661316	-0.596588	0.211322	18	1.70296	0.768041	0.083623	18	1.10354	0.142142	0.612709	18	69.4	Albumin	Homo sapiens
P02786	TFRC	1.10005	0.137568	0.31747	75	1.12825	0.174093	0.0415889	81	0.90149	-0.149616	0.341912	71	0.80136	-0.319478	0.417595	18	0.806253	-0.310696	0.000921308	82	0.77054	-0.376058	0.000139463	85	84.9	Transferrin receptor protein 1	Homo sapiens
P02787	TF,PRO1400	0.906487	-0.141642	0.201506	85	1.55673	0.638521	0.606994	8	0.742898	-0.428764	5.22139e-06	77	0.788408	-0.342985	0.430898	18	1.51465	0.598982	0.490601	6	0.988904	-0.0160969	0.991438	8	77.1	Serotransferrin	Homo sapiens
P02792	FTL	1.06695	0.0934988	0.823367	27	0.613664	-0.70448		2	1.19502	0.257036	0.271021	26	1.06132	0.0858578	0.860981	17	0.846045	-0.241193		3	1.3475	0.430287		3	20	Ferritin light chain	Homo sapiens
P02794	FTH1,FTH,FTHL6,OK/SW-cl.84,PIG15	0.930646	-0.103695	0.431306	58	0.85276	-0.229788		2	0.998588	-0.00203889	0.988473	52	1.02121	0.0302739	0.926018	16	1.12597	0.171171		4	1.22617	0.294157		7	21.2	Ferritin heavy chain	Homo sapiens
P04040	CAT	0.902049	-0.148722	0.00161922	91					0.869311	-0.202056	0.00939422	96	1.02501	0.0356401	0.862616	16	1000	1000		2	1000	1000		2	59.8	Catalase	Homo sapiens
P04049	RAF1,RAF	1000	1000		1									0.001	-1000		1									73.1	RAF proto-oncogene serine/threonine-protein kinase	Homo sapiens
P04062	GBA,GC,GLUC	0.814478	-0.296052	0.465082	19	1.31847	0.398864	0.587375	7	0.559988	-0.836531	0.0243369	21	0.651315	-0.618573	0.19957	17	0.900859	-0.150626	0.749243	6	0.699266	-0.516087	0.153868	7	59.7	Lysosomal acid glucosylceramidase	Homo sapiens
P04075	ALDOA,ALDA	1.005	0.00719451	0.937659	147	1.60218	0.680033	0.00299489	59	1.00309	0.00445005	0.952008	152	0.874639	-0.19324	0.422413	15	3.44237	1.7834	1.06795e-10	57	2.13049	1.09118	1.9848e-07	60	39.4	Fructose-bisphosphate aldolase A	Homo sapiens
P04080	CSTB,CST6,STFB	0.950425	-0.0733554	0.91788	18	1.8592	0.894681		3	1.29358	0.371368	0.00834456	21	1.52395	0.607811	0.00758385	16	1.2336	0.302878		2	0.649138	-0.623403		3	11.1	Cystatin-B	Homo sapiens
P04083	ANXA1,ANX1,LPC1	1.04369	0.0616922	0.353067	121	1.73234	0.79272	0.0109846	43	1.09356	0.129036	0.00548606	116	0.850119	-0.234263	0.080691	13	1.58776	0.666996	0.0142022	46	1.03161	0.0448942	0.848682	51	38.7	Annexin A1	Homo sapiens
P04150	NR3C1,GRL	0.001	-1000		2					0.742819	-0.428918		3	1000	1000		1									85.7	Glucocorticoid receptor	Homo sapiens
P04179	SOD2	0.941247	-0.0873543	0.595594	58	1.60986	0.686932	0.237842	8	0.994594	-0.00781983	0.954573	60	1.09984	0.137297	0.501382	15	1.32104	0.401678	0.440486	9	0.8378	-0.255322	0.571665	9	24.8	Superoxide dismutase [Mn], mitochondrial	Homo sapiens
P04181	OAT	1.03646	0.0516577	0.709789	99	1.04036	0.0570812	0.980141	8	0.922539	-0.116319	0.178463	102	0.721598	-0.470733	0.0342967	14	2.12039	1.08433	0.0128037	12	1.70301	0.768091	0.3065	9	48.5	Ornithine aminotransferase, mitochondrial	Homo sapiens
P04183	TK1	0.602202	-0.73168	0.0197157	28	2.03629	1.02594		2	1.58745	0.666711	1.38828e-05	38	2.33985	1.22641	0.00549955	16	0.993285	-0.00972005		2	0.786527	-0.346431	0.766895	5	25.5	Thymidine kinase, cytosolic	Homo sapiens
P04198	MYCN,BHLHE37,NMYC					0.948492	-0.0762924	0.846523	31									1.10744	0.147225	0.631692	28	1.12491	0.169815	0.59522	30	49.6	N-myc proto-oncogene protein	Homo sapiens
P04216	THY1	1.15074	0.202566	0.0653334	15	0.995825	-0.00603619	0.997359	20	1.01387	0.019874	0.935842	16	0.862467	-0.213459	0.282521	15	1.14472	0.194996	0.598565	21	1.12543	0.170471	0.748575	21	17.9	Thy-1 membrane glycoprotein	Homo sapiens
P04264	KRT1,KRTA	1.36474	0.448631	0.10818	121	1.38014	0.464813	0.0182129	136	2.21384	1.14655	5.54031e-05	117	1.40219	0.487686	0.695165	18	1.21646	0.282685	0.248405	127	0.813504	-0.297779	0.0811661	137	66	Keratin, type II cytoskeletal 1	Homo sapiens
P04271	S100B	0.978558	-0.0312708	0.905787	27	1.53319	0.616532	0.173793	27	1.16474	0.220009	0.0621341	26	1.02982	0.042387	0.788052	13	1.5411	0.623956	0.0761348	27	0.976681	-0.0340408	0.939531	29	10.7	Protein S100-B	Homo sapiens
P04350	TUBB4A,TUBB4,TUBB5	0.950886	-0.0726554	0.695472	12					0.845833	-0.241555	0.461875	11	0.969179	-0.045165	0.940772	8									49.6	Tubulin beta-4A chain	Homo sapiens
P04406	GAPDH,GAPD,CDABP0047,OK/SW-cl.12	1.00714	0.0102703	0.961224	93	2.14175	1.09879	0.000211642	76	0.936701	-0.0943391	0.4892	86	0.899526	-0.152763	0.704447	15	3.21355	1.68417	1.23282e-09	75	1.51167	0.596144	0.00123356	71	36.1	Glyceraldehyde-3-phosphate dehydrogenase	Homo sapiens
P04424	ASL	1.0378	0.0535238	0.887269	13					1.05998	0.08404	0.731275	14	1.08767	0.121247	0.541488	13									51.7	Argininosuccinate lyase	Homo sapiens
P04439	HLA-A,HLAA	0.832625	-0.264262	0.488884	6	0.642805	-0.637548	0.586051	6	1.22667	0.294747	0.452277	5	1.52123	0.60524	0.191197	5	0.827303	-0.273513	0.355219	9	1.24886	0.320613	0.342483	9	40.8	HLA class I histocompatibility antigen, A alpha chain	Homo sapiens
P04632	CAPNS1,CAPN4,CAPNS	0.913302	-0.130835	0.667548	28	1.19158	0.252875	0.906745	5	1.0442	0.0623979	0.723549	33	1.1435	0.193461	0.101379	13	1.84122	0.880659	0.246613	5	1.55114	0.633333	0.520654	6	28.3	Calpain small subunit 1	Homo sapiens
P04637	TP53,P53					0.001	-1000		2									0.64998	-0.621534	0.669069	5	1000	1000		3	43.7	Cellular tumor antigen p53	Homo sapiens
P04792	HSPB1,HSP27,HSP28	1.4998	0.58477	0.00479875	48					1.13602	0.183991	0.276508	44	0.729429	-0.455161	0.27732	18									22.8	Heat shock protein beta-1	Homo sapiens
P04818	TYMS,TS,OK/SW-cl.29	0.843221	-0.246016	0.231693	56					1.13831	0.186896	0.254936	55	1.32873	0.410045	0.435349	17									35.7	Thymidylate synthase	Homo sapiens
P04843	RPN1	1.07137	0.0994505	0.288547	103	1.21818	0.284731	0.0104295	93	0.773015	-0.371431	0.000823628	99	0.589364	-0.762769	0.0942024	17	0.735616	-0.442975	8.42387e-05	77	0.580694	-0.784151	2.28994e-11	84	68.6	Dolichyl-diphosphooligosaccharide--protein glycosyltransferase subunit 1	Homo sapiens
P04844	RPN2	1.0251	0.0357699	0.861994	90	1.23174	0.300703	0.0126826	81	0.786359	-0.34674	0.0165284	91	0.790687	-0.338821	0.562185	18	0.667468	-0.58323	4.97293e-06	77	0.510886	-0.968926	1.54181e-18	71	69.3	Dolichyl-diphosphooligosaccharide--protein glycosyltransferase subunit 2	Homo sapiens
P04899	GNAI2,GNAI2B	1.11473	0.156695	0.282858	40	1.1323	0.179259	0.707641	23	1.09774	0.13453	0.470167	35	1.11679	0.159353	0.597336	14	1.18479	0.244626	0.567945	18	0.956837	-0.0636555	0.914959	18	40.5	Guanine nucleotide-binding protein G(i) subunit alpha-2	Homo sapiens
P04921	GYPC,GLPC,GPC					1000	1000		1													0.001	-1000		1	13.8	Glycophorin-C	Homo sapiens
P05023	ATP1A1	0.963858	-0.0531071	0.810598	44	1.12655	0.171913	0.343478	20	0.772704	-0.372012	0.0505068	39	0.790136	-0.339827	0.408218	15	0.90835	-0.13868	0.675136	22	0.815631	-0.294011	0.339577	22	112.9	Sodium/potassium-transporting ATPase subunit alpha-1	Homo sapiens
P05067	APP,A4,AD1	0.831524	-0.266171	0.632532	13	2.08343	1.05896	0.188667	5	1.13704	0.185287	0.652802	11	1.44288	0.528955	0.38047	12	1.53422	0.617507	0.296752	5	0.736322	-0.441592	0.414259	4	86.9	Amyloid-beta precursor protein	Homo sapiens
P05089	ARG1					1000	1000		1	1000	1000		1	1000	1000		1	1000	1000		1	0.484828	-1.04445		2	34.7	Arginase-1	Homo sapiens
P05090	APOD					0.001	-1000		4									0.001	-1000		4					21.3	Apolipoprotein D	Homo sapiens
P05091	ALDH2,ALDM	1.01399	0.0200366	0.905802	101	1000	1000		1	0.912147	-0.132661	0.0422463	99	0.932231	-0.101241	0.707348	13					0.001	-1000		1	56.4	Aldehyde dehydrogenase, mitochondrial	Homo sapiens
P05106	ITGB3,GP3A	1.09856	0.135615	0.405062	13	0.973042	-0.0394262	0.975389	6	1.05447	0.076522	0.927593	16	1.10689	0.146511	0.865736	12	1.09717	0.13379	0.663719	6	1.12179	0.165796	0.774883	6	87.1	Integrin beta-3	Homo sapiens
P05109	S100A8,CAGA,CFAG,MRP8	1.31987	0.400395	0.901555	6					2.01696	1.01218	0.710931	6	1.62659	0.701852	0.795662	8									10.8	Protein S100-A8	Homo sapiens
P05114	HMGN1,HMG14	1.04269	0.0603065		3	0.968707	-0.0458679	0.967277	8	0.988943	-0.0160403		3	0.967011	-0.0483958	0.896378	4	1.4015	0.48697	0.552076	6	1.60328	0.681028	0.418589	6	10.7	Non-histone chromosomal protein HMG-14	Homo sapiens
P05141	SLC25A5,AAC2,ANT2	1.04656	0.065653	0.893572	27	1.51362	0.598	0.256678	17	1.03735	0.052901	0.900634	25	0.852351	-0.23048	0.690004	17	0.942724	-0.0850921	0.849432	15	0.622691	-0.683411	0.0132102	16	32.9	ADP/ATP translocase 2	Homo sapiens
P05161	ISG15,G1P2,UCRP	1.00503	0.00723561	0.993023	6					1.16692	0.222706	0.722014	9	1.16916	0.225467	0.848442	6									17.9	Ubiquitin-like protein ISG15	Homo sapiens
P05165	PCCA	0.971499	-0.0417161	0.904801	44					0.909213	-0.13731	0.371017	48	0.953123	-0.0692654	0.865736	17									80.1	Propionyl-CoA carboxylase alpha chain, mitochondrial	Homo sapiens
P05166	PCCB	0.852482	-0.230258	0.0565497	72	1000	1000		1	0.830988	-0.2671	0.00776274	69	0.869883	-0.201107	0.443407	16	1000	1000		3	1.50967	0.594232		4	58.2	Propionyl-CoA carboxylase beta chain, mitochondrial	Homo sapiens
P05198	EIF2S1,EIF2A	0.992571	-0.0107585	0.919319	109	0.908681	-0.138154	0.34537	48	1.18252	0.241863	3.40088e-05	98	1.1685	0.224662	0.0899062	13	0.997235	-0.00399526	0.984693	38	1.00837	0.0120182	0.93714	38	36.1	Eukaryotic translation initiation factor 2 subunit 1	Homo sapiens
P05386	RPLP1,RRP1	1.05676	0.0796499	0.847666	26	1.20678	0.271159	0.0462516	16	0.990538	-0.0137164	0.974927	24	1.07567	0.105236	0.809883	15	2.16852	1.11671	0.00723673	18	1.77241	0.825709	0.0308721	17	11.5	60S acidic ribosomal protein P1	Homo sapiens
P05387	RPLP2,D11S2243E,RPP2	0.875346	-0.192075	0.000233027	83	1.11871	0.161832	0.435912	47	1.05166	0.0726645	0.122367	85	1.22081	0.287837	0.0731537	17	1.52984	0.613378	7.54029e-06	44	1.43956	0.525626	5.52247e-05	42	11.7	60S acidic ribosomal protein P2	Homo sapiens
P05388	RPLP0	0.915283	-0.12771	0.415501	34	1.23031	0.299026	0.214609	21	1.02184	0.031174	0.764147	33	1.08878	0.122717	0.439104	11	1.66717	0.737405	0.000208562	18	1.29228	0.369921	0.0406883	19	34.3	60S acidic ribosomal protein P0	Homo sapiens
P05413	FABP3,FABP11,MDGI	1.06866	0.0958037	0.472673	26					0.905575	-0.143095	0.536548	26	0.887112	-0.172812	0.559346	18									14.9	Fatty acid-binding protein, heart	Homo sapiens
P05423	POLR3D,BN51,BN51T	1.0882	0.121938	0.796696	6	0.001	-1000		2	1.54516	0.627753	0.336464	6	1.42268	0.508615	0.470643	6	0.95828	-0.0614807		3	1000	1000		1	44.4	DNA-directed RNA polymerase III subunit RPC4	Homo sapiens
P05455	SSB	1.00887	0.0127449	0.898374	158	1.05045	0.0710063	0.555784	75	0.973119	-0.0393112	0.504329	160	0.876448	-0.190259	0.0582677	13	1.11668	0.159212	0.115062	78	1.04079	0.0576788	0.651653	86	46.8	Lupus La protein	Homo sapiens
P05546	SERPIND1,HCF2					0.711882	-0.49029	0.621431	6									0.940755	-0.0881097	0.943404	5	1.31423	0.394223	0.562159	5	57.1	Heparin cofactor 2	Homo sapiens
P05549	TFAP2A,AP2TF,TFAP2					0.951818	-0.071243	0.918741	17									1.01761	0.0251827	0.965118	16	0.99824	-0.00254082	0.994611	17	48.1	Transcription factor AP-2-alpha	Homo sapiens
P05556	ITGB1,FNRB,MDF2,MSK12	1.01539	0.022029	0.935345	26	1.30874	0.388176	0.120542	18	0.971085	-0.04233	0.829451	29	0.833695	-0.262409	0.10234	14	1.25305	0.32544	0.243465	22	0.849127	-0.235948	0.194338	30	88.4	Integrin beta-1	Homo sapiens
P05783	KRT18,CYK18,PIG46	0.470975	-1.08628	0.446814	4					0.554868	-0.849784	0.224586	5	1.18974	0.25065	0.819957	5									48.1	Keratin, type I cytoskeletal 18	Homo sapiens
P06132	UROD	0.93824	-0.0919705	0.48491	49					1.06478	0.0905528	0.410587	45	1.08218	0.113934	0.672125	15									40.8	Uroporphyrinogen decarboxylase	Homo sapiens
P06241	FYN					1.01529	0.0218928	0.992472	6									0.749439	-0.416116	0.482784	6	0.73654	-0.441164	0.531348	6	60.8	Tyrosine-protein kinase Fyn	Homo sapiens
P06276	BCHE,CHE1	1.10591	0.145236	0.119729	89	0.890344	-0.167565		2	0.967429	-0.047772	0.702972	94	0.944327	-0.0826422	0.703722	15	1.34176	0.424125		2	1.4788	0.564428		2	68.4	Cholinesterase	Homo sapiens
P06280	GLA	0.868913	-0.202716	0.454997	22					0.796621	-0.328035	0.114788	21	0.929274	-0.105824	0.447015	16									48.8	Alpha-galactosidase A	Homo sapiens
P06396	GSN	0.810681	-0.302795	0.00079437	159	0.99983	-0.000245734	0.999844	16	1.14697	0.197824	0.0115936	151	1.3054	0.384496	0.140923	18	1.97109	0.978995	0.117345	15	1.83775	0.877944	0.0282313	20	85.7	Gelsolin	Homo sapiens
P06400	RB1	0.903256	-0.146793	0.495981	50	1.01138	0.0163266	0.995494	6	1.41315	0.498916	7.26346e-05	64	1.52203	0.606	0.0569073	18	0.589448	-0.762564	0.463249	6	0.581992	-0.780929	0.381883	6	106.2	Retinoblastoma-associated protein	Homo sapiens
P06454	PTMA,TMSA	1.29531	0.373296	0.00689873	49	1000	1000		2	1.08087	0.112199	0.290352	48	0.772136	-0.373073	0.175812	16	1000	1000		3	2.35248	1.23418	0.0845469	5	12.2	Prothymosin alpha	Homo sapiens
P06493	CDK1,CDC2,CDC28A,CDKN1,P34CDC2	1.08984	0.124114	0.369143	61	1.56115	0.642612	0.144128	16	0.996727	-0.00472984	0.98306	59	0.977026	-0.0335319	0.898034	14	1.50703	0.59171	0.126702	14	0.961853	-0.0561122	0.935334	15	34.1	Cyclin-dependent kinase 1	Homo sapiens
P06576	ATP5F1B,ATP5B,ATPMB,ATPSB	0.975392	-0.0359455	0.740695	128	1.1902	0.251199	0.0709678	106	0.780355	-0.357798	8.67341e-06	129	0.741871	-0.43076	0.253956	17	0.808493	-0.306692	0.00965902	102	0.718263	-0.477415	1.23686e-06	96	56.6	ATP synthase subunit beta, mitochondrial	Homo sapiens
P06702	S100A9,CAGB,CFAG,MRP14	1.90503	0.929814		4	1.65746	0.728972	0.0477577	10	1.971	0.978925		5	1.13184	0.178673		7	1.55952	0.641106	0.1809	10	1.01469	0.0210391	0.978648	10	13.2	Protein S100-A9	Homo sapiens
P06730	EIF4E,EIF4EL1,EIF4F	1.0399	0.056449	0.661878	37	1.22012	0.28702	0.825823	7	1.0402	0.0568564	0.502059	37	1.05123	0.0720787	0.446906	13	1.86281	0.897482	0.150216	9	1.55548	0.637357		9	25.1	Eukaryotic translation initiation factor 4E	Homo sapiens
P06733	ENO1,ENO1L1,MBPB1,MPB1	1.00363	0.00522499	0.975886	130	1.72609	0.78751	0.00170854	94	1.11266	0.154018	0.0577337	125	0.956102	-0.0647633	0.747076	13	2.73216	1.45004	5.77409e-11	95	1.54393	0.62661	0.000500874	99	47.2	Alpha-enolase	Homo sapiens
P06737	PYGL	0.893618	-0.16227	0.000271397	183	2.12502	1.08747		3	1.04343	0.0613334	0.234663	184	1.18292	0.242358	0.219909	17	0.001	-1000		1	0.001	-1000		3	97.1	Glycogen phosphorylase, liver form	Homo sapiens
P06744	GPI	1.01229	0.0176278	0.867714	158	1.52415	0.608007	0.348306	14	0.987761	-0.0177663	0.855724	137	0.821348	-0.283935	0.0749257	16	1.38264	0.46743	0.349056	18	1.08755	0.121087	0.742734	21	63.1	Glucose-6-phosphate isomerase	Homo sapiens
P06746	POLB	0.969336	-0.0449315	0.932274	10	0.868729	-0.203022	0.821215	12	0.755437	-0.404616	0.2692	9	0.772047	-0.37324	0.228226	10	0.96911	-0.0452678	0.944911	14	1.12025	0.163822	0.769768	14	38.2	DNA polymerase beta	Homo sapiens
P06748	NPM1,NPM	1.0966	0.133043	0.245577	47	1.14517	0.195568	0.0687164	66	0.907824	-0.139515	0.360616	49	0.692129	-0.530886	0.0619673	15	0.803593	-0.315463	0.0451333	75	0.707007	-0.500205	0.00216639	65	32.6	Nucleophosmin	Homo sapiens
P06753	TPM3	1.02616	0.037254	0.84662	22	0.975949	-0.035122	0.949362	25	1.01763	0.0252096	0.900634	24	0.924072	-0.113922	0.501202	18	1.56664	0.647675	0.00372671	22	1.57299	0.653512	0.0012303	19	33	Tropomyosin alpha-3 chain	Homo sapiens
P06756	ITGAV,MSK8,VNRA,VTNR	0.999441	-0.000807104	0.99672	86	0.973209	-0.0391777	0.867685	45	1.05101	0.0717708	0.616228	85	1.18923	0.25003	0.302073	13	1.03599	0.0510077	0.631382	55	0.980579	-0.0282944	0.823293	54	116	Integrin alpha-V	Homo sapiens
P06858	LPL,LIPD	0.95626	-0.0645255	0.96331	4	1.46707	0.552937	0.250977	11	0.6004	-0.736004	0.830267	4	0.635095	-0.654956	0.867906	4	1.29936	0.377804	0.496663	8	0.947399	-0.0779553	0.859343	9	53.2	Lipoprotein lipase	Homo sapiens
P06865	HEXA	0.876741	-0.189777	0.0286943	66					0.913068	-0.131205	0.149142	68	0.953762	-0.0682994	0.682017	14									60.7	Beta-hexosaminidase subunit alpha	Homo sapiens
P07093	SERPINE2,PI7,PN1	0.956156	-0.0646817	0.895648	24	0.57474	-0.799019		4	0.92274	-0.116004	0.758465	28	0.821884	-0.282993	0.534523	15	0.937526	-0.09307		3	1.64586	0.718845	0.475253	5	44	Glia-derived nexin	Homo sapiens
P07099	EPHX1,EPHX,EPOX	1.45425	0.540271	0.225826	12	0.770793	-0.375584		3	0.893395	-0.162629	0.855724	9	0.621816	-0.68544	0.398488	9	0.288601	-1.79285		2	0.527377	-0.923093		5	52.9	Epoxide hydrolase 1	Homo sapiens
P07108	DBI	1.49418	0.579353	0.101281	21	1000	1000		1	2.16107	1.11175	0.00592472	22	1.46611	0.551993	0.14773	17	1000	1000		1	2.76142	1.46541		2	10	Acyl-CoA-binding protein	Homo sapiens
P07195	LDHB	0.945088	-0.0814793	0.236723	140	1.46703	0.552894	0.00105026	61	1.00198	0.00285668	0.97484	147	0.91938	-0.121267	0.37573	16	2.07449	1.05275	2.17509e-08	58	1.45356	0.539588	0.000885108	63	36.6	L-lactate dehydrogenase B chain	Homo sapiens
P07199	CENPB					0.925775	-0.111266	0.44009	33									0.98743	-0.01825	0.94522	41	1.14397	0.194045	0.234872	48	65.2	Major centromere autoantigen B	Homo sapiens
P07203	GPX1	0.791029	-0.338197	0.0792652	31	1000	1000		1	0.927206	-0.109037	0.57931	27	1.10681	0.146413	0.664985	17	1000	1000		1	0.633835	-0.657821		2	21.9	Glutathione peroxidase 1	Homo sapiens
P07225	PROS1,PROS	1000	1000		1									0.001	-1000		1									75.1	Vitamin K-dependent protein S	Homo sapiens
P07237	P4HB,ERBA2L,PDI,PDIA1,PO4DB	0.882976	-0.179554	8.73718e-10	151	1.33167	0.413238	0.128989	37	0.914485	-0.128969	7.55583e-05	141	0.911303	-0.133997	0.279137	14	1.65098	0.723324	0.000928773	41	1.25556	0.328331	0.0397774	53	57.1	Protein disulfide-isomerase	Homo sapiens
P07305	H1-0,H1F0,H1FV					1.10399	0.142731	0.728588	17									1.28048	0.35668	0.290527	18	1.1216	0.165552	0.760899	17	20.9	Histone H1.0	Homo sapiens
P07311	ACYP1,ACYPE	1.20532	0.269419	0.709789	9					1.91653	0.938498	0.0935351	12	1.15192	0.204046	0.686051	9									11.3	Acylphosphatase-1	Homo sapiens
P07339	CTSD,CPSD	1.01477	0.0211527	0.895415	71	1.11944	0.162773	0.707641	12	0.960861	-0.0576006	0.59721	69	0.844783	-0.243347	0.00511568	12	1.81809	0.862424	0.123197	10	1.51874	0.602872	0.197735	11	44.6	Cathepsin D	Homo sapiens
P07384	CAPN1,CANPL1,PIG30	0.838705	-0.253765	0.000177716	95	0.673226	-0.570837	0.601344	5	1.0808	0.112096	0.105857	86	1.28511	0.361891	0.00882551	16	1.49624	0.581341	0.550524	5	2.19269	1.1327	0.0778691	6	81.9	Calpain-1 catalytic subunit	Homo sapiens
P07437	TUBB,TUBB5,OK/SW-cl.56	1.01331	0.019081	0.836432	38	1.768	0.822122	0.00203529	35	1.06818	0.0951561	0.185705	35	0.925547	-0.111622	0.277963	12	2.01523	1.01094	6.68194e-06	28	1.16065	0.21493	0.31897	30	49.7	Tubulin beta chain	Homo sapiens
P07602	PSAP,GLBA,SAP1	0.404551	-1.3056	0.594367	6					0.625667	-0.676532	0.183777	6	1.55524	0.637138	0.79745	6									58.1	Prosaposin	Homo sapiens
P07686	HEXB,HCC7	0.834243	-0.26146	0.00179468	87	0.761425	-0.393226		4	0.867262	-0.20546	0.000331768	82	0.941391	-0.0871346	0.408218	12	0.936745	-0.0942712		3	1.24027	0.310654	0.845056	5	63.1	Beta-hexosaminidase subunit beta	Homo sapiens
P07711	CTSL,CTSL1	0.773401	-0.370711	0.686778	6					0.732146	-0.449796	0.656837	6	0.920611	-0.119337	0.919242	6									37.6	Procathepsin L	Homo sapiens
P07737	PFN1	0.964502	-0.0521442	0.577641	54	1.2036	0.267357	0.547152	29	1.03134	0.0445138	0.579329	52	0.968621	-0.0459962	0.346918	12	1.72106	0.783297	3.93322e-05	33	1.48051	0.566098	0.0383224	33	15.1	Profilin-1	Homo sapiens
P07738	BPGM	1.05027	0.0707616	0.813859	9					1.11044	0.151129	0.49809	11	1.06468	0.090424	0.674622	10									30	Bisphosphoglycerate mutase	Homo sapiens
P07741	APRT	0.983909	-0.0234033	0.900961	67	1.0987	0.135799	0.79357	11	1.03562	0.0504901	0.60383	61	0.996084	-0.00566046	0.981818	18	1.83617	0.876699	0.0121934	15	1.5639	0.645146	0.00938964	10	19.6	Adenine phosphoribosyltransferase	Homo sapiens
P07814	EPRS1,EPRS,GLNS,PARS,QARS,QPRS,PIG32	1.04834	0.0681041	0.0861401	364	1.31421	0.394192	5.46311e-05	86	1.10373	0.142384	1.08054e-06	338	1.06158	0.0862137	0.671407	18	1.32744	0.408651	0.000176292	78	1.03043	0.0432498	0.774883	95	170.6	Bifunctional glutamate/proline--tRNA ligase	Homo sapiens
P07858	CTSB,CPSB	0.926057	-0.110827	0.479726	44					0.958901	-0.060546	0.635267	39	1.00536	0.00770893	0.986897	13									37.8	Cathepsin B	Homo sapiens
P07900	HSP90AA1,HSP90A,HSPC1,HSPCA	0.992897	-0.0102842	0.926558	149	1.58706	0.666359	0.00716541	60	0.996202	-0.00549023	0.95119	133	0.922283	-0.116718	0.115291	12	2.71014	1.43837	5.00488e-13	58	1.58949	0.668562	0.0012125	77	84.7	Heat shock protein HSP 90-alpha	Homo sapiens
P07902	GALT	1.40069	0.486134	0.479299	5					1.74889	0.806441	0.327541	5	1.28059	0.356807	0.645871	6									43.4	Galactose-1-phosphate uridylyltransferase	Homo sapiens
P07910	HNRNPC,HNRPC	1.15815	0.211819	0.61616	22	1.07887	0.10952	0.281996	67	1.61103	0.687979	0.115514	23	1.37798	0.462553	0.455883	17	0.916556	-0.125706	0.32167	65	0.817671	-0.290407	0.00210794	72	33.7	Heterogeneous nuclear ribonucleoproteins C1/C2	Homo sapiens
P07919	UQCRH					0.001	-1000		2									2.13188	1.09213	0.11046	4	1000	1000		2	10.7	Cytochrome b-c1 complex subunit 6, mitochondrial	Homo sapiens
P07942	LAMB1	1.04225	0.0596997	0.717098	56	1.72125	0.78346	0.342887	12	0.973242	-0.0391296	0.816083	65	0.870755	-0.199662	0.525025	14	0.757243	-0.401173	0.367405	11	0.526277	-0.926105	0.0148267	11	198	Laminin subunit beta-1	Homo sapiens
P07949	RET,CDHF12,CDHR16,PTC,RET51					0.960689	-0.0578582	0.911786	10									1.90946	0.933168	0.00343617	11	1.98169	0.986732	0.00194178	11	124.3	Proto-oncogene tyrosine-protein kinase receptor Ret	Homo sapiens
P07954	FH	0.934377	-0.0979241	0.221596	105	0.852834	-0.229663	0.834488	10	0.875709	-0.191477	0.000573784	98	0.882357	-0.180566	0.119706	16	1.91049	0.933941	0.282982	8	2.47097	1.30508	0.00080915	19	54.6	Fumarate hydratase, mitochondrial	Homo sapiens
P07992	ERCC1	1.1484	0.199623	0.548653	16	0.641823	-0.639752	0.286249	8	1.00862	0.0123872	0.975348	17	0.926495	-0.110145	0.707521	15	0.985051	-0.0217292	0.983215	6	1.54738	0.629824	0.411983	6	32.6	DNA excision repair protein ERCC-1	Homo sapiens
P07996	THBS1,TSP,TSP1	1.03844	0.0544182	0.918943	6					0.898823	-0.153891	0.564147	6	0.852717	-0.229861	0.53187	6									129.4	Thrombospondin-1	Homo sapiens
P08047	SP1,TSFP1	0.906355	-0.141852		4	1.23277	0.301906	0.90133	5	0.827719	-0.272787		2	0.983142	-0.024529		4	0.864257	-0.210467		3	0.706319	-0.501608		4	80.7	Transcription factor Sp1	Homo sapiens
P08133	ANXA6,ANX6	0.970601	-0.0430492	0.581708	254	1.27048	0.345371	0.333151	16	1.03091	0.043922	0.419103	245	0.957226	-0.0630684	0.737646	13	1.22014	0.287046	0.190816	20	0.993255	-0.00976372	0.977332	20	75.9	Annexin A6	Homo sapiens
P08134	RHOC,ARH9,ARHC	1.02923	0.0415717	0.957854	6	0.879936	-0.184529		4	1.17135	0.228171	0.697702	6	1.09923	0.136499	0.812178	6	0.99653	-0.00501528		4	1.10483	0.14383	0.770758	6	22	Rho-related GTP-binding protein RhoC	Homo sapiens
P08138	NGFR,TNFRSF16	0.961157	-0.0571559	0.953869	8	0.945871	-0.0802854	0.957975	5	0.834517	-0.260986	0.726479	8	0.967805	-0.0472115	0.940047	8	1.24206	0.312738	0.815332	5	1.29231	0.369957	0.766895	6	45.2	Tumor necrosis factor receptor superfamily member 16	Homo sapiens
P08151	GLI1,GLI	0.8195	-0.287184	0.615968	5					1.16415	0.21928		3	1.44004	0.526104		4									117.9	Zinc finger protein GLI1	Homo sapiens
P08195	SLC3A2,MDU1	1.03179	0.0451426	0.834666	63	1.28812	0.36527	0.00392838	72	0.74378	-0.427051	0.0129436	67	0.817152	-0.291324	0.395052	16	1.02584	0.0368125	0.851854	83	0.79787	-0.325775	0.00370126	73	68	4F2 cell-surface antigen heavy chain	Homo sapiens
P08236	GUSB	1.23652	0.306286	0.782325	6					0.839501	-0.252397	0.509054	7	0.778354	-0.361502	0.581707	10									74.7	Beta-glucuronidase	Homo sapiens
P08237	PFKM,PFKX	0.993403	-0.00954942	0.930037	148	1.15966	0.213707	0.630637	6	1.05841	0.0818932	0.253686	155	1.07834	0.108817	0.480725	15	1.62181	0.697601	0.282982	8	1.37759	0.462144	0.34197	11	85.2	ATP-dependent 6-phosphofructokinase, muscle type	Homo sapiens
P08238	HSP90AB1,HSP90B,HSPC2,HSPCB	0.979372	-0.0300708	0.787037	142	1.5868	0.666119	0.000837306	72	0.929622	-0.105285	0.156128	141	1.01475	0.0211243	0.932921	16	2.32727	1.21864	1.91513e-09	71	1.45332	0.539348	0.00338333	77	83.3	Heat shock protein HSP 90-beta	Homo sapiens
P08240	SRPR	1.58389	0.663475	0.00169575	22	1.26392	0.337901	0.184972	9	0.916785	-0.125344	0.619549	21	0.807428	-0.308594	0.0725765	15	0.961127	-0.0572015	0.893065	9	0.773292	-0.370915	0.401571	10	69.8	Signal recognition particle receptor subunit alpha	Homo sapiens
P08243	ASNS,TS11	1.05341	0.075071	0.553488	148	2.00615	1.00443	0.274949	6	1.01792	0.025628	0.871589	152	0.80754	-0.308394	0.355579	15	1.4865	0.571921	0.433949	9	0.735088	-0.444011	0.585409	9	64.4	Asparagine synthetase [glutamine-hydrolyzing]	Homo sapiens
P08294	SOD3	0.902698	-0.147685	0.533209	22					0.784389	-0.350358	0.0440281	19	1.14827	0.199465	0.453807	18									25.9	Extracellular superoxide dismutase [Cu-Zn]	Homo sapiens
P08397	HMBS,PBGD,UPS	1.13159	0.178354	0.141374	39	1000	1000		1	1.05892	0.082598	0.623844	43	0.937976	-0.0923765	0.695165	17					0.001	-1000		1	39.3	Porphobilinogen deaminase	Homo sapiens
P08559	PDHA1,PHE1A	0.972848	-0.0397135	0.81783	35	1.32456	0.405513	0.371449	15	0.657472	-0.605	0.000105758	41	0.796284	-0.328645	0.135929	13	1.12282	0.16713	0.812043	8	0.794815	-0.331309	0.615277	9	43.3	Pyruvate dehydrogenase E1 component subunit alpha, somatic form, mitochondrial	Homo sapiens
P08572	COL4A2	0.855891	-0.2245	0.252688	14					0.910418	-0.135398	0.446179	14	1.03978	0.0562802	0.86963	15									167.6	Collagen alpha-2(IV) chain	Homo sapiens
P08574	CYC1	1.07901	0.109703	0.883754	9	1.80983	0.855852	0.276167	11	1.20838	0.27308	0.678661	9	1.13109	0.177718	0.843649	13	0.938289	-0.0918952	0.918799	12	0.528073	-0.921191	0.0148963	11	35.4	Cytochrome c1, heme protein, mitochondrial	Homo sapiens
P08579	SNRPB2	0.934451	-0.0978084	0.752091	12	0.658586	-0.602557	0.00392838	21	1.05848	0.0820006	0.779535	11	1.22988	0.298518	0.26723	12	1.10274	0.141094	0.487875	24	1.54393	0.626611	0.000160329	23	25.5	U2 small nuclear ribonucleoprotein B''	Homo sapiens
P08621	SNRNP70,RNPU1Z,RPU1,SNRP70,U1AP1	1.04618	0.0651243	0.736126	35	0.94739	-0.0779691	0.41912	89	0.974602	-0.0371154	0.921478	34	0.925956	-0.110985	0.827947	17	1.0904	0.124862	0.177009	89	1.10294	0.141356	0.0790956	89	51.6	U1 small nuclear ribonucleoprotein 70 kDa	Homo sapiens
P08651	NFIC,NFI	1.09266	0.127849	0.789579	15	0.977932	-0.0321947	0.845527	18	0.845036	-0.242915	0.598964	13	0.770261	-0.376581	0.379723	14	1.2325	0.301585	0.105772	29	0.960894	-0.0575512	0.655991	22	55.7	Nuclear factor 1 C-type	Homo sapiens
P08670	VIM	1.10674	0.146316	0.00438822	191	0.996676	-0.00480367	0.992637	183	0.851112	-0.232579	0.0105011	187	0.65932	-0.600949	0.305964	18	0.489296	-1.03122	6.08812e-11	170	0.542628	-0.881964	3.87488e-09	167	53.7	Vimentin	Homo sapiens
P08708	RPS17,RPS17L	0.960476	-0.0581778	0.582603	56	1.12691	0.172377	0.0331349	28	1.10721	0.146934	0.0305442	49	1.06092	0.0853202	0.367964	16	1.76649	0.820888	1.65569e-05	35	1.67357	0.742925	0.000813679	34	15.6	40S ribosomal protein S17	Homo sapiens
P08754	GNAI3	1.00394	0.00567453	0.990262	24					0.835782	-0.258801	0.168937	23	0.857848	-0.221207	0.425103	14									40.5	Guanine nucleotide-binding protein G(i) subunit alpha-3	Homo sapiens
P08758	ANXA5,ANX5,ENX2,PP4	1.04983	0.0701527	0.505739	109	1.67244	0.741954	0.0331349	20	1.05786	0.0811531	0.255782	109	0.938458	-0.0916363	0.657636	11	1.4621	0.54804	0.0207947	25	0.891001	-0.166501	0.554727	32	35.9	Annexin A5	Homo sapiens
P08779	KRT16,KRT16A	0.48903	-1.03201		8	0.638631	-0.646947	0.767425	10	1.7376	0.797094		9	3.24831	1.69969		7	0.282322	-1.82459	0.482784	5	0.642607	-0.637992	0.802747	5	51.3	Keratin, type I cytoskeletal 16	Homo sapiens
P08865	RPSA,LAMBR,LAMR1	0.962519	-0.055113	0.615025	77	1.13128	0.177959	0.278273	42	1.03572	0.0506368	0.448294	80	0.939552	-0.0899553	0.571759	17	1.84422	0.883013	2.7798e-08	49	1.67045	0.740234	3.21234e-06	45	32.9	40S ribosomal protein SA	Homo sapiens
P08962	CD63,MLA1,TSPAN30	0.399054	-1.32534	0.562308	6					1.69017	0.757168	0.775317	5	4.2775	2.09677	0.253135	5									25.6	CD63 antigen	Homo sapiens
P09001	MRPL3,MRL3,RPML3	1.18708	0.247421	0.820616	6	0.706408	-0.501426	0.394411	9	0.573856	-0.801239	0.132593	5	0.47781	-1.06549	0.327911	5	0.621231	-0.686798	0.0396981	8	0.875413	-0.191965	0.752352	9	38.6	39S ribosomal protein L3, mitochondrial	Homo sapiens
P09012	SNRPA	0.934654	-0.097496	0.756326	20	0.633385	-0.658845	0.0135859	20	1.20363	0.267392	0.259998	19	1.30599	0.385146	0.0475736	15	1.32337	0.404215	0.0155176	24	1.71764	0.780424	0.0103933	25	31.3	U1 small nuclear ribonucleoprotein A	Homo sapiens
P09017	HOXC4,HOX3E					0.775517	-0.36677		5									0.706221	-0.501809		4	0.949334	-0.0750126		5	29.8	Homeobox protein Hox-C4	Homo sapiens
P09038	FGF2,FGFB	0.899008	-0.153595	0.242578	11	1.29215	0.369775	0.0605153	5	0.938443	-0.0916584	0.301843	10	1.07511	0.104484	0.532186	10	1.11521	0.157314		4	0.871112	-0.19907		3	30.8	Fibroblast growth factor 2	Homo sapiens
P09104	ENO2	1.1288	0.174795	0.532275	75	1.13451	0.182065	0.955298	6	1.15064	0.202438	0.123247	63	0.904341	-0.145062	0.849742	15	1.20674	0.271121	0.826311	7	1.16939	0.225752	0.769768	10	47.3	Gamma-enolase	Homo sapiens
P09110	ACAA1,ACAA,PTHIO	1.01407	0.0201609	0.944516	71					0.984827	-0.0220572	0.921478	70	0.892419	-0.164208	0.597358	17									44.3	3-ketoacyl-CoA thiolase, peroxisomal	Homo sapiens
P09132	SRP19	1.28541	0.36223	0.46339	19					1.21169	0.277017	0.603009	16	0.955041	-0.0663655	0.885487	15									16.2	Signal recognition particle 19 kDa protein	Homo sapiens
P09211	GSTP1,FAEES3,GST3	0.951645	-0.0715043	0.405762	52	1.72037	0.782719	0.25836	18	1.01361	0.0195023	0.87385	52	0.982887	-0.0249024	0.826897	13	2.27865	1.18818	0.063104	19	1.31347	0.393388	0.234588	33	23.4	Glutathione S-transferase P	Homo sapiens
P09234	SNRPC	0.910548	-0.135193		3	0.742231	-0.430061	0.256678	11	0.834763	-0.260562		3	1.03102	0.0440704		2	1.18761	0.248065	0.564099	11	1.53292	0.616285	0.169638	10	17.4	U1 small nuclear ribonucleoprotein C	Homo sapiens
P09382	LGALS1	1.08505	0.117759	0.495981	45	1.77873	0.83085	0.0022428	37	0.972116	-0.0408001	0.645258	42	0.914322	-0.129225	0.491262	15	2.53873	1.3441	9.0547e-06	41	1.51399	0.598352	0.0292487	43	14.7	Galectin-1	Homo sapiens
P09417	QDPR,DHPR,SDR33C1	1.01027	0.014745	0.903838	55					1.1245	0.169285	0.000362611	46	1.16515	0.220515	0.0582677	13									25.8	Dihydropteridine reductase	Homo sapiens
P09429	HMGB1,HMG1	0.958102	-0.0617485	0.879221	28	1.55645	0.638256	0.391718	6	1.23268	0.301801	0.126891	26	1.17813	0.236496	0.00816381	13	2.67884	1.42161	0.00732448	6	1.71899	0.781564	0.244045	6	24.9	High mobility group protein B1	Homo sapiens
P09486	SPARC,ON	1.30195	0.380679	0.359883	17					0.714655	-0.484681	0.233671	16	0.619528	-0.690759	0.240891	15									34.6	SPARC	Homo sapiens
P09488	GSTM1,GST1	1.01479	0.0211879	0.987479	10					1.07009	0.0977384	0.899271	11	1.20091	0.264127	0.439765	10									25.7	Glutathione S-transferase Mu 1	Homo sapiens
P09493	TPM1,C15orf13,TMSA	1.16974	0.226186	0.00187727	20	0.830452	-0.268031	0.874357	6	0.877361	-0.188758	0.150794	18	0.810844	-0.302504	0.0667594	15	1.17088	0.22759	0.771225	6	1.69284	0.759443	0.0834464	10	32.7	Tropomyosin alpha-1 chain	Homo sapiens
P09496	CLTA	0.878876	-0.186268	0.0515479	24	1.23013	0.298809	0.285171	10	1.12883	0.174829	0.00482127	21	1.38694	0.471901	0.00213246	16	1.25192	0.324145	0.36809	9	1.14808	0.19922	0.383431	14	27.1	Clathrin light chain A	Homo sapiens
P09497	CLTB	0.64977	-0.621998		2					0.582999	-0.778435		3	1.18362	0.24321	0.74195	6									25.2	Clathrin light chain B	Homo sapiens
P09525	ANXA4,ANX4	1.06283	0.0879123	0.571927	73					1.22262	0.28998	0.000215923	67	1.10407	0.142837	0.443644	16									35.9	Annexin A4	Homo sapiens
P09529	INHBB					0.730875	-0.452304	0.601317	6									0.55035	-0.86158	0.300231	6	0.748587	-0.417759	0.514442	6	45.1	Inhibin beta B chain	Homo sapiens
P09543	CNP	0.99567	-0.00626108	0.968756	96	1.08291	0.114918	0.0462516	16	1.06063	0.0849218	0.284884	92	0.92332	-0.115098	0.533022	16	1.28089	0.357146	0.0839192	18	1.15319	0.205625	0.210823	18	47.6	2',3'-cyclic-nucleotide 3'-phosphodiesterase	Homo sapiens
P09622	DLD,GCSL,LAD,PHE3	0.90646	-0.141684	0.19334	87	1.67836	0.747055	0.0235895	22	0.844556	-0.243735	0.000207647	82	0.821608	-0.283479	0.261449	17	2.32295	1.21596	0.00160993	25	1.63531	0.709566	0.00140134	35	54.2	Dihydrolipoyl dehydrogenase, mitochondrial	Homo sapiens
P09651	HNRNPA1,HNRPA1	0.984787	-0.0221162	0.944165	24	1.53652	0.619666	5.64669e-05	24	0.905884	-0.142602	0.730319	25	0.93152	-0.102341	0.860981	18	1.14484	0.19515	0.675136	24	0.695813	-0.523228	0.153858	26	38.7	Heterogeneous nuclear ribonucleoprotein A1	Homo sapiens
P09661	SNRPA1	1.12183	0.165856	0.244055	53	1.00671	0.00964753	0.962876	101	1.04786	0.0674528	0.695007	49	1.38219	0.46696	0.00619867	14	0.896247	-0.158032	0.194548	94	0.869599	-0.201578	0.0502359	97	28.4	U2 small nuclear ribonucleoprotein A'	Homo sapiens
P09669	COX6C									1000	1000		1	1000	1000		1									8.8	Cytochrome c oxidase subunit 6C	Homo sapiens
P09871	C1S	1.10944	0.149835	0.722298	6					1.26507	0.33922	0.632158	6	1.1705	0.227119	0.78684	6									76.7	Complement C1s subcomponent	Homo sapiens
P09874	PARP1,ADPRT,PPOL	1.11255	0.153871	0.000321798	217	1.01861	0.0265968	0.656037	253	0.766407	-0.383817	2.16135e-24	206	0.658782	-0.602127	0.000282012	12	1.22322	0.29068	8.54821e-13	274	1.20656	0.270905	1.81996e-11	271	113.1	Poly [ADP-ribose] polymerase 1	Homo sapiens
P09884	POLA1,POLA	0.963785	-0.0532171	0.905754	33	0.991857	-0.011796	0.995769	12	0.785078	-0.349092	0.138524	29	0.767008	-0.382686	0.130017	14	0.696468	-0.521871	0.348556	13	0.691073	-0.53309	0.0161084	12	165.9	DNA polymerase alpha catalytic subunit	Homo sapiens
P09913	IFIT2,CIG-42,G10P2,IFI54,ISG54					0.472615	-1.08126		4									1.47924	0.564859	0.143513	6	3.01863	1.59389		4	54.6	Interferon-induced protein with tetratricopeptide repeats 2	Homo sapiens
P09936	UCHL1	0.882994	-0.179525	0.0673987	55	1.55076	0.632979	0.10019	17	1.08481	0.117438	0.0767244	51	1.16919	0.22551	0.0574144	15	2.53205	1.34031	0.0341437	18	1.61963	0.695665	0.10028	19	24.8	Ubiquitin carboxyl-terminal hydrolase isozyme L1	Homo sapiens
P09960	LTA4H,LTA4	1.05063	0.0712513	0.370898	129	2.90025	1.53618		2	1.12527	0.170273	0.00158383	134	1.06886	0.0960746	0.581707	15	2.3606	1.23916		2	0.815871	-0.293587		2	69.3	Leukotriene A-4 hydrolase	Homo sapiens
P09972	ALDOC,ALDC	0.945381	-0.081032	0.794872	120	0.577002	-0.793352		6	1.09964	0.137025	0.368035	117	0.958609	-0.0609852	0.898034	14	0.330137	-1.59886		6	0.571559	-0.807026	0.164897	8	39.5	Fructose-bisphosphate aldolase C	Homo sapiens
P0C7T5	ATXN1L,BOAT,BOAT1	1.046	0.0648801	0.962499	5					0.469321	-1.09135	0.509054	5	0.449674	-1.15305	0.612178	4									73.3	Ataxin-1-like	Homo sapiens
P0C866	LINC00869,FAM91A2,KIAA0493									1000	1000		2	1000	1000		2									30.8	Putative uncharacterized protein encoded by LINC00869	Homo sapiens
P0C869	PLA2G4B	0.750169	-0.414713	0.17858	6					1.84541	0.883943	0.364359	6	2.50773	1.32638	0.235435	6									88	Cytosolic phospholipase A2 beta	Homo sapiens
P0CG13	CHTF8,CTF8	1.30866	0.388096	0.46796	6	0.543013	-0.88094	0.1441	5	0.851343	-0.232187	0.712901	6	0.662976	-0.592971	0.306963	6	0.776596	-0.364764	0.532621	5	1.39685	0.482173	0.289994	6	13.3	Chromosome transmission fidelity protein 8 homolog	Homo sapiens
P0CG30	GSTT2B,GSTT2	0.45709	-1.12945	0.374899	5					0.760484	-0.395009		4	1.68843	0.75568		3									27.5	Glutathione S-transferase theta-2B	Homo sapiens
P0CG39	POTEJ					1.08679	0.120077		3									0.99386	-0.00888511		3	0.934242	-0.0981321		2	117.4	POTE ankyrin domain family member J	Homo sapiens
P0CJ78	ZNF865					0.763097	-0.390062	0.531634	10									0.49752	-1.00717	0.0505751	9	0.632439	-0.661002	0.197735	11	111.1	Zinc finger protein 865	Homo sapiens
P0CW24	PNMA6A,PNMA6C	0.811087	-0.302071	0.827419	5					1.00537	0.00772344	0.99569	5	1.28178	0.358145	0.546957	6									43.9	Paraneoplastic antigen-like protein 6A	Homo sapiens
P0DJ07	PET100,C19orf79	0.949377	-0.0749474		2					0.001	-1000		1	0.001	-1000		1									9.1	Protein PET100 homolog, mitochondrial	Homo sapiens
P0DKL9	ARL14EPL					0.001	-1000		1									0.001	-1000		1					17.7	ARL14 effector protein-like	Homo sapiens
P0DN37	PPIAL4G					1.10448	0.143373		2									0.001	-1000		1	0.001	-1000		1	18.2	Peptidyl-prolyl cis-trans isomerase A-like 4G	Homo sapiens
P0DPB6	POLR1D	0.901147	-0.150165	0.505955	16	0.86652	-0.206695	0.287829	29	1.0707	0.0985573	0.634535	19	1.14658	0.197331	0.260808	16	1.1815	0.240616	0.132576	24	1.32085	0.401462	0.0444444	28	15.2	DNA-directed RNA polymerases I and III subunit RPAC2	Homo sapiens
P0DPD7	EEF1AKMT4	0.928905	-0.106397	0.885123	6					0.807424	-0.308602	0.645426	6	0.879954	-0.184501	0.853511	6									28.3	EEF1A lysine methyltransferase 4	Homo sapiens
P0DUX1	SPDYE12,SPDYE12P	0.591669	-0.757138	0.604012	6	0.639776	-0.644362	0.63886	5	0.575011	-0.798339		4	0.956344	-0.0643978		4	0.001	-1000		3	0.001	-1000		2	31.5	Speedy protein E12	Homo sapiens
P10073	ZSCAN22,HKR2,ZNF50					1000	1000		1													0.001	-1000		1	54.6	Zinc finger and SCAN domain-containing protein 22	Homo sapiens
P10109	FDX1,ADX	0.956946	-0.0634898	0.962499	6					0.860432	-0.216867	0.858462	6	0.91179	-0.133226	0.88845	6									19.4	Adrenodoxin, mitochondrial	Homo sapiens
P10155	RO60,SSA2,TROVE2	1.04243	0.0599524	0.674671	95	0.951818	-0.071242	0.919864	20	0.934162	-0.0982558	0.37817	85	0.835597	-0.25912	0.205942	12	1.08072	0.111991	0.784844	16	1.08581	0.118768	0.838213	19	60.7	RNA-binding protein RO60	Homo sapiens
P10244	MYBL2,BMYB					0.918973	-0.121905	0.885373	7									1.02866	0.0407718	0.964377	7	1.07062	0.0984525	0.874612	8	78.8	Myb-related protein B	Homo sapiens
P10253	GAA	0.925321	-0.111975	0.648791	62	1000	1000		1	0.989426	-0.015336	0.95109	64	1.08316	0.11525	0.754388	18	1000	1000		2	1000	1000		3	105.3	Lysosomal alpha-glucosidase	Homo sapiens
P10515	DLAT,DLTA	0.948769	-0.0758709	0.745917	52	1.65834	0.729739	0.000603542	35	0.750261	-0.414536	0.000533281	40	0.758606	-0.398577	0.00162339	12	1.15435	0.207077	0.371831	27	0.800611	-0.320827	0.132701	36	69	Dihydrolipoyllysine-residue acetyltransferase component of pyruvate dehydrogenase complex, mitochondrial	Homo sapiens
P10588	NR2F6,EAR2,ERBAL2					0.600658	-0.735384		5									1.28101	0.357278	0.211509	11	2.2288	1.15627		6	43	Nuclear receptor subfamily 2 group F member 6	Homo sapiens
P10589	NR2F1,EAR3,ERBAL3,TFCOUP1					1.01696	0.0242601	0.974229	10									0.98584	-0.0205753	0.988284	5	0.864203	-0.210558	0.837738	6	46.2	COUP transcription factor 1	Homo sapiens
P10599	TXN,TRDX,TRX,TRX1	0.806591	-0.310091	0.0639402	32	1.2054	0.269515	0.590848	9	1.51898	0.603105	4.33808e-05	30	1.93433	0.95183	0.000405469	14	1.92022	0.94127	0.0253412	11	1.4355	0.521554	0.0393532	10	11.7	Thioredoxin	Homo sapiens
P10606	COX5B	1.08254	0.114422	0.548156	22	0.731916	-0.450251		3	0.910743	-0.134885	0.541049	22	0.786555	-0.346381	0.208429	15	1.48103	0.566602	0.487713	5	2.02295	1.01646		4	13.7	Cytochrome c oxidase subunit 5B, mitochondrial	Homo sapiens
P10619	CTSA,PPGB	0.973224	-0.0391566	0.860186	28	0.544419	-0.877211	0.465268	6	0.883624	-0.178495	0.0232743	20	0.905006	-0.144001	0.672125	15	1.03413	0.0484171	0.921873	7	1.97909	0.984839	0.102718	7	54.5	Lysosomal protective protein	Homo sapiens
P10620	MGST1,GST12,MGST	0.788351	-0.34309	0.732738	4					0.998701	-0.00187477	0.999048	5	1.33147	0.413017	0.61438	5									17.6	Microsomal glutathione S-transferase 1	Homo sapiens
P10644	PRKAR1A,PKR1,PRKAR1,TSE1	0.97734	-0.033067	0.93229	60	1.35245	0.435576	0.561283	6	1.12762	0.173276	0.523418	70	1.23334	0.302572	0.53276	17	1.95393	0.966379		3	1.66904	0.739019		3	43	cAMP-dependent protein kinase type I-alpha regulatory subunit	Homo sapiens
P10746	UROS	0.990971	-0.0130848		2					0.595275	-0.748372		2	0.615556	-0.700037		2									28.6	Uroporphyrinogen-III synthase	Homo sapiens
P10768	ESD	0.870064	-0.200806	0.00217059	72	1.49406	0.579242	0.572461	5	1.07095	0.0988942	0.150077	78	1.12067	0.164367	0.228226	16	2.07791	1.05513	0.0533254	7	1.32763	0.408853	0.595224	6	31.5	S-formylglutathione hydrolase	Homo sapiens
P10809	HSPD1,HSP60	0.859798	-0.217931	1.39769e-05	238	1.58467	0.664182	0.000591821	137	0.785971	-0.347453	4.27914e-18	225	0.842307	-0.247582	0.00488145	16	3.53077	1.81998	7.03377e-24	142	2.24595	1.16733	4.67887e-17	142	61.1	60 kDa heat shock protein, mitochondrial	Homo sapiens
P10827	THRA,EAR7,ERBA1,NR1A1,THRA1,THRA2					1.0465	0.0655654		5									0.935986	-0.0954412	0.892968	6	0.854846	-0.226263		5	54.8	Thyroid hormone receptor alpha	Homo sapiens
P10909	CLU,APOJ,CLI,KUB1,AAG4					0.001	-1000		3									0.001	-1000		3					52.5	Clusterin	Homo sapiens
P10915	HAPLN1,CRTL1	0.875125	-0.192438	0.446814	20	0.001	-1000		2	0.957588	-0.0625225	0.837138	20	1.01434	0.0205445	0.95857	14	0.865471	-0.208442		3	1000	1000		1	40.2	Hyaluronan and proteoglycan link protein 1	Homo sapiens
P11021	HSPA5,GRP78	0.970052	-0.0438663	0.212	213	1.16032	0.214522	0.00106164	109	0.90295	-0.147281	0.000423997	220	0.740987	-0.43248	0.247335	14	1.54964	0.63193	5.46129e-12	114	1.30792	0.38727	4.73768e-08	123	72.3	Endoplasmic reticulum chaperone BiP	Homo sapiens
P11047	LAMC1,LAMB2	0.848348	-0.237271	0.00592014	68	0.001	-1000		1	0.918877	-0.122057	0.177436	71	1.09025	0.124665	0.376597	15	0.608328	-0.717079		4	1000	1000		3	177.6	Laminin subunit gamma-1	Homo sapiens
P11117	ACP2	1.01816	0.0259644	0.968756	12					0.907063	-0.140725	0.624633	12	0.906074	-0.142299	0.808252	12									48.3	Lysosomal acid phosphatase	Homo sapiens
P11137	MAP2	1.21592	0.28205	0.000105975	94	1.14057	0.189756	0.0477577	34	0.973798	-0.0383062	0.74283	92	0.723356	-0.467221	0.00869183	18	1.37638	0.460877	0.0009506	39	1.17257	0.229678	0.104225	39	199.5	Microtubule-associated protein 2	Homo sapiens
P11142	HSPA8,HSC70,HSP73,HSPA10	0.985406	-0.0212099	0.793887	126	1.07326	0.102004	0.261756	111	1.0311	0.0441888	0.691064	133	0.926206	-0.110596	0.657636	16	1.3393	0.421482	3.95086e-07	118	1.18704	0.247365	0.00514606	110	70.9	Heat shock cognate 71 kDa protein	Homo sapiens
P11166	SLC2A1,GLUT1					1000	1000		1													0.001	-1000		1	54.1	Solute carrier family 2, facilitated glucose transporter member 1	Homo sapiens
P11171	EPB41,E41P	1.18706	0.24739	0.595306	12	0.974861	-0.036732	0.967707	13	1.05962	0.0835435	0.846318	10	0.847557	-0.238617	0.425103	9	0.923493	-0.114827	0.816793	8	0.937522	-0.0930757	0.917264	11	97	Protein 4.1	Homo sapiens
P11172	UMPS,OK/SW-cl.21	0.980693	-0.0281264	0.819364	93					1.07048	0.0982559	0.178776	84	0.964216	-0.0525716	0.754388	14	1000	1000		1	1000	1000		1	52.2	Uridine 5'-monophosphate synthase	Homo sapiens
P11177	PDHB,PHE1B	0.934355	-0.0979567	0.447887	60	1.25963	0.333004	0.419914	14	0.724229	-0.465483	3.50317e-05	51	0.766129	-0.384341	0.164739	13	0.8502	-0.234127	0.474471	14	0.650286	-0.620854	0.014879	18	39.2	Pyruvate dehydrogenase E1 component subunit beta, mitochondrial	Homo sapiens
P11182	DBT,BCATE2	0.84325	-0.245967	0.254365	13	1.1845	0.244276	0.452902	13	0.907178	-0.140543	0.772318	16	1.04077	0.0576497	0.915451	15	0.873897	-0.194465	0.391649	13	0.742983	-0.428599	0.184304	14	53.5	Lipoamide acyltransferase component of branched-chain alpha-keto acid dehydrogenase complex, mitochondrial	Homo sapiens
P11215	ITGAM,CD11B,CR3A					0.8618	-0.214575	0.621431	6									1.43058	0.516604	0.110886	6	1.64429	0.717467	0.107453	6	127.2	Integrin alpha-M	Homo sapiens
P11216	PYGB	0.983116	-0.0245665	0.791084	184	1.2825	0.358959	0.529372	23	1.11403	0.155787	2.87892e-05	175	1.21459	0.280474	0.00112727	16	1.08827	0.122032	0.793644	23	0.812466	-0.299621	0.234588	26	96.7	Glycogen phosphorylase, brain form	Homo sapiens
P11217	PYGM	0.644572	-0.633586		2					0.638724	-0.646735		2	1.13389	0.181285		2									97.1	Glycogen phosphorylase, muscle form	Homo sapiens
P11234	RALB	1.06823	0.0952287	0.925335	5					1.17258	0.229691		3	1.10439	0.143243		4									23.4	Ras-related protein Ral-B	Homo sapiens
P11274	BCR,BCR1,D22S11	0.001	-1000		1					1.01469	0.0210394		3	1000	1000		2									142.8	Breakpoint cluster region protein	Homo sapiens
P11279	LAMP1	0.80248	-0.317463	0.0231889	25	1.48578	0.571216	0.318241	15	0.812392	-0.299752	0.00874512	24	0.934722	-0.0973908	0.609868	13	1.34446	0.427025	0.386058	12	0.913717	-0.130181	0.760899	13	44.9	Lysosome-associated membrane glycoprotein 1	Homo sapiens
P11310	ACADM	0.913422	-0.130646	0.0896757	67					0.925472	-0.111739	0.039922	57	0.967244	-0.0480487	0.669998	17									46.6	Medium-chain specific acyl-CoA dehydrogenase, mitochondrial	Homo sapiens
P11387	TOP1	1.12956	0.175757	0.0935159	47	0.978577	-0.0312433	0.656037	138	1.37536	0.459805	0.0480827	52	0.748931	-0.417095	0.183157	13	0.951634	-0.0715218	0.227294	137	0.951497	-0.0717287	0.371187	126	90.7	DNA topoisomerase 1	Homo sapiens
P11388	TOP2A,TOP2	0.892359	-0.164304	0.540068	60	0.854779	-0.226376	3.31052e-08	236	1.25316	0.325566	0.173676	63	0.993587	-0.00928246	0.991145	14	1.24028	0.310667	1.57782e-07	259	1.40748	0.493111	9.07703e-14	264	174.4	DNA topoisomerase 2-alpha	Homo sapiens
P11413	G6PD	0.939482	-0.0900622	0.0771531	178	1.69793	0.76378	0.223029	11	1.06873	0.0958924	0.121514	184	1.12889	0.1749	0.135067	15	1.9581	0.969453	0.0691087	10	1.60388	0.68157	0.0209579	19	59.3	Glucose-6-phosphate 1-dehydrogenase	Homo sapiens
P11441	UBL4A,DXS254E,GDX,UBL4	0.939306	-0.0903326	0.882487	21					1.35631	0.43969	0.121933	25	1.65402	0.725977	0.010515	15									17.8	Ubiquitin-like protein 4A	Homo sapiens
P11474	ESRRA,ERR1,ESRL1,NR3B1					0.831131	-0.266852	0.566435	18									0.896428	-0.15774	0.582456	20	1.09568	0.131823	0.651019	20	45.5	Steroid hormone receptor ERR1	Homo sapiens
P11498	PC	0.898889	-0.153785	0.0154427	149	1.51496	0.599282		3	0.790986	-0.338275	2.36107e-06	154	0.850447	-0.233707	0.0900455	13	1.1677	0.223673		2	0.778771	-0.360728		3	129.6	Pyruvate carboxylase, mitochondrial	Homo sapiens
P11586	MTHFD1,MTHFC,MTHFD	0.988656	-0.01646	0.810254	217	1.03463	0.0491184	0.978484	10	1.0966	0.133041	8.92644e-06	203	1.05184	0.0729157	0.551132	18	1.55269	0.63477	0.00854304	14	1.76487	0.819563	0.185071	15	101.5	C-1-tetrahydrofolate synthase, cytoplasmic	Homo sapiens
P11717	IGF2R,MPRI	0.831944	-0.265442	0.813198	6	1.12319	0.167606	0.716132	14	1.02326	0.0331776	0.975642	7	1.02757	0.0392376	0.980691	7	0.910825	-0.134754	0.558824	17	0.845566	-0.242011	0.192056	14	274.4	Cation-independent mannose-6-phosphate receptor	Homo sapiens
P11766	ADH5,ADHX,FDH	0.993047	-0.0100663	0.967765	80	0.873895	-0.194468		2	0.976394	-0.0344641	0.825681	72	0.925469	-0.111743	0.716397	13	0.682902	-0.550249		3	1.93977	0.955889	0.260485	8	39.7	Alcohol dehydrogenase class-3	Homo sapiens
P11802	CDK4	0.879442	-0.185339	0.405062	30					1.15349	0.206005	0.218457	35	1.07875	0.109356	0.79087	17									33.7	Cyclin-dependent kinase 4	Homo sapiens
P11908	PRPS2	1.06448	0.0901538	0.237286	28	0.651767	-0.617572	0.340132	6	1.13653	0.184633	0.025132	27	1.07995	0.110969	0.249596	13	0.836155	-0.258158	0.694197	5	1.27603	0.351662	0.449907	5	34.8	Ribose-phosphate pyrophosphokinase 2	Homo sapiens
P11940	PABPC1,PAB1,PABP,PABP1,PABPC2	1.00792	0.0113783	0.970494	27	1.19299	0.254579	0.149991	26	1.02289	0.0326502	0.855724	25	0.983349	-0.0242251	0.940047	16	1.17526	0.232979	0.199954	27	0.945182	-0.0813358	0.719932	24	70.7	Polyadenylate-binding protein 1	Homo sapiens
P12004	PCNA	0.938558	-0.0914818	0.29416	64	0.851842	-0.231342	0.244299	79	1.03191	0.0453171	0.663921	62	0.983392	-0.0241616	0.896462	16	1.30162	0.380309	0.0126909	80	1.48426	0.569743	2.74666e-05	82	28.8	Proliferating cell nuclear antigen	Homo sapiens
P12035	KRT3									1000	1000		1	1000	1000		1									64.4	Keratin, type II cytoskeletal 3	Homo sapiens
P12081	HARS,HRS	0.993765	-0.00902363	0.935872	106	1000	1000		1	1.05136	0.0722582	0.168394	95	0.986107	-0.0201838	0.873434	15	1000	1000		4	0.796683	-0.327922		3	57.4	Histidine--tRNA ligase, cytoplasmic	Homo sapiens
P12107	COL11A1,COLL6	0.902094	-0.148651	0.796325	13	0.977318	-0.0331006	0.952129	34	0.680081	-0.556222	0.218847	10	0.819037	-0.288	0.471181	13	1.03309	0.0469729	0.881332	37	1.01588	0.0227297	0.945162	40	181.1	Collagen alpha-1(XI) chain	Homo sapiens
P12109	COL6A1	0.918963	-0.121922	0.0348251	92	1.51655	0.600789	0.0172101	14	0.99102	-0.013014	0.904642	86	0.955863	-0.065125	0.541589	15	1.80198	0.849584	0.0611512	13	1.19287	0.254441	0.353933	17	108.5	Collagen alpha-1(VI) chain	Homo sapiens
P12110	COL6A2	0.833218	-0.263235	0.370078	8					0.666826	-0.584618	0.42814	8	0.789691	-0.340639	0.625629	8									108.6	Collagen alpha-2(VI) chain	Homo sapiens
P12235	SLC25A4,AAC1,ANT1	1.08986	0.124137		2	1.37878	0.463394	0.714952	4	0.001	-1000		1	0.001	-1000		1	0.001	-1000		2	0.001	-1000		2	33.1	ADP/ATP translocase 1	Homo sapiens
P12236	SLC25A6,AAC3,ANT3,CDABP0051	1.02439	0.0347605	0.975886	6	1.32179	0.402491	0.63886	8	0.716993	-0.479969	0.492106	6	0.668178	-0.581696	0.552902	6	0.834027	-0.261835	0.790613	6	0.730313	-0.453412	0.498879	6	32.9	ADP/ATP translocase 3	Homo sapiens
P12268	IMPDH2,IMPD2	1.09348	0.12893	0.0356497	131	1.08722	0.120646	0.868688	34	1.07213	0.100478	0.0108873	118	0.878134	-0.187487	0.378764	15	2.08198	1.05795	0.000102799	34	2.04514	1.0322	0.000567375	30	55.8	Inosine-5'-monophosphate dehydrogenase 2	Homo sapiens
P12270	TPR	1.11667	0.159206	0.257135	72	0.894655	-0.160597	0.000672446	270	0.959348	-0.0598744	0.782532	66	0.973672	-0.038492	0.967176	16	1.22208	0.289335	1.59377e-09	284	1.39068	0.475789	1.48399e-22	269	267.3	Nucleoprotein TPR	Homo sapiens
P12271	RLBP1,CRALBP	0.919594	-0.120931	0.632532	35					1.13794	0.186421	0.263399	43	1.16831	0.224417	0.168681	15	1000	1000		2	1000	1000		2	36.5	Retinaldehyde-binding protein 1	Homo sapiens
P12273	PIP,GCDFP15,GPIP4	0.748238	-0.41843	0.878349	6	0.280356	-1.83467	0.671913	6	1.02214	0.0315938	0.991057	6	1.37477	0.459192	0.785954	6	0.218008	-2.19754	0.58849	5	0.764057	-0.388248	0.84253	5	16.6	Prolactin-inducible protein	Homo sapiens
P12277	CKB,CKBB	0.978497	-0.0313606	0.81577	125	1.43238	0.518415	0.343428	49	0.953238	-0.0690918	0.45584	112	0.813604	-0.297601	0.347518	15	1.93606	0.953121	0.0149093	52	1.24038	0.31078	0.335722	55	42.6	Creatine kinase B-type	Homo sapiens
P12694	BCKDHA	1.02938	0.041775	0.880124	27					0.816844	-0.291868	0.0669136	26	0.788653	-0.342537	0.0272631	14									50.5	2-oxoisovalerate dehydrogenase subunit alpha, mitochondrial	Homo sapiens
P12755	SKI					0.961265	-0.0569934	0.909217	20									1.11454	0.156454	0.480461	20	1.15472	0.207539	0.269444	19	80	Ski oncogene	Homo sapiens
P12814	ACTN1	0.943414	-0.0840374	0.116998	216	1.18455	0.244342	0.0629428	61	1.04292	0.0606343	0.358441	206	1.09585	0.132045	0.419029	15	1.50042	0.585367	6.28248e-09	62	1.22654	0.2946	0.0115981	52	103.1	Alpha-actinin-1	Homo sapiens
P12955	PEPD,PRD	0.943364	-0.0841135	0.282865	95					1.04131	0.0584049	0.425946	97	1.03502	0.0496528	0.710422	14									54.5	Xaa-Pro dipeptidase	Homo sapiens
P12956	XRCC6,G22P1	1.01153	0.0165335	0.834666	210	1.0666	0.0930212	0.181271	209	0.872743	-0.196371	1.96877e-08	193	0.719276	-0.475382	0.0149942	15	1.04884	0.0687999	0.348546	201	0.96641	-0.049293	0.53801	201	69.8	X-ray repair cross-complementing protein 6	Homo sapiens
P13010	XRCC5,G22P2	0.98216	-0.0259694	0.667548	238	1.01522	0.0217924	0.829026	205	0.86711	-0.205712	9.20259e-08	241	0.786805	-0.345921	0.010515	15	1.03727	0.0527852	0.417812	226	1.07048	0.0982593	0.103024	207	82.7	X-ray repair cross-complementing protein 5	Homo sapiens
P13051	UNG,DGU,UNG1,UNG15	1.02181	0.0311273	0.964078	8					1.12863	0.174569	0.693858	8	1.09155	0.126376	0.737646	8									34.6	Uracil-DNA glycosylase	Homo sapiens
P13056	NR2C1,TR2					0.001	-1000		3									0.001	-1000		2	0.001	-1000		1	67.3	Nuclear receptor subfamily 2 group C member 1	Homo sapiens
P13073	COX4I1,COX4	1.05765	0.0808577	0.757583	15	1.0847	0.117297		8	0.761683	-0.392737	0.413342	14	0.721464	-0.471	0.199981	17	0.973066	-0.0393901		5	0.880418	-0.183739	0.612661	9	19.6	Cytochrome c oxidase subunit 4 isoform 1, mitochondrial	Homo sapiens
P13473	LAMP2	0.74789	-0.419101	0.322502	18	0.968681	-0.0459061	0.91502	12	0.768233	-0.380384	0.00052629	15	0.784751	-0.349694	0.119648	15	1.02065	0.0294856	0.94522	12	1.02261	0.0322561	0.927676	14	45	Lysosome-associated membrane glycoprotein 2	Homo sapiens
P13489	RNH1,PRI,RNH	1.07122	0.0992533	0.159828	108	1.17107	0.227829	0.889118	9	1.01623	0.023225	0.756166	109	0.93851	-0.0915566	0.754726	17	1.09794	0.134794	0.808441	8	1.34534	0.427972	0.535523	13	50	Ribonuclease inhibitor	Homo sapiens
P13584	CYP4B1	0.99083	-0.0132905	0.990444	5					1.1345	0.182051	0.733467	5	1.14468	0.194941	0.719524	6									59	Cytochrome P450 4B1	Homo sapiens
P13591	NCAM1,NCAM	1.09722	0.133848	0.740695	15	0.941303	-0.0872694	0.887184	12	0.945842	-0.0803289	0.85282	15	0.875848	-0.191248	0.530179	16	1.10182	0.139894	0.579135	13	1.14329	0.193195	0.615705	13	94.6	Neural cell adhesion molecule 1	Homo sapiens
P13611	VCAN,CSPG2	0.914777	-0.128509	0.895648	6	1.36768	0.451733		3	0.809231	-0.305377	0.61286	6	0.892604	-0.163909	0.774161	6	1.27001	0.344845	0.349056	5	0.91284	-0.131566		4	372.8	Versican core protein	Homo sapiens
P13639	EEF2,EF2	1.01044	0.0149867	0.851268	305	1.55916	0.640772	1.85075e-06	98	1.02643	0.0376408	0.606278	313	0.881135	-0.182565	0.424605	13	2.17628	1.12187	4.80174e-16	109	1.38501	0.469894	6.05166e-05	118	95.3	Elongation factor 2	Homo sapiens
P13645	KRT10,KPP	1.41474	0.500539	0.000223003	116	0.8259	-0.27596	0.176206	141	1.90596	0.930518	0.000807828	116	1.33934	0.421524	0.699017	18	0.833769	-0.26228	0.141054	147	0.979509	-0.029869	0.864506	132	58.8	Keratin, type I cytoskeletal 10	Homo sapiens
P13646	KRT13	1000	1000		2	1000	1000		3					0.001	-1000		2					0.001	-1000		3	49.6	Keratin, type I cytoskeletal 13	Homo sapiens
P13647	KRT5	1.10637	0.145835	0.878349	12	0.992351	-0.0110777	0.997359	9	2.68744	1.42623		10	1.30509	0.384153	0.773297	13	0.959284	-0.0599701	0.974599	8	1.00956	0.0137305	0.992654	11	62.4	Keratin, type II cytoskeletal 5	Homo sapiens
P13667	PDIA4,ERP70,ERP72	1.01282	0.0183741	0.820616	229	1.18647	0.24667	0.570533	33	0.917443	-0.12431	5.56053e-05	209	0.799967	-0.321987	0.00292417	15	1.80761	0.854083	0.000774589	36	1.61038	0.687399	0.000710186	66	72.9	Protein disulfide-isomerase A4	Homo sapiens
P13674	P4HA1,P4HA	0.963967	-0.0529441	0.732263	118	1.38616	0.47109	0.238092	18	1.00003	4.53962e-05	0.999831	119	0.807438	-0.308577	0.324601	17	1.44436	0.530431	0.122399	20	1.09227	0.127333	0.676455	36	61	Prolyl 4-hydroxylase subunit alpha-1	Homo sapiens
P13693	TPT1	0.806241	-0.310718	0.0763584	28	1.12689	0.172352	0.953103	9	1.02736	0.0389403	0.875825	29	1.18103	0.24005	0.319056	12	3.13243	1.64728	0.13033	9	2.75011	1.45949	0.0969383	10	19.6	Translationally-controlled tumor protein	Homo sapiens
P13716	ALAD	1.20669	0.271058	0.207974	12					1.20541	0.269518	0.40511	12	1.07893	0.109601	0.794227	15									36.3	Delta-aminolevulinic acid dehydratase	Homo sapiens
P13797	PLS3	0.690174	-0.534969	9.03696e-05	53	1.82971	0.871616		3	1.00517	0.00743698	0.966908	58	1.40236	0.487855	0.0626876	12	1.06248	0.0874373	0.964377	4	0.568881	-0.8138		3	70.8	Plastin-3	Homo sapiens
P13798	APEH,D3F15S2,D3S48E,DNF15S2	1.01494	0.0213975	0.895648	143	0.998288	-0.0024724	0.998206	9	1.00908	0.0130403	0.913358	137	0.913211	-0.13098	0.524855	15	1.56793	0.648858	0.0666348	11	1.55143	0.633595	0.18221	16	81.2	Acylamino-acid-releasing enzyme	Homo sapiens
P13804	ETFA	0.986746	-0.0192495	0.893242	108	0.989821	-0.01476	0.995494	15	0.921041	-0.118663	0.0129436	89	0.820048	-0.28622	0.0566121	15	0.777829	-0.362475	0.587451	16	1.16103	0.215408	0.698421	22	35.1	Electron transfer flavoprotein subunit alpha, mitochondrial	Homo sapiens
P13807	GYS1,GYS	0.977492	-0.0328437	0.832826	32	0.865814	-0.207871	0.86987	6	0.976909	-0.0337038	0.783445	29	1.00936	0.0134412	0.943252	16	0.453236	-1.14167	0.161711	6	0.52155	-0.939124	0.241143	6	83.8	Glycogen [starch] synthase, muscle	Homo sapiens
P13861	PRKAR2A,PKR2,PRKAR2	1.1012	0.13907	0.233384	55	1.00158	0.00228166	0.997359	7	1.04615	0.0650959	0.57931	59	0.982434	-0.0255673	0.925316	13	1.10828	0.14832	0.540229	11	1.23177	0.300731	0.759955	10	45.5	cAMP-dependent protein kinase type II-alpha regulatory subunit	Homo sapiens
P13942	COL11A2					0.805207	-0.312568	0.27297	12									1.60362	0.681331	0.0430684	19	2.11852	1.08306	0.00099131	19	171.8	Collagen alpha-2(XI) chain	Homo sapiens
P13984	GTF2F2,RAP30	0.959202	-0.0600938	0.85252	26	0.911183	-0.134187	0.727818	12	1.00029	0.000423993	0.999048	27	1.36254	0.446299	0.37573	17	1.32426	0.405187	0.065624	12	1.46	0.545972	0.0493746	12	28.4	General transcription factor IIF subunit 2	Homo sapiens
P13987	CD59,MIC11,MIN1,MIN2,MIN3,MSK21	0.928782	-0.106588	0.903838	6					1.07176	0.0999778	0.888943	6	1.19387	0.255644	0.636528	6									14.2	CD59 glycoprotein	Homo sapiens
P13995	MTHFD2,NMDMC	0.895687	-0.158933	0.0819809	44	1.36011	0.443727	0.403786	21	0.771987	-0.373352	0.000287611	44	0.821883	-0.282994	0.0523881	13	1.17629	0.234246	0.172666	21	0.869006	-0.202562	0.619493	24	37.9	Bifunctional methylenetetrahydrofolate dehydrogenase/cyclohydrolase, mitochondrial	Homo sapiens
P14174	MIF,GLIF,MMIF	0.894095	-0.161501	0.711425	12	1.82218	0.865665	0.700691	8	1.06233	0.0872343	0.889172	12	1.0995	0.136847	0.836294	12	3.10957	1.63671	0.137455	9	1.83998	0.879692		9	12.5	Macrophage migration inhibitory factor	Homo sapiens
P14314	PRKCSH,G19P1	1.05379	0.075587	0.59168	83	2.05583	1.03972	0.588904	6	0.907245	-0.140436	0.0669426	75	0.895914	-0.158568	0.468413	18	1.5369	0.620027	0.731804	6	0.99645	-0.00513074	0.994571	6	59.4	Glucosidase 2 subunit beta	Homo sapiens
P14316	IRF2					1000	1000		2									1000	1000		3	2.47605	1.30804		3	39.4	Interferon regulatory factor 2	Homo sapiens
P14324	FDPS,FPS,KIAA1293	1.02808	0.0399478	0.659528	65	1.39277	0.477957	0.881379	6	1.01942	0.0277444	0.70412	65	1.02917	0.0414759	0.79745	13	2.43752	1.28542	0.416231	6	1.74534	0.803505	0.454478	6	48.3	Farnesyl pyrophosphate synthase	Homo sapiens
P14373	TRIM27,RFP,RNF76					0.749928	-0.415176		2									1.18935	0.25017		3	1.54892	0.631263		3	58.5	Zinc finger protein RFP	Homo sapiens
P14384	CPM	1.19313	0.254755	0.00823947	50	1.04523	0.0638241	0.737337	33	0.945582	-0.0807249	0.598664	52	0.648181	-0.625532	0.00253347	13	0.940173	-0.0890012	0.414954	33	0.825978	-0.275824	0.0201471	32	50.5	Carboxypeptidase M	Homo sapiens
P14406	COX7A2,COX7AL	0.834071	-0.261758	0.914024	5	1.06488	0.0906917	0.95454	8	1.09964	0.137028		3	1.30336	0.382231		4	0.866607	-0.20655	0.83357	8	0.810253	-0.303556	0.536107	8	9.4	Cytochrome c oxidase subunit 7A2, mitochondrial	Homo sapiens
P14543	NID1,NID	0.889102	-0.16958	0.711425	10					0.877979	-0.187742	0.747805	12	1.20731	0.271801	0.345839	8									136.4	Nidogen-1	Homo sapiens
P14550	AKR1A1,ALDR1,ALR	1.11895	0.162142	0.467407	74					1.13002	0.176354	0.14141	68	0.90214	-0.148577	0.671407	16									36.6	Aldo-keto reductase family 1 member A1	Homo sapiens
P14618	PKM,OIP3,PK2,PK3,PKM2	0.968451	-0.0462493	0.429516	210	1.35504	0.438333	0.015345	99	1.04479	0.0632078	0.257675	192	1.03954	0.0559512	0.695713	12	2.14451	1.10065	8.33086e-14	98	1.54907	0.631399	1.67509e-07	120	57.9	Pyruvate kinase PKM	Homo sapiens
P14625	HSP90B1,GRP94,TRA1	1.03469	0.0491922	0.496094	254	1.78663	0.837239	1.91888e-07	69	0.887609	-0.172004	0.00194751	242	0.772837	-0.371764	0.00691252	16	2.36764	1.24345	1.83448e-11	76	1.42609	0.51207	0.00082458	101	92.5	Endoplasmin	Homo sapiens
P14635	CCNB1,CCNB									1000	1000		1	1000	1000		1	1000	1000		2	1000	1000		2	48.3	G2/mitotic-specific cyclin-B1	Homo sapiens
P14649	MYL6B,MLC1SA	0.944154	-0.0829064	0.834666	14	1.02271	0.0323903	0.980686	10	1.17925	0.237867	0.336041	15	1.27637	0.352043	0.0142988	14	0.681495	-0.553224	0.32167	9	0.56294	-0.828946	0.132858	10	22.8	Myosin light chain 6B	Homo sapiens
P14735	IDE	1.01027	0.0147378	0.90948	150	1.64806	0.720766		2	1.01753	0.0250659	0.837138	154	0.987791	-0.0177219	0.952218	13	1.80935	0.85547		3	1.10774	0.147616		3	118	Insulin-degrading enzyme	Homo sapiens
P14866	HNRNPL,HNRPL,P/OKcl.14	1.17084	0.227538	0.262851	56	1.06299	0.0881222	0.494979	162	1.34919	0.432095	0.0937219	54	1.15708	0.210493	0.725735	18	1.04355	0.0615034	0.623176	150	0.984611	-0.0223739	0.884549	149	64.1	Heterogeneous nuclear ribonucleoprotein L	Homo sapiens
P14868	DARS1,DARS,PIG40	0.990568	-0.0136716	0.875481	152	1.45709	0.54309	1.42536e-06	32	1.11083	0.151636	1.87782e-05	161	1.08849	0.122332	0.38949	17	1.18637	0.246555	0.199677	34	0.855968	-0.224371	0.230061	35	57.1	Aspartate--tRNA ligase, cytoplasmic	Homo sapiens
P14921	ETS1,EWSR2	0.811291	-0.301708	0.757939	5					0.872642	-0.196538	0.750049	4	1.10412	0.142891	0.895006	5									50.4	Protein C-ets-1	Homo sapiens
P14923	JUP,CTNNG,DP3	1.33755	0.419594	0.896692	6	1.52158	0.605574	0.750588	6	2.51642	1.33137	0.649583	7	1.74228	0.800978	0.737646	7	0.620794	-0.687813	0.620311	6	0.528522	-0.919963	0.328099	8	81.7	Junction plakoglobin	Homo sapiens
P14927	UQCRB,UQBP	0.907781	-0.139584	0.905787	8	0.001	-1000		1	0.99499	-0.00724557	0.995117	8	0.96856	-0.0460873	0.951195	9	2.44028	1.28705		2	1000	1000		1	13.5	Cytochrome b-c1 complex subunit 7	Homo sapiens
P15056	BRAF,BRAF1,RAFB1	1.50361	0.588428	0.0262977	9					1.23324	0.302453	0.151318	10	0.802706	-0.317056	0.135929	10									84.4	Serine/threonine-protein kinase B-raf	Homo sapiens
P15104	GLUL,GLNS	0.803868	-0.31497	0.101281	36					0.937742	-0.0927374	0.666412	35	1.21629	0.282485	0.406502	17									42.1	Glutamine synthetase	Homo sapiens
P15121	AKR1B1,ALDR1,ALR2	1.05449	0.0765389	0.273626	89	1.16285	0.217666	0.7546	9	1.10242	0.14068	0.00126175	90	0.990998	-0.013046	0.92035	13	1.94457	0.959454	0.0338292	9	1.81921	0.863312	0.00360726	17	35.9	Aldo-keto reductase family 1 member B1	Homo sapiens
P15151	PVR,PVS	1.10534	0.144493	0.805451	6					1.03048	0.0433125	0.95119	6	0.947618	-0.0776218	0.884725	6	1000	1000		2	1000	1000		2	45.3	Poliovirus receptor	Homo sapiens
P15170	GSPT1,ERF3A	1.12948	0.175654	0.279624	36	0.811026	-0.302181	0.825952	9	1.09958	0.13695	0.254152	41	0.884668	-0.176792	0.253888	12	1.96362	0.973517	0.0316629	10	1.35272	0.435863	0.729761	9	55.8	Eukaryotic peptide chain release factor GTP-binding subunit ERF3A	Homo sapiens
P15289	ARSA	0.557267	-0.84356	0.335874	11					1.09921	0.13647	0.747805	11	1.99798	0.998539	0.184208	12									53.6	Arylsulfatase A	Homo sapiens
P15311	EZR,VIL2	0.952016	-0.0709424	0.406185	88	1.07776	0.108033	0.846781	17	1.04318	0.0609929	0.57931	104	1.10551	0.144715	0.267758	13	1.38096	0.465673	0.137442	19	1.79608	0.844853	0.000799757	19	69.4	Ezrin	Homo sapiens
P15336	ATF2,CREB2,CREBP1					0.903314	-0.146701	0.819052	10									1.55872	0.640362	0.119166	7	1.90166	0.927257	0.000636546	6	54.5	Cyclic AMP-dependent transcription factor ATF-2	Homo sapiens
P15374	UCHL3	0.828928	-0.270682	0.142063	36	0.001	-1000		2	0.925106	-0.112309	0.638761	48	1.0145	0.0207702	0.950464	14	2.55641	1.35412	0.201006	5	1000	1000		3	26.2	Ubiquitin carboxyl-terminal hydrolase isozyme L3	Homo sapiens
P15407	FOSL1,FRA1					0.802958	-0.316604	0.0965245	17									1.45439	0.54041	0.0143888	13	1.78374	0.834904	0.00189669	14	29.4	Fos-related antigen 1	Homo sapiens
P15531	NME1,NDPKA,NM23	0.851547	-0.231842	0.00079437	29	1.53835	0.621383	0.318211	6	1.00875	0.0125631	0.92716	31	1.11855	0.161625	0.321508	14	2.1982	1.13632	0.140537	9	1.42537	0.511335	0.501818	9	17.1	Nucleoside diphosphate kinase A	Homo sapiens
P15559	NQO1,DIA4,NMOR1	0.773515	-0.370499	0.000486226	92	2.46958	1.30427		2	1.06544	0.0914442	0.576727	96	1.43667	0.522728	0.168681	17	2.72346	1.44544		4	0.926653	-0.109899	0.898949	11	30.9	NAD(P)H dehydrogenase [quinone] 1	Homo sapiens
P15586	GNS	0.85073	-0.233226	0.117872	62					0.821759	-0.283213	0.000948733	59	0.983065	-0.0246414	0.954133	17									62.1	N-acetylglucosamine-6-sulfatase	Homo sapiens
P15735	PHKG2	1000	1000		1					1000	1000		1	1.00108	0.00156275		2									46.4	Phosphorylase b kinase gamma catalytic chain, liver/testis isoform	Homo sapiens
P15848	ARSB	1.07928	0.110076	0.895415	4					0.757967	-0.399793	0.751633	5	0.711058	-0.49196	0.715326	5									59.7	Arylsulfatase B	Homo sapiens
P15880	RPS2,RPS4	0.995055	-0.00715193	0.968756	87	1.22251	0.289842	0.000134239	63	1.04711	0.066407	0.541581	84	0.994053	-0.0086051	0.983311	15	1.41517	0.500977	2.63647e-07	60	1.12653	0.171891	0.134835	59	31.3	40S ribosomal protein S2	Homo sapiens
P15923	TCF3,BHLHB21,E2A,ITF1	1.11878	0.161925	0.514801	8	0.869063	-0.202467	0.105696	6	0.678559	-0.559453	0.280582	8	0.640039	-0.643768	0.253562	8	1.64702	0.719857	0.00477308	9	1.83537	0.876068	0.00115284	9	67.6	Transcription factor E2-alpha	Homo sapiens
P15924	DSP	1.20118	0.264449	0.359288	6	1.31549	0.3956	0.27297	10	1.07441	0.103544	0.855724	6	1.48907	0.574415		6	0.687418	-0.54074	0.135806	7	0.559796	-0.837027	0.0622048	7	331.8	Desmoplakin	Homo sapiens
P15927	RPA2,REPA2,RPA32,RPA34	1.10212	0.140288	0.5013	25	1.05696	0.0799162	0.794794	15	1.12846	0.174361	0.441319	27	0.978613	-0.0311897	0.895006	17	1.15673	0.21005	0.591754	15	1.1123	0.153547	0.679674	16	29.2	Replication protein A 32 kDa subunit	Homo sapiens
P15954	COX7C	1.19125	0.252475	0.548691	5					0.819268	-0.287592	0.848476	4	0.706811	-0.500604	0.61213	5									7.2	Cytochrome c oxidase subunit 7C, mitochondrial	Homo sapiens
P16070	CD44,LHR,MDU2,MDU3,MIC4	0.996533	-0.00501035	0.988933	19	1.03111	0.0441931	0.939448	11	0.869458	-0.201811	0.519699	20	0.808878	-0.306006	0.342183	13	1.18748	0.247905	0.500065	11	1.13172	0.178519	0.751507	13	81.5	CD44 antigen	Homo sapiens
P16083	NQO2,NMOR2	0.980547	-0.0283413	0.937346	36					1.11328	0.154821	0.420998	32	1.38898	0.474025	0.0958957	16									25.9	Ribosyldihydronicotinamide dehydrogenase [quinone]	Homo sapiens
P16219	ACADS	0.947442	-0.0778904	0.828695	30					0.739633	-0.435119	0.0249227	33	0.779769	-0.358881	0.368149	15									44.3	Short-chain specific acyl-CoA dehydrogenase, mitochondrial	Homo sapiens
P16220	CREB1					1.04948	0.0696749	0.92857	9									1.25214	0.324399	0.567945	9	1.20427	0.268163	0.589177	10	35.1	Cyclic AMP-responsive element-binding protein 1	Homo sapiens
P16234	PDGFRA,PDGFR2,RHEPDGFRA	1.01026	0.0147332	0.948035	81	1.05711	0.0801314	0.580116	65	0.681468	-0.553282	4.14817e-06	65	0.449408	-1.1539	0.017461	18	0.917442	-0.124311	0.330719	65	0.883829	-0.178161	0.105202	62	122.7	Platelet-derived growth factor receptor alpha	Homo sapiens
P16278	GLB1,ELNR1	0.919948	-0.120376	0.366631	68					0.848215	-0.237498	0.025132	63	0.921024	-0.118689	0.634124	15	1000	1000		1	1000	1000		1	76.1	Beta-galactosidase	Homo sapiens
P16298	PPP3CB,CALNA2,CALNB,CNA2	1.0784	0.108889	0.693316	15					1.02973	0.042273	0.928161	15	0.964611	-0.0519808	0.891491	18									59	Serine/threonine-protein phosphatase 2B catalytic subunit beta isoform	Homo sapiens
P16333	NCK1,NCK	0.898664	-0.154147	0.764558	12					1.06603	0.0922474	0.647067	14	1.22031	0.287248	0.477829	14									42.9	Cytoplasmic protein NCK1	Homo sapiens
P16383	GCFC2,C2orf3,GCF,TCF9	1.14784	0.19892		2					1.3698	0.453961		2	1.24821	0.319862		2									89.4	Intron Large complex component GCFC2	Homo sapiens
P16401	H1-5,H1F5,HIST1H1B	1.16696	0.222753	0.254365	12	1.03054	0.0434036	0.94826	29	0.82813	-0.272071	0.764147	15	0.731015	-0.452027	0.633665	15	1.47186	0.557641	0.0315242	21	1.47033	0.556137	0.0162172	29	22.6	Histone H1.5	Homo sapiens
P16402	H1-3,H1F3,HIST1H1D	1.48959	0.574914	0.137916	6	0.353857	-1.49876		2	1.21674	0.283022	0.809951	5	0.832006	-0.265334	0.841294	5	0.001	-1000		1	0.001	-1000		1	22.3	Histone H1.3	Homo sapiens
P16403	H1-2,H1F2,HIST1H1C					0.817564	-0.290596	0.947924	5									1.75886	0.814637		3	1.68159	0.749825	0.466226	7	21.4	Histone H1.2	Homo sapiens
P16435	POR,CYPOR	0.973019	-0.0394596	0.877837	40	1.23798	0.30799	0.327442	19	0.753021	-0.409238	0.0240539	50	0.826795	-0.274399	0.483597	13	0.990312	-0.0140448	0.968642	15	0.709947	-0.494217	0.00414171	23	76.7	NADPH--cytochrome P450 reductase	Homo sapiens
P16444	DPEP1,MDP,RDP	1.13108	0.177702	0.682442	6					1.15789	0.211493	0.6782	6	1.05007	0.0704885	0.88173	6									45.7	Dipeptidase 1	Homo sapiens
P16591	FER,TYK3					0.655403	-0.609545		3									0.783135	-0.352668		2	1.19243	0.253907		3	94.6	Tyrosine-protein kinase Fer	Homo sapiens
P16615	ATP2A2,ATP2B	1.20803	0.272657	0.0484	50	0.853109	-0.229198	0.550711	29	0.884782	-0.176606	0.387581	45	0.682606	-0.550874	0.235435	18	0.420537	-1.2497	2.41651e-05	27	0.463584	-1.1091	0.000532008	29	114.8	Sarcoplasmic/endoplasmic reticulum calcium ATPase 2	Homo sapiens
P16930	FAH	0.864717	-0.209699	0.337984	19					0.96401	-0.05288	0.855724	20	1.06355	0.0888869	0.737646	17									46.4	Fumarylacetoacetase	Homo sapiens
P16949	STMN1,C1orf215,LAP18,OP18	1.2501	0.32204	0.206924	33	1.40048	0.485926	0.652076	4	1.054	0.0758774	0.668546	40	0.845429	-0.242244	0.0414214	13	1.69125	0.758088	0.246613	5	0.993095	-0.00999564	0.989942	8	17.3	Stathmin	Homo sapiens
P16989	CSDA,DBPA	0.999955	-6.49145e-05	0.999608	17	1.26172	0.335397	0.261756	10	1.40725	0.492877	0.0621341	17	1.40911	0.494788	0.0293894	17	1.70211	0.767323	0.00740827	12	1.37761	0.462166	0.223342	10	40.1	Y-box-binding protein 3	Homo sapiens
P17026	ZNF22,KOX15,KROX26					0.949107	-0.0753569	0.963161	5									0.736068	-0.44209	0.384743	7	0.871485	-0.198453	0.81314	6	25.9	Zinc finger protein 22	Homo sapiens
P17028	ZNF24,KOX17,ZNF191,ZSCAN3					0.001	-1000		1									1.45601	0.542021		2	1000	1000		1	42.2	Zinc finger protein 24	Homo sapiens
P17029	ZKSCAN1,KOX18,ZNF139,ZNF36	1000	1000		4	1.04529	0.0638982	0.903215	11	1000	1000		2	0.514498	-0.958762	0.246568	4	1.05465	0.0767639	0.777074	14	1.32528	0.406299	0.433582	15	63.6	Zinc finger protein with KRAB and SCAN domains 1	Homo sapiens
P17050	NAGA	1.03596	0.0509701	0.944516	15					0.858889	-0.219456	0.336464	15	0.852809	-0.229705	0.640054	13									46.6	Alpha-N-acetylgalactosaminidase	Homo sapiens
P17096	HMGA1,HMGIY	1.00306	0.0044094	0.987479	19	1.20991	0.274903	0.255927	43	0.909264	-0.137229	0.665631	22	1.00303	0.00436599	0.993865	16	1.09306	0.128377	0.555099	45	0.910494	-0.135279	0.735966	41	11.7	High mobility group protein HMG-I/HMG-Y	Homo sapiens
P17098	ZNF8					1.02959	0.0420666		4									0.001	-1000		3	0.001	-1000		1	65	Zinc finger protein 8	Homo sapiens
P17174	GOT1	1.02917	0.0414824	0.715745	115	1000	1000		1	1.09189	0.126824	0.0201041	110	0.995139	-0.00702939	0.988368	15					0.001	-1000		1	46.2	Aspartate aminotransferase, cytoplasmic	Homo sapiens
P17252	PRKCA,PKCA,PRKACA	1.05042	0.0709604	0.830022	41	1.85563	0.891913		2	1.09109	0.125774	0.297397	49	1.00733	0.0105399	0.963414	13	1.32246	0.403228		3	0.716995	-0.479966		3	76.8	Protein kinase C alpha type	Homo sapiens
P17275	JUNB					0.592282	-0.755644		2									2.08416	1.05946		3	3.5409	1.82411		3	35.9	Transcription factor JunB	Homo sapiens
P17301	ITGA2,CD49B	1.27858	0.35454	0.233384	12	1.17052	0.227151	0.612664	14	1.23678	0.306588	0.428677	9	0.995747	-0.00614842	0.99583	9	1.31932	0.399799	0.397167	13	1.19492	0.256912	0.458313	14	129.3	Integrin alpha-2	Homo sapiens
P17405	SMPD1,ASM	0.001	-1000		2					0.594019	-0.75142	0.730319	4	1000	1000		2									69.9	Sphingomyelin phosphodiesterase	Homo sapiens
P17480	UBTF,UBF,UBF1	1.03629	0.0514301	0.914448	27	0.958966	-0.0604485	0.697668	88	0.695226	-0.524446	0.0532245	32	0.614759	-0.701907	0.199166	13	1.0059	0.00849019	0.945442	93	1.02956	0.0420217	0.739219	100	89.4	Nucleolar transcription factor 1	Homo sapiens
P17535	JUND					0.896332	-0.157895	0.550084	13									0.926475	-0.110176	0.808351	14	1.08258	0.114475	0.80921	16	35.2	Transcription factor JunD	Homo sapiens
P17544	ATF7,ATFA	1.22855	0.296952	0.628256	6	0.941325	-0.0872352	0.913922	16	0.968082	-0.0467983	0.956899	6	0.801465	-0.319288	0.581707	6	0.912653	-0.131862	0.823688	14	0.986362	-0.0198109	0.978235	16	51.8	Cyclic AMP-dependent transcription factor ATF-7	Homo sapiens
P17600	SYN1	0.882616	-0.180142		3					0.001	-1000		1	0.001	-1000		2									74.1	Synapsin-1	Homo sapiens
P17612	PRKACA,PKACA	1.1422	0.191813	0.449411	17	1.31516	0.395233	0.727443	6	1.0017	0.0024447	0.996774	21	0.82769	-0.272838	0.467124	18	1.13181	0.178632		3	0.001	-1000		5	40.6	cAMP-dependent protein kinase catalytic subunit alpha	Homo sapiens
P17655	CAPN2,CANPL2	0.974609	-0.0371044	0.753212	143	1.90939	0.933113		6	1.07858	0.109129	0.0659291	153	1.06657	0.0929764	0.630601	16	2.46189	1.29977	0.13617	11	1.25732	0.330347	0.604853	12	80	Calpain-2 catalytic subunit	Homo sapiens
P17676	CEBPB,TCF5,PP9092																	1000	1000		2	1000	1000		2	36.1	CCAAT/enhancer-binding protein beta	Homo sapiens
P17812	CTPS1,CTPS	0.980239	-0.0287947	0.779556	105	1.27052	0.345419		2	1.10016	0.137717	0.0162681	104	1.03729	0.052814	0.774161	17	1.38857	0.473604		2	1.4772	0.562869	0.444549	7	66.7	CTP synthase 1	Homo sapiens
P17844	DDX5,G17P1,HELR,HLR1	0.972499	-0.0402316	0.796706	109	0.969749	-0.044316	0.763691	120	0.84959	-0.235161	0.0285543	98	0.813918	-0.297046	0.407915	16	1.03736	0.0529195	0.658406	123	1.03129	0.044452	0.705922	119	69.1	Probable ATP-dependent RNA helicase DDX5	Homo sapiens
P17858	PFKL	1.13297	0.180111	0.0154427	108	0.887201	-0.172667		6	1.12636	0.171664	0.00221273	102	1.03219	0.0457063	0.932921	14	1.23902	0.309204		6	1.30556	0.384668	0.411983	10	85	ATP-dependent 6-phosphofructokinase, liver type	Homo sapiens
P17900	GM2A	0.001	-1000		3					1.40013	0.48556	0.48856	6	1000	1000		3									20.8	Ganglioside GM2 activator	Homo sapiens
P17947	SPI1					1.18296	0.242401	0.941505	6									2.02109	1.01513	0.596139	5	1.70763	0.771993	0.615705	5	31.1	Transcription factor PU.1	Homo sapiens
P17980	PSMC3,TBP1	1.12652	0.171878	0.244733	75	1.00255	0.00367291	0.997359	22	1.09099	0.125633	0.4225	74	0.856738	-0.223074	0.741472	18	1.39756	0.48291	0.129023	25	1.45514	0.541161	0.0564958	23	49.2	26S proteasome regulatory subunit 6A	Homo sapiens
P17987	TCP1,CCT1,CCTA	0.993988	-0.00869976	0.919937	168	1.061	0.0854223	0.349774	109	1.0563	0.0790185	0.0797188	164	1.01354	0.0194088	0.924894	16	1.36288	0.446654	4.03557e-07	106	1.2197	0.286524	0.00201338	109	60.3	T-complex protein 1 subunit alpha	Homo sapiens
P18031	PTPN1,PTP1B	1.08252	0.11439	0.444486	13					0.757886	-0.399947	0.0248449	15	0.742561	-0.429419	0.0869462	14									50	Tyrosine-protein phosphatase non-receptor type 1	Homo sapiens
P18065	IGFBP2,BP2,IBP2	1.04316	0.0609648	0.914856	21					1.01385	0.019845	0.951904	14	1.06381	0.0892464	0.731673	16									34.8	Insulin-like growth factor-binding protein 2	Homo sapiens
P18074	ERCC2,XPD,XPDC	0.814112	-0.296701	0.187101	9	0.712363	-0.489315	0.0974701	32	0.90443	-0.14492	0.401888	8	1.11585	0.158147	0.290582	8	0.955413	-0.0658035	0.850592	31	1.49599	0.581101	0.0123856	27	86.9	General transcription and DNA repair factor IIH helicase subunit XPD	Homo sapiens
P18077	RPL35A,GIG33	0.984597	-0.022395	0.866329	20	1.15732	0.210792	0.358367	18	1.09186	0.126782	0.255505	20	1.07698	0.106989	0.23605	13	0.991387	-0.0124797	0.965118	16	0.850806	-0.233099	0.251556	16	12.5	60S ribosomal protein L35a	Homo sapiens
P18084	ITGB5	1.21197	0.277356	0.209696	31	0.873108	-0.195768	0.533774	30	1.00109	0.00157212	0.998691	34	0.749445	-0.416105	0.506077	16	0.884946	-0.176338	0.35684	28	0.937548	-0.093035	0.742734	37	88.1	Integrin beta-5	Homo sapiens
P18085	ARF4,ARF2	1.00718	0.0103164	0.960314	31	0.940438	-0.0885954	0.918741	16	0.975412	-0.0359157	0.85282	35	0.914135	-0.12952	0.168681	12	0.891885	-0.16507	0.624995	14	0.946502	-0.0793223	0.895913	19	20.5	ADP-ribosylation factor 4	Homo sapiens
P18124	RPL7	1.02851	0.0405568	0.768281	101	1.16048	0.214721	0.0953826	41	1.0757	0.105281	0.221828	104	0.972888	-0.0396545	0.876436	15	1.14204	0.191612	0.186723	48	0.95288	-0.0696329	0.764972	44	29.2	60S ribosomal protein L7	Homo sapiens
P18206	VCL	1.09897	0.136158	0.0383291	173					1.07577	0.105376	0.0366121	157	0.990369	-0.0139614	0.955282	16	1000	1000		2	1000	1000		2	123.8	Vinculin	Homo sapiens
P18283	GPX2	1.09088	0.125499	0.667548	5					1.30142	0.380091	0.195751	4	1.22308	0.290518	0.2923	5									21.8	Glutathione peroxidase 2	Homo sapiens
P18405	SRD5A1					1.55357	0.635584	0.276167	5									1.15716	0.210587	0.95211	5	0.73863	-0.437075	0.84819	6	29.5	3-oxo-5-alpha-steroid 4-dehydrogenase 1	Homo sapiens
P18433	PTPRA,PTPA,PTPRL2					1.0694	0.0968023	0.930933	4									0.001	-1000		2	0.001	-1000		2	90.7	Receptor-type tyrosine-protein phosphatase alpha	Homo sapiens
P18440	NAT1,AAC1	0.583236	-0.777849	0.295628	5					0.857306	-0.222117	0.732268	5	1.4787	0.564329	0.349277	6									33.9	Arylamine N-acetyltransferase 1	Homo sapiens
P18583	SON,C21orf50,DBP5,KIAA1019,NREBP,HSPC310,HSPC312	1.21106	0.276274	0.686604	6	0.852938	-0.229487	0.000953568	90	1.33633	0.418278	0.765656	6	1.33846	0.420577	0.743129	8	0.697009	-0.520752	2.91922e-10	79	0.791042	-0.338174	1.97919e-05	79	263.8	Protein SON	Homo sapiens
P18615	NELFE,RD,RDBP	1.07997	0.110993	0.91788	6	1.27152	0.346558	0.0626232	20	0.999853	-0.000212476	0.999831	7	0.944939	-0.0817072	0.935797	5	0.896141	-0.158202	0.732885	19	0.689093	-0.537229	0.174826	19	43.2	Negative elongation factor E	Homo sapiens
P18621	RPL17	0.847414	-0.238862	0.000707608	61	1.21885	0.285515	0.000691696	38	1.15558	0.208623	0.0666984	64	1.07173	0.0999395	0.785377	17	1.19634	0.258633	0.00153239	37	1.05549	0.0779166	0.48987	41	21.4	60S ribosomal protein L17	Homo sapiens
P18669	PGAM1,PGAMA,CDABP0006	0.964608	-0.051985	0.712316	75	1.67741	0.746237	0.3274	8	1.0136	0.0194946	0.896316	73	1.05371	0.0754814	0.632448	15	3.14929	1.65502	0.0881805	10	2.12266	1.08587	0.0236712	17	28.8	Phosphoglycerate mutase 1	Homo sapiens
P18754	RCC1,CHC1	1.00479	0.00689936	0.983817	44	0.958494	-0.0611583	0.602233	105	1.03311	0.0469964	0.910798	45	0.964567	-0.0520461	0.948551	15	0.979639	-0.0296772	0.809084	108	1.04744	0.0668669	0.555042	110	45	Regulator of chromosome condensation	Homo sapiens
P18858	LIG1	0.891368	-0.165907	0.590301	22	1.26184	0.335531		2	0.944345	-0.0826147	0.836303	30	1.03235	0.045928	0.957491	14	1000	1000		2	1.26788	0.342417		2	101.7	DNA ligase 1	Homo sapiens
P18887	XRCC1	1.29966	0.378131	0.193008	14	0.860842	-0.216179	0.0203998	49	1.01495	0.0214095	0.962044	16	0.781466	-0.355745	0.310401	16	1.17399	0.231418	0.0112304	47	1.39798	0.483342	6.70434e-06	51	69.5	DNA repair protein XRCC1	Homo sapiens
P19013	KRT4,CYK4	1000	1000		2	14.6027	3.86816		3					0.001	-1000		2	0.001	-1000		1	0.001	-1000		12	56.1	Keratin, type II cytoskeletal 4	Homo sapiens
P19022	CDH2,CDHN,NCAD					1.05921	0.0829893	0.868124	12									0.894193	-0.161343	0.297706	13	0.822419	-0.282055	0.0430557	12	99.8	Cadherin-2	Homo sapiens
P19087	GNAT2,GNATC	0.807087	-0.309205	0.901469	5					1.25019	0.322152	0.424165	4	1.55112	0.633314	0.735542	5									40.2	Guanine nucleotide-binding protein G(t) subunit alpha-2	Homo sapiens
P19174	PLCG1,PLC1	1.06195	0.0867199	0.514801	117					1.08399	0.116352	0.14141	118	0.912025	-0.132855	0.582894	14									148.5	1-phosphatidylinositol 4,5-bisphosphate phosphodiesterase gamma-1	Homo sapiens
P19338	NCL	1.08144	0.112958	0.0365372	102	1.00717	0.0103119	0.967707	100	0.858924	-0.219398	2.12666e-08	99	0.738476	-0.437378	0.014617	15	1.4444	0.530466	2.68588e-09	92	1.54787	0.630286	6.9969e-08	86	76.6	Nucleolin	Homo sapiens
P19367	HK1	0.947944	-0.0771256	0.22881	134	0.829173	-0.270254	0.343428	16	0.889529	-0.168886	0.000285195	123	0.834729	-0.26062	0.0277227	12	1.06813	0.0950892	0.670704	21	1.28598	0.36287	0.186929	15	102.5	Hexokinase-1	Homo sapiens
P19387	POLR2C,A-152E5.7	1.04056	0.0573639	0.909876	46	0.948639	-0.0760686	0.583087	45	1.27644	0.352122	0.169929	39	0.902878	-0.147397	0.754388	10	0.863367	-0.211954	0.146633	42	0.928631	-0.106822	0.427822	44	31.4	DNA-directed RNA polymerase II subunit RPB3	Homo sapiens
P19388	POLR2E	1.29934	0.377778	0.204785	18	0.899662	-0.152545	0.516965	32	1.20308	0.26673	0.318439	16	1.04	0.0565811	0.788499	13	0.861387	-0.215266	0.113474	26	0.939612	-0.0898629	0.533476	25	24.6	DNA-directed RNA polymerases I, II, and III subunit RPABC1	Homo sapiens
P19404	NDUFV2	0.829161	-0.270275	0.548097	9					0.8335	-0.262745	0.534019	6	1.05625	0.0789459	0.891491	9									27.4	NADH dehydrogenase [ubiquinone] flavoprotein 2, mitochondrial	Homo sapiens
P19447	ERCC3,XPB,XPBC	1.49331	0.578512	0.538803	4	0.824772	-0.277932	0.0462516	44	1.07203	0.100346	0.95119	5	0.757639	-0.400418	0.795677	5	0.776874	-0.364248	0.0284002	32	0.991348	-0.0125359	0.966483	42	89.3	General transcription and DNA repair factor IIH helicase subunit XPB	Homo sapiens
P19474	TRIM21,RNF81,RO52,SSA1	1.06656	0.0929604		3					1.19653	0.258851	0.764904	4	1.13525	0.183007		3									54.2	E3 ubiquitin-protein ligase TRIM21	Homo sapiens
P19525	EIF2AK2,PKR,PRKR	0.976912	-0.0336994	0.867714	84	1.17952	0.238197	0.237842	29	1.05079	0.0714716	0.518401	73	0.965725	-0.0503158	0.785377	15	1.15675	0.210076	0.129023	33	0.960845	-0.0576241	0.784959	29	62.1	Interferon-induced, double-stranded RNA-activated protein kinase	Homo sapiens
P19623	SRM,SPS1,SRML1	1.14693	0.197783	0.0669391	64	0.938531	-0.0915235	0.938907	7	1.13549	0.183309	0.15336	70	0.954486	-0.0672039	0.449758	13	0.870721	-0.199718	0.646616	8	1.07751	0.107695	0.829782	13	33.8	Spermidine synthase	Homo sapiens
P19784	CSNK2A2,CK2A2	1.05359	0.0753139	0.731679	37	1.1763	0.234258	0.211099	50	1.00768	0.0110333	0.964798	38	0.855039	-0.225938	0.3956	18	0.795905	-0.329332	0.156169	53	0.707548	-0.499099	0.0137053	50	41.2	Casein kinase II subunit alpha'	Homo sapiens
P19793	RXRA,NR2B1					1.1065	0.145998	0.868124	6									1.42403	0.509982	0.371247	9	0.948422	-0.0763997	0.909355	6	50.8	Retinoic acid receptor RXR-alpha	Homo sapiens
P19838	NFKB1	1.39591	0.481211	0.000140983	40	1.03272	0.0464552		4	1.1008	0.138546	0.399295	43	0.673402	-0.57046	0.257689	14	0.842095	-0.247945		2	0.818119	-0.289618		4	105.4	Nuclear factor NF-kappa-B p105 subunit	Homo sapiens
P19878	NCF2,NOXA2,P67PHOX	1.06453	0.0902168	0.878344	6					1.45247	0.538508	0.410332	6	1.33177	0.413348	0.531428	6									59.8	Neutrophil cytosol factor 2	Homo sapiens
P20020	ATP2B1,PMCA1	1.59305	0.671789	0.212055	23	1.2054	0.269507	0.798107	8	1.24806	0.319692	0.636059	18	0.923005	-0.11559	0.731951	13	0.912437	-0.132204	0.90341	10	0.796604	-0.328065	0.636622	8	134.7	Plasma membrane calcium-transporting ATPase 1	Homo sapiens
P20042	EIF2S2,EIF2B	1.04826	0.0679945	0.667548	53	0.982046	-0.0261374	0.89809	30	1.26338	0.337289	0.00471822	53	1.24164	0.312246	0.0580606	16	0.854633	-0.226623	0.219902	29	0.873066	-0.195837	0.2321	31	38.4	Eukaryotic translation initiation factor 2 subunit 2	Homo sapiens
P20073	ANXA7,ANX7,SNX,OK/SW-cl.95	0.932041	-0.101534	0.234879	64	1.50476	0.589529	0.359912	6	0.967859	-0.0471309	0.700768	64	0.970048	-0.0438726	0.795677	14	1.28592	0.362802	0.461063	7	0.835641	-0.259044	0.591819	7	52.7	Annexin A7	Homo sapiens
P20226	TBP,GTF2D1,TF2D,TFIID	1.35138	0.434438	0.713876	4	0.951294	-0.0720373	0.75483	9	1.7272	0.788438		3	1.26986	0.344674		3	0.773929	-0.369728	0.287053	10	0.791295	-0.337712	0.221379	11	37.7	TATA-box-binding protein	Homo sapiens
P20248	CCNA2,CCN1,CCNA	0.595333	-0.748232	0.359288	6	0.731018	-0.452021	0.371717	5	1.28764	0.364729	0.470931	10	2.3688	1.24416	0.234566	6	1.3563	0.439672	0.371321	6	1.84105	0.880529	0.241143	5	48.6	Cyclin-A2	Homo sapiens
P20265	POU3F2,BRN2,OCT7,OTF7	1000	1000		1	1.45242	0.538463	0.517693	12					0.001	-1000		1	1.02309	0.0329309	0.948958	6	1.03769	0.05337	0.898949	11	46.9	POU domain, class 3, transcription factor 2	Homo sapiens
P20290	BTF3,NACB,OK/SW-cl.8	0.763721	-0.388883	0.230011	21	1.15633	0.209552	0.636745	25	1.43879	0.524859	0.0386832	23	1.85781	0.893606	0.0189505	15	0.950973	-0.0725232	0.938607	21	0.774903	-0.367913	0.456974	24	22.2	Transcription factor BTF3	Homo sapiens
P20336	RAB3A	1.02791	0.0397162	0.989732	4					0.371852	-1.4272		3	0.372294	-1.42549		3									25	Ras-related protein Rab-3A	Homo sapiens
P20337	RAB3B	0.91221	-0.132563	0.682442	11	1.13614	0.184141	0.865097	4	0.835487	-0.259311	0.590592	12	0.910688	-0.134971	0.833793	11	1.02125	0.0303327	0.973151	4	0.78379	-0.351461	0.135432	8	24.8	Ras-related protein Rab-3B	Homo sapiens
P20338	RAB4A,RAB4	1.24636	0.317716	0.451525	20					1.36629	0.450263	0.27014	20	1.15054	0.202317	0.570352	16									24.4	Ras-related protein Rab-4A	Homo sapiens
P20339	RAB5A,RAB5	1.10235	0.140581	0.641407	22					0.963589	-0.0535103	0.904139	20	1.01498	0.0214566	0.946541	12									23.7	Ras-related protein Rab-5A	Homo sapiens
P20340	RAB6A,RAB6	1.13603	0.183997	0.803501	8	1.007	0.0100656		3	0.970814	-0.0427339	0.921478	8	0.872531	-0.196722	0.750169	8	1.11357	0.155197		4	1.08787	0.121502	0.92504	5	23.6	Ras-related protein Rab-6A	Homo sapiens
P20585	MSH3,DUC1,DUG	0.547822	-0.86822	0.403954	5	1.48931	0.574639	0.391443	8	0.59935	-0.738528	0.226232	5	1.11498	0.157023	0.837747	6	1.12033	0.163924	0.704944	16	0.671111	-0.575377	0.348892	11	127.4	DNA mismatch repair protein Msh3	Homo sapiens
P20618	PSMB1,PSC5	1.01868	0.0266994	0.824255	63	0.997604	-0.0034609	0.997359	24	0.916838	-0.125261	0.0540882	62	0.83538	-0.259495	0.0605303	15	1.55018	0.632431	0.000527536	27	1.70762	0.771984	0.000170968	33	26.5	Proteasome subunit beta type-1	Homo sapiens
P20645	M6PR,MPR46,MPRD	1.46938	0.555204	0.606899	6	1.02292	0.0326881	0.987163	5	1.20605	0.270295	0.759712	6	0.828263	-0.271839	0.853511	6	0.899264	-0.153184	0.863456	4	0.872808	-0.196264	0.612709	5	31	Cation-dependent mannose-6-phosphate receptor	Homo sapiens
P20674	COX5A	0.721239	-0.47145	0.142063	7					0.866954	-0.205973	0.617687	8	1.37195	0.456228	0.344363	8									16.8	Cytochrome c oxidase subunit 5A, mitochondrial	Homo sapiens
P20700	LMNB1,LMN2,LMNB	1.05401	0.0758838	0.715745	106	1.16037	0.214581	0.000256516	199	0.965689	-0.0503696	0.839806	98	0.867122	-0.205693	0.751503	17	0.809489	-0.304916	2.01148e-06	191	0.719748	-0.474436	6.40385e-09	182	66.4	Lamin-B1	Homo sapiens
P20807	CAPN3,CANP3,CANPL3,NCL1					0.801379	-0.319443	0.671913	6									0.481074	-1.05567	0.436821	6	0.597344	-0.743365	0.612653	6	94.3	Calpain-3	Homo sapiens
P20810	CAST	1.12912	0.175199	0.781605	13					0.902245	-0.148409	0.841334	11	0.811546	-0.301256	0.374051	12									76.6	Calpastatin	Homo sapiens
P20839	IMPDH1,IMPD1	1.32219	0.402933	0.000905685	63					1.19318	0.254811	0.0331747	57	0.852129	-0.230857	0.0651282	15									55.4	Inosine-5'-monophosphate dehydrogenase 1	Homo sapiens
P20849	COL9A1	1.13533	0.183106	0.416203	12	1.03958	0.0560046	0.897205	20	1.10764	0.147483	0.613644	12	0.97212	-0.0407941	0.928039	12	0.983612	-0.0238393	0.969887	18	0.848431	-0.237131	0.495832	20	91.9	Collagen alpha-1(IX) chain	Homo sapiens
P20929	NEB					1000	1000		1													0.001	-1000		1	772.9	Nebulin	Homo sapiens
P20930	FLG									1000	1000		2	1000	1000		2									435.2	Filaggrin	Homo sapiens
P20936	RASA1,GAP,RASA	1.0347	0.0492062	0.895456	24					1.30424	0.383205	0.0171712	23	1.42776	0.513751	0.0594426	16									116.4	Ras GTPase-activating protein 1	Homo sapiens
P20962	PTMS	1.499	0.584002	0.0119085	20	1.53023	0.61375	0.535096	4	1.20904	0.273858	0.287318	21	0.672248	-0.572934	0.222802	15	2.17043	1.11798	0.139056	5	1.41391	0.499688	0.212388	5	11.5	Parathymosin	Homo sapiens
P21128	ENDOU	0.995089	-0.00710278	0.994493	6					1.01032	0.0148116	0.991379	6	1.01704	0.0243703	0.985858	6									46.9	Uridylate-specific endoribonuclease	Homo sapiens
P21246	PTN,HBNF1,NEGF1	0.980649	-0.0281906	0.970185	6					0.777897	-0.362349	0.674475	6	0.798003	-0.325534	0.734528	6									18.9	Pleiotrophin	Homo sapiens
P21266	GSTM3,GST5	0.934941	-0.0970534	0.532824	48	1.2896	0.366921		2	1.24465	0.315743	0.00659902	53	1.3117	0.391443	0.0534779	17	1.28951	0.36682		3	1.00515	0.00740889		3	26.6	Glutathione S-transferase Mu 3	Homo sapiens
P21281	ATP6V1B2,ATP6B2,VPP3	0.991438	-0.0124048	0.937346	68	0.987089	-0.0187481	0.985707	19	1.0839	0.116229	0.134423	72	1.02106	0.0300698	0.847501	11	1.21779	0.284267	0.444292	14	1.13115	0.177796	0.571665	26	56.5	V-type proton ATPase subunit B, brain isoform	Homo sapiens
P21283	ATP6V1C1,ATP6C,ATP6D,VATC	0.943629	-0.0837089	0.598351	59	0.750096	-0.414852	0.604434	8	1.02183	0.0311501	0.785574	59	1.07686	0.106834	0.444934	14	0.753562	-0.408201	0.68131	6	1.05723	0.0802927	0.889279	6	43.9	V-type proton ATPase subunit C 1	Homo sapiens
P21291	CSRP1,CSRP,CYRP	1.19098	0.252155	0.291298	30					1.11109	0.15197	0.57931	30	0.915058	-0.128065	0.581505	16									20.6	Cysteine and glycine-rich protein 1	Homo sapiens
P21333	FLNA,FLN,FLN1	1.01203	0.0172572	0.635699	683	1.18305	0.242513	0.070101	99	1.04452	0.0628378	0.00173967	684	0.878444	-0.186979	0.253135	15	1.41148	0.497208	3.62376e-06	108	1.13741	0.185753	0.0781759	106	280.7	Filamin-A	Homo sapiens
P21359	NF1	0.854897	-0.226178	0.746246	13	0.6823	-0.551523	0.135938	11	0.876217	-0.190641	0.729794	13	1.0605	0.0847476	0.883886	16	0.626102	-0.675531	0.431114	9	0.790641	-0.338906	0.584944	10	319.4	Neurofibromin	Homo sapiens
P21399	ACO1,IREB1	0.988187	-0.0171447	0.948831	85					1.06027	0.0844368	0.505262	84	1.01659	0.0237347	0.935797	15									98.4	Cytoplasmic aconitate hydratase	Homo sapiens
P21506	ZNF10,KOX1																	1000	1000		3	1000	1000		3	66.5	Zinc finger protein 10	Homo sapiens
P21580	TNFAIP3,OTUD7C	0.681354	-0.553524	0.514801	10					1.22914	0.297655	0.651762	9	1.76785	0.821997	0.299026	11									89.6	Tumor necrosis factor alpha-induced protein 3	Homo sapiens
P21589	NT5E,NT5,NTE	0.777056	-0.36391	0.0289837	37	1.23371	0.303003	0.351716	18	0.900574	-0.151084	0.611953	41	1.10453	0.143437	0.788052	17	1.3288	0.410124	0.424968	22	1.05024	0.0707173	0.92133	18	63.4	5'-nucleotidase	Homo sapiens
P21675	TAF1,BA2R,CCG1,CCGS,TAF2A					0.661077	-0.59711	0.38626	10									0.559262	-0.838404	0.229851	8	0.973398	-0.0388982	0.970035	13	212.7	Transcription initiation factor TFIID subunit 1	Homo sapiens
P21796	VDAC1,VDAC	0.944652	-0.0821456	0.628256	91	1.17204	0.229023	0.372993	77	0.742808	-0.428939	0.0104028	88	0.717771	-0.478404	0.389567	18	0.767493	-0.381774	0.0475251	76	0.650763	-0.619797	7.35762e-06	75	30.8	Voltage-dependent anion-selective channel protein 1	Homo sapiens
P21810	BGN,SLRR1A	1.00539	0.00775161	0.980459	13					0.996255	-0.00541335	0.990514	12	1.01635	0.0233948	0.961679	13									41.7	Biglycan	Homo sapiens
P21860	ERBB3,HER3	0.548714	-0.865874		3					0.523546	-0.933611		3	0.990417	-0.0138913	0.988368	4									148.1	Receptor tyrosine-protein kinase erbB-3	Homo sapiens
P21912	SDHB,SDH,SDH1	0.917835	-0.123693	0.583066	16	1.48629	0.57172	0.436334	5	0.751926	-0.411338	0.164282	14	0.789957	-0.340155	0.342893	13	1.34695	0.429697	0.598897	4	0.903471	-0.14645	0.705166	5	31.6	Succinate dehydrogenase [ubiquinone] iron-sulfur subunit, mitochondrial	Homo sapiens
P21953	BCKDHB	0.843331	-0.24583	0.340436	32					0.674923	-0.567205	0.00866308	29	1.01854	0.0265036	0.897751	11									43.1	2-oxoisovalerate dehydrogenase subunit beta, mitochondrial	Homo sapiens
P21964	COMT	1.28752	0.36459	7.07156e-06	69	1.08348	0.115671	0.735115	28	0.749778	-0.415465	4.28637e-07	62	0.541045	-0.886178	0.000282012	14	0.861928	-0.21436	0.448247	29	0.780512	-0.357506	0.0652737	33	30	Catechol O-methyltransferase	Homo sapiens
P22033	MMUT,MUT	0.84656	-0.240316	1.48889e-07	97					0.863477	-0.211771	0.00460131	97	0.931421	-0.102494	0.366778	17									83.1	Methylmalonyl-CoA mutase, mitochondrial	Homo sapiens
P22059	OSBP,OSBP1	1.09266	0.127838	0.538409	14	1.13989	0.188897		4	1.10608	0.145462	0.491994	14	1.03203	0.0454823	0.88762	16	0.873675	-0.194832		2	0.758099	-0.399542		4	89.4	Oxysterol-binding protein 1	Homo sapiens
P22061	PCMT1	0.958387	-0.0613205	0.628256	52	1.25355	0.326014		2	1.10817	0.14818	0.0131966	51	1.09535	0.131388	0.347798	13	0.001	-1000		1	0.001	-1000		2	24.6	Protein-L-isoaspartate(D-aspartate) O-methyltransferase	Homo sapiens
P22087	FBL,FIB1,FLRN	1.1374	0.185736	0.447887	37	1.02386	0.0340219	0.828908	79	1.19249	0.253977	0.274585	38	1.1275	0.173124	0.737646	14	0.931149	-0.102917	0.433256	80	0.840734	-0.250278	0.0383224	85	33.8	rRNA 2'-O-methyltransferase fibrillarin	Homo sapiens
P22102	GART,PGFT,PRGS	0.990387	-0.0139352	0.883754	239	1.26432	0.338364	0.354179	33	1.07009	0.0977266	0.0189388	225	0.938608	-0.0914049	0.33549	14	1.03602	0.0510521	0.864914	29	0.963885	-0.0530666	0.898949	43	107.8	Trifunctional purine biosynthetic protein adenosine-3	Homo sapiens
P22234	PAICS,ADE2,AIRC,PAIS	0.999627	-0.000538245	0.995958	134	1.40963	0.495312	0.535118	32	1.12816	0.173967	7.56413e-07	127	0.995166	-0.00699122	0.965215	14	1.79948	0.847583	0.0595164	29	1.2401	0.310456	0.449745	37	47.1	Multifunctional protein ADE2	Homo sapiens
P22307	SCP2	0.736293	-0.441648	0.0166474	60					0.805867	-0.311387	0.0248449	50	1.05443	0.0764619	0.845645	15									59	Sterol carrier protein 2	Homo sapiens
P22314	UBA1,A1S9T,UBE1	1.04718	0.0665122	0.30264	235	1.3892	0.474256	0.0272619	38	1.0604	0.0846046	0.0118465	217	0.957304	-0.0629502	0.815822	12	1.63765	0.711624	0.00299674	48	1.31586	0.39601	0.0853147	45	117.8	Ubiquitin-like modifier-activating enzyme 1	Homo sapiens
P22392	NME2,NM23B	0.933238	-0.0996833	0.0478237	8	1.79236	0.841859	0.43076	12	1.02113	0.0301643	0.902226	10	1.02255	0.0321654	0.915451	13	2.13655	1.09529	0.0773917	12	1.1954	0.257491	0.722854	12	17.3	Nucleoside diphosphate kinase B	Homo sapiens
P22415	USF1,BHLHB11,USF					0.912804	-0.131623	0.697403	11									0.848899	-0.236335	0.400573	12	1.03236	0.0459518	0.913535	13	33.5	Upstream stimulatory factor 1	Homo sapiens
P22570	FDXR,ADXR	0.799562	-0.322718	0.0660738	39					1.00882	0.0126676	0.957831	38	1.25712	0.330122	0.276838	18									53.8	NADPH:adrenodoxin oxidoreductase, mitochondrial	Homo sapiens
P22612	PRKACG					1.29402	0.371858		4									0.001	-1000		1	0.001	-1000		3	40.4	cAMP-dependent protein kinase catalytic subunit gamma	Homo sapiens
P22626	HNRNPA2B1,HNRPA2B1	1.03429	0.0486449	0.705454	83	1.3954	0.480681	0.000342516	131	1.08685	0.120149	0.607145	88	1.01502	0.0215126	0.981818	17	1.12425	0.168957	0.172895	116	0.89642	-0.157753	0.172372	117	37.4	Heterogeneous nuclear ribonucleoproteins A2/B1	Homo sapiens
P22670	RFX1					1.00782	0.0112413	0.992637	18									0.756601	-0.402396	0.231766	20	0.738268	-0.437784	0.289177	18	104.8	MHC class II regulatory factor RFX1	Homo sapiens
P22681	CBL,CBL2,RNF55	1000	1000		1					1000	1000		1	0.906485	-0.141645		2									99.6	E3 ubiquitin-protein ligase CBL	Homo sapiens
P22694	PRKACB	1.10859	0.148732	0.693316	16	1.21098	0.276179	0.717724	5	1.12787	0.173597	0.423902	17	0.991194	-0.0127609	0.978438	14	0.001	-1000		3	0.001	-1000		2	40.6	cAMP-dependent protein kinase catalytic subunit beta	Homo sapiens
P22695	UQCRC2	1.17348	0.230789	0.305257	41	1.22981	0.29844	0.276167	11	0.896244	-0.158037	0.623952	40	0.688193	-0.539114	0.395928	18	0.773608	-0.370324	0.549162	12	0.73821	-0.437896	0.366248	12	48.4	Cytochrome b-c1 complex subunit 2, mitochondrial	Homo sapiens
P22830	FECH	0.983919	-0.0233879	0.958724	11					0.735458	-0.443285	0.204914	9	0.914561	-0.128849	0.705976	8									47.9	Ferrochelatase, mitochondrial	Homo sapiens
P23142	FBLN1,PP213	1.21103	0.276236	0.627058	10					0.982824	-0.0249955	0.965176	9	0.762584	-0.391032	0.289736	11									77.2	Fibulin-1	Homo sapiens
P23193	TCEA1,GTF2S,TFIIS	1.07111	0.099101	0.608911	47	1.32557	0.406616	0.819889	5	1.04543	0.0640994	0.73799	49	1.08937	0.12349	0.645508	17	2.59299	1.37462	0.141054	4	1.94096	0.956767	0.392779	5	34	Transcription elongation factor A protein 1	Homo sapiens
P23229	ITGA6	0.960884	-0.0575663	0.758366	31	0.98985	-0.0147181	0.979817	14	0.857234	-0.222238	0.120948	33	0.894764	-0.160421	0.478254	15	1.09475	0.130607	0.449415	11	1.24802	0.319637	0.164703	12	126.6	Integrin alpha-6	Homo sapiens
P23246	SFPQ,PSF	1.01738	0.0248613	0.927747	59	1.15681	0.21015	0.0102023	80	1.17049	0.227109	0.31033	66	1.25946	0.332805	0.444703	17	1.23798	0.307984	0.0296026	81	1.0406	0.0574139	0.786748	88	76.1	Splicing factor, proline- and glutamine-rich	Homo sapiens
P23258	TUBG1,TUBG	0.768412	-0.380048	0.187101	7	0.806371	-0.310484	0.819272	5	0.915242	-0.127775	0.220421	7	1.1083	0.148349	0.622146	9	1.16768	0.223647	0.782538	5	1.4227	0.508627	0.270472	6	51.2	Tubulin gamma-1 chain	Homo sapiens
P23284	PPIB,CYPB	0.964989	-0.0514163	0.49125	78	1.09828	0.135241	0.538078	42	0.913943	-0.129824	0.0120468	75	0.830547	-0.267867	0.00140951	14	1.56168	0.643101	2.57381e-07	35	1.52158	0.605572	2.15548e-05	34	23.7	Peptidyl-prolyl cis-trans isomerase B	Homo sapiens
P23297	S100A1,S100A	0.716649	-0.480661	0.462813	16					1.57474	0.655114	0.0772199	18	2.19848	1.13651	0.0484646	16									10.5	Protein S100-A1	Homo sapiens
P23368	ME2	0.884599	-0.176904	0.00079437	102	1.32728	0.408471	0.627214	10	0.784661	-0.349858	5.34752e-09	84	0.853147	-0.229134	0.0452562	12	1.58573	0.665148	0.154342	11	1.2901	0.367479	0.503876	14	65.4	NAD-dependent malic enzyme, mitochondrial	Homo sapiens
P23378	GLDC,GCSP	0.886181	-0.174327	0.124663	73					0.783225	-0.352502	0.000117176	59	0.865529	-0.208345	0.562185	14									112.7	Glycine dehydrogenase (decarboxylating), mitochondrial	Homo sapiens
P23381	WARS1,IFI53,WARS,WRS	0.904793	-0.144341	0.13695	78					1.04105	0.0580375	0.670392	79	1.12869	0.174646	0.31468	15									53.2	Tryptophan--tRNA ligase, cytoplasmic	Homo sapiens
P23396	RPS3,OK/SW-cl.26	0.975458	-0.0358485	0.460555	89	1.19764	0.260194	0.0123752	50	1.0891	0.123133	0.00114714	92	1.00825	0.0118479	0.948551	15	1.31193	0.391695	0.000444866	50	1.11102	0.151886	0.125637	55	26.7	40S ribosomal protein S3	Homo sapiens
P23434	GCSH	0.428723	-1.22188	0.137229	9					0.853255	-0.22895	0.455628	14	1.99975	0.999816	0.208015	9									18.9	Glycine cleavage system H protein, mitochondrial	Homo sapiens
P23435	CBLN1	0.912006	-0.132884	0.867714	6					1.21082	0.27599	0.729794	6	1.32522	0.406237	0.606074	6									21.1	Cerebellin-1	Homo sapiens
P23443	RPS6KB1,STK14A	1.32819	0.409464		3					1.56712	0.648113	0.0402271	5	1.1662	0.221813		4									59.1	Ribosomal protein S6 kinase beta-1	Homo sapiens
P23470	PTPRG,PTPG					1000	1000		2									1000	1000		3	0.717652	-0.478643		5	162	Receptor-type tyrosine-protein phosphatase gamma	Homo sapiens
P23471	PTPRZ1,HTPZP2,PTPRZ,PTPRZ2,PTPZ	1.24589	0.317174	0.131853	31	1.104	0.142737	0.549139	23	0.946427	-0.0794365	0.781424	28	0.786752	-0.34602	0.406526	17	0.790065	-0.339956	0.219235	24	0.714533	-0.484928	0.0306348	23	254.6	Receptor-type tyrosine-protein phosphatase zeta	Homo sapiens
P23497	SP100	1.1004	0.138024	0.949637	4					1.22717	0.295329	0.689004	5	1.16864	0.224828	0.839766	5	1000	1000		1	1000	1000		1	100.4	Nuclear autoantigen Sp-100	Homo sapiens
P23511	NFYA					1.39807	0.483439	0.63886	9									1.8722	0.904734	0.137631	10	1.33899	0.421147	0.433408	7	36.9	Nuclear transcription factor Y subunit alpha	Homo sapiens
P23526	AHCY,SAHH	0.968456	-0.0462414	0.444501	123	1.36957	0.453723	0.0995493	13	1.02041	0.0291446	0.638478	125	0.947352	-0.0780278	0.596235	15	2.32924	1.21986	0.00241664	15	1.86813	0.901594	3.97462e-05	24	47.7	Adenosylhomocysteinase	Homo sapiens
P23528	CFL1,CFL	0.889433	-0.169042	0.0245619	70	0.984611	-0.0223741	0.933703	58	0.946186	-0.0798038	0.25273	64	0.877905	-0.187863	0.140326	14	1.73635	0.796055	1.2591e-08	68	1.85729	0.893202	1.62312e-05	53	18.5	Cofilin-1	Homo sapiens
P23588	EIF4B	0.978337	-0.0315971	0.909754	55	1.23082	0.299617		3	1.18293	0.242361	0.0274064	56	1.0289	0.0410989	0.853511	11	1.37939	0.464026		4	1.10295	0.141363	0.809546	5	69.2	Eukaryotic translation initiation factor 4B	Homo sapiens
P23786	CPT2,CPT1	1.00311	0.00448024	0.989732	50					0.627475	-0.672371	0.00166918	28	0.627843	-0.671523	0.0291246	17									73.8	Carnitine O-palmitoyltransferase 2, mitochondrial	Homo sapiens
P23919	DTYMK,CDC8,TMPK,TYMK	0.995212	-0.00692418	0.972002	80	1.1861	0.246231	0.822133	4	0.960273	-0.0584833	0.472881	81	0.894685	-0.160549	0.417221	18	0.97241	-0.0403634	0.957382	5	0.816539	-0.292407	0.377527	5	23.8	Thymidylate kinase	Homo sapiens
P23921	RRM1,RR1	1.01768	0.0252905	0.758014	154	1.75357	0.810292	0.832341	5	1.21007	0.275092	1.06014e-09	163	1.21021	0.275258	0.007239	17	1.08541	0.118237	0.971282	5	1.17676	0.234824		11	90.1	Ribonucleoside-diphosphate reductase large subunit	Homo sapiens
P24043	LAMA2,LAMM	0.748348	-0.418219		2	0.701401	-0.511688	0.464087	6	0.818396	-0.28913		2	1.12497	0.169888		2	0.993531	-0.00936315	0.988361	6	1.40185	0.487327	0.164614	6	343.9	Laminin subunit alpha-2	Homo sapiens
P24278	ZBTB25,C14orf51,KUP,ZNF46	1.03241	0.0460216	0.937659	6					1.22637	0.294399	0.342237	6	1.20831	0.272991	0.618768	6									49	Zinc finger and BTB domain-containing protein 25	Homo sapiens
P24385	CCND1,BCL1,PRAD1	0.791789	-0.336812	0.813198	5					1.05532	0.0776764	0.940608	5	1.37017	0.454352	0.534523	6									33.7	G1/S-specific cyclin-D1	Homo sapiens
P24386	CHM,REP1,TCD	0.994125	-0.00850017	0.977432	15					1.10056	0.138234	0.668546	17	0.964595	-0.0520042	0.908119	15									73.5	Rab proteins geranylgeranyltransferase component A 1	Homo sapiens
P24468	NR2F2,ARP1,TFCOUP2	1000	1000		2	0.784382	-0.350372	0.0763041	18	1000	1000		1	0.910049	-0.135983		2	0.740068	-0.43427	0.0711012	20	0.901454	-0.149674	0.628241	19	45.6	COUP transcription factor 2	Homo sapiens
P24534	EEF1B2,EEF1B,EF1B	0.984669	-0.0222894	0.891001	36	2.09823	1.06917	0.00490808	17	1.08415	0.116563	0.1002	43	1.04096	0.0579186	0.747076	16	2.28516	1.19229	0.00100359	19	1.08039	0.111556	0.684946	22	24.8	Elongation factor 1-beta	Homo sapiens
P24539	ATP5PB,ATP5F1	1.22914	0.297646	0.546244	22	1.29035	0.367758	0.69886	16	1.19394	0.255727	0.599063	19	0.989497	-0.015233	0.989021	15	0.578228	-0.79029	0.397631	10	0.486986	-1.03805	0.179738	11	28.9	ATP synthase F(0) complex subunit B1, mitochondrial	Homo sapiens
P24557	TBXAS1,CYP5,CYP5A1,TXAS	1.35433	0.437574	0.50202	6					0.724451	-0.46504	0.121078	6	0.545739	-0.873717	0.240006	6									60.5	Thromboxane-A synthase	Homo sapiens
P24666	ACP1	0.891661	-0.165433	0.464565	31					1.40302	0.488537	2.59372e-06	30	1.72707	0.788325	0.000282012	18									18	Low molecular weight phosphotyrosine protein phosphatase	Homo sapiens
P24752	ACAT1,ACAT,MAT	1.00171	0.00246168	0.990444	81	1.46111	0.547067	0.0898616	13	0.917607	-0.124051	0.0842731	73	0.807257	-0.3089	0.00162446	14	1.25776	0.330856	0.268776	12	0.789401	-0.34117	0.320158	11	45.2	Acetyl-CoA acetyltransferase, mitochondrial	Homo sapiens
P24821	TNC,HXB	0.881885	-0.181338	0.231869	9					0.984818	-0.0220704	0.937559	8	1.18416	0.243868	0.22658	9									240.9	Tenascin	Homo sapiens
P24863	CCNC					1.02983	0.0424072	0.973386	6									0.698946	-0.516746	0.0440058	8	0.763703	-0.388917	0.430853	6	33.2	Cyclin-C	Homo sapiens
P24928	POLR2A,POLR2	1.0192	0.0274311	0.945521	35	1.02753	0.0391872	0.609637	218	0.94593	-0.0801953	0.858895	42	0.875813	-0.191305	0.829659	14	0.903113	-0.147021	0.00526467	219	0.877539	-0.188465	0.000328343	214	217.2	DNA-directed RNA polymerase II subunit RPB1	Homo sapiens
P24941	CDK2,CDKN2	1.01871	0.0267437	0.862524	31	0.641986	-0.639386		5	1.16793	0.223952	0.0136266	29	0.998496	-0.00217103	0.993712	13	0.266025	-1.91037		3	0.404897	-1.30437		2	33.9	Cyclin-dependent kinase 2	Homo sapiens
P25054	APC,DP2.5	0.001	-1000		1					0.001	-1000		1													311.6	Adenomatous polyposis coli protein	Homo sapiens
P25098	GRK2,ADRBK1,BARK,BARK1	1.03598	0.0509951		3					0.001	-1000		2	0.001	-1000		1									79.6	Beta-adrenergic receptor kinase 1	Homo sapiens
P25100	ADRA1D,ADRA1A					0.809912	-0.304163		4									0.944538	-0.0823195		3	1.16064	0.214926	0.797122	5	60.5	Alpha-1D adrenergic receptor	Homo sapiens
P25205	MCM3	1.09708	0.133668	0.00438822	173	1.08062	0.111855	0.172342	128	0.878464	-0.186946	0.000419334	179	0.680138	-0.556101	0.00990933	14	0.951465	-0.0717778	0.487713	117	0.884553	-0.176979	0.00855034	116	91	DNA replication licensing factor MCM3	Homo sapiens
P25208	NFYB,HAP3					1.2321	0.301117	0.875636	6									1.31077	0.390417	0.83656	6	1.06094	0.0853389	0.965066	6	22.8	Nuclear transcription factor Y subunit beta	Homo sapiens
P25311	AZGP1,ZAG,ZNGP1	0.632034	-0.661926	0.450459	10	0.209953	-2.25186	0.722663	4	0.816977	-0.291633	0.476708	11	1.13348	0.180759	0.860981	9	0.125796	-2.99084		3	0.592366	-0.755439		3	34.3	Zinc-alpha-2-glycoprotein	Homo sapiens
P25325	MPST,TST2	1.00591	0.00850428	0.957807	80	1.41865	0.504514	0.630419	7	1.08745	0.120946	0.176766	79	1.08015	0.111237	0.692063	16	2.27204	1.18399	0.0388063	9	1.07471	0.10395	0.924468	8	33.2	3-mercaptopyruvate sulfurtransferase	Homo sapiens
P25398	RPS12	0.947896	-0.0771999	0.595594	42	1.0984	0.135401	0.354179	38	0.980555	-0.0283298	0.759035	40	0.945797	-0.0803978	0.615314	16	2.08619	1.06087	1.45945e-09	40	1.93229	0.950312	1.58674e-09	41	14.5	40S ribosomal protein S12	Homo sapiens
P25440	BRD2,KIAA9001,RING3	1.2005	0.26363	0.710556	7	0.770173	-0.376746	0.296298	19	0.001	-1000		3	0.001	-1000		4	1.15225	0.204458	0.490123	20	1.32375	0.404634	0.195655	22	88.1	Bromodomain-containing protein 2	Homo sapiens
P25490	YY1,INO80S					0.869841	-0.201176	0.922278	6									0.838638	-0.253881	0.881816	6	0.892987	-0.163289	0.6137	8	44.7	Transcriptional repressor protein YY1	Homo sapiens
P25685	DNAJB1,DNAJ1,HDJ1,HSPF1	1.27639	0.35207	0.0905069	60	1.22029	0.287227	0.658988	8	1.07188	0.100149	0.436488	61	0.668361	-0.5813	0.597336	12	1.43183	0.517858	0.378278	8	1.08239	0.114227	0.882224	8	38	DnaJ homolog subfamily B member 1	Homo sapiens
P25686	DNAJB2,HSJ1,HSPF3	1.1265	0.171851	0.696123	4					0.892301	-0.164398	0.858843	4	0.799858	-0.322185	0.725735	4									35.6	DnaJ homolog subfamily B member 2	Homo sapiens
P25705	ATP5F1A,ATP5A,ATP5A1,ATP5AL2,ATPM	1.03331	0.0472782	0.711425	115	1.31649	0.396697	0.000734314	127	0.785249	-0.348778	0.000284575	113	0.647841	-0.626288	0.100963	18	0.883984	-0.177907	0.215329	113	0.666951	-0.584348	3.05406e-14	111	59.8	ATP synthase subunit alpha, mitochondrial	Homo sapiens
P25786	PSMA1,HC2,NU,PROS30,PSC2	1.09057	0.125085	0.0915144	63	0.879884	-0.184614	0.614092	16	1.03018	0.0428914	0.629619	62	0.881374	-0.182174	0.160783	16	1.78015	0.831996	0.00164866	17	1.8702	0.903192	0.00105671	18	29.6	Proteasome subunit alpha type-1	Homo sapiens
P25787	PSMA2,HC3,PSC3	1.15158	0.20361	0.000326545	48	1.02945	0.0418705	0.951983	17	0.990558	-0.0136863	0.904139	52	0.820821	-0.284861	0.000633335	17	1.5727	0.653239	0.0561741	15	1.43048	0.516498	0.0109068	14	25.9	Proteasome subunit alpha type-2	Homo sapiens
P25788	PSMA3,HC8,PSC8	1.11151	0.152525	0.187101	51	0.001	-1000		3	1.01507	0.021576	0.874833	46	0.884753	-0.176654	0.325563	14	1.14768	0.198726	0.560664	6	1000	1000		8	28.4	Proteasome subunit alpha type-3	Homo sapiens
P25789	PSMA4,HC9,PSC9	1.12082	0.16455	0.0480944	43	0.844197	-0.244349	0.498381	23	1.00541	0.00778732	0.949782	40	0.907148	-0.14059	0.0710151	13	1.27063	0.34554	0.30866	22	1.64568	0.71868	0.0406883	21	29.5	Proteasome subunit alpha type-4	Homo sapiens
P25940	COL5A3					0.347498	-1.52492	0.758028	5	1000	1000		1	1000	1000		1	0.271869	-1.87901	0.283305	6	0.779877	-0.358682	0.935413	5	172.1	Collagen alpha-3(V) chain	Homo sapiens
P25963	NFKBIA,IKBA,MAD3,NFKBI	0.815658	-0.293963	0.617052	5					1.05432	0.0763163	0.913358	4	1.33938	0.421566	0.0932092	7									35.6	NF-kappa-B inhibitor alpha	Homo sapiens
P26038	MSN	1.00522	0.00750423	0.940954	176	1.15696	0.210337	0.100757	64	1.033	0.0468386	0.317844	165	0.96011	-0.0587279	0.7191	17	1.64383	0.717059	9.75562e-11	68	1.44671	0.532777	8.17279e-07	82	67.8	Moesin	Homo sapiens
P26196	DDX6,HLR2,RCK	1.00281	0.00404819	0.97994	102	0.900581	-0.151072	0.0731987	77	1.00356	0.00513242	0.968877	97	1.00431	0.00619898	0.973395	15	1.13801	0.186514	0.00161553	70	1.26792	0.342465	9.54408e-06	77	54.4	Probable ATP-dependent RNA helicase DDX6	Homo sapiens
P26232	CTNNA2,CAPR	0.986713	-0.0192971	0.989882	8					1.12903	0.175088	0.747366	7	0.959216	-0.0600729	0.895908	8									105.3	Catenin alpha-2	Homo sapiens
P26358	DNMT1,AIM,CXXC9,DNMT	1.06099	0.0854155	0.338265	130	1.00731	0.010507	0.928295	226	0.895918	-0.158562	0.0590896	127	0.857704	-0.221448	0.336595	15	1.10445	0.143332	0.00941448	217	1.07603	0.105725	0.0785963	220	183.2	DNA (cytosine-5)-methyltransferase 1	Homo sapiens
P26367	PAX6,AN2					1.98502	0.989151	0.00607793	6									1.18091	0.239897	0.587661	5	0.815333	-0.294539	0.603042	8	46.7	Paired box protein Pax-6	Homo sapiens
P26368	U2AF2,U2AF65	1.02274	0.0324355	0.830799	49	0.937792	-0.0926598	0.302366	80	0.726299	-0.461364	9.41486e-06	55	0.698697	-0.517262	0.00292417	18	1.19956	0.262507	0.00166125	81	1.27542	0.350969	9.06421e-06	79	53.5	Splicing factor U2AF 65 kDa subunit	Homo sapiens
P26373	RPL13,BBC1,OK/SW-cl.46	0.912882	-0.131499	0.229129	31	1.00218	0.00314163	0.997359	28	1.1771	0.235237	0.00866308	23	1.16805	0.224107	0.00950651	16	1.29709	0.375282	0.125546	25	1.28658	0.363546	0.0102802	25	24.3	60S ribosomal protein L13	Homo sapiens
P26374	CHML,REP2	0.777169	-0.3637	0.80596	5					0.786796	-0.345939	0.714815	5	1.03592	0.0509138	0.971757	6									74.1	Rab proteins geranylgeranyltransferase component A 2	Homo sapiens
P26440	IVD	0.846716	-0.24005	0.00301477	62	1000	1000		2	0.891473	-0.165737	0.0429249	59	1.04977	0.0700665	0.780518	15	1000	1000		2	1.35812	0.441614	0.444549	4	46.7	Isovaleryl-CoA dehydrogenase, mitochondrial	Homo sapiens
P26447	S100A4,CAPL,MTS1	0.887241	-0.172603	0.395095	34	1.89231	0.920149	0.510064	5	1.24531	0.316509	0.0616641	30	1.29308	0.370808	0.154113	16	2.54348	1.3468	0.0362022	7	1.38371	0.468538	0.382728	8	11.7	Protein S100-A4	Homo sapiens
P26583	HMGB2,HMG2	1.05637	0.0791174	0.813104	36	1.64506	0.71814	0.0571446	15	0.9341	-0.0983511	0.608135	34	0.941033	-0.0876827	0.884633	15	1.86361	0.898096	3.64948e-05	15	1.14294	0.192755	0.534738	19	24	High mobility group protein B2	Homo sapiens
P26599	PTBP1,PTB	0.972481	-0.0402574	0.686604	71	1.04276	0.0604094	0.558437	80	1.0112	0.0160727	0.896316	72	0.964716	-0.0518238	0.89994	14	1.00985	0.0141409	0.942431	85	0.969616	-0.0445149	0.754949	95	57.2	Polypyrimidine tract-binding protein 1	Homo sapiens
P26639	TARS1,TARS	1.12521	0.170191	0.00259359	218	1.42486	0.510823	0.222663	30	1.07988	0.110867	0.115936	228	0.884129	-0.17767	0.479171	15	1.4254	0.511369	0.00294094	31	0.975005	-0.0365185	0.941714	42	83.4	Threonine--tRNA ligase 1, cytoplasmic	Homo sapiens
P26640	VARS1,G7A,VARS,VARS2	1.00666	0.00957471	0.912534	300	1.08653	0.119728	0.858019	10	1.0647	0.0904537	0.0317188	283	0.959996	-0.0589003	0.878271	15	0.728564	-0.456873	0.343685	11	0.829268	-0.27009	0.3784	22	140.5	Valine--tRNA ligase	Homo sapiens
P26641	EEF1G,EF1G,PRO1608	0.980647	-0.0281936	0.738714	163	1.54047	0.623371	0.00164288	64	1.01844	0.0263628	0.758982	147	1.02008	0.0286838	0.902017	11	1.57237	0.652938	0.0039801	61	1.11783	0.160697	0.496874	76	50.1	Elongation factor 1-gamma	Homo sapiens
P26885	FKBP2,FKBP13	0.718162	-0.477619	0.249981	11					0.979647	-0.0296666	0.94903	11	1.37697	0.461502	0.283569	10	1000	1000		2	1000	1000		2	15.6	Peptidyl-prolyl cis-trans isomerase FKBP2	Homo sapiens
P27105	STOM,BND7,EPB72	1.04332	0.0611864	0.882487	24	1.25178	0.323986	0.489897	20	1.15754	0.211057	0.439209	23	1.0664	0.0927507	0.805175	16	1.16108	0.215472	0.374624	24	0.879183	-0.185765	0.61457	22	31.7	Stomatin	Homo sapiens
P27144	AK4,AK3,AK3L1	0.87197	-0.197649	0.17396	48					0.894344	-0.161099	0.132593	48	1.11263	0.153977	0.737646	18									25.3	Adenylate kinase 4, mitochondrial	Homo sapiens
P27348	YWHAQ	1.00252	0.00362605	0.980459	60	1.05018	0.0706403	0.939448	21	1.08327	0.115392	0.185025	57	1.06353	0.0888573	0.57432	18	1.44724	0.533303	0.18547	18	1.39781	0.483173	0.265254	15	27.8	14-3-3 protein theta	Homo sapiens
P27361	MAPK3,ERK1,PRKM3	1.06741	0.0941175	0.553488	33					1.17189	0.228837	0.0274064	38	1.16187	0.216454	0.373028	17									43.1	Mitogen-activated protein kinase 3	Homo sapiens
P27540	ARNT,BHLHE2																	1000	1000		2	1000	1000		2	86.6	Aryl hydrocarbon receptor nuclear translocator	Homo sapiens
P27635	RPL10,DXS648E,QM	0.822283	-0.282292	0.0348251	27	1.72422	0.785946	0.207366	11	0.978146	-0.0318777	0.869656	29	1.08867	0.122562	0.636773	17	1.61918	0.695267	0.219235	11	0.919423	-0.121199	0.829782	12	24.6	60S ribosomal protein L10	Homo sapiens
P27694	RPA1,REPA1,RPA70	0.997074	-0.00422792	0.978569	82	0.867151	-0.205645	0.341186	30	1.0174	0.0248807	0.712901	79	0.914415	-0.129078	0.404823	11	0.973766	-0.0383537	0.92384	35	1.0837	0.115968	0.749173	31	68.1	Replication protein A 70 kDa DNA-binding subunit	Homo sapiens
P27695	APEX1,APE,APE1,APEX,APX,HAP1,REF1	0.992364	-0.0110584	0.957854	140	1.29714	0.375339	0.0205002	39	1.08465	0.11723	0.0805317	149	0.911591	-0.133541	0.228525	14	1.44247	0.528539	2.64638e-07	32	1.22915	0.297662	0.0010533	43	35.6	DNA-(apurinic or apyrimidinic site) endonuclease	Homo sapiens
P27707	DCK	0.993296	-0.00970506	0.974637	21					0.947648	-0.0775767	0.636059	20	1.0056	0.00805542	0.978051	18									30.5	Deoxycytidine kinase	Homo sapiens
P27708	CAD	0.999912	-0.000127474	0.99883	398	1.15492	0.207797	0.460096	48	1.09386	0.129432	8.67341e-06	411	0.968323	-0.0464394	0.75677	17	1.46688	0.55275	0.0186121	49	1.40552	0.4911	0.0261686	61	243	CAD protein	Homo sapiens
P27797	CALR,CRTC	1.09614	0.132431	0.249981	113	1.29714	0.37534	0.194831	24	1.03779	0.0535145	0.700655	123	0.828736	-0.271015	0.0958957	16	1.98865	0.991788	0.000558286	22	1.60694	0.684315	0.0105787	28	48.1	Calreticulin	Homo sapiens
P27816	MAP4	1.0467	0.0658443	0.253482	167	1.74187	0.800634	1.08848e-06	28	1.05381	0.075621	0.0964391	172	0.899738	-0.152424	0.395052	17	1.80617	0.85293	4.77347e-05	29	1.01052	0.0150928	0.940509	29	121	Microtubule-associated protein 4	Homo sapiens
P27824	CANX	1.19118	0.252386	0.013853	74	1.4554	0.541419	0.072364	39	0.780575	-0.35739	0.0105011	69	0.54091	-0.88654	0.0405342	16	0.974661	-0.037027	0.933716	38	0.671969	-0.573533	4.69213e-05	39	67.6	Calnexin	Homo sapiens
P28039	AOAH	0.840896	-0.250001	0.592945	6					1.24056	0.310989	0.766419	6	1.48281	0.568335	0.630601	6									65.1	Acyloxyacyl hydrolase	Homo sapiens
P28062	PSMB8,LMP7,PSMB5i,RING10,Y2	0.970756	-0.0428199	0.860186	12					1.01014	0.0145592	0.947841	17	1.05876	0.0823739	0.767642	10									30.4	Proteasome subunit beta type-8	Homo sapiens
P28065	PSMB9,LMP2,PSMB6i,RING12	1.03332	0.0472917	0.905754	20	0.892886	-0.163451		4	1.07585	0.105471	0.694812	19	1.08086	0.112175	0.797158	17	0.821774	-0.283187	0.836187	6	0.908118	-0.139048		4	23.3	Proteasome subunit beta type-9	Homo sapiens
P28066	PSMA5	1.02222	0.0317091	0.828792	42	1.21812	0.284652	0.441625	24	1.10475	0.143725	0.194066	42	0.9367	-0.0943417	0.475705	14	2.07379	1.05227	0.00252095	25	1.78414	0.835228	0.00311921	21	26.4	Proteasome subunit alpha type-5	Homo sapiens
P28070	PSMB4,PROS26	1.08107	0.112462	0.402946	38	0.820249	-0.285867	0.738986	9	0.812066	-0.300332	0.0326581	38	0.760932	-0.39416	0.175017	16	1.46015	0.546115	0.429802	8	1.87705	0.908468	0.0425256	14	29.2	Proteasome subunit beta type-4	Homo sapiens
P28072	PSMB6,LMPY,Y	1.01474	0.0211045	0.903838	35	1.07778	0.10806	0.931833	6	0.82008	-0.286164	0.00202039	37	0.894824	-0.160324	0.174549	12	1.73237	0.79275	0.114493	6	1.63074	0.705528	0.178687	8	25.4	Proteasome subunit beta type-6	Homo sapiens
P28074	PSMB5,LMPX,MB1,X	1.02589	0.0368786	0.710747	87	1.00653	0.00938979	0.995494	11	0.943679	-0.0836316	0.178497	83	0.805148	-0.312674	0.0168093	16	1.78999	0.839952	0.0152121	10	1.52372	0.6076	0.0372498	12	28.5	Proteasome subunit beta type-5	Homo sapiens
P28161	GSTM2,GST4	0.769076	-0.378802	0.195534	21					1.10906	0.149343	0.488757	18	1.32005	0.400597	0.398764	14									25.7	Glutathione S-transferase Mu 2	Homo sapiens
P28288	ABCD3,PMP70,PXMP1					1.34324	0.42572	0.52944	9									0.768496	-0.37989	0.706267	8	0.560518	-0.835167	0.261743	9	75.5	ATP-binding cassette sub-family D member 3	Homo sapiens
P28290	SSFA2,CS1,KIAA1927,KRAP	1.19151	0.252797	0.173243	8	0.568811	-0.81398	0.035009	6	0.911853	-0.133127	0.56267	8	0.807626	-0.308241	0.305153	8	1.10439	0.143247	0.0836352	13	1.50403	0.588833	0.142061	5	138.4	Protein ITPRID2	Homo sapiens
P28329	CHAT	0.940704	-0.0881866	0.66771	5					1.36876	0.452868	0.599063	4	1.45733	0.54333	0.422413	5									82.5	Choline O-acetyltransferase	Homo sapiens
P28331	NDUFS1	0.970558	-0.0431144	0.893242	57	0.904743	-0.14442	0.819052	14	0.914497	-0.12895	0.608921	56	0.58841	-0.765106	0.14222	17	0.705488	-0.503306		8	0.803354	-0.315892		5	79.5	NADH-ubiquinone oxidoreductase 75 kDa subunit, mitochondrial	Homo sapiens
P28340	POLD1,POLD	1.00759	0.0109108	0.957322	78	1.31108	0.390758	0.410775	10	0.861329	-0.215363	0.00255541	71	0.807619	-0.308254	0.0148779	14	0.782867	-0.353161	0.188032	9	0.747509	-0.419838	0.381542	12	123.6	DNA polymerase delta catalytic subunit	Homo sapiens
P28347	TEAD1,TCF13,TEF1					0.831302	-0.266555	0.515225	14									1.146	0.196611	0.604378	15	1.25357	0.326045	0.191767	16	47.9	Transcriptional enhancer factor TEF-1	Homo sapiens
P28370	SMARCA1,SNF2L,SNF2L1	0.958743	-0.0607841	0.918014	27	0.910662	-0.135012	0.0334708	116	0.927401	-0.108734	0.830267	24	0.812659	-0.299278	0.523139	17	1.12292	0.167262	0.00880645	119	1.24342	0.314313	4.73271e-06	113	122.6	Probable global transcription activator SNF2L1	Homo sapiens
P28472	GABRB3	1.33973	0.421939	0.751936	6					1.39129	0.476421	0.756166	6	1.02598	0.0369991	0.983311	6									54.1	Gamma-aminobutyric acid receptor subunit beta-3	Homo sapiens
P28482	MAPK1,ERK2,PRKM1,PRKM2	0.881192	-0.182472	0.0677239	89	1000	1000		1	1.11405	0.155814	0.0226128	88	1.31759	0.397898	0.0879075	14	1000	1000		2	1.55272	0.6348		3	41.4	Mitogen-activated protein kinase 1	Homo sapiens
P28702	RXRB,NR2B2	2.25813	1.17513		3	0.831655	-0.265943	0.101681	10	1.47549	0.561194		2	0.657208	-0.605577		3	0.988831	-0.0162038	0.97349	9	1.22378	0.291346	0.20642	10	56.9	Retinoic acid receptor RXR-beta	Homo sapiens
P28838	LAP3,LAPEP,PEPS	1.00029	0.000412314	0.997953	140	0.978307	-0.0316402	0.957975	4	0.948116	-0.0768645	0.378753	139	1.03972	0.0562016	0.767642	13	1.19326	0.254911	0.710199	7	0.960698	-0.0578452	0.945634	5	56.2	Cytosol aminopeptidase	Homo sapiens
P28907	CD38	1.0773	0.107414	0.813234	6					1.16937	0.225734	0.207499	6	1.07244	0.100903	0.840159	6									34.3	ADP-ribosyl cyclase/cyclic ADP-ribose hydrolase 1	Homo sapiens
P29083	GTF2E1,TF2E1	1.20089	0.264102	0.743392	8	1.02399	0.0342	0.985828	8	0.653774	-0.613136	0.217557	7	0.512632	-0.964005	0.391563	7	1.12887	0.174873	0.861064	10	1.35003	0.432986	0.515379	9	49.5	General transcription factor IIE subunit 1	Homo sapiens
P29084	GTF2E2,TF2E2	1.05621	0.0789021	0.820106	19	1.07114	0.0991415	0.640016	21	0.994702	-0.00766313	0.974927	19	0.949892	-0.0741646	0.826672	14	1.04973	0.070019	0.687162	24	1.00445	0.00640755	0.979654	21	33	Transcription initiation factor IIE subunit beta	Homo sapiens
P29144	TPP2	0.949807	-0.0742941	0.270665	208	1.11183	0.152933	0.422009	76	1.15609	0.209259	1.42723e-06	204	1.09469	0.130525	0.475449	17	1.30369	0.382606	0.000581908	81	1.18093	0.239926	0.0663577	80	138.3	Tripeptidyl-peptidase 2	Homo sapiens
P29218	IMPA1,IMPA	0.904297	-0.145131	0.159154	49					0.970713	-0.0428834	0.751633	50	1.00545	0.00783925	0.953359	13									30.2	Inositol monophosphatase 1	Homo sapiens
P29320	EPHA3,ETK,ETK1,HEK,TYRO4	0.811533	-0.301278		2					0.541394	-0.88525		2	0.660134	-0.59917		2									110.1	Ephrin type-A receptor 3	Homo sapiens
P29353	SHC1,SHC,SHCA																	1000	1000		1	1000	1000		1	62.8	SHC-transforming protein 1	Homo sapiens
P29372	MPG,AAG,ANPG,MID1	1.04037	0.057092	0.911989	15	1.10493	0.143955	0.279249	30	1.15545	0.208458	0.368342	15	1.09566	0.131796	0.706716	14	1.07936	0.110177	0.290886	26	0.96197	-0.055936	0.742078	28	32.9	DNA-3-methyladenine glycosylase	Homo sapiens
P29374	ARID4A,RBBP1,RBP1					1.07684	0.106801	0.17022	7									0.926957	-0.109426		3	0.834065	-0.261768	0.926846	4	142.8	AT-rich interactive domain-containing protein 4A	Homo sapiens
P29375	KDM5A,JARID1A,RBBP2,RBP2					0.919615	-0.120898	0.402744	23									0.769014	-0.378918	0.362231	21	0.888244	-0.170972	0.658028	21	192.1	Lysine-specific demethylase 5A	Homo sapiens
P29400	COL4A5	1.12948	0.175658	0.751936	6					0.59224	-0.755746	0.546042	5	0.524786	-0.930198	0.480725	5									161	Collagen alpha-5(IV) chain	Homo sapiens
P29401	TKT	0.926941	-0.10945	0.00266574	234	1.79786	0.846283	4.24319e-05	46	0.950012	-0.0739818	0.176646	235	0.996414	-0.00518269	0.979787	16	3.01972	1.59442	9.88019e-06	37	1.57345	0.653928	0.000476136	59	67.9	Transketolase	Homo sapiens
P29508	SERPINB3,SCCA,SCCA1																	1000	1000		1	1000	1000		1	44.6	Serpin B3	Homo sapiens
P29536	LMOD1									1000	1000		1	1000	1000		1									67	Leiomodin-1	Homo sapiens
P29692	EEF1D,EF1D	0.975401	-0.0359329	0.705454	99	1.42652	0.512502	0.175733	37	1.00055	0.000792504	0.994956	95	0.895047	-0.159964	0.236369	16	2.06979	1.04949	0.000132328	36	1.46459	0.550495	0.0360044	39	31.1	Elongation factor 1-delta	Homo sapiens
P29762	CRABP1,RBP5	1000	1000		3									0.001	-1000		3									15.6	Cellular retinoic acid-binding protein 1	Homo sapiens
P29966	MARCKS,MACS,PRKCSL	1.20612	0.270376	0.0175332	29	1.00921	0.0132195	0.995494	5	1.00474	0.00681516	0.974676	25	0.884613	-0.176881	0.184208	15	1.25556	0.328336	0.598314	4	1.23127	0.30015	0.486674	5	31.6	Myristoylated alanine-rich C-kinase substrate	Homo sapiens
P29992	GNA11,GA11	1.60549	0.683017	0.787579	6	1.03382	0.0479822	0.979817	5	1.56211	0.643491	0.643402	5	0.982324	-0.0257296	0.99583	5	0.543639	-0.879279	0.35684	4	0.52811	-0.921091	0.304527	5	42.1	Guanine nucleotide-binding protein subunit alpha-11	Homo sapiens
P30038	ALDH4A1,ALDH4,P5CDH	0.856939	-0.222736	0.148918	48					0.945465	-0.0809044	0.719122	38	1.01008	0.0144685	0.973413	15									61.7	Delta-1-pyrroline-5-carboxylate dehydrogenase, mitochondrial	Homo sapiens
P30040	ERP29,C12orf8,ERP28	0.923464	-0.114873	0.36442	69	1000	1000		1	0.895652	-0.15899	0.0169729	60	1.07729	0.107412	0.597336	13					0.001	-1000		1	29	Endoplasmic reticulum resident protein 29	Homo sapiens
P30041	PRDX6,AOP2,KIAA0106	1.0041	0.00590046	0.953869	112	1.15105	0.202955	0.647179	37	1.03889	0.0550496	0.355424	110	0.921458	-0.118009	0.398764	16	1.64689	0.71974	3.20381e-06	41	1.21538	0.281407	0.0204887	38	25	Peroxiredoxin-6	Homo sapiens
P30043	BLVRB,FLR	1.15541	0.208409		4					1.90666	0.931049	0.24723	6	1.68201	0.750182		4									22.1	Flavin reductase (NADPH)	Homo sapiens
P30044	PRDX5,ACR1,SBBI10	0.881307	-0.182284	0.00735916	56	1.52588	0.609642	0.726238	6	0.893781	-0.162007	0.0102062	63	0.969411	-0.0448195	0.862781	17	2.24925	1.16944	0.223982	6	1.01955	0.0279354	0.854861	9	22.1	Peroxiredoxin-5, mitochondrial	Homo sapiens
P30046	DDT	1.02147	0.0306536	0.989454	6					1.97141	0.979229	0.399295	6	1.89741	0.924033	0.358872	6									12.7	D-dopachrome decarboxylase	Homo sapiens
P30048	PRDX3,AOP1	0.785087	-0.349076	1.24674e-06	48	1.12042	0.164036	0.870923	13	0.816328	-0.292779	7.38614e-09	46	0.981433	-0.0270381	0.88037	16	1.6169	0.693232	0.0801231	13	1.33858	0.4207	0.200628	19	27.7	Thioredoxin-dependent peroxide reductase, mitochondrial	Homo sapiens
P30049	ATP5F1D,ATP5D	1.01954	0.0279203	0.955504	9	1.1129	0.154321	0.617746	6	0.87862	-0.186689	0.699217	6	0.883723	-0.178334	0.715605	9	0.88275	-0.179924	0.336022	6	0.780749	-0.357069	0.226095	10	17.5	ATP synthase subunit delta, mitochondrial	Homo sapiens
P30050	RPL12	1.04673	0.0658954	0.292958	42	0.791175	-0.337932	0.0269542	30	1.05717	0.080206	0.143195	41	0.897277	-0.156375	0.239066	16	1.46358	0.549506	2.8308e-07	33	1.74056	0.799555	8.17279e-07	32	17.8	60S ribosomal protein L12	Homo sapiens
P30084	ECHS1	0.876332	-0.19045	0.00397275	83	2.08429	1.05956	0.402093	7	0.872893	-0.196123	0.00113424	86	0.940483	-0.0885259	0.440925	16	1.48711	0.572512	0.240541	8	0.752787	-0.409687	0.414059	13	31.4	Enoyl-CoA hydratase, mitochondrial	Homo sapiens
P30085	CMPK1,CMK,CMPK,UCK,UMK,UMPK	0.950137	-0.0737927	0.758795	40	1.67391	0.743224	0.728588	6	1.0364	0.0515867	0.693858	39	0.861746	-0.214665	0.0215916	12	2.42422	1.27752	0.343579	6	0.789512	-0.340968	0.542687	9	22.2	UMP-CMP kinase	Homo sapiens
P30086	PEBP1,PBP,PEBP	0.987492	-0.0181595	0.92178	71	1.78293	0.834253	0.345306	7	1.8506	0.887992	2.34081e-21	77	1.56839	0.649284	0.0529692	17	1.98276	0.987508	0.0523112	8	1.12762	0.173275	0.421889	9	21.1	Phosphatidylethanolamine-binding protein 1	Homo sapiens
P30101	PDIA3,ERP57,ERP60,GRP58	0.979841	-0.0293807	0.727649	195	1.59948	0.677599	0.0224721	37	0.921741	-0.117567	0.000992784	200	0.852476	-0.230269	0.00751814	12	2.01825	1.01311	4.50765e-07	45	1.3513	0.434353	0.0239439	49	56.8	Protein disulfide-isomerase A3	Homo sapiens
P30153	PPP2R1A	1.02348	0.0334803	0.717098	104	0.983704	-0.023704	0.964948	29	1.05261	0.0739744	0.663124	113	0.948781	-0.0758537	0.841294	15	1.2992	0.377622	0.0239309	28	1.29773	0.375988	0.0841839	30	65.3	Serine/threonine-protein phosphatase 2A 65 kDa regulatory subunit A alpha isoform	Homo sapiens
P30260	CDC27,ANAPC3,D0S1430E,D17S978E	1.04548	0.0641629	0.953089	7	0.901414	-0.149738	0.138523	51	1.39564	0.480931	0.538657	7	1.41031	0.496012	0.477829	8	0.717889	-0.478167	1.82237e-05	71	0.751366	-0.412412	0.00681366	57	91.9	Cell division cycle protein 27 homolog	Homo sapiens
P30281	CCND3									1000	1000		1	1000	1000		1									32.5	G1/S-specific cyclin-D3	Homo sapiens
P30405	PPIF,CYP3	1.02313	0.0329933	0.857331	18	1.4423	0.528367	0.819272	5	1.03106	0.0441276	0.801799	20	1.04989	0.0702367	0.464021	16	1.49719	0.582259	0.767622	5	1.04738	0.0667804	0.979654	6	22	Peptidyl-prolyl cis-trans isomerase F, mitochondrial	Homo sapiens
P30414	NKTR					0.867547	-0.204986		6									0.827652	-0.272905		8	1.03862	0.0546648	0.962406	8	165.7	NK-tumor recognition protein	Homo sapiens
P30419	NMT1,NMT	0.936094	-0.0952752	0.396533	30	1.0922	0.127237	0.581783	27	1.20586	0.270065	0.014038	36	1.47687	0.562539	0.00751814	15	0.705688	-0.502897	0.0523112	23	0.601315	-0.733808	0.000700747	23	56.8	Glycylpeptide N-tetradecanoyltransferase 1	Homo sapiens
P30519	HMOX2,HO2	0.982553	-0.0253931		4					0.857647	-0.221545		2	0.888793	-0.170081		4									36	Heme oxygenase 2	Homo sapiens
P30520	ADSS2,ADSS	0.995256	-0.00686088	0.97868	94	1.58573	0.665147		2	0.995075	-0.00712296	0.965176	99	0.91665	-0.125557	0.235435	15	1.29979	0.378275		2	0.815508	-0.294228		2	50.1	Adenylosuccinate synthetase isozyme 2	Homo sapiens
P30530	AXL,UFO					0.565576	-0.822208	0.279249	6									0.001	-1000		3	0.001	-1000		3	98.3	Tyrosine-protein kinase receptor UFO	Homo sapiens
P30533	LRPAP1,A2MRAP	1.08225	0.114029	0.293328	49	1000	1000		2	1.26105	0.334626	0.00256384	52	1.30185	0.38056	0.246568	12	1000	1000		1	1.30625	0.38543		3	41.5	Alpha-2-macroglobulin receptor-associated protein	Homo sapiens
P30536	TSPO,BZRP,MBR	0.728222	-0.45755		3					0.692958	-0.529161		3	0.966696	-0.0488654	0.960314	4									18.8	Translocator protein	Homo sapiens
P30566	ADSL,AMPS	0.971411	-0.0418467	0.627058	91	1.27476	0.35023	0.621408	12	0.955035	-0.0663745	0.448294	93	0.907163	-0.140567	0.314193	17	4.22072	2.07749	0.0164464	12	3.15948	1.65969	0.000895617	16	54.9	Adenylosuccinate lyase	Homo sapiens
P30622	CLIP1,CYLN1,RSN	1.07919	0.109952	0.796246	12					1.06804	0.0949687	0.751633	12	0.897475	-0.156057	0.642818	13									162.2	CAP-Gly domain-containing linker protein 1	Homo sapiens
P30626	SRI	0.916558	-0.125701	0.127686	75	1.61062	0.687613	0.239914	8	1.11555	0.157754	0.000322407	65	1.17695	0.235059	0.0501517	14	1.2465	0.317887	0.749243	7	0.755803	-0.403919	0.21095	9	21.7	Sorcin	Homo sapiens
P30740	SERPINB1,ELANH2,MNEI,PI2	0.890985	-0.166526	0.0768195	70					0.980253	-0.0287743	0.829306	70	0.98158	-0.0268218	0.948252	18									42.7	Leukocyte elastase inhibitor	Homo sapiens
P30825	SLC7A1,ATRC1,ERR,REC1L					1.29455	0.372455		3									0.001	-1000		1	0.001	-1000		2	67.6	High affinity cationic amino acid transporter 1	Homo sapiens
P30837	ALDH1B1,ALDH5,ALDHX	0.988472	-0.0167274	0.944516	94					0.915105	-0.127991	0.249736	95	0.9041	-0.145446	0.71808	18									57.2	Aldehyde dehydrogenase X, mitochondrial	Homo sapiens
P30876	POLR2B	1.12446	0.169233	0.526751	36	0.990414	-0.013896	0.941505	161	1.02833	0.0403102	0.880711	41	0.951118	-0.0723032	0.842856	13	0.87409	-0.194146	0.00552198	165	0.853384	-0.228732	0.000811217	151	133.9	DNA-directed RNA polymerase II subunit RPB2	Homo sapiens
P31040	SDHA,SDH2,SDHF	0.964282	-0.0524726	0.608104	149	1.20787	0.27247	0.53751	18	0.810516	-0.303087	8.8939e-07	139	0.85623	-0.223929	0.174414	16	0.987578	-0.0180331	0.966079	13	0.701762	-0.510946	0.0435543	13	72.7	Succinate dehydrogenase [ubiquinone] flavoprotein subunit, mitochondrial	Homo sapiens
P31146	CORO1A,CORO1	1.36359	0.447406	0.595306	9					1.83966	0.87944		3	0.949431	-0.0748646	0.913768	4									51	Coronin-1A	Homo sapiens
P31150	GDI1,GDIL,OPHN2,RABGDIA,XAP4	1.09872	0.13583	0.478896	78	1000	1000		1	1.14548	0.195958	0.0171712	74	0.945502	-0.0808471	0.847171	17					0.001	-1000		1	50.6	Rab GDP dissociation inhibitor alpha	Homo sapiens
P31151	S100A7,PSOR1,S100A7C	0.001	-1000		2	0.001	-1000		1	2.55624	1.35403	0.828682	4	1000	1000		2	0.001	-1000		1					11.5	Protein S100-A7	Homo sapiens
P31152	MAPK4,ERK4,PRKM4	1.05332	0.0749499	0.895415	6					0.824677	-0.278099	0.463911	5	0.783026	-0.352868	0.446906	5									65.9	Mitogen-activated protein kinase 4	Homo sapiens
P31153	MAT2A,AMS2,MATA2	0.965671	-0.050397	0.722245	80					0.94704	-0.078502	0.70341	90	0.855019	-0.225972	0.501202	17	1000	1000		5	1000	1000		5	43.7	S-adenosylmethionine synthase isoform type-2	Homo sapiens
P31321	PRKAR1B	1.22618	0.294174	0.878349	6					1.40633	0.491933	0.719964	6	1.1345	0.182059	0.832201	6									43.1	cAMP-dependent protein kinase type I-beta regulatory subunit	Homo sapiens
P31323	PRKAR2B	1.24337	0.314256	0.399638	15	1.67887	0.747486		2	0.938189	-0.0920491	0.828682	15	0.716863	-0.48023	0.091749	15	0.962968	-0.0544401		3	0.001	-1000		3	46.3	cAMP-dependent protein kinase type II-beta regulatory subunit	Homo sapiens
P31327	CPS1	0.877211	-0.189004	0.396326	34					1.01781	0.0254624	0.922263	35	1.08053	0.111733	0.704447	11									164.9	Carbamoyl-phosphate synthase [ammonia], mitochondrial	Homo sapiens
P31350	RRM2,RR2	0.757266	-0.401127	0.0577215	46					1.65195	0.724173	1.10902e-05	47	2.97512	1.57295	0.000254777	15									44.9	Ribonucleoside-diphosphate reductase subunit M2	Homo sapiens
P31483	TIA1	1.21359	0.279283	0.549313	18	1.29879	0.377168	0.391718	11	0.866948	-0.205983	0.461407	15	0.692117	-0.530912	0.322094	17	1.0669	0.0934312	0.793413	14	0.790181	-0.339744	0.20923	17	43	Cytotoxic granule associated RNA binding protein TIA1	Homo sapiens
P31689	DNAJA1,DNAJ2,HDJ2,HSJ2,HSPF4	0.962793	-0.0547017	0.813198	56	1.04413	0.0623003	0.752071	20	1.10411	0.142879	0.430645	44	1.00507	0.00729551	0.987421	18	1.46945	0.555278	0.000596777	19	1.38074	0.465442	0.00938964	16	44.9	DnaJ homolog subfamily A member 1	Homo sapiens
P31749	AKT1,PKB,RAC	1.24497	0.316113	0.26914	28	0.876736	-0.189785		2	1.08556	0.118436	0.661895	30	0.835368	-0.259517	0.199166	13	0.561847	-0.831751		3	0.642047	-0.63925		3	55.7	RAC-alpha serine/threonine-protein kinase	Homo sapiens
P31751	AKT2	1.08437	0.116862	0.847339	22	1.27314	0.348393		2	1.01512	0.0216562	0.969793	20	1.15476	0.207598	0.32968	13	1.26414	0.338154		3	0.99692	-0.00444988		3	55.8	RAC-beta serine/threonine-protein kinase	Homo sapiens
P31930	UQCRC1	1.12867	0.174621	0.359883	57	1.32992	0.411335	0.38626	24	0.789316	-0.341326	0.0751866	45	0.898498	-0.154413	0.749045	16	0.717182	-0.479588	0.287371	23	0.540216	-0.888391	0.0152885	25	52.6	Cytochrome b-c1 complex subunit 1, mitochondrial	Homo sapiens
P31937	HIBADH	0.852279	-0.230602	0.353067	66					0.853114	-0.229189	0.0300476	52	1.0656	0.0916721	0.702453	15									35.3	3-hydroxyisobutyrate dehydrogenase, mitochondrial	Homo sapiens
P31939	ATIC,PURH,OK/SW-cl.86	1.08017	0.111254	0.012281	197	1.47098	0.556774	0.0946061	36	1.0598	0.0837934	0.013177	186	0.932788	-0.10038	0.423823	17	2.05418	1.03857	0.0025441	41	1.42043	0.506326	0.104733	44	64.6	Bifunctional purine biosynthesis protein ATIC	Homo sapiens
P31942	HNRNPH3,HNRPH3	1.04319	0.0610077	0.905754	36	1.06226	0.087143	0.412117	57	1.25125	0.323369	0.361075	32	1.06919	0.0965129	0.88836	18	0.882603	-0.180163	0.1867	57	0.862227	-0.213861	0.0762196	65	36.9	Heterogeneous nuclear ribonucleoprotein H3	Homo sapiens
P31943	HNRNPH1,HNRPH,HNRPH1	0.942133	-0.0859971	0.514801	31	0.944092	-0.0830009	0.69788	56	1.05888	0.0825351	0.722772	37	1.11286	0.15427	0.573681	14	0.915161	-0.127903	0.463787	63	0.948735	-0.0759227	0.610642	52	49.2	Heterogeneous nuclear ribonucleoprotein H	Homo sapiens
P31944	CASP14	1000	1000		1	1000	1000		3	1000	1000		2	3.13907	1.65034		3	0.001	-1000		1	0.001	-1000		2	27.7	Caspase-14	Homo sapiens
P31946	YWHAB	0.967797	-0.0472234	0.593515	40	1.09082	0.125414	0.885776	12	1.09172	0.126607	0.0478074	40	1.03491	0.0495059	0.859106	10	1.51916	0.603277	0.115865	12	1.38734	0.472325	0.229886	12	28.1	14-3-3 protein beta/alpha	Homo sapiens
P31947	SFN,HME1					1.221	0.28806	0.660309	6									0.927127	-0.109161	0.881332	6	0.757989	-0.399751	0.578137	6	27.8	14-3-3 protein sigma	Homo sapiens
P31948	STIP1	0.985231	-0.0214661	0.841733	138	1.39045	0.47555	0.486273	14	1.04175	0.0590068	0.260721	128	0.949548	-0.0746869	0.443459	14	2.00681	1.00491	0.0131637	13	1.33397	0.415725	0.00705951	13	62.6	Stress-induced-phosphoprotein 1	Homo sapiens
P31949	S100A11,MLN70,S100C	0.966832	-0.0486635	0.928474	25					1.39911	0.484504	0.0494668	29	1.36928	0.453416	0.126616	15	1000	1000		2	1000	1000		2	11.7	Protein S100-A11	Homo sapiens
P32119	PRDX2,NKEFB,TDPX1	1.05754	0.0807155	0.651429	65	1.10894	0.149176	0.838879	25	1.03346	0.0474862	0.688063	71	0.924752	-0.112862	0.687891	12	1.95474	0.96698	0.0535042	24	1.64619	0.71913	0.0265938	30	21.9	Peroxiredoxin-2	Homo sapiens
P32121	ARRB2,ARB2,ARR2	1.36727	0.451302	0.447451	6					1.62946	0.704394	0.235078	6	1.19743	0.259941	0.565588	6									46.1	Beta-arrestin-2	Homo sapiens
P32298	GRK4,GPRK2L,GPRK4	1.00099	0.00142066	0.998578	6					1.22399	0.291593	0.631719	6	1.22772	0.295978	0.686499	6									66.6	G protein-coupled receptor kinase 4	Homo sapiens
P32321	DCTD	0.92063	-0.119306	0.693273	16	0.567912	-0.816262		3	1.05132	0.0722015	0.837138	16	1.18672	0.246985	0.445219	17	0.415714	-1.26634		4	0.730719	-0.452611	0.533346	5	20	Deoxycytidylate deaminase	Homo sapiens
P32322	PYCR1	0.879413	-0.185387	0.282858	42	1.09177	0.126668	0.626772	23	1.15011	0.201775	0.139338	36	1.32276	0.403547	0.0199337	18	1.18564	0.245668	0.113398	20	1.09317	0.128524	0.417853	24	33.4	Pyrroline-5-carboxylate reductase 1, mitochondrial	Homo sapiens
P32780	GTF2H1,BTF2					0.784993	-0.349249	0.0266695	39									0.847361	-0.238951	0.113863	28	1.02632	0.0374876	0.924516	29	62	General transcription factor IIH subunit 1	Homo sapiens
P32929	CTH	1.30334	0.382217	0.47193	7					1.12062	0.164291	0.83079	7	0.871883	-0.197793	0.795677	6									44.5	Cystathionine gamma-lyase	Homo sapiens
P32969	RPL9,OK/SW-cl.103,RPL9P7,RPL9P8,RPL9P9	1.05293	0.0744107	0.504226	79	1.03704	0.0524704	0.700691	64	1.01774	0.0253688	0.839489	79	0.868594	-0.203247	0.0350855	15	1.11297	0.154418	0.121608	60	1.06899	0.0962442	0.411983	70	21.9	60S ribosomal protein L9	Homo sapiens
P33121	ACSL1,FACL1,FACL2,LACS,LACS1,LACS2	1.62058	0.696508		14					0.706471	-0.501299	0.503987	7	0.386201	-1.37258	0.0333004	9									77.9	Long-chain-fatty-acid--CoA ligase 1	Homo sapiens
P33176	KIF5B,KNS,KNS1	1.10439	0.143247	0.0734566	131	1.11887	0.162036	0.918741	8	1.14953	0.201041	0.000356182	137	0.951103	-0.0723264	0.519139	17	0.767565	-0.381639	0.358679	13	0.868841	-0.202837	0.477103	21	109.7	Kinesin-1 heavy chain	Homo sapiens
P33240	CSTF2					1.06486	0.0906611	0.474115	11									1.18545	0.245432	0.353007	12	1.11934	0.162654	0.566551	14	61	Cleavage stimulation factor subunit 2	Homo sapiens
P33241	LSP1,WP34	0.580838	-0.783793		2					0.001	-1000		1	0.001	-1000		1									37.2	Lymphocyte-specific protein 1	Homo sapiens
P33260	CYP2C18	1.35642	0.439803	0.903838	5					1.15289	0.20525	0.940522	4	0.864229	-0.210514	0.948252	5									55.7	Cytochrome P450 2C18	Homo sapiens
P33316	DUT	0.884816	-0.176551	0.0106661	45	2.05198	1.03702	0.351265	4	1.01088	0.0156065	0.896101	46	0.980173	-0.0288922	0.851597	15	3.1738	1.66621	0.113286	4	1.60833	0.685562	0.186213	11	26.6	Deoxyuridine 5'-triphosphate nucleotidohydrolase, mitochondrial	Homo sapiens
P33552	CKS2	1.06892	0.0961485	0.92178	6					1.26032	0.333793	0.645176	6	1.19613	0.258379	0.505985	6									9.9	Cyclin-dependent kinases regulatory subunit 2	Homo sapiens
P33947	KDELR2,ERD2.2	1.00593	0.00852886	0.996621	6	0.626671	-0.674221		4	0.409789	-1.28705	0.563685	6	0.41111	-1.2824	0.547956	6	0.001	-1000		3	0.001	-1000		1	24.4	ER lumen protein-retaining receptor 2	Homo sapiens
P33981	TTK,MPS1,MPS1L1	0.515023	-0.95729	0.151295	8	1.07367	0.102553		3	0.616571	-0.69766	0.564147	7	1.18549	0.245486	0.834412	9	1.03323	0.0471575	0.942431	5	0.935344	-0.0964307		4	97.1	Dual specificity protein kinase TTK	Homo sapiens
P33991	MCM4,CDC21	1.10249	0.140764	0.00517088	224	1.12094	0.164706	0.215933	125	0.806294	-0.310623	1.1609e-07	224	0.688188	-0.539126	0.0210577	15	0.867015	-0.205871	0.0595164	130	0.7966	-0.328073	0.00168169	131	96.6	DNA replication licensing factor MCM4	Homo sapiens
P33992	MCM5,CDC46	1.08774	0.121338	0.0470437	195	1.17641	0.234385	0.0633425	84	0.839351	-0.252653	5.48221e-05	173	0.643577	-0.635816	0.00162446	15	0.824258	-0.278832	0.0592099	72	0.721685	-0.470559	2.21819e-05	83	82.3	DNA replication licensing factor MCM5	Homo sapiens
P33993	MCM7,CDC47,MCM2	1.10764	0.14749	0.00190486	182	1.04555	0.0642572	0.733499	110	0.81677	-0.291999	2.14992e-09	181	0.686	-0.543719	0.000719335	18	0.939344	-0.0902738	0.472567	101	0.869726	-0.201367	0.0635832	115	81.3	DNA replication licensing factor MCM7	Homo sapiens
P34059	GALNS	1.2066	0.270951		3					0.81345	-0.297874	0.745708	5	0.693396	-0.528249		4									58	N-acetylgalactosamine-6-sulfatase	Homo sapiens
P34896	SHMT1	0.896401	-0.157785	0.0448261	97					1.0124	0.0177755	0.90277	97	1.16673	0.222469	0.156634	16	1000	1000		2	1000	1000		2	53.1	Serine hydroxymethyltransferase, cytosolic	Homo sapiens
P34897	SHMT2	0.888244	-0.170972	0.000321798	159	1.48914	0.574477	0.00237076	81	0.846419	-0.240556	1.06014e-09	156	0.930972	-0.103191	0.297315	18	1.88832	0.917102	5.17139e-08	69	1.25673	0.329679	0.0362883	78	56	Serine hydroxymethyltransferase, mitochondrial	Homo sapiens
P34910	EVI2B,EVDB	1.29124	0.368759	0.788411	6					1.18526	0.245205	0.871035	6	0.930303	-0.104228	0.921129	6									48.7	Protein EVI2B	Homo sapiens
P34932	HSPA4,APG2	1.0709	0.0988251	0.0106282	206	1.04745	0.0668814	0.806887	61	0.975467	-0.0358347	0.548419	205	0.893072	-0.163152	0.148239	16	1.63707	0.711119	5.90246e-06	64	1.5796	0.659559	3.15455e-06	62	94.3	Heat shock 70 kDa protein 4	Homo sapiens
P34949	MPI,PMI1	0.78898	-0.341939	0.521175	16					1.02378	0.0339059	0.952951	21	1.27378	0.349119	0.369652	15									46.7	Mannose-6-phosphate isomerase	Homo sapiens
P34981	TRHR	1000	1000		1									0.001	-1000		1									45.1	Thyrotropin-releasing hormone receptor	Homo sapiens
P35030	PRSS3,PRSS4,TRY3,TRY4	0.7272	-0.459576	0.590301	5	0.96978	-0.0442706	0.992637	6	0.807302	-0.30882	0.632158	4	1.12897	0.17501	0.798539	5	0.757125	-0.401397	0.705894	6	0.776022	-0.365831	0.838683	6	32.5	Trypsin-3	Homo sapiens
P35080	PFN2	1.17432	0.231821	0.301474	23					1.11254	0.15386	0.373475	21	0.882075	-0.181027	0.280809	15									15	Profilin-2	Homo sapiens
P35221	CTNNA1	1.01762	0.0251979	0.867714	38	0.998143	-0.00268181	0.997359	17	0.944805	-0.0819122	0.688298	29	0.774414	-0.368823	0.366778	17	0.833015	-0.263586	0.733374	20	0.787329	-0.344961	0.615705	21	100.1	Catenin alpha-1	Homo sapiens
P35222	CTNNB1,CTNNB,OK/SW-cl.35,PRO2286	1.14062	0.189823	0.54454	22	0.920447	-0.119594	0.728273	28	0.978519	-0.0313277	0.950767	23	0.859343	-0.218693	0.551132	13	0.971367	-0.0419116	0.909963	28	1.14294	0.192754	0.591855	23	85.5	Catenin beta-1	Homo sapiens
P35226	BMI1,PCGF4,RNF51					0.001	-1000		1									1.07632	0.106101		2	1000	1000		1	36.9	Polycomb complex protein BMI-1	Homo sapiens
P35232	PHB1,PHB	1.05001	0.0704049	0.71898	93	1.35766	0.441121	0.120887	58	0.777412	-0.363248	0.0162681	90	0.703424	-0.507533	0.336595	17	0.76771	-0.381367	0.199954	50	0.571142	-0.808079	4.04497e-06	50	29.8	Prohibitin 1	Homo sapiens
P35237	SERPINB6,PI6,PTI	1.1162	0.1586	0.2868	61					1.11137	0.152339	0.0716292	59	0.956119	-0.064738	0.440925	11									42.6	Serpin B6	Homo sapiens
P35240	NF2,SCH					0.69553	-0.523815	0.48483	5									1.09731	0.133971	0.854755	5	1.5455	0.628075	0.162998	6	69.7	Merlin	Homo sapiens
P35241	RDX	0.940228	-0.088917	0.447887	62	1.34136	0.423693	0.275881	24	0.93881	-0.0910943	0.529811	65	0.934569	-0.0976276	0.707348	15	1.78996	0.839931	0.0119135	24	1.27974	0.355855	0.0482987	24	68.6	Radixin	Homo sapiens
P35244	RPA3,REPA3,RPA14	1.19174	0.25307	0.400947	25	1.12578	0.17092	0.656037	18	1.22336	0.290845	0.0649446	21	1.03773	0.0534361	0.723063	12	0.991467	-0.0123641	0.975461	18	0.867905	-0.204391	0.494692	18	13.6	Replication protein A 14 kDa subunit	Homo sapiens
P35249	RFC4	1.14581	0.196373	0.318976	27	0.864325	-0.210354	0.0845407	56	0.987574	-0.018039	0.952951	26	0.994713	-0.00764823	0.989832	12	1.22377	0.291328	0.0639726	49	1.43363	0.51967	0.000160267	46	39.7	Replication factor C subunit 4	Homo sapiens
P35250	RFC2	1.00883	0.0126817	0.962347	46	0.71259	-0.488856	0.0182129	32	0.83555	-0.259201	0.0465555	39	0.791284	-0.337732	0.24726	14	0.925683	-0.111409	0.371321	37	1.31925	0.399722	0.0762417	30	39.2	Replication factor C subunit 2	Homo sapiens
P35251	RFC1,RFC140	1.32533	0.406351	0.478205	16	0.910137	-0.135844	0.554164	55	0.904302	-0.145123	0.777127	15	0.696084	-0.522667	0.290937	13	1.15121	0.203151	0.172945	57	1.37074	0.454958	0.00112161	49	128.3	Replication factor C subunit 1	Homo sapiens
P35268	RPL22	0.968033	-0.0468724	0.661981	19	1.08365	0.115897	0.60238	35	1.03235	0.0459329	0.668546	21	1.00376	0.00541596	0.977981	14	1.07886	0.109509	0.487713	34	0.993152	-0.00991423	0.965332	33	14.8	60S ribosomal protein L22	Homo sapiens
P35269	GTF2F1,RAP74	0.903585	-0.146267	0.532371	19	0.880723	-0.183239	0.897644	4	1.02333	0.033269	0.913358	21	1.15396	0.206599	0.388008	17	1.22552	0.293398	0.761545	5	1.3718	0.456067	0.623185	5	58.2	General transcription factor IIF subunit 1	Homo sapiens
P35270	SPR	0.976603	-0.0341564	0.893242	41	1000	1000		1	1.14372	0.193732	0.098108	50	1.10285	0.141234	0.0560549	14					0.001	-1000		1	28	Sepiapterin reductase	Homo sapiens
P35453	HOXD13,HOX4I					1000	1000		3									1000	1000		2	0.738822	-0.436701		4	36.1	Homeobox protein Hox-D13	Homo sapiens
P35499	SCN4A	1000	1000		1					1000	1000		1	1.3309	0.4124		2									208.1	Sodium channel protein type 4 subunit alpha	Homo sapiens
P35520	CBS	1.0562	0.0788804	0.2355	104	0.86293	-0.212684		7	1.09939	0.136699	0.0307457	99	1.05606	0.078697	0.573681	16	1.17836	0.23678		6	1.10478	0.14376	0.862693	11	60.6	Cystathionine beta-synthase	Homo sapiens
P35527	KRT9	1.35293	0.436085	0.394109	108	1.76343	0.81838	0.000654702	110	1.56396	0.645206	0.0715758	113	1.58215	0.661887	0.601376	17	1.22871	0.297143	0.257728	101	0.716882	-0.480192	0.0490613	117	62.1	Keratin, type I cytoskeletal 9	Homo sapiens
P35568	IRS1					1000	1000		2													0.001	-1000		2	131.6	Insulin receptor substrate 1	Homo sapiens
P35573	AGL,GDE	1.04557	0.0642912	0.568364	81	0.887601	-0.172016	0.933773	6	0.949783	-0.0743299	0.551672	75	1.03261	0.0462963	0.801797	14	0.360713	-1.47108	0.0369994	6	0.405724	-1.30143	0.214784	6	174.8	Glycogen debranching enzyme	Homo sapiens
P35579	MYH9	1.14761	0.198632	3.42717e-15	358	1.03746	0.0530489	0.394411	289	1.14994	0.201562	8.78289e-09	390	0.923747	-0.114431	0.749545	14	0.768577	-0.379739	3.89115e-16	265	0.737494	-0.439296	7.8179e-16	279	226.5	Myosin-9	Homo sapiens
P35580	MYH10	1.05104	0.0718149	0.135267	317	0.977788	-0.0324059	0.624803	303	1.33388	0.415633	1.42279e-23	317	1.10845	0.148547	0.423252	17	0.714207	-0.485587	6.77135e-28	279	0.728951	-0.456107	1.06571e-19	297	229	Myosin-10	Homo sapiens
P35606	COPB2	0.964522	-0.0521138	0.47611	141	1.27768	0.353527	0.0272619	46	1.07836	0.108832	0.0327862	143	1.10125	0.139139	0.30232	13	0.889261	-0.169321	0.329065	38	0.676666	-0.563485	7.8454e-07	47	102.5	Coatomer subunit beta'	Homo sapiens
P35609	ACTN2																	1000	1000		1	1000	1000		1	103.9	Alpha-actinin-2	Homo sapiens
P35610	SOAT1,ACACT,ACACT1,ACAT,ACAT1,SOAT,STAT					0.916268	-0.126158	0.927224	6									0.166001	-2.59073	0.0170902	6	0.18177	-2.45982	0.0308125	6	64.7	Sterol O-acyltransferase 1	Homo sapiens
P35611	ADD1,ADDA	1.0019	0.00274457	0.994493	28	1.44383	0.529898	0.0615138	13	1.10354	0.14214	0.665631	28	1.12569	0.170815	0.508887	13	0.64744	-0.627182	0.208181	9	0.490776	-1.02686	0.0261686	12	81	Alpha-adducin	Homo sapiens
P35612	ADD2,ADDB	0.973826	-0.0382638	0.834666	6					1.20101	0.264243	0.284722	6	1.25936	0.33269	0.297205	6									80.9	Beta-adducin	Homo sapiens
P35613	BSG,UNQ6505/PRO21383	1.01269	0.0181947	0.94426	14	1.28597	0.362855	0.277362	19	1.00015	0.000218393	0.999831	17	1.02817	0.0400796	0.918246	14	1.05592	0.0785006	0.728679	19	0.818939	-0.288172	0.167383	20	42.2	Basigin	Homo sapiens
P35637	FUS,TLS	0.855454	-0.225238	0.00561264	16	0.949306	-0.0750555	0.873064	30	0.96569	-0.0503675	0.85282	18	1.09646	0.132857	0.489481	14	1.11202	0.153177	0.414077	24	1.22084	0.287878	0.279733	24	53.4	RNA-binding protein FUS	Homo sapiens
P35658	NUP214,CAIN,CAN,KIAA0023	1.01646	0.0235494	0.947672	54	0.632792	-0.660197	3.1169e-05	29	0.997976	-0.00292244	0.992786	43	0.911044	-0.134408	0.743608	14	1.06746	0.094187	0.548283	42	1.80702	0.853614	9.88714e-05	31	213.6	Nuclear pore complex protein Nup214	Homo sapiens
P35659	DEK	1.18677	0.247046	0.0347181	48	0.962118	-0.0557139	0.535983	82	0.88507	-0.176137	0.496748	49	0.818002	-0.289824	0.160783	12	1.21712	0.283474	2.29378e-05	85	1.26875	0.343402	1.43805e-07	91	42.7	Protein DEK	Homo sapiens
P35711	SOX5	1.10609	0.145465	0.824246	9	0.654243	-0.6121		2	0.574503	-0.799612	0.510416	6	0.503661	-0.989475	0.234438	8	1.67367	0.743015	0.485382	6	2.20495	1.14074		2	84	Transcription factor SOX-5	Homo sapiens
P35749	MYH11,KIAA0866	1.05534	0.0777124	0.937902	6	2.91416	1.54308		3	1.24784	0.319437	0.682609	6	1.21093	0.276111	0.548166	6	0.001	-1000		2	0.001	-1000		1	227.3	Myosin-11	Homo sapiens
P35790	CHKA,CHK,CKI	1.06982	0.0973732	0.925703	7					0.885242	-0.175857	0.874496	7	0.876965	-0.18941	0.883886	8									52.2	Choline kinase alpha	Homo sapiens
P35813	PPM1A,PPPM1A	0.999626	-0.000539794	0.999002	25					0.986887	-0.0190426	0.952951	23	1.17996	0.238743	0.597336	14									42.4	Protein phosphatase 1A	Homo sapiens
P35908	KRT2,KRT2A,KRT2E	1.58201	0.661763	6.69262e-11	103	0.870808	-0.199574	0.4178	109	1.44747	0.533533	0.00038063	109	0.891341	-0.16595	0.828025	18	1.0392	0.0554685	0.850775	101	1.1935	0.2552	0.0260673	104	65.4	Keratin, type II cytoskeletal 2 epidermal	Homo sapiens
P35914	HMGCL	0.825232	-0.277128	0.194112	15					0.925492	-0.111708	0.74283	20	1.12743	0.173033	0.601313	15									34.4	Hydroxymethylglutaryl-CoA lyase, mitochondrial	Homo sapiens
P35968	KDR,FLK1,VEGFR2	0.918246	-0.123048	0.709789	6					0.79649	-0.328273	0.0590896	6	0.843875	-0.244898	0.264225	6									151.5	Vascular endothelial growth factor receptor 2	Homo sapiens
P35998	PSMC2,MSS1	1.07136	0.0994481	0.269145	137	1.46243	0.548372	0.0462516	9	1.05959	0.0835035	0.435707	143	0.992418	-0.0109801	0.967198	12	1.59147	0.670355	0.036662	10	1.23362	0.302903	0.167267	14	48.6	26S proteasome regulatory subunit 7	Homo sapiens
P36404	ARL2	1.20743	0.271945	0.149646	36	0.969872	-0.0441338	0.992674	4	1.13988	0.188877	0.2603	36	1.02586	0.0368296	0.880726	15	0.410631	-1.28409		3	0.42549	-1.2328		3	20.9	ADP-ribosylation factor-like protein 2	Homo sapiens
P36405	ARL3,ARFL3	0.960575	-0.0580295	0.878349	44	1000	1000		1	1.2105	0.275602	0.0799444	47	1.32309	0.403912	0.0558933	15					0.001	-1000		1	20.5	ADP-ribosylation factor-like protein 3	Homo sapiens
P36507	MAP2K2,MEK2,MKK2,PRKMK2	0.978635	-0.0311572	0.923792	35					1.18667	0.246913	0.117573	37	1.28784	0.364951	0.268351	16									44.4	Dual specificity mitogen-activated protein kinase kinase 2	Homo sapiens
P36542	ATP5F1C,ATP5C,ATP5C1,ATP5CL1	1.10756	0.147384	0.490535	47	1.24248	0.313219	0.284222	25	0.703279	-0.50783	0.0382981	45	0.648278	-0.625315	0.190028	18	1.07697	0.106982	0.851606	18	0.765925	-0.384726	0.138513	19	33	ATP synthase subunit gamma, mitochondrial	Homo sapiens
P36543	ATP6V1E1,ATP6E,ATP6E2	0.753678	-0.40798	0.484073	25	1000	1000		2	1.00876	0.0125855	0.974676	27	1.09995	0.137441	0.685371	16	1000	1000		1	0.765292	-0.385917		3	26.1	V-type proton ATPase subunit E 1	Homo sapiens
P36551	CPOX,CPO,CPX	0.902556	-0.147912	0.0348251	79	1.80915	0.855309		3	0.80906	-0.305681	3.17044e-07	84	0.842222	-0.247727	0.0102953	14	1.3906	0.475711	0.280554	5	0.876112	-0.190813	0.75072	10	50.2	Oxygen-dependent coproporphyrinogen-III oxidase, mitochondrial	Homo sapiens
P36578	RPL4,RPL1	0.94468	-0.0821025	0.133051	97	1.13556	0.183408	0.30862	64	1.05517	0.0774797	0.120054	93	1.03434	0.0487114	0.714477	16	1.14444	0.19464	0.103719	62	0.988313	-0.0169604	0.932516	60	47.7	60S ribosomal protein L4	Homo sapiens
P36639	NUDT1,MTH1	0.929113	-0.106074	0.368032	38	1000	1000		1	1.20457	0.268523	0.00168721	39	1.20174	0.265129	0.162395	14	1000	1000		2	0.940964	-0.0877892		3	18	Oxidized purine nucleoside triphosphate hydrolase	Homo sapiens
P36776	LONP1,PRSS15	0.959083	-0.060273	0.540429	118	0.753547	-0.408231	1.52222e-06	67	1.02212	0.0315655	0.769065	123	1.01122	0.0160989	0.951888	18	1.12144	0.165347	0.091947	74	1.49587	0.580986	1.38525e-09	76	106.5	Lon protease homolog, mitochondrial	Homo sapiens
P36871	PGM1	1.09123	0.12596	0.0552365	108	1.221	0.28806	0.794563	4	1.04387	0.0619452	0.244738	108	0.987022	-0.018846	0.873434	13	1.50239	0.587257	0.37677	5	1.22396	0.291557	0.751797	5	61.4	Phosphoglucomutase-1	Homo sapiens
P36873	PPP1CC	1.00589	0.00847426	0.988933	12	1.06495	0.0907816	0.849015	26	0.914316	-0.129235	0.499209	11	0.884897	-0.176419	0.685371	11	1.25809	0.331235	0.190816	26	1.20447	0.268404	0.400847	24	37	Serine/threonine-protein phosphatase PP1-gamma catalytic subunit	Homo sapiens
P36915	GNL1,HSR1	0.773617	-0.370309	0.00607218	29	1000	1000		1	1.52286	0.606787	3.83893e-10	41	1.83439	0.875304	0.000100231	15					0.001	-1000		1	68.7	Guanine nucleotide-binding protein-like 1	Homo sapiens
P36954	POLR2I	1.32767	0.408895	0.80596	6	0.861259	-0.215482	0.547152	19	1.09	0.124328	0.938605	6	0.809129	-0.305559	0.788499	6	0.876155	-0.190742	0.268755	20	1.03426	0.0486024	0.8805	21	14.5	DNA-directed RNA polymerase II subunit RPB9	Homo sapiens
P36957	DLST,DLTS	0.847287	-0.239078	0.00087175	49	1.32114	0.401786		2	0.842687	-0.246932	0.00164695	50	0.95334	-0.068937	0.7513	17	0.001	-1000		2	1.1401	0.189163		2	48.8	Dihydrolipoyllysine-residue succinyltransferase component of 2-oxoglutarate dehydrogenase complex, mitochondrial	Homo sapiens
P36969	GPX4	1.12874	0.174715	0.29416	35	1.31873	0.399149	0.837827	5	1.19652	0.258845	0.00779175	32	1.03063	0.0435214	0.892538	16	1.44346	0.529532	0.454434	6	1.07972	0.110658	0.934259	5	22	Phospholipid hydroperoxide glutathione peroxidase	Homo sapiens
P37108	SRP14	1.00595	0.00856432	0.964078	32	0.700794	-0.512939	0.0638471	12	0.97418	-0.0377396	0.787533	30	0.999402	-0.00086267	0.999239	15	1.68535	0.753049	0.0127513	12	2.3852	1.25411	0.00023449	12	14.6	Signal recognition particle 14 kDa protein	Homo sapiens
P37198	NUP62	1.10311	0.141577	0.507158	43	0.686768	-0.542106	0.000311654	45	1.05178	0.0728365	0.70341	40	0.919246	-0.121477	0.630601	16	1.31594	0.396092	0.00123217	52	1.93931	0.955545	2.89033e-08	47	53.3	Nuclear pore glycoprotein p62	Homo sapiens
P37235	HPCAL1,BDR1	0.831357	-0.266459	0.464565	15					0.855514	-0.225136	0.544684	22	1.15242	0.204671	0.708165	16									22.3	Hippocalcin-like protein 1	Homo sapiens
P37268	FDFT1	1.16309	0.21796	0.194112	60	1.33122	0.412752	0.296298	45	0.879547	-0.185167	0.29465	55	0.719473	-0.474988	0.360887	14	0.87103	-0.199205	0.536555	43	0.658654	-0.602407	0.00910002	44	48.1	Squalene synthase	Homo sapiens
P37275	ZEB1,AREB6,TCF8					0.990048	-0.0144296	0.979817	14									1.27773	0.353585	0.204272	14	1.26971	0.3445	0.11323	11	124.1	Zinc finger E-box-binding homeobox 1	Homo sapiens
P37802	TAGLN2,KIAA0120,CDABP0035	1.03749	0.0530966	0.834302	52	2.28557	1.19255	0.504622	5	1.08724	0.120672	0.220357	42	1.0051	0.00734466	0.986897	15	1.55109	0.633281	0.600626	5	0.673527	-0.570192	0.591473	4	22.4	Transgelin-2	Homo sapiens
P37837	TALDO1,TAL,TALDO,TALDOR	1.04203	0.0593908	0.612637	73					1.1584	0.212133	0.000340766	69	1.12772	0.173405	0.393869	14									37.5	Transaldolase	Homo sapiens
P38117	ETFB,FP585	0.914714	-0.128607	0.0400506	106	1.84373	0.882626		2	0.8826	-0.180169	0.00757806	92	0.901532	-0.14955	0.0944736	12	1.71676	0.77969		3	0.926099	-0.110762		3	27.8	Electron transfer flavoprotein subunit beta	Homo sapiens
P38159	RBMX,HNRPG,RBMXP1	1000	1000		1	0.846067	-0.241156	0.60258	18	1000	1000		2	1.01604	0.0229609		3	0.980179	-0.0288832	0.951712	20	1.10591	0.14523	0.451767	20	42.3	RNA-binding motif protein, X chromosome	Homo sapiens
P38398	BRCA1,RNF53																	1000	1000		2	1000	1000		2	207.7	Breast cancer type 1 susceptibility protein	Homo sapiens
P38432	COIL,CLN80					1.06899	0.096244	0.866264	26									1.3239	0.40479	0.0815101	29	1.18523	0.245164	0.332182	25	62.6	Coilin	Homo sapiens
P38571	LIPA	0.872597	-0.196612	0.830799	11					0.773042	-0.371381	0.585115	9	0.878107	-0.187532	0.629248	10									45.4	Lysosomal acid lipase/cholesteryl ester hydrolase	Homo sapiens
P38606	ATP6V1A,ATP6A1,ATP6V1A1,VPP2	1.01487	0.0213001	0.861994	124	1.12138	0.165278	0.738986	12	1.02708	0.0385469	0.609693	118	0.944214	-0.0828147	0.596906	15	1.18632	0.246498	0.536555	13	1.05383	0.0756433	0.919144	15	68.3	V-type proton ATPase catalytic subunit A	Homo sapiens
P38646	HSPA9,GRP75,HSPA9B,mt-HSP70	0.915298	-0.127686	1.0437e-05	205	1.26027	0.333731	0.0380279	59	0.87572	-0.191458	1.13705e-10	210	0.891023	-0.166465	0.130017	14	1.9482	0.962142	3.4519e-09	60	1.52752	0.611193	3.04856e-06	75	73.7	Stress-70 protein, mitochondrial	Homo sapiens
P38919	EIF4A3,DDX48,KIAA0111	0.835962	-0.25849	8.67526e-05	95	1.01242	0.0178027	0.911374	112	1.0306	0.0434907	0.676008	95	1.08984	0.124118	0.588938	14	0.874233	-0.19391	0.0388346	108	0.850441	-0.233718	0.00013006	107	46.9	Eukaryotic initiation factor 4A-III	Homo sapiens
P38935	IGHMBP2,SMBP2,SMUBP2	1000	1000		1					1000	1000		2	0.859929	-0.217711		3									109.1	DNA-binding protein SMUBP-2	Homo sapiens
P39019	RPS19	1.07925	0.110026	0.301474	30	1.24706	0.318535	0.120542	31	1.12735	0.172934	0.233759	32	0.998856	-0.0016513	0.997087	18	1.56405	0.645284	3.31326e-06	30	1.20275	0.266337	0.194702	34	16.1	40S ribosomal protein S19	Homo sapiens
P39023	RPL3,OK/SW-cl.32	0.995558	-0.00642232	0.945083	78	1.05543	0.0778251	0.728588	33	1.05065	0.0712883	0.284673	86	0.944736	-0.0820175	0.524654	12	1.27421	0.349601	0.00502403	31	1.19196	0.253341	0.0383224	33	46.1	60S ribosomal protein L3	Homo sapiens
P39059	COL15A1	0.894904	-0.160196	0.732668	17	0.898444	-0.1545	0.323304	5	0.844831	-0.243266	0.499427	17	0.948738	-0.0759185	0.896462	16	1.12645	0.171783	0.199721	5	1.04118	0.0582222	0.873639	8	141.7	Collagen alpha-1(XV) chain	Homo sapiens
P39086	GRIK1,GLUR5	1.22376	0.291325	0.593481	6					1.36783	0.451885	0.690288	6	1.08979	0.124051	0.934171	6									104	Glutamate receptor ionotropic, kainate 1	Homo sapiens
P39656	DDOST,KIAA0115,OST48,OK/SW-cl.45	0.956061	-0.0648248	0.67683	45	1.2494	0.321239	0.0557373	50	0.674094	-0.568979	0.0274064	44	0.725047	-0.463854	0.395631	17	0.874744	-0.193067	0.326188	47	0.710124	-0.493857	7.38741e-05	52	50.8	Dolichyl-diphosphooligosaccharide--protein glycosyltransferase 48 kDa subunit	Homo sapiens
P39687	ANP32A,C15orf1,LANP,MAPM,PHAP1	0.963465	-0.0536964	0.816498	25	1.52917	0.612747	0.806887	5	0.975896	-0.0352005	0.864015	23	1.09925	0.136517	0.619051	17	0.962609	-0.0549778	0.958307	4	0.895667	-0.158966	0.913306	7	28.6	Acidic leucine-rich nuclear phosphoprotein 32 family member A	Homo sapiens
P39748	FEN1,RAD2	0.93723	-0.0935248	0.553488	61	1.23817	0.308213	0.101681	8	1.06119	0.0856771	0.646773	64	1.16084	0.215171	0.347518	18	1.65052	0.72292	0.137442	7	1.25856	0.331775	0.348892	11	42.6	Flap endonuclease 1	Homo sapiens
P39880	CUX1,CUTL1	1.02506	0.0357068	0.90709	20	0.903939	-0.145702	0.135526	87	0.561139	-0.83357	0.000330452	13	0.600177	-0.73654	0.0122018	16	1.32469	0.405655	1.40297e-07	79	1.38654	0.471491	2.16814e-09	92	164.2	Homeobox protein cut-like 1	Homo sapiens
P40123	CAP2	0.847902	-0.238031	0.00057505	72					1.0369	0.0522745	0.657548	75	1.29898	0.377379	0.0370259	17	1000	1000		1	1000	1000		1	52.8	Adenylyl cyclase-associated protein 2	Homo sapiens
P40222	TXLNA,TXLN	1.04762	0.067117	0.824144	31					1.14673	0.19753	0.319567	34	1.13683	0.185012	0.332909	16									61.9	Alpha-taxilin	Homo sapiens
P40227	CCT6A,CCT6,CCTZ	1.06294	0.0880614	0.14078	131	1.17756	0.235801	0.0945303	66	1.01297	0.0185878	0.788298	122	1.03674	0.0520568	0.449764	16	1.81787	0.862251	1.82681e-07	64	1.4821	0.567639	1.47066e-05	55	58	T-complex protein 1 subunit zeta	Homo sapiens
P40306	PSMB10,LMP10,MECL1	0.966406	-0.0492994		3					0.583663	-0.776793		3	0.608858	-0.715822	0.79087	4									28.9	Proteasome subunit beta type-10	Homo sapiens
P40425	PBX2,G17	1.05934	0.0831634	0.903838	5					0.801268	-0.319643		3	0.76126	-0.39354		4	1000	1000		1	1000	1000		1	45.9	Pre-B-cell leukemia transcription factor 2	Homo sapiens
P40429	RPL13A	0.901219	-0.15005	0.174488	15	1.07586	0.105488	0.794794	12	1.05035	0.0708715	0.624633	16	1.08882	0.122771	0.49518	16	1.0996	0.136985	0.470523	12	1.01936	0.027662	0.945162	12	23.6	60S ribosomal protein L13a	Homo sapiens
P40616	ARL1	0.94224	-0.0858332	0.635711	24	1.29027	0.367677		7	0.876025	-0.190955	0.371583	25	0.884097	-0.177724	0.0151729	10	0.894552	-0.160763	0.737573	9	0.648426	-0.624986	0.0221578	9	20.4	ADP-ribosylation factor-like protein 1	Homo sapiens
P40692	MLH1,COCA2	0.910989	-0.134495	0.200564	36	0.89171	-0.165353	0.209279	21	0.819576	-0.287051	0.149142	31	0.877992	-0.187721	0.342062	17	0.78842	-0.342964	0.1613	22	0.911375	-0.133884	0.709173	17	84.6	DNA mismatch repair protein Mlh1	Homo sapiens
P40763	STAT3,APRF	1.03481	0.0493728	0.627058	80	1.09559	0.131704		2	1.06236	0.0872742	0.393737	89	0.98329	-0.0243109	0.910205	12	1.66466	0.735231		4	1.51434	0.598687		4	88.1	Signal transducer and activator of transcription 3	Homo sapiens
P40818	USP8,KIAA0055,UBPY	1.01525	0.0218353	0.948412	20					1.09875	0.135858	0.291053	14	1.17637	0.234337	0.507874	16									127.5	Ubiquitin carboxyl-terminal hydrolase 8	Homo sapiens
P40855	PEX19,HK33,PXF,OK/SW-cl.22	0.940995	-0.0877405	0.878349	12					0.866809	-0.206214	0.587416	14	0.951115	-0.0723079	0.911474	10									32.8	Peroxisomal biogenesis factor 19	Homo sapiens
P40925	MDH1,MDHA	1.05049	0.0710578	0.353067	80					1.08934	0.123449	0.00240865	72	1.0262	0.0373068	0.868689	14	1000	1000		1	1000	1000		1	36.4	Malate dehydrogenase, cytoplasmic	Homo sapiens
P40926	MDH2	0.916761	-0.125382	0.416591	111	1.67189	0.741482	0.0264693	43	0.879115	-0.185876	5.85927e-05	96	0.98504	-0.0217452	0.902127	15	1.81236	0.857871	0.00255885	40	1.05974	0.0837123	0.745384	66	35.5	Malate dehydrogenase, mitochondrial	Homo sapiens
P40937	RFC5	1.06018	0.0843157	0.61948	33	0.796908	-0.327514	0.0230533	55	0.924415	-0.113387	0.631904	32	0.856291	-0.223827	0.424079	14	0.812236	-0.300029	0.0285201	54	1.03183	0.0452098	0.837738	56	38.5	Replication factor C subunit 5	Homo sapiens
P40938	RFC3	1.22792	0.296213	0.085477	28	0.666976	-0.584294	6.0416e-05	49	1.07972	0.110655	0.645713	29	0.858754	-0.219683	0.319056	15	0.941957	-0.0862669	0.536555	51	1.42629	0.512264	7.50289e-05	48	40.6	Replication factor C subunit 3	Homo sapiens
P40939	HADHA,HADH	1.10892	0.149157	0.0135295	145	0.943624	-0.0837153	0.297464	116	0.608889	-0.715748	6.34078e-15	152	0.47844	-1.06359	0.0141421	17	1.27384	0.349189	2.85404e-05	138	1.37592	0.460397	1.53546e-08	129	83	Trifunctional enzyme subunit alpha, mitochondrial	Homo sapiens
P41002	CCNF,FBX1,FBXO1	0.959792	-0.0592056		3					0.440658	-1.18227	0.61063	5	0.470651	-1.08727		4									87.6	Cyclin-F	Homo sapiens
P41091	EIF2S3,EIF2G	0.906652	-0.14138	0.502033	16	1.08799	0.121667	0.889229	7	1.08421	0.116648	0.68097	18	1.29866	0.37702	0.440925	14	1.04902	0.0690408	0.915155	8	0.926627	-0.109939	0.838683	7	51.1	Eukaryotic translation initiation factor 2 subunit 3	Homo sapiens
P41208	CETN2,CALT,CEN2	1.86038	0.895595	0.244055	8	0.664133	-0.590455	0.138165	15	1.24984	0.321739	0.156334	7	0.702308	-0.509825	0.278438	9	1.33376	0.415494	0.237741	16	2.01383	1.00994	0.000772457	15	19.7	Centrin-2	Homo sapiens
P41212	ETV6,TEL,TEL1					0.970949	-0.0425332	0.925734	14									1.15867	0.212471	0.186148	18	1.20524	0.269319	0.0424522	12	53	Transcription factor ETV6	Homo sapiens
P41214	EIF2D,HCA56,LGTN	1.18985	0.250778	0.738714	8					0.966367	-0.0493572	0.927593	8	0.826231	-0.275383	0.525025	8									64.7	Eukaryotic translation initiation factor 2D	Homo sapiens
P41223	BUD31,EDG2	1.11725	0.159954	0.854682	8	0.857913	-0.221096	0.48483	24	1.10896	0.149202	0.803185	9	1.01672	0.0239197	0.978744	9	0.731863	-0.450354	0.0127506	22	0.825976	-0.275829	0.308739	24	17	Protein BUD31 homolog	Homo sapiens
P41227	NAA10,ARD1,ARD1A,TE2	0.880802	-0.18311	0.7151	18					1.14277	0.192534	0.464205	24	1.11906	0.162285	0.37573	14	1000	1000		2	1000	1000		2	26.5	N-alpha-acetyltransferase 10	Homo sapiens
P41229	KDM5C,DXS1272E,JARID1C,SMCX,XE169	0.995112	-0.00706892	0.993023	14					0.629251	-0.668293	0.521676	7	0.622016	-0.684977	0.255107	8	1000	1000		1	1000	1000		1	175.7	Lysine-specific demethylase 5C	Homo sapiens
P41235	HNF4A,HNF4,NR2A1,TCF14	1.33553	0.417417	0.399638	5					1.83196	0.873387		4	1.3704	0.454599		3									52.8	Hepatocyte nuclear factor 4-alpha	Homo sapiens
P41236	PPP1R2,IPP2	1.22865	0.297074		4	1.42618	0.512153	0.235724	6	0.868921	-0.202703		3	0.723175	-0.467583	0.665431	5	1.36234	0.446091	0.353178	6	0.955485	-0.0656951	0.927645	6	23	Protein phosphatase inhibitor 2	Homo sapiens
P41240	CSK	1.02185	0.0311839	0.90328	61	0.808336	-0.306973	0.856263	6	1.12199	0.16606	0.212606	61	1.21963	0.286441	0.040643	13	0.963769	-0.0532407	0.964377	6	1.18175	0.240929	0.843798	6	50.7	Tyrosine-protein kinase CSK	Homo sapiens
P41250	GARS	1.03943	0.0557917	0.397744	165	1.1727	0.229836	0.658988	18	1.05998	0.0840382	0.138465	167	0.886623	-0.173607	0.280809	15	2.09844	1.06932	0.00158447	24	1.73813	0.797539	0.00938964	20	83.2	Glycine--tRNA ligase	Homo sapiens
P41252	IARS1,IARS	1.04087	0.0577942	0.177687	272	1.32496	0.405952	2.423e-05	57	1.13782	0.186276	5.34752e-09	271	1.00829	0.0119157	0.93672	15	1.09246	0.12758	0.274378	65	0.846371	-0.240637	0.0135151	65	144.5	Isoleucine--tRNA ligase, cytoplasmic	Homo sapiens
P41567	EIF1,SUI1	0.886508	-0.173794	0.842656	15	1.84519	0.883767	0.583087	5	1.22057	0.287552	0.544139	14	1.38582	0.470742	0.278369	17	2.94171	1.55666	0.16635	5	1.58064	0.660513	0.574764	6	12.7	Eukaryotic translation initiation factor 1	Homo sapiens
P41743	PRKCI,DXS1179E	0.001	-1000		2	1000	1000		2	0.945578	-0.0807318		3	1000	1000		1	1000	1000		2	0.777517	-0.363054	0.528987	4	68.3	Protein kinase C iota type	Homo sapiens
P42025	ACTR1B,CTRN2	1.04532	0.06395	0.854682	32					1.04085	0.0577636	0.545777	29	0.973583	-0.0386237	0.897751	17	1000	1000		2	1000	1000		2	42.3	Beta-centractin	Homo sapiens
P42126	ECI1,DCI	0.93244	-0.100917	0.57547	65					0.803463	-0.315697	0.00792461	63	0.82187	-0.283018	0.440723	17	1000	1000		1	1000	1000		1	32.8	Enoyl-CoA delta isomerase 1, mitochondrial	Homo sapiens
P42166	TMPO,LAP2	1.14641	0.197118	0.00607218	122	1.12919	0.175293	0.00495531	114	0.806846	-0.309634	0.00313588	103	0.86593	-0.207678	0.525748	14	1.41355	0.499321	1.33546e-10	124	1.23577	0.30541	3.55553e-08	112	75.5	Lamina-associated polypeptide 2, isoform alpha	Homo sapiens
P42224	STAT1	0.873518	-0.195091	0.0327757	79					1.1315	0.17824	0.0231133	74	1.21148	0.276774	0.00313699	15									87.3	Signal transducer and activator of transcription 1-alpha/beta	Homo sapiens
P42226	STAT6					0.879934	-0.184533		3									1.37938	0.464019		2	1.5675	0.648465		3	94.1	Signal transducer and activator of transcription 6	Homo sapiens
P42261	GRIA1,GLUH1,GLUR1	0.871706	-0.198087	0.560363	6					1.13428	0.181782	0.538257	6	1.27467	0.350124	0.00758385	6									101.5	Glutamate receptor 1	Homo sapiens
P42285	SKIV2L2,DOB1,KIAA0052,Mtr4	1.19939	0.262297	0.00658825	77	0.88225	-0.18074	0.00202575	176	0.756578	-0.402438	0.00347941	66	0.571254	-0.807795	0.0194241	16	1.04733	0.0667172	0.390476	201	1.20406	0.267909	3.68839e-05	202	117.8	Exosome RNA helicase MTR4	Homo sapiens
P42331	ARHGAP25,KIAA0053	1.13448	0.182037	0.882458	5					1.20698	0.271397	0.48856	4	1.09724	0.133883	0.891792	5									73.4	Rho GTPase-activating protein 25	Homo sapiens
P42336	PIK3CA	1.23835	0.30842	0.375858	15					1.06386	0.089307	0.424165	11	0.852733	-0.229834	0.416066	12									124.3	Phosphatidylinositol 4,5-bisphosphate 3-kinase catalytic subunit alpha isoform	Homo sapiens
P42345	MTOR,FRAP,FRAP1,FRAP2,RAFT1,RAPT1	1.16478	0.22006	0.253984	45					1.03067	0.0435856	0.883253	45	0.967394	-0.0478249	0.898034	16									288.9	Serine/threonine-protein kinase mTOR	Homo sapiens
P42356	PI4KA,PIK4,PIK4CA	0.930608	-0.103754	0.629021	9	1.05939	0.0832374		3	0.964722	-0.0518145	0.74283	8	1.12803	0.173803	0.453807	10	0.663374	-0.592105		3	0.629019	-0.668823	0.172258	4	236.8	Phosphatidylinositol 4-kinase alpha	Homo sapiens
P42357	HAL,HIS									1000	1000		1	1000	1000		1									72.7	Histidine ammonia-lyase	Homo sapiens
P42566	EPS15,AF1P	1.06624	0.0925382	0.828695	15					0.976437	-0.0344011	0.883253	15	1.05872	0.082325	0.859204	15									98.7	Epidermal growth factor receptor substrate 15	Homo sapiens
P42574	CASP3,CPP32	1.01228	0.0176093	0.927747	55					0.990854	-0.0132551	0.952546	55	1.06276	0.0878145	0.686625	15	1000	1000		4	1000	1000		4	31.6	Caspase-3	Homo sapiens
P42575	CASP2,ICH1,NEDD2	1.17987	0.238626	0.377619	23					1.04323	0.0610625	0.8057	25	0.985141	-0.0215975	0.970388	16									50.7	Caspase-2	Homo sapiens
P42677	RPS27,MPS1	1.00734	0.0105467	0.983115	17	1.06788	0.0947492	0.78562	10	1.04253	0.0600886	0.883253	17	1.0384	0.0543566	0.827595	18	1.32848	0.409774	0.172895	10	1.23509	0.304622	0.280301	10	9.5	40S ribosomal protein S27	Homo sapiens
P42679	MATK,CTK,HYL					0.802574	-0.317294	0.671877	5									1.31934	0.399815	0.61642	5	1.60822	0.685463	0.402263	4	56.5	Megakaryocyte-associated tyrosine-protein kinase	Homo sapiens
P42680	TEC,PSCTK4	0.872191	-0.197284	0.521175	11	1.84344	0.8824		2	0.697717	-0.519285	0.0321394	11	0.802225	-0.317921	0.043911	10	1.80325	0.850602		2	0.991312	-0.0125887		2	73.6	Tyrosine-protein kinase Tec	Homo sapiens
P42681	TXK,PTK4,RLK	1000	1000		1					1000	1000		1	6.4421	2.68753		2									61.3	Tyrosine-protein kinase TXK	Homo sapiens
P42695	NCAPD3,CAPD3,KIAA0056	1.02739	0.0389787	0.961647	9	0.912522	-0.132069	0.54777	51	0.90572	-0.142863	0.896035	8	0.860115	-0.217398	0.827915	9	0.704591	-0.505141	0.000930358	44	0.787149	-0.345292	0.0204166	46	168.9	Condensin-2 complex subunit D3	Homo sapiens
P42696	RBM34,KIAA0117	1.1598	0.213882		2	1.01118	0.0160359	0.929274	41	0.943942	-0.0832293		3	0.87955	-0.185163		3	0.826308	-0.275249	0.00313988	46	0.837589	-0.255686	0.000693822	39	48.6	RNA-binding protein 34	Homo sapiens
P42704	LRPPRC,LRP130	0.994124	-0.00850292	0.893242	432	1.03468	0.049178	0.700691	159	0.825961	-0.275854	1.09789e-22	434	0.823837	-0.279569	0.00140951	15	1.05831	0.081759	0.373144	158	1.0255	0.0363339	0.732723	145	157.9	Leucine-rich PPR motif-containing protein, mitochondrial	Homo sapiens
P42765	ACAA2	0.894822	-0.160327	0.0119085	111	1000	1000		1	0.797314	-0.326781	2.82236e-09	104	0.931667	-0.102114	0.579093	12	1000	1000		3	1.5338	0.617114		4	41.9	3-ketoacyl-CoA thiolase, mitochondrial	Homo sapiens
P42766	RPL35	0.81607	-0.293235	0.00117192	20	0.741048	-0.432361	0.819272	6	1.12908	0.175147	0.174424	20	1.38719	0.472166	0.00881676	14	2.40017	1.26314	0.257728	6	3.18634	1.6719	0.0636336	6	14.6	60S ribosomal protein L35	Homo sapiens
P42773	CDKN2C,CDKN6	0.001	-1000		1					0.001	-1000		1													18.1	Cyclin-dependent kinase 4 inhibitor C	Homo sapiens
P42785	PRCP,PCP	0.874925	-0.192769	0.0275553	39	0.912841	-0.131564	0.819052	14	0.931699	-0.102064	0.133353	41	0.989742	-0.0148753	0.95857	14	0.962661	-0.0549002	0.909963	16	1.00396	0.00569883	0.991438	13	55.8	Lysosomal Pro-X carboxypeptidase	Homo sapiens
P42858	HTT,HD,IT15	1.18958	0.250447	0.157046	65					1.17608	0.233981	0.00162177	64	1.23562	0.305234	0.0709976	16									347.6	Huntingtin	Homo sapiens
P42892	ECE1					0.758553	-0.398678	0.630155	13									0.781685	-0.355341	0.623176	6	1.0321	0.0455854	0.928204	10	87.2	Endothelin-converting enzyme 1	Homo sapiens
P43003	SLC1A3,EAAT1,GLAST,GLAST1					1.30604	0.385202	0.419914	11									0.774011	-0.369575	0.391649	9	0.538756	-0.892296	0.0430557	9	59.6	Excitatory amino acid transporter 1	Homo sapiens
P43034	PAFAH1B1,LIS1,MDCR,MDS,PAFAHA	0.997612	-0.00344959	0.974637	136	0.931867	-0.101805	0.900695	13	1.02527	0.0360056	0.569264	135	0.999473	-0.00076024	0.998107	15	1.46481	0.550712	0.1809	13	1.76996	0.823714	0.0997638	13	46.6	Platelet-activating factor acetylhydrolase IB subunit beta	Homo sapiens
P43121	MCAM,MUC18	1.13823	0.186798	0.526231	29	0.960226	-0.0585542	0.919538	23	1.12952	0.175712	0.284722	25	0.832958	-0.263685	0.536812	16	1.00417	0.00600256	0.986162	23	0.971122	-0.0422749	0.914959	21	71.6	Cell surface glycoprotein MUC18	Homo sapiens
P43155	CRAT,CAT1	0.902469	-0.14805	0.80596	22					0.993884	-0.00885041	0.986418	20	1.07123	0.0992712	0.896462	14									70.9	Carnitine O-acetyltransferase	Homo sapiens
P43243	MATR3,KIAA0723	1.10192	0.140021	0.303464	76	1.13889	0.187623	0.000953568	227	1.2027	0.266274	0.2692	76	1.09289	0.128147	0.881029	17	1.00015	0.000214903	0.998031	245	0.862299	-0.21374	0.00521966	237	94.6	Matrin-3	Homo sapiens
P43246	MSH2	1.00596	0.0085695	0.951017	146	0.920004	-0.120288	0.630419	45	0.933738	-0.0989101	0.0477509	144	0.888135	-0.17115	0.327957	16	1.11111	0.151995	0.40892	39	1.21987	0.286729	0.068405	43	104.7	DNA mismatch repair protein Msh2	Homo sapiens
P43304	GPD2	1.1735	0.230822	6.24181e-05	100	1.0191	0.0272914	0.95454	31	0.627835	-0.671543	3.79341e-12	96	0.451329	-1.14775	0.0081972	15	0.89346	-0.162524	0.441187	27	0.844041	-0.244615	0.203622	35	80.9	Glycerol-3-phosphate dehydrogenase, mitochondrial	Homo sapiens
P43307	SSR1,TRAPA,PSEC0262	0.853459	-0.228606	0.659528	9	1.18512	0.245035	0.757066	9	0.720374	-0.473182	0.432898	10	0.836322	-0.257869	0.77352	9	1.02811	0.0399972	0.964739	8	0.918062	-0.123336	0.806461	7	32.2	Translocon-associated protein subunit alpha	Homo sapiens
P43378	PTPN9	0.960721	-0.057811	0.91547	11					0.720204	-0.473522	0.104131	11	0.815579	-0.294103	0.474387	16									68	Tyrosine-protein phosphatase non-receptor type 9	Homo sapiens
P43487	RANBP1	0.898152	-0.154969	0.197175	35	1.48942	0.574752	0.846906	5	0.990343	-0.0139995	0.937559	34	0.956454	-0.0642328	0.737646	16	1.56114	0.642596	0.745208	5	1.04797	0.0675928	0.970396	6	23.3	Ran-specific GTPase-activating protein	Homo sapiens
P43490	NAMPT,PBEF,PBEF1	0.970449	-0.0432759	0.711425	126	0.759993	-0.395942	0.697515	8	1.06857	0.0956824	0.0217113	113	1.01724	0.0246604	0.940772	16	1.0128	0.0183513	0.974599	9	1.25957	0.33293	0.58467	15	55.5	Nicotinamide phosphoribosyltransferase	Homo sapiens
P43686	PSMC4,MIP224,TBP7	1.04859	0.0684439	0.515072	126	0.881167	-0.182512	0.638786	17	1.00991	0.0142247	0.927198	138	0.829362	-0.269926	0.514236	16	1.25502	0.32771	0.0396981	18	1.39462	0.479869	0.0622872	23	47.4	26S proteasome regulatory subunit 6B	Homo sapiens
P43897	TSFM	0.894895	-0.16021	0.231693	39					1.05878	0.0824035	0.670796	33	1.07501	0.104356	0.719591	14									35.4	Elongation factor Ts, mitochondrial	Homo sapiens
P45452	MMP13	1.12887	0.174878	0.368936	5					1.10112	0.138973	0.474488	5	0.996751	-0.0046956	0.986477	6									53.8	Collagenase 3	Homo sapiens
P45844	ABCG1,ABC8,WHT1	1.02841	0.0404196	0.957854	6					1.1639	0.218969	0.636059	6	1.15313	0.205553	0.559411	6									75.6	ATP-binding cassette sub-family G member 1	Homo sapiens
P45877	PPIC,CYPC	0.823327	-0.280463	0.49125	14					1.0086	0.012357	0.983748	16	1.2589	0.332167	0.45077	14									22.8	Peptidyl-prolyl cis-trans isomerase C	Homo sapiens
P45880	VDAC2	1.10818	0.148189	0.484424	51	1.1273	0.172877	0.648358	31	0.797967	-0.325599	0.16331	48	0.658419	-0.602922	0.220955	18	0.817528	-0.29066	0.399721	25	0.712504	-0.48903	0.00271075	31	31.6	Voltage-dependent anion-selective channel protein 2	Homo sapiens
P45954	ACADSB	0.877565	-0.188422	0.110734	43					0.813533	-0.297728	0.00120105	46	0.788843	-0.34219	0.0138289	12									47.5	Short/branched chain specific acyl-CoA dehydrogenase, mitochondrial	Homo sapiens
P45973	CBX5,HP1A	1.16585	0.221378	0.0535967	49	0.892667	-0.163806	0.300462	64	0.7293	-0.455416	0.00102535	47	0.517563	-0.950195	0.00835314	13	1.42227	0.508198	3.3971e-05	70	1.5842	0.663759	7.24308e-06	64	22.2	Chromobox protein homolog 5	Homo sapiens
P45974	USP5,ISOT	0.944932	-0.081718	0.121873	175	1.53225	0.615649	0.173793	20	0.995526	-0.00646839	0.939893	172	1.0376	0.0532552	0.627716	13	1.61271	0.689483	0.18174	21	1.03645	0.051649	0.92133	24	95.8	Ubiquitin carboxyl-terminal hydrolase 5	Homo sapiens
P45983	MAPK8,JNK1,PRKM8,SAPK1,SAPK1C	1.2363	0.306031	0.648791	13					1.2348	0.304276	0.553952	11	0.991803	-0.0118741	0.987238	14									48.3	Mitogen-activated protein kinase 8	Homo sapiens
P45984	MAPK9,JNK2,PRKM9,SAPK1A	0.818724	-0.288552		4					0.951045	-0.0724149		3	0.846098	-0.241104	0.796535	8									48.1	Mitogen-activated protein kinase 9	Homo sapiens
P45985	MAP2K4,JNKK1,MEK4,MKK4,PRKMK4,SEK1,SERK1,SKK1	0.798133	-0.325298	0.533209	16					1.23705	0.306909	0.202773	16	1.23465	0.304103	0.487738	13									44.3	Dual specificity mitogen-activated protein kinase kinase 4	Homo sapiens
P46013	MKI67	1.20409	0.267942	0.571927	18	0.888526	-0.170514	5.72185e-05	298	1.16282	0.217628	0.693858	23	0.788586	-0.342661	0.647298	15	1.29204	0.369656	1.88414e-12	334	1.43934	0.525409	3.53277e-26	312	358.7	Proliferation marker protein Ki-67	Homo sapiens
P46020	PHKA1,PHKA	1.07352	0.10235	0.743392	22					1.0214	0.030551	0.92716	24	1.06031	0.0844816	0.558622	12									137.3	Phosphorylase b kinase regulatory subunit alpha, skeletal muscle isoform	Homo sapiens
P46060	RANGAP1,KIAA1835,SD	0.814974	-0.295174	0.036029	97	0.890434	-0.16742	0.0687164	78	1.02433	0.034685	0.878145	107	1.32053	0.401119	0.369652	18	0.921773	-0.117517	0.290527	70	1.01441	0.02064	0.92133	75	63.5	Ran GTPase-activating protein 1	Homo sapiens
P46063	RECQL,RECQ1,RECQL1	1.17075	0.227432	0.00255831	89	0.805559	-0.311938	0.187569	16	0.788303	-0.343178	0.000594417	99	0.617248	-0.696078	0.0149942	15	0.97086	-0.0426649	0.907491	18	1.23392	0.303251	0.228248	17	73.5	ATP-dependent DNA helicase Q1	Homo sapiens
P46087	NOP2,NOL1,NSUN1	0.732727	-0.448652	0.363915	8	0.943098	-0.0845211	0.244427	125	1.04154	0.0587126	0.950755	10	1.38693	0.471892	0.346089	14	1.02883	0.0410051	0.620311	107	1.07032	0.0980391	0.10148	103	89.3	Probable 28S rRNA (cytosine(4447)-C(5))-methyltransferase	Homo sapiens
P46100	ATRX,RAD54L,XH2					0.946555	-0.0792411	0.829237	37									1.2872	0.364242	0.0460582	58	1.30569	0.384814	0.00205766	35	282.6	Transcriptional regulator ATRX	Homo sapiens
P46108	CRK	1.06059	0.0848631	0.726817	29					1.08107	0.112456	0.549681	31	1.0427	0.0603287	0.756794	15									33.8	Adapter molecule crk	Homo sapiens
P46109	CRKL	1.00328	0.00472689	0.97868	53					1.0494	0.0695578	0.427882	58	0.888303	-0.170876	0.188943	15									33.8	Crk-like protein	Homo sapiens
P46379	BAG6,BAT3,G3	1.05196	0.0730861	0.553677	79	3.09011	1.62766		2	1.02887	0.0410618	0.697814	89	0.96822	-0.0465929	0.774161	15	2.33434	1.22301		3	0.759261	-0.397332		3	119.4	Large proline-rich protein BAG6	Homo sapiens
P46459	NSF	0.956492	-0.0641744	0.459522	134	0.719908	-0.474116	0.194404	24	1.03171	0.0450444	0.696563	136	1.12532	0.170332	0.574814	18	0.898152	-0.154969	0.594278	19	1.29668	0.374824	0.282534	25	82.6	Vesicle-fusing ATPase	Homo sapiens
P46531	NOTCH1,TAN1					0.80363	-0.315397		3									0.001	-1000		1	0.001	-1000		2	272.5	Neurogenic locus notch homolog protein 1	Homo sapiens
P46734	MAP2K3,MEK3,MKK3,PRKMK3,SKK2	0.897083	-0.156686	0.563127	23					1.38504	0.469924	0.0115936	22	1.5152	0.599511	0.0947578	16									39.3	Dual specificity mitogen-activated protein kinase kinase 3	Homo sapiens
P46736	BRCC3,BRCC36,C6.1A,CXorf53	0.953038	-0.0693947	0.717098	22	0.904945	-0.144099	0.724146	14	0.963026	-0.0543529	0.76409	23	1.08458	0.117138	0.00140951	13	0.903675	-0.146123	0.804185	14	0.972694	-0.0399421	0.961	13	36.1	Lys-63-specific deubiquitinase BRCC36	Homo sapiens
P46776	RPL27A	0.987031	-0.0188331	0.946343	19	0.76125	-0.393557	0.00370941	15	1.14146	0.190878	0.087529	23	1.05203	0.0731812	0.56184	16	0.949076	-0.075404	0.769497	17	1.2278	0.296073	0.0774727	20	16.6	60S ribosomal protein L27a	Homo sapiens
P46777	RPL5,MSTP030	1.00035	0.000504479	0.996948	89	1.17418	0.231658	0.0890566	38	1.15681	0.210158	0.00045708	91	1.23038	0.299105	0.174281	15	1.35855	0.442066	0.033448	35	1.14234	0.191997	0.330997	39	34.4	60S ribosomal protein L5	Homo sapiens
P46778	RPL21	1.07799	0.10834	0.490889	44	1.13517	0.182909	0.586403	12	1.18163	0.240773	0.06848	37	1.04988	0.0702204	0.681663	14	1.22737	0.295568	0.246084	15	1.05369	0.0754467	0.839594	13	18.6	60S ribosomal protein L21	Homo sapiens
P46779	RPL28	1.04583	0.0646462	0.731679	33	1.00469	0.0067549	0.997359	12	1.14467	0.194927	0.0966229	32	1.08123	0.112678	0.37364	16	1.0795	0.110362	0.887648	12	1.06936	0.0967473	0.915325	12	15.7	60S ribosomal protein L28	Homo sapiens
P46781	RPS9	0.94503	-0.0815681	0.104432	73	1.13215	0.179064	0.0331349	53	1.11714	0.159805	0.0163435	68	1.1292	0.175306	0.0840743	14	1.12634	0.171639	0.0921971	50	0.981547	-0.0268707	0.843448	54	22.6	40S ribosomal protein S9	Homo sapiens
P46782	RPS5	0.954411	-0.0673173	0.696445	82	0.999629	-0.000535596	0.998226	28	1.0397	0.0561613	0.685817	76	1.06166	0.0863203	0.443459	13	1.49284	0.578061	2.50703e-05	25	1.70158	0.766875	1.47066e-05	41	22.9	40S ribosomal protein S5	Homo sapiens
P46783	RPS10	0.780489	-0.35755	0.349235	10	1.18959	0.250469	0.686888	17	0.843225	-0.246011	0.282896	9	1.26846	0.343082	0.476745	14	1.29318	0.370925	0.338192	15	1.1644	0.219582	0.676529	15	18.9	40S ribosomal protein S10	Homo sapiens
P46821	MAP1B	1.03573	0.0506452	0.377619	266	0.96819	-0.0466374	0.939307	13	1.08529	0.118079	0.0158854	278	0.974903	-0.0366689	0.69746	13	1.28622	0.363138	0.598897	9	1.32747	0.408678	0.0348704	19	270.6	Microtubule-associated protein 1B	Homo sapiens
P46926	GNPDA1,GNPI,HLN,KIAA0060	0.926418	-0.110265	0.458472	56	1.71747	0.780286		3	1.03206	0.0455334	0.682609	56	1.00003	4.79945e-05	0.999875	13	1.47493	0.560648		6	1.75447	0.811035	0.0693973	8	32.7	Glucosamine-6-phosphate isomerase 1	Homo sapiens
P46934	NEDD4,KIAA0093,NEDD4-1,PIG53	1.01068	0.015323	0.990444	14					1.27737	0.35318	0.554467	14	1.18786	0.248365	0.652543	14									149.1	E3 ubiquitin-protein ligase NEDD4	Homo sapiens
P46937	YAP1,YAP65	1.09185	0.126778	0.52008	8					1.09549	0.131574	0.628927	8	0.994274	-0.00828431	0.985642	9									54.5	Transcriptional coactivator YAP1	Homo sapiens
P46939	UTRN,DMDL,DRP1	0.865201	-0.208893	0.225948	35	0.844946	-0.243069	0.1461	34	0.962581	-0.0550208	0.837138	30	1.00158	0.00227419	0.993546	12	1.10503	0.144085	0.420183	33	1.33407	0.415835	0.0390244	31	394.5	Utrophin	Homo sapiens
P46940	IQGAP1,KIAA0051	1.0004	0.000584003	0.993077	340	1.00334	0.00480563	0.995494	50	1.14974	0.201314	4.91453e-14	346	0.932471	-0.10087	0.686625	16	1.12708	0.172587	0.376587	47	1.1167	0.159237	0.377336	53	189.3	Ras GTPase-activating-like protein IQGAP1	Homo sapiens
P46976	GYG1,GYG	0.978388	-0.0315216	0.842267	19					0.976828	-0.0338241	0.756166	16	0.917146	-0.124776	0.571759	15									39.4	Glycogenin-1	Homo sapiens
P46977	STT3A,ITM1,TMC	0.892203	-0.164557	0.359288	13	0.752455	-0.410324	0.209802	17	0.798946	-0.32383	0.410147	15	0.875025	-0.192603	0.702052	14	1.24541	0.316619	0.519458	6	1.28035	0.356536	0.54412	5	80.5	Dolichyl-diphosphooligosaccharide--protein glycosyltransferase subunit STT3A	Homo sapiens
P47224	RABIF,MSS4,RASGRF3	0.904962	-0.144071	0.857775	13					0.900967	-0.150453	0.784463	13	0.945661	-0.0806047	0.918246	14									13.8	Guanine nucleotide exchange factor MSS4	Homo sapiens
P47712	PLA2G4A,CPLA2,PLA2G4	0.862917	-0.212707	0.101134	43					0.89836	-0.154635	0.427588	44	1.06365	0.0890209	0.863897	15									85.2	Cytosolic phospholipase A2	Homo sapiens
P47755	CAPZA2	0.967145	-0.0481956	0.695248	59	0.988452	-0.0167566	0.948457	25	1.07202	0.100336	0.28359	66	0.932083	-0.101469	0.349862	14	1.15044	0.202191	0.343685	28	1.1176	0.160403	0.384218	39	32.9	F-actin-capping protein subunit alpha-2	Homo sapiens
P47756	CAPZB	1.05592	0.0784965	0.306717	75	0.870959	-0.199323	0.243615	28	1.04278	0.0604401	0.38903	71	0.978997	-0.0306243	0.75677	13	1.41059	0.496298	0.00161399	23	1.54215	0.624941	1.59899e-05	34	31.4	F-actin-capping protein subunit beta	Homo sapiens
P47813	EIF1AX,EIF1A,EIF4C	0.800304	-0.32138	0.840641	6					0.997689	-0.00333722	0.999048	6	1.2737	0.349024	0.852399	6									16.5	Eukaryotic translation initiation factor 1A, X-chromosomal	Homo sapiens
P47897	QARS1,QARS	1.00646	0.00928844	0.912534	179	1.23221	0.301248	0.364792	26	1.02668	0.0379897	0.588729	174	1.02337	0.0333271	0.837747	16	0.988727	-0.0163552	0.965118	24	0.800569	-0.320903	0.102064	26	87.8	Glutamine--tRNA ligase	Homo sapiens
P47914	RPL29	0.979033	-0.0305703	0.91788	12	1.58343	0.663051	0.505416	6	1.05376	0.0755465	0.787744	12	1.06113	0.0856051	0.708677	12	2.01017	1.00732	0.293452	6	1.265	0.339136	0.636622	6	17.8	60S ribosomal protein L29	Homo sapiens
P47929	LGALS7,PIG1,LGALS7B									1000	1000		1	1000	1000		1	1000	1000		1	1000	1000		1	15.1	Galectin-7	Homo sapiens
P47972	NPTX2	0.001	-1000		1					0.653261	-0.614268		4	1000	1000		3									47	Neuronal pentraxin-2	Homo sapiens
P47985	UQCRFS1	1.15508	0.207988	0.592945	23	1.3842	0.469053	0.721032	9	0.949794	-0.074313	0.860471	23	0.716725	-0.480509	0.191672	16	1.30649	0.385694	0.448247	9	1.01412	0.0202327	0.984065	10	29.7	Cytochrome b-c1 complex subunit Rieske, mitochondrial	Homo sapiens
P48047	ATP5PO,ATP5O,ATPO	0.990049	-0.0144276	0.964078	37	0.979835	-0.0293886	0.97257	21	0.912716	-0.131762	0.699386	36	0.767078	-0.382555	0.476745	16	0.497532	-1.00714	0.0537206	16	0.475825	-1.0715	0.00289555	19	23.3	ATP synthase subunit O, mitochondrial	Homo sapiens
P48058	GRIA4,GLUR4					1.38142	0.466147		3									0.001	-1000		2	0.001	-1000		1	100.9	Glutamate receptor 4	Homo sapiens
P48059	LIMS1,PINCH,PINCH1	1.09994	0.137422	0.807258	6					1.03975	0.0562387	0.888943	6	0.95538	-0.0658541	0.917188	6									37.3	LIM and senescent cell antigen-like-containing domain protein 1	Homo sapiens
P48147	PREP,PEP	0.982703	-0.0251731	0.717098	172	0.977301	-0.0331246	0.992637	8	1.06707	0.0936511	0.0339395	175	0.974996	-0.0365324	0.883422	14	0.851097	-0.232604	0.859283	10	0.86612	-0.207361	0.806508	10	80.7	Prolyl endopeptidase	Homo sapiens
P48163	ME1	0.919697	-0.12077	0.131888	81					1.08193	0.113608	0.175625	72	1.06291	0.088026	0.369652	16									64.1	NADP-dependent malic enzyme	Homo sapiens
P48165	GJA8	1.22129	0.288409	0.0535967	11					1.21766	0.284108	0.199493	9	1.02484	0.0353924	0.897751	10									48.2	Gap junction alpha-8 protein	Homo sapiens
P48167	GLRB	0.769423	-0.378151	0.459683	6					0.892172	-0.164606	0.652802	6	1.18721	0.247569	0.701337	6	1000	1000		1	1000	1000		1	56.1	Glycine receptor subunit beta	Homo sapiens
P48200	IREB2	0.859343	-0.218694	0.747973	8					0.730828	-0.452397	0.656068	8	0.943722	-0.0835656	0.917188	9									105.1	Iron-responsive element-binding protein 2	Homo sapiens
P48380	RFX3					0.783198	-0.352551	0.400161	14									0.923226	-0.115244	0.672491	17	1.37117	0.45541	0.188981	13	83.5	Transcription factor RFX3	Homo sapiens
P48382	RFX5					0.829625	-0.269468	0.441326	13									0.978424	-0.0314688	0.946655	17	1.18281	0.242223	0.65256	13	65.3	DNA-binding protein RFX5	Homo sapiens
P48426	PIP4K2A,PI5P4KA,PIP5K2,PIP5K2A	1.12004	0.163554	0.665272	8					1.2707	0.345618	0.284722	9	1.17901	0.237571	0.31348	9									46.2	Phosphatidylinositol 5-phosphate 4-kinase type-2 alpha	Homo sapiens
P48431	SOX2	0.959851	-0.0591176		3	1000	1000		1	0.945172	-0.0813515	0.507463	6	1.02042	0.0291567		3	1000	1000		2	1000	1000		3	34.3	Transcription factor SOX-2	Homo sapiens
P48444	ARCN1,COPD	0.937006	-0.0938699	0.245046	94	1.01665	0.0238241	0.992637	12	1.158	0.211632	5.29868e-08	104	1.10041	0.138038	0.0747422	17	0.896534	-0.157569	0.505186	12	0.914041	-0.12967	0.862577	15	57.2	Coatomer subunit delta	Homo sapiens
P48449	LSS,OSC	1.13819	0.186744	0.000611726	130					0.771738	-0.373817	5.82393e-05	123	0.702004	-0.510449	0.00295022	17									83.3	Lanosterol synthase	Homo sapiens
P48506	GCLC,GLCL,GLCLC	1.06667	0.0931192	0.89797	14					0.835327	-0.259587	0.660187	15	1.14126	0.190626	0.824222	15									72.8	Glutamate--cysteine ligase catalytic subunit	Homo sapiens
P48507	GCLM,GLCLR	1.07191	0.100189	0.848383	20					1.3457	0.428353	0.113155	17	1.31357	0.393488	0.388008	14									30.7	Glutamate--cysteine ligase regulatory subunit	Homo sapiens
P48509	CD151,TSPAN24	1.19601	0.258224	0.595594	8	1.3627	0.446472		2	0.889027	-0.169701	0.657027	7	0.813654	-0.297513	0.269723	11	1.13019	0.176567		2	0.82291	-0.281193		2	28.3	CD151 antigen	Homo sapiens
P48552	NRIP1	1.17643	0.23441	0.796706	4					0.889758	-0.168515		3	0.813619	-0.297575		3									126.9	Nuclear receptor-interacting protein 1	Homo sapiens
P48556	PSMD8	1.01146	0.016437	0.92178	80	0.984708	-0.0222317	0.89809	12	0.973232	-0.039145	0.789898	83	0.856906	-0.222791	0.380572	16	1.13712	0.185385	0.0626709	8	1.15276	0.205093	0.0107008	8	39.6	26S proteasome non-ATPase regulatory subunit 8	Homo sapiens
P48634	PRRC2A,BAT2,G2	1.41426	0.500046	0.462176	6	1.08658	0.119792	0.797612	30	1.09863	0.13571	0.855712	6	0.79026	-0.3396	0.471411	6	1.45078	0.536833	0.012681	25	1.53414	0.617435	7.87482e-05	33	228.9	Protein PRRC2A	Homo sapiens
P48637	GSS	1.01563	0.0223716	0.833124	120	3.45165	1.78729		2	1.09579	0.131974	0.00975748	120	1.09816	0.135084	0.704447	14	3.68894	1.8832		4	1.06498	0.0908232		4	52.4	Glutathione synthetase	Homo sapiens
P48643	CCT5,CCTE,KIAA0098	1.0057	0.00820302	0.936311	189	1.02078	0.0296675	0.899647	64	1.07277	0.10134	0.0755282	191	0.879125	-0.18586	0.426464	16	1.39996	0.485387	7.80391e-10	62	1.26508	0.339224	0.00111198	64	59.7	T-complex protein 1 subunit epsilon	Homo sapiens
P48651	PTDSS1,KIAA0024,PSSA					0.918272	-0.123006	0.832341	10									0.330836	-1.59581	0.0639781	5	0.338673	-1.56203	0.105202	5	55.5	Phosphatidylserine synthase 1	Homo sapiens
P48681	NES,Nbla00170	1.03012	0.0428059	0.905802	68	0.955086	-0.0662969	0.728273	76	0.953304	-0.0689919	0.793861	56	1.08304	0.115086	0.925316	14	0.532435	-0.909322	1.55328e-09	62	0.543443	-0.879799	2.20252e-07	64	177.4	Nestin	Homo sapiens
P48723	HSPA13,STCH	0.953277	-0.0690332	0.911748	18					1.09436	0.130082	0.769056	17	1.15335	0.205828	0.577986	17									51.9	Heat shock 70 kDa protein 13	Homo sapiens
P48729	CSNK1A1	1.07752	0.10772	0.79629	17	0.993159	-0.00990325	0.992637	12	1.09031	0.124743	0.580448	11	0.963991	-0.0529086	0.858515	11	0.857136	-0.222404	0.655303	12	0.999573	-0.000616226	0.999272	16	38.9	Casein kinase I isoform alpha	Homo sapiens
P48730	CSNK1D,HCKID					0.778807	-0.360662	0.537696	4									0.607898	-0.718098	0.353528	4	0.775699	-0.366431	0.646813	4	47.3	Casein kinase I isoform delta	Homo sapiens
P48735	IDH2	0.987518	-0.0181208	0.905787	121	1.26282	0.336647	0.467314	14	0.907103	-0.140662	0.000353329	103	0.895197	-0.159723	0.487738	16	0.84827	-0.237405	0.607552	15	0.677629	-0.561433	0.0974167	17	50.9	Isocitrate dehydrogenase [NADP], mitochondrial	Homo sapiens
P48739	PITPNB	1.06942	0.0968306	0.54454	40	1.2245	0.292198	0.888126	6	1.1329	0.180017	0.064381	37	1.00675	0.0097007	0.972176	14	1.6729	0.742352	0.222639	6	1.36092	0.444587	0.73033	6	31.5	Phosphatidylinositol transfer protein beta isoform	Homo sapiens
P48960	ADGRE5,CD97	0.001	-1000		2					0.835084	-0.260007		3	1000	1000		2									91.9	Adhesion G protein-coupled receptor E5	Homo sapiens
P49005	POLD2	1.27091	0.345865	0.18044	31	0.89	-0.168122	0.538719	33	1.20811	0.272755	0.281714	28	0.881387	-0.182152	0.453597	15	0.864849	-0.209479	0.274378	34	1.02659	0.03786	0.882817	32	51.3	DNA polymerase delta subunit 2	Homo sapiens
P49006	MARCKSL1,MLP,MRP	1.00106	0.00152455	0.993077	18					0.922235	-0.116794	0.585115	18	0.873648	-0.194876	0.461202	15									19.5	MARCKS-related protein	Homo sapiens
P49023	PXN	0.867885	-0.204424	0.393016	22					0.954805	-0.0667212	0.828781	22	1.17607	0.233977	0.453807	17									64.5	Paxillin	Homo sapiens
P49116	NR2C2,TAK1,TR4					0.942583	-0.0853091	0.707717	32									0.862237	-0.213844	0.351037	32	0.900468	-0.151252	0.411773	35	65.4	Nuclear receptor subfamily 2 group C member 2	Homo sapiens
P49137	MAPKAPK2	1.05195	0.0730659	0.905754	8					1.02138	0.0305254	0.913358	9	0.957739	-0.0622948	0.83136	9									45.6	MAP kinase-activated protein kinase 2	Homo sapiens
P49189	ALDH9A1,ALDH4,ALDH7,ALDH9	0.938852	-0.09103	0.222823	73	1.76425	0.819052	0.452155	4	0.982634	-0.0252736	0.764147	74	0.960806	-0.0576829	0.571759	17	1.79519	0.844139	0.180036	5	1.01697	0.0242741	0.974095	5	53.8	4-trimethylaminobutyraldehyde dehydrogenase	Homo sapiens
P49207	RPL34	0.981273	-0.0272743	0.930794	29	1.04914	0.0692118	0.847475	11	1.20888	0.273674	0.014739	31	1.23235	0.301415	0.0473776	14	1.16096	0.215323	0.41419	12	1.0439	0.061988	0.86493	12	13.3	60S ribosomal protein L34	Homo sapiens
P49247	RPIA,RPI	0.899079	-0.15348	0.0981335	26					1.00911	0.0130868	0.930997	22	1.01033	0.0148244	0.938207	13									33.3	Ribose-5-phosphate isomerase	Homo sapiens
P49257	LMAN1,ERGIC53,F5F8D	0.993259	-0.00975885	0.980459	11	1.45122	0.537269		6	0.78087	-0.356845	0.368006	10	0.735287	-0.443621	0.440925	12	0.636478	-0.651818	0.177162	5	0.736433	-0.441374	0.484421	5	57.5	Protein ERGIC-53	Homo sapiens
P49321	NASP	1.01828	0.0261412	0.756326	162	1.88057	0.911167	0.0380519	15	0.838877	-0.253468	1.89593e-09	152	0.666872	-0.584518	0.00162446	16	3.71289	1.89254	0.000997595	15	2.38838	1.25603	1.47066e-05	20	85.2	Nuclear autoantigenic sperm protein	Homo sapiens
P49327	FASN,FAS	1.04111	0.0581204	0.017124	712	1.24967	0.321546	0.00166071	212	1.07339	0.102173	4.72059e-07	698	0.909242	-0.137263	0.280031	17	1.53303	0.616382	2.29726e-12	220	1.2319	0.30089	0.000197703	260	273.4	Fatty acid synthase	Homo sapiens
P49354	FNTA	0.958848	-0.0606263	0.693316	64					0.919136	-0.12165	0.598964	65	1.02155	0.0307661	0.91604	14									44.4	Protein farnesyltransferase/geranylgeranyltransferase type-1 subunit alpha	Homo sapiens
P49356	FNTB	0.959189	-0.0601129	0.880124	24					1.03218	0.0456951	0.867155	31	1.09058	0.125096	0.279224	11									48.8	Protein farnesyltransferase subunit beta	Homo sapiens
P49366	DHPS,DS	0.989634	-0.015033	0.945521	67					0.941853	-0.0864258	0.483008	56	0.951259	-0.0720894	0.78636	17									41	Deoxyhypusine synthase	Homo sapiens
P49368	CCT3,CCTG,TRIC5	0.961226	-0.0570517	0.351579	195	1.18027	0.239123	0.0672815	68	1.09002	0.124351	0.000575739	179	1.01871	0.0267375	0.915939	15	1.71991	0.782336	1.17711e-08	67	1.32213	0.402867	7.8454e-07	70	60.5	T-complex protein 1 subunit gamma	Homo sapiens
P49406	MRPL19,KIAA0104,MRPL15	0.995387	-0.00666998	0.992012	15	1.03796	0.0537478	0.954198	15	0.759147	-0.397549	0.218704	14	0.763698	-0.388926	0.33336	17	0.753603	-0.408124	0.391649	13	0.773148	-0.371184	0.1348	11	33.5	39S ribosomal protein L19, mitochondrial	Homo sapiens
P49407	ARRB1,ARR1	0.944509	-0.0823633	0.94295	7	0.001	-1000		1	0.741262	-0.431944	0.639705	7	0.567333	-0.817732	0.323748	9	0.001	-1000		1					47.1	Beta-arrestin-1	Homo sapiens
P49411	TUFM	1.03762	0.0532726	0.504235	148	1.27903	0.355048	0.0759565	61	0.884615	-0.176879	9.62363e-06	154	0.809695	-0.30455	0.00604951	14	1.27953	0.355619	0.0713826	56	1.01023	0.0146856	0.965066	59	49.5	Elongation factor Tu, mitochondrial	Homo sapiens
P49419	ALDH7A1,ATQ1	0.977236	-0.0332214	0.693316	120	1.26324	0.337129	0.821762	10	0.984119	-0.023095	0.790814	111	0.901981	-0.148832	0.0976357	15	1.49158	0.576845	0.481966	8	1.03858	0.0546145	0.913535	17	58.5	Alpha-aminoadipic semialdehyde dehydrogenase	Homo sapiens
P49427	CDC34,UBCH3,UBE2R1	1.0941	0.129746	0.397437	10					1.0702	0.0978824	0.841334	10	0.986287	-0.0199208	0.967552	12									26.7	Ubiquitin-conjugating enzyme E2 R1	Homo sapiens
P49441	INPP1	1.08057	0.111786	0.814178	12					1.37706	0.461592	0.0276582	13	1.25952	0.332877	0.268047	13									44	Inositol polyphosphate 1-phosphatase	Homo sapiens
P49454	CENPF	0.868443	-0.203497	0.404265	28	0.712005	-0.490041	1.41799e-08	156	1.49442	0.579583	0.00471822	44	1.74874	0.806314	0.145347	16	1.48439	0.569868	1.66627e-14	194	2.12805	1.08953	2.96595e-27	158	357.5	Centromere protein F	Homo sapiens
P49458	SRP9	1.25237	0.324662	0.529623	13	0.86068	-0.216451	0.411261	12	0.928176	-0.10753	0.520553	12	0.721952	-0.470025	0.248316	13	1.96173	0.972126	0.000430367	11	2.22981	1.15692	0.00181888	11	10.1	Signal recognition particle 9 kDa protein	Homo sapiens
P49459	UBE2A,RAD6A	1.07452	0.103695	0.789076	15	0.790883	-0.338465	0.630155	6	0.914303	-0.129256	0.70412	17	0.861435	-0.215186	0.388008	18	1.22813	0.296459	0.596378	6	1.54144	0.62428	0.155303	6	17.3	Ubiquitin-conjugating enzyme E2 A	Homo sapiens
P49585	PCYT1A,CTPCT,PCYT1	0.931943	-0.101686	0.665482	21	1.50915	0.593738	0.535118	5	0.851479	-0.231957	0.145391	23	0.971756	-0.0413336	0.944654	12	1.36852	0.452622	0.695555	4	0.898532	-0.154358	0.797122	5	41.7	Choline-phosphate cytidylyltransferase A	Homo sapiens
P49588	AARS1,AARS	1.04501	0.0635162	0.231693	291	1.43298	0.51902	0.165958	22	1.05837	0.0818437	0.0592987	277	0.967281	-0.0479934	0.877541	16	1.65011	0.722563	0.0238123	23	1.27431	0.349722	0.261149	42	106.8	Alanine--tRNA ligase, cytoplasmic	Homo sapiens
P49589	CARS1,CARS	1.10785	0.147768	0.0433665	114	2.16757	1.11608		2	1.21284	0.278387	4.14791e-05	105	1.09388	0.129458	0.24726	14	0.668605	-0.580774		2	0.310319	-1.68817		2	85.5	Cysteine--tRNA ligase, cytoplasmic	Homo sapiens
P49590	HARS2,HARSL,HARSR,HO3	0.980065	-0.0290512	0.913719	25	1.76387	0.818748	0.164058	10	0.92427	-0.113614	0.458894	26	0.943552	-0.0838267	0.726064	17	0.8127	-0.299205	0.728679	6	0.7491	-0.416771	0.709207	6	56.9	Histidine--tRNA ligase, mitochondrial	Homo sapiens
P49591	SARS1,SARS,SERS	1.0134	0.0192078	0.901555	103	1.86712	0.900813	0.190917	11	1.1421	0.191683	0.0195542	116	1.12397	0.168605	0.263884	10	2.02551	1.01828	0.0010304	12	1.04903	0.069061	0.915536	14	58.8	Serine--tRNA ligase, cytoplasmic	Homo sapiens
P49593	PPM1F,KIAA0015,POPX2	0.946365	-0.0795306	0.709789	62					1.04909	0.0691451	0.659344	54	0.987023	-0.0188441	0.957635	14									49.8	Protein phosphatase 1F	Homo sapiens
P49642	PRIM1	1.08022	0.111323	0.847666	13	0.77614	-0.365611	0.832341	6	0.949573	-0.0746493	0.855724	14	1.02533	0.036084	0.939797	13	1.00654	0.00940499	0.993292	6	1.28622	0.363139	0.365461	6	49.9	DNA primase small subunit	Homo sapiens
P49643	PRIM2,PRIM2A	1.22734	0.295537	0.346112	22	0.920626	-0.119313	0.903125	15	1.14816	0.199323	0.432657	26	0.776361	-0.3652	0.704447	17	1.03921	0.0554925	0.935897	16	1.14704	0.197919	0.633194	15	58.8	DNA primase large subunit	Homo sapiens
P49674	CSNK1E	2.6067	1.38222		2	0.850497	-0.233621	0.911786	5	0.996854	-0.00454552		2	0.426998	-1.2277		2	0.531256	-0.91252	0.386058	5	0.61706	-0.696518	0.53807	6	47.3	Casein kinase I isoform epsilon	Homo sapiens
P49675	STAR,STARD1																	1000	1000		1	1000	1000		1	31.9	Steroidogenic acute regulatory protein, mitochondrial	Homo sapiens
P49711	CTCF	1000	1000		1	0.97776	-0.0324478	0.927224	43	1000	1000		1	0.332971	-1.58653		2	0.786286	-0.346874	0.198036	46	0.794491	-0.331898	0.0969871	41	82.8	Transcriptional repressor CTCF	Homo sapiens
P49720	PSMB3	1.16289	0.217713	0.000567118	58	0.931066	-0.103045	0.650036	26	1.01229	0.0176219	0.889172	56	0.738256	-0.437807	0.0499311	17	1.57218	0.652765	2.14277e-05	25	1.66851	0.738562	5.00336e-05	25	22.9	Proteasome subunit beta type-3	Homo sapiens
P49721	PSMB2	1.04747	0.0669098	0.589764	67	1.11479	0.156768	0.708435	19	0.923036	-0.115542	0.251906	55	0.6669	-0.584457	0.000937755	15	1.81994	0.863893	0.0414803	19	1.69392	0.760365	0.00298847	20	22.8	Proteasome subunit beta type-2	Homo sapiens
P49736	MCM2,BM28,CCNL1,CDCL1,KIAA0030	1.12172	0.165718	0.00043636	181	0.94779	-0.077361	0.697668	125	0.84739	-0.238901	1.41502e-06	179	0.64009	-0.643653	0.00292417	15	0.959023	-0.0603633	0.652029	117	1.00947	0.013597	0.951066	122	101.9	DNA replication licensing factor MCM2	Homo sapiens
P49748	ACADVL,VLCAD	1.02795	0.0397725	0.705454	88	1.84011	0.879789	0.215169	6	0.709796	-0.494524	1.35165e-07	85	0.648663	-0.624459	0.00140951	17	1.96168	0.972091	0.17876	6	1.06942	0.0968333	0.925704	6	70.4	Very long-chain specific acyl-CoA dehydrogenase, mitochondrial	Homo sapiens
P49750	YLPM1,C14orf170,ZAP3					0.950449	-0.0733196	0.415688	211	1000	1000		1	1000	1000		1	0.945812	-0.0803753	0.308015	195	0.991537	-0.0122616	0.925704	202	241.6	YLP motif-containing protein 1	Homo sapiens
P49753	ACOT2,PTE2,PTE2A					0.001	-1000		1									1.43384	0.519887		4	1000	1000		3	53.2	Acyl-coenzyme A thioesterase 2, mitochondrial	Homo sapiens
P49754	VPS41	1.15583	0.208931	0.529845	25					1.1275	0.173122	0.513706	21	0.988138	-0.0172162	0.931684	13									98.6	Vacuolar protein sorting-associated protein 41 homolog	Homo sapiens
P49755	TMED10,TMP21	0.92434	-0.113505	0.745917	24	1.09677	0.133267	0.549139	8	0.944073	-0.0830292	0.75222	25	0.891472	-0.165739	0.585192	11	0.98632	-0.0198717	0.985576	8	0.730094	-0.453847	0.633611	8	25	Transmembrane emp24 domain-containing protein 10	Homo sapiens
P49756	RBM25,RNPC7	1.00819	0.0117722	0.982025	12	0.987969	-0.0174619	0.927087	127	0.887303	-0.172501	0.750843	12	0.907471	-0.140077	0.79859	12	1.05593	0.0785166	0.279079	109	1.1217	0.165685	0.0866748	107	100.2	RNA-binding protein 25	Homo sapiens
P49757	NUMB,C14orf41	0.696668	-0.521456	0.533209	10	0.695369	-0.524149	0.881029	4	0.534315	-0.904238	0.37817	10	0.722085	-0.469759	0.573681	10	1.56835	0.649245	0.376587	4	2.22271	1.15232	0.608409	4	70.8	Protein numb homolog	Homo sapiens
P49759	CLK1,CLK					0.001	-1000		1									0.001	-1000		1					57.3	Dual specificity protein kinase CLK1	Homo sapiens
P49761	CLK3					0.897801	-0.155533		3									0.001	-1000		2	0.001	-1000		1	73.5	Dual specificity protein kinase CLK3	Homo sapiens
P49770	EIF2B2,EIF2BB	1.18316	0.24264	0.0896757	51					1.29259	0.370264	0.00659902	51	0.985403	-0.0212146	0.978051	14									39	Translation initiation factor eIF-2B subunit beta	Homo sapiens
P49773	HINT1,HINT,PKCI1,PRKCNH1	1.00897	0.0128799	0.970494	22	1.51004	0.594587		2	1.03911	0.0553513	0.855724	23	1.06497	0.0908195	0.597358	12	0.965987	-0.0499249		3	1.05442	0.0764468	0.945162	7	13.8	Adenosine 5'-monophosphoramidase HINT1	Homo sapiens
P49790	NUP153	0.646695	-0.628843		2	0.993731	-0.0090726	0.992637	44	1.91598	0.93808		2	3.21918	1.68669		2	0.982152	-0.0259819	0.936182	42	1.08518	0.117937	0.652038	49	153.9	Nuclear pore complex protein Nup153	Homo sapiens
P49792	RANBP2,NUP358	0.917897	-0.123596	0.648791	41	0.691671	-0.531841	1.47679e-10	93	1.05315	0.0747097	0.742064	36	1.16995	0.226443	0.394206	14	0.883843	-0.178138	0.035269	96	1.25603	0.32887	0.000905089	90	358.2	E3 SUMO-protein ligase RanBP2	Homo sapiens
P49795	RGS19,GAIP,GNAI3IP	1.26689	0.341287	0.726817	6					1.49179	0.577043	0.420998	6	1.13952	0.188424	0.687891	6									24.6	Regulator of G-protein signaling 19	Homo sapiens
P49796	RGS3					2.78866	1.47957		2									1.89531	0.922436		2	0.668206	-0.581635		2	132.3	Regulator of G-protein signaling 3	Homo sapiens
P49815	TSC2,TSC4	1.18175	0.240929	0.576141	17					1.16326	0.218175	0.57931	20	1.0555	0.0779241	0.868689	12									200.6	Tuberin	Homo sapiens
P49821	NDUFV1,UQOR1	0.962155	-0.0556592	0.832826	49	0.997074	-0.00422777	0.998226	4	0.940059	-0.0891773	0.617687	52	0.912973	-0.131356	0.624448	16	0.623255	-0.682105		3	0.626189	-0.675331		3	50.8	NADH dehydrogenase [ubiquinone] flavoprotein 1, mitochondrial	Homo sapiens
P49840	GSK3A	1.12585	0.171015	0.431857	21					1.06436	0.0899852	0.689836	31	0.936976	-0.0939159	0.669549	16									51	Glycogen synthase kinase-3 alpha	Homo sapiens
P49841	GSK3B	1.22034	0.287277	0.156981	47					1.15949	0.213489	0.179883	44	1.03981	0.0563259	0.837747	12									46.7	Glycogen synthase kinase-3 beta	Homo sapiens
P49848	TAF6,TAF2E,TAFII70	0.98521	-0.0214963	0.980483	6	1.10711	0.146794	0.343428	46	0.889971	-0.168169	0.832156	7	0.924402	-0.113407	0.903474	7	0.98131	-0.0272193	0.911683	49	0.899528	-0.15276	0.229688	47	72.7	Transcription initiation factor TFIID subunit 6	Homo sapiens
P49888	SULT1E1,STE	1000	1000		2									0.001	-1000		2									35.1	Sulfotransferase 1E1	Homo sapiens
P49902	NT5C2,NT5B,NT5CP,PNT5	1.01465	0.0209881	0.945521	54	1.23754	0.30747	0.806887	4	1.02981	0.0423818	0.814297	48	0.904891	-0.144185	0.329109	15	1.22203	0.289277	0.815278	4	0.978567	-0.0312575	0.978648	4	65	Cytosolic purine 5'-nucleotidase	Homo sapiens
P49903	SEPHS1,SELD,SPS,SPS1	1.02005	0.0286356	0.848383	44	0.666209	-0.585953	0.566435	6	0.953379	-0.0688783	0.508356	42	0.908904	-0.1378	0.406642	14	1.53569	0.61889	0.365555	6	2.27628	1.18668	0.193853	6	42.9	Selenide, water dikinase 1	Homo sapiens
P49914	MTHFS	0.001	-1000		1					2.02215	1.01589		2	1000	1000		1									23.3	5-formyltetrahydrofolate cyclo-ligase	Homo sapiens
P49915	GMPS	1.06349	0.0888081	0.113918	207	1.15154	0.20356	0.821553	12	1.04105	0.0580383	0.170518	200	0.914561	-0.128849	0.12001	15	1.78862	0.838848	0.0505959	17	1.52806	0.6117	0.0467763	32	76.7	GMP synthase [glutamine-hydrolyzing]	Homo sapiens
P49916	LIG3	1.22225	0.289538	0.222823	40	0.915989	-0.126598	0.00159153	150	1.03257	0.0462392	0.872274	41	0.996278	-0.00537965	0.990483	16	1.06031	0.0844817	0.0987317	169	1.13614	0.184136	7.62244e-05	152	112.9	DNA ligase 3	Homo sapiens
P49917	LIG4	1.20921	0.274067	0.755621	11	1.201	0.264236	0.618375	8	1.0526	0.0739512	0.949782	11	1.09341	0.128834	0.901405	11	0.817561	-0.290601	0.705719	8	0.681481	-0.553254	0.354581	8	104	DNA ligase 4	Homo sapiens
P49959	MRE11,HNGS1,MRE11A	1.20589	0.270103	0.0940675	24	1.01839	0.0262909	0.927355	76	0.9886	-0.0165409	0.940979	23	0.849654	-0.235053	0.44974	16	1.04601	0.0648949	0.670008	72	1.11547	0.157648	0.210823	72	80.6	Double-strand break repair protein MRE11	Homo sapiens
P50135	HNMT	0.600357	-0.736109	0.452346	6					0.754127	-0.407121	0.166305	6	1.24647	0.317854	0.737751	6									33.3	Histamine N-methyltransferase	Homo sapiens
P50148	GNAQ,GAQ	1.07932	0.110118	0.627058	12	0.001	-1000		1	0.865698	-0.208065	0.436639	12	0.809849	-0.304276	0.347243	12	0.001	-1000		1					42.1	Guanine nucleotide-binding protein G(q) subunit alpha	Homo sapiens
P50213	IDH3A	0.989378	-0.0154066	0.942582	60	1.26589	0.340153	0.576182	7	0.954264	-0.0675404	0.57931	53	0.929985	-0.104721	0.0861699	17	1.16712	0.222955	0.0374058	8	1.07132	0.0993893	0.774088	12	39.6	Isocitrate dehydrogenase [NAD] subunit alpha, mitochondrial	Homo sapiens
P50222	MEOX2,GAX,MOX2					0.805528	-0.311994		3									0.001	-1000		3	0.001	-1000		1	33.6	Homeobox protein MOX-2	Homo sapiens
P50336	PPOX	0.949884	-0.0741769	0.92826	10					0.791037	-0.338183	0.345906	10	0.930272	-0.104275	0.887187	11									50.8	Protoporphyrinogen oxidase	Homo sapiens
P50395	GDI2,RABGDIB	1.0153	0.0219081	0.759845	125	1.51564	0.599925	0.419798	19	1.10228	0.140497	9.45035e-05	122	0.991055	-0.0129628	0.844608	12	2.07121	1.05047	0.0139141	21	0.926861	-0.109575	0.809546	24	50.7	Rab GDP dissociation inhibitor beta	Homo sapiens
P50402	EMD,EDMD,STA	1.03354	0.0475876		3	1.01745	0.024961	0.932781	14	0.001	-1000		1	0.001	-1000		2	0.941535	-0.0869134	0.593367	8	0.961805	-0.0561835	0.816188	13	29	Emerin	Homo sapiens
P50416	CPT1A,CPT1	1.43927	0.525342	0.813859	7	1.35989	0.44349	0.652804	5	1.46371	0.549626	0.626275	9	1.03331	0.047274	0.948252	8	0.540756	-0.886951	0.376587	5	0.395377	-1.3387	0.0461205	6	88.4	Carnitine O-palmitoyltransferase 1, liver isoform	Homo sapiens
P50542	PEX5,PXR1	0.889538	-0.168871	0.525771	24					0.862619	-0.213205	0.284722	33	1.35736	0.4408	0.322094	15									70.9	Peroxisomal targeting signal 1 receptor	Homo sapiens
P50548	ERF	0.708562	-0.497034	0.484073	6					0.704298	-0.505741		4	0.890106	-0.167951	0.75677	6									58.7	ETS domain-containing transcription factor ERF	Homo sapiens
P50552	VASP	1.31019	0.389777	0.0792652	52					1.24206	0.312736	0.0509523	46	1.06401	0.0895096	0.89657	16									39.8	Vasodilator-stimulated phosphoprotein	Homo sapiens
P50570	DNM2,DYN2	1.01849	0.0264361	0.887269	66	1.19009	0.251071	0.721032	8	1.16883	0.225063	0.00153511	67	1.08843	0.122245	0.0984452	17	0.001	-1000		5	0.928875	-0.106443		2	98.1	Dynamin-2	Homo sapiens
P50579	METAP2,MNPEP,P67EIF2	0.831756	-0.265767	0.027919	59	1.5805	0.66038		3	1.08324	0.115354	0.341912	58	1.12355	0.16806	0.619051	15	2.80568	1.48835		4	1.72407	0.785822	0.507419	5	52.9	Methionine aminopeptidase 2	Homo sapiens
P50583	NUDT2,APAH1	1.07588	0.105517	0.694549	23					1.02259	0.0322279	0.935791	26	1.0387	0.0547729	0.707348	14									16.8	Bis(5'-nucleosyl)-tetraphosphatase [asymmetrical]	Homo sapiens
P50613	CDK7,CAK,CAK1,CDKN7,MO15,STK1	1.01089	0.0156293	0.938492	15	0.944715	-0.0820487	0.885373	6	1.04709	0.0663805	0.70412	13	1.10461	0.143543	0.250488	13	0.834461	-0.261084	0.439902	6	0.84217	-0.247817	0.376583	8	39	Cyclin-dependent kinase 7	Homo sapiens
P50747	HLCS	1.20028	0.263366	0.652633	6					1.13237	0.17934	0.791578	8	0.959506	-0.0596358	0.945315	6									80.8	Biotin--protein ligase	Homo sapiens
P50748	KNTC1,KIAA0166	1.04653	0.0656182	0.577643	92					1.18382	0.243447	0.0142213	102	1.08783	0.12146	0.459855	12									250.7	Kinetochore-associated protein 1	Homo sapiens
P50749	RASSF2,CENP-34,KIAA0168	1.22453	0.292232	0.459479	10					1.27985	0.355971	0.559546	6	0.844651	-0.243572	0.686499	6									37.8	Ras association domain-containing protein 2	Homo sapiens
P50750	CDK9,CDC2L4,TAK	0.672715	-0.571933	0.711425	4	0.903534	-0.146349	0.650696	22	0.786472	-0.346532	0.78705	4	1.18153	0.240652	0.906608	4	0.715646	-0.482682	0.0167336	13	0.911727	-0.133326	0.54412	16	42.8	Cyclin-dependent kinase 9	Homo sapiens
P50851	LRBA,BGL,CDC4L,LBA	0.912419	-0.132232	0.823801	17					1.1846	0.244395	0.262265	17	1.33969	0.421901	0.278369	17									319.1	Lipopolysaccharide-responsive and beige-like anchor protein	Homo sapiens
P50897	PPT1,CLN1,PPT	0.708711	-0.496731	0.000682771	47					0.850422	-0.23375	0.0498457	48	1.18504	0.244938	0.366778	18									34.2	Palmitoyl-protein thioesterase 1	Homo sapiens
P50914	RPL14	0.889768	-0.168499	0.327763	36	1.08918	0.123243	0.561283	31	1.07695	0.106953	0.105004	30	1.09448	0.13024	0.22342	17	1.11722	0.159911	0.326188	30	1.02115	0.0301958	0.92133	29	23.4	60S ribosomal protein L14	Homo sapiens
P50990	CCT8,C21orf112,CCTQ,KIAA0002	1.02275	0.0324483	0.514213	188	1.10345	0.142017	0.161452	67	1.08697	0.120314	0.00022975	196	1.0235	0.0335129	0.84083	18	1.53989	0.622831	8.3496e-10	68	1.42477	0.510727	2.36807e-11	86	59.6	T-complex protein 1 subunit theta	Homo sapiens
P50991	CCT4,CCTD,SRB	1.03198	0.0454089	0.462813	141	1.07191	0.100179	0.27856	84	1.06188	0.0866219	0.0469568	143	0.958892	-0.060559	0.639543	17	1.37459	0.458997	9.9636e-06	86	1.14701	0.197884	0.181956	94	57.9	T-complex protein 1 subunit delta	Homo sapiens
P50993	ATP1A2,KIAA0778									1000	1000		1	1000	1000		1									112.3	Sodium/potassium-transporting ATPase subunit alpha-2	Homo sapiens
P50995	ANXA11,ANX11	0.998405	-0.00230307	0.993023	59					1.009	0.0129235	0.958277	60	0.938913	-0.0909366	0.868542	17									54.4	Annexin A11	Homo sapiens
P51003	PAPOLA,PAP	1.01469	0.0210346	0.92178	56					0.926133	-0.110708	0.500636	53	1.0258	0.0367544	0.77352	13									82.8	Poly(A) polymerase alpha	Homo sapiens
P51114	FXR1	0.946848	-0.0787957	0.726817	31	1.12456	0.16936	0.0170326	94	1.24367	0.314607	0.00467803	25	1.35737	0.440814	0.0118579	16	1.19566	0.257811	0.00280137	88	1.07451	0.103676	0.289177	88	69.7	Fragile X mental retardation syndrome-related protein 1	Homo sapiens
P51116	FXR2,FMR1L2	1.10818	0.148194	0.7	19	1.06151	0.0861115	0.48483	44	1.36311	0.446906	0.0393307	20	1.47586	0.561559	0.0541097	15	1.14504	0.195395	0.140537	47	1.0824	0.114237	0.412341	49	74.2	Fragile X mental retardation syndrome-related protein 2	Homo sapiens
P51148	RAB5C,RABL	1.02325	0.0331648	0.901469	39	1.04023	0.0569021	0.944837	20	0.923386	-0.114995	0.552066	36	0.872385	-0.196963	0.375801	16	1.24727	0.318776	0.312188	22	1.17017	0.226717	0.216949	18	23.5	Ras-related protein Rab-5C	Homo sapiens
P51149	RAB7A,RAB7	1.03238	0.04598	0.635699	66	1.05348	0.0751689	0.773138	58	0.878466	-0.186941	0.00106237	65	0.772164	-0.37302	0.00488145	12	1.01064	0.0152731	0.933861	61	0.9962	-0.00549299	0.979654	54	23.5	Ras-related protein Rab-7a	Homo sapiens
P51151	RAB9A,RAB9	1.10261	0.140923	0.848415	5					1.09795	0.134809	0.878145	5	1.00044	0.000640538	0.999875	6									22.8	Ras-related protein Rab-9A	Homo sapiens
P51153	RAB13,GIG4	1.26104	0.334616	0.248979	7					0.800661	-0.320736	0.787533	6	0.825805	-0.276126	0.75677	8									22.8	Ras-related protein Rab-13	Homo sapiens
P51157	RAB28	0.848523	-0.236974	0.104432	9					1.0857	0.118627	0.611953	10	1.29499	0.372941	0.235435	9									24.8	Ras-related protein Rab-28	Homo sapiens
P51161	FABP6,ILBP,ILLBP	0.631765	-0.66254	0.0286943	16					1.38546	0.470366	0.252216	20	2.00577	1.00416	0.009666	17									14.4	Gastrotropin	Homo sapiens
P51397	DAP,DAP1	1.07184	0.10009	0.975886	6					1.51988	0.603961	0.717824	6	1.42273	0.508658	0.773297	6									11.2	Death-associated protein 1	Homo sapiens
P51398	DAP3,MRPS29	0.922006	-0.117151	0.339928	72	1.09842	0.135424	0.929274	9	0.762427	-0.391329	0.000210043	62	0.841135	-0.249591	0.322377	14	0.607607	-0.718789	0.211698	9	0.750533	-0.414012	0.408371	14	45.6	28S ribosomal protein S29, mitochondrial	Homo sapiens
P51452	DUSP3,VHR	1.08903	0.12304	0.705454	15					1.11098	0.151827	0.55019	14	1.06541	0.0914101	0.756292	16									20.5	Dual specificity protein phosphatase 3	Homo sapiens
P51511	MMP15	0.940488	-0.0885182	0.444501	5					0.985304	-0.0213585	0.963314	4	1.09102	0.125679	0.640692	5									75.8	Matrix metalloproteinase-15	Homo sapiens
P51513	NOVA1	0.868306	-0.203725	0.824144	14	0.935659	-0.0959459	0.656037	31	0.958528	-0.061108	0.871589	13	1.11502	0.15707	0.829285	15	0.912675	-0.131827	0.525786	30	1.02377	0.0338957	0.913355	26	51.7	RNA-binding protein Nova-1	Homo sapiens
P51531	SMARCA2,BAF190B,BRM,SNF2A,SNF2L2	1.09406	0.129692	0.794872	6	1.00176	0.00253139	0.997359	38	0.951177	-0.0722139	0.885251	6	0.86268	-0.213102	0.713163	6	0.986815	-0.0191483	0.957382	42	0.996231	-0.00544814	0.987912	56	181.3	Probable global transcription activator SNF2L2	Homo sapiens
P51532	SMARCA4,BAF190A,BRG1,SNF2B,SNF2L4	1.70232	0.767501	0.397437	5	1.06777	0.0945962	0.364792	89	1.01704	0.0243745	0.991057	5	0.60844	-0.716812	0.5667	6	0.953936	-0.0680349	0.512366	88	0.958553	-0.0610706	0.570063	97	184.6	Transcription activator BRG1	Homo sapiens
P51553	IDH3G	0.940962	-0.0877924	0.447887	49					0.878403	-0.187046	0.0189388	53	0.877416	-0.188668	0.355046	15									42.8	Isocitrate dehydrogenase [NAD] subunit gamma, mitochondrial	Homo sapiens
P51570	GALK1,GALK	0.86572	-0.208027	0.641472	14					1.06284	0.0879274	0.85008	20	1.21439	0.280237	0.548701	16									42.3	Galactokinase	Homo sapiens
P51571	SSR4,TRAPD	1.05994	0.0839839	0.855564	28	1.00644	0.00925882	0.994424	15	0.892837	-0.163532	0.629879	24	0.828622	-0.271213	0.570707	16	0.783361	-0.35225	0.140441	16	0.734277	-0.445603	0.0375755	17	19	Translocon-associated protein subunit delta	Homo sapiens
P51572	BCAP31,BAP31,DXS1357E									1000	1000		1	1000	1000		1									28	B-cell receptor-associated protein 31	Homo sapiens
P51580	TPMT	0.957891	-0.0620673	0.731679	48					1.09271	0.127912	0.426947	50	1.06618	0.0924535	0.788052	16									28.2	Thiopurine S-methyltransferase	Homo sapiens
P51587	BRCA2,FACD,FANCD1					0.872795	-0.196284	0.797612	6									1.31747	0.397773	0.318823	5	1.50586	0.590591	0.302807	5	384.2	Breast cancer type 2 susceptibility protein	Homo sapiens
P51608	MECP2	0.734439	-0.445285	0.666527	6	0.944119	-0.0829587	0.824724	35	0.430517	-1.21586	0.599063	5	0.612594	-0.706996	0.63911	8	1.20906	0.273882	0.0775174	28	1.22248	0.289815	0.176144	33	52.4	Methyl-CpG-binding protein 2	Homo sapiens
P51610	HCFC1,HCF1,HFC1	1.14712	0.198011	0.290628	28	1.02386	0.0340228	0.798107	132	1.06023	0.0843795	0.790814	35	0.942481	-0.085465	0.898034	13	1.08862	0.122504	0.147445	137	1.12422	0.168931	0.0260142	132	208.7	Host cell factor 1	Homo sapiens
P51617	IRAK1,IRAK	1.01864	0.026641	0.978569	4					0.642599	-0.638009		3	0.648647	-0.624494		3									76.5	Interleukin-1 receptor-associated kinase 1	Homo sapiens
P51648	ALDH3A2,ALDH10,FALDH	1.05721	0.0802627	0.690323	12	0.667953	-0.582181		3	0.561471	-0.832718	0.00405249	9	0.538988	-0.891676	0.00489809	10	0.797947	-0.325635	0.452185	4	1.16061	0.214884		3	54.8	Aldehyde dehydrogenase family 3 member A2	Homo sapiens
P51649	ALDH5A1,SSADH	0.911339	-0.133941	0.583225	35					0.928629	-0.106825	0.707458	31	1.01108	0.0158942	0.969018	17									57.2	Succinate-semialdehyde dehydrogenase, mitochondrial	Homo sapiens
P51659	HSD17B4,EDH17B4,SDR8C1	0.886973	-0.173038	2.11246e-05	138	1.24069	0.31114	0.41912	32	0.884448	-0.177151	5.53441e-05	146	1.01142	0.0163779	0.88621	14	1.50473	0.589503	0.0232572	20	1.21019	0.275239	0.296478	31	79.7	Peroxisomal multifunctional enzyme type 2	Homo sapiens
P51665	PSMD7,MOV34L	1.05498	0.0772214	0.557648	69	1.01389	0.0199025	0.968993	35	1.11969	0.163099	0.168816	70	0.940857	-0.0879526	0.406642	13	1.37389	0.458262	0.00745511	38	1.30021	0.378749	0.0306348	37	37	26S proteasome non-ATPase regulatory subunit 7	Homo sapiens
P51674	GPM6A,M6A	0.968394	-0.0463341	0.96331	8					0.962562	-0.0550492	0.900634	7	1.06471	0.0904644	0.922168	7									31.2	Neuronal membrane glycoprotein M6-a	Homo sapiens
P51687	SUOX	0.841272	-0.249355	0.445669	10					0.84883	-0.236453	0.27014	11	1.0491	0.0691457	0.819957	8									60.3	Sulfite oxidase, mitochondrial	Homo sapiens
P51688	SGSH,HSS	0.769759	-0.377522	0.232235	17					0.79822	-0.325142	0.260328	18	1.104	0.142737	0.612401	16									56.7	N-sulphoglucosamine sulphohydrolase	Homo sapiens
P51692	STAT5B	1.23044	0.299175	0.525865	25	1000	1000		1	1.1667	0.222436	0.59396	27	0.910125	-0.135864	0.71887	14	1000	1000		1	1.50564	0.590377		2	89.9	Signal transducer and activator of transcription 5B	Homo sapiens
P51784	USP11,UHX1	0.978931	-0.0307207	0.925335	12					0.905076	-0.14389	0.62992	11	0.868056	-0.20414	0.234566	13									109.8	Ubiquitin carboxyl-terminal hydrolase 11	Homo sapiens
P51790	CLCN3					1.15505	0.207958		3									1.2168	0.283089		3	1.06652	0.0929069		2	91	H(+)/Cl(-) exchange transporter 3	Homo sapiens
P51808	DYNLT3,TCTE1L,TCTE1XL	1.11492	0.156941	0.837372	4					1.45233	0.538365	0.103905	5	1.3042	0.383167	0.403623	5									13.1	Dynein light chain Tctex-type 3	Homo sapiens
P51809	VAMP7,SYBL1	1.06104	0.085481	0.848115	13	2.31695	1.21223		3	0.713771	-0.486468	0.436639	13	0.708581	-0.496996	0.292041	16	0.001	-1000		2	0.001	-1000		1	24.9	Vesicle-associated membrane protein 7	Homo sapiens
P51812	RPS6KA3,ISPK1,MAPKAPK1B,RSK2	1.10587	0.145187	0.494232	33					1.10786	0.147776	0.402457	33	1.0946	0.130402	0.522787	16									83.7	Ribosomal protein S6 kinase alpha-3	Homo sapiens
P51828	ADCY7,KIAA0037	0.885489	-0.175453	0.722245	6					0.800594	-0.320858	0.697577	6	0.913928	-0.129848	0.896154	6									120.3	Adenylate cyclase type 7	Homo sapiens
P51843	NR0B1,AHC,DAX1					0.864905	-0.209386	0.588645	14									1.09808	0.134985	0.835336	9	1.1919	0.253267	0.759955	10	51.7	Nuclear receptor subfamily 0 group B member 1	Homo sapiens
P51858	HDGF,HMG1L2	0.958469	-0.0611968	0.475891	115	0.001	-1000		1	0.992831	-0.0103806	0.88014	113	0.980733	-0.0280675	0.883094	15	1.05699	0.0799587		3	1000	1000		2	26.8	Hepatoma-derived growth factor	Homo sapiens
P51946	CCNH					0.908511	-0.138424		3									1.48046	0.566049		3	1.62519	0.700605	0.417713	4	37.6	Cyclin-H	Homo sapiens
P51948	MNAT1,CAP35,MAT1,RNF66	0.998168	-0.00264605	0.998578	10	0.676209	-0.564459	0.621431	6	1.20337	0.267076	0.72233	8	1.2288	0.297251	0.716108	10	1.17228	0.229312	0.739448	6	1.71203	0.775706	0.277485	6	35.8	CDK-activating kinase assembly factor MAT1	Homo sapiens
P51965	UBE2E1,UBCH6	1000	1000		1					1000	1000		2	0.907399	-0.140191		3									21.4	Ubiquitin-conjugating enzyme E2 E1	Homo sapiens
P51991	HNRNPA3,HNRPA3	1.1105	0.15121	0.35957	57	1.04757	0.0670522	0.636981	124	0.951845	-0.0712015	0.856146	60	0.833742	-0.262327	0.651259	16	0.948898	-0.0756749	0.503458	125	0.947223	-0.0782247	0.614299	123	39.6	Heterogeneous nuclear ribonucleoprotein A3	Homo sapiens
P52209	PGD,PGDH	1.00337	0.00485094	0.969811	159	1.64901	0.721601	0.263401	26	1.08097	0.112321	0.0248645	173	0.951942	-0.0710552	0.707348	17	1.90445	0.929376	0.0258891	29	1.0609	0.0852874	0.696707	38	53.1	6-phosphogluconate dehydrogenase, decarboxylating	Homo sapiens
P52272	HNRNPM,HNRPM,NAGR1	1.29358	0.371369	5.75734e-08	147	1.06712	0.0937278	0.27297	167	1.04007	0.0566798	0.702972	127	0.775136	-0.367478	0.516473	17	1.02139	0.0305361	0.723198	157	0.975244	-0.0361652	0.686481	159	77.5	Heterogeneous nuclear ribonucleoprotein M	Homo sapiens
P52292	KPNA2,RCH1,SRP1	0.902424	-0.148123	0.52007	75	0.729212	-0.45559	5.85183e-05	74	1.29764	0.375891	0.0045799	82	1.65407	0.726024	0.168681	17	1.17221	0.229234	0.211509	83	1.53695	0.620072	6.28318e-05	83	57.9	Importin subunit alpha-1	Homo sapiens
P52294	KPNA2,RCH1,SRP1	0.993814	-0.00895268	0.977432	15	0.873121	-0.195747	0.832019	6	0.911909	-0.133039	0.458894	18	0.925243	-0.112096	0.268351	15	0.927875	-0.107998	0.821071	11	1.0246	0.0350645	0.962406	8	60.2	Importin subunit alpha-5	Homo sapiens
P52298	NCBP2,CBP20,PIG55	1.12739	0.172982	0.49125	16	0.808472	-0.30673	0.268007	13	0.856761	-0.223036	0.312447	14	0.770159	-0.376772	0.080691	16	0.863819	-0.2112	0.202229	10	0.931392	-0.10254	0.544832	12	18	Nuclear cap-binding protein subunit 2	Homo sapiens
P52306	RAP1GDS1,SMGGDS	1.0077	0.0110716	0.929786	122	1000	1000		1	1.11543	0.157596	0.0104028	114	1.04329	0.0611406	0.734538	14					0.001	-1000		1	66.3	Rap1 GTPase-GDP dissociation stimulator 1	Homo sapiens
P52333	JAK3	0.001	-1000		1					0.934691	-0.0974386		3	1000	1000		2									125.1	Tyrosine-protein kinase JAK3	Homo sapiens
P52434	POLR2H	1.02233	0.0318644	0.880124	36	1.19701	0.259441	0.546001	26	1.15754	0.211058	0.0499976	29	1.12438	0.169134	0.312835	16	1.05743	0.0805677	0.809372	31	0.893122	-0.163071	0.228557	29	17.1	DNA-directed RNA polymerases I, II, and III subunit RPABC3	Homo sapiens
P52565	ARHGDIA,GDIA1	0.935255	-0.0965687	0.2868	90	1.44812	0.534184	0.510064	11	1.00159	0.00228635	0.984124	84	0.942544	-0.0853676	0.756454	17	2.88682	1.52948	0.0120678	13	1.89807	0.924533	0.0120921	27	23.2	Rho GDP-dissociation inhibitor 1	Homo sapiens
P52594	AGFG1,HRB,RAB,RIP	1.32877	0.410088	0.0440216	31					1.10555	0.144759	0.670796	31	0.71326	-0.4875	0.199334	18									58.3	Arf-GAP domain and FG repeat-containing protein 1	Homo sapiens
P52597	HNRNPF,HNRPF	0.935749	-0.0958065	0.558392	71	1.01035	0.0148556	0.953103	76	1.17887	0.237403	0.0246896	71	1.14533	0.195758	0.262785	11	0.936265	-0.0950115	0.382061	79	0.901259	-0.149987	0.168521	79	45.7	Heterogeneous nuclear ribonucleoprotein F	Homo sapiens
P52630	STAT2	1.11116	0.15207	0.895456	6					1.13955	0.188461	0.836664	6	1.03933	0.0556576	0.932921	6									97.9	Signal transducer and activator of transcription 2	Homo sapiens
P52655	GTF2A1,TF2A1	0.828368	-0.271657	0.785337	10	1.00601	0.0086407	0.997359	6	0.876152	-0.190747	0.646659	9	1.05047	0.0710325	0.938835	11	0.971499	-0.0417153	0.983295	6	0.962192	-0.0556034	0.978648	6	41.5	Transcription initiation factor IIA subunit 1	Homo sapiens
P52657	GTF2A2,TF2A2	0.925058	-0.112384	0.461068	15					0.744238	-0.426163	0.0901085	15	0.958694	-0.0608575	0.817489	10	1000	1000		1	1000	1000		1	12.5	Transcription initiation factor IIA subunit 2	Homo sapiens
P52701	MSH6,GTBP	0.933922	-0.0986257	0.0837982	156	1.17548	0.233252	0.441326	19	0.949795	-0.0743126	0.155251	143	0.816123	-0.293141	0.0323677	13	1.10091	0.138695	0.710826	10	0.986675	-0.0193533	0.97361	9	152.8	DNA mismatch repair protein Msh6	Homo sapiens
P52732	KIF11,EG5,KNSL1,TRIP5	0.947445	-0.0778854	0.820106	44					1.82008	0.864002	6.50875e-07	50	1.81039	0.856298	0.00146178	13									119.2	Kinesin-like protein KIF11	Homo sapiens
P52735	VAV2	1.03752	0.0531418	0.901469	21					1.19484	0.256818	0.522754	21	1.02399	0.0342061	0.917188	17									101.3	Guanine nucleotide exchange factor VAV2	Homo sapiens
P52738	ZNF140	1000	1000		1					1000	1000		3	0.753448	-0.408419		4									53	Zinc finger protein 140	Homo sapiens
P52739	ZNF131	1.38153	0.466269	0.629123	5	0.807864	-0.307816	0.045714	38	1.20795	0.272566	0.836664	4	0.888237	-0.170983	0.812921	8	0.815636	-0.294003	0.190396	46	1.10702	0.146683	0.58127	38	71.4	Zinc finger protein 131	Homo sapiens
P52747	ZNF143,SBF,STAF					1.04071	0.0575645	0.981697	9									0.899699	-0.152486	0.911122	9	0.858574	-0.219985	0.578671	10	68.9	Zinc finger protein 143	Homo sapiens
P52756	RBM5,H37,LUCA15					0.931743	-0.101996	0.808713	29									1.00103	0.00147854	0.993292	25	0.973072	-0.0393814	0.882817	23	92.2	RNA-binding protein 5	Homo sapiens
P52758	HRSP12,PSP	0.956321	-0.0644327	0.829786	22					0.97863	-0.0311643	0.764192	21	1.01745	0.02496	0.940047	17									14.5	2-iminobutanoate/2-iminopropanoate deaminase	Homo sapiens
P52788	SMS	1.05006	0.0704778	0.640375	73	1000	1000		1	1.13406	0.181494	0.0510405	76	1.02265	0.0323169	0.88845	15	1000	1000		3	1.25491	0.327587		4	41.3	Spermine synthase	Homo sapiens
P52789	HK2	0.940733	-0.0881433	0.0763489	143	1.48622	0.571648	0.197781	7	0.928701	-0.106714	0.00841439	134	0.834844	-0.260421	0.0329007	12	1.64582	0.718805	0.213648	7	1.21797	0.284483	0.306872	12	102.4	Hexokinase-2	Homo sapiens
P52815	MRPL12,MRPL7,RPML12	0.831178	-0.26677	0.553488	12					0.936564	-0.0945511	0.626499	12	1.07476	0.104013	0.824966	12	1000	1000		1	1000	1000		1	21.3	39S ribosomal protein L12, mitochondrial	Homo sapiens
P52888	THOP1	1.15349	0.206004	0.000534215	118	0.744752	-0.425168	0.728273	6	1.10735	0.147109	0.0140808	108	0.891429	-0.165808	0.302073	17	0.623496	-0.681548	0.386381	6	0.831189	-0.266752	0.766508	6	78.8	Thimet oligopeptidase	Homo sapiens
P52907	CAPZA1	0.999496	-0.000726903	0.994493	45	0.949327	-0.075023	0.722107	24	1.03526	0.0499986	0.576872	48	0.982436	-0.0255651	0.738855	12	1.27268	0.347867	0.231766	25	1.26017	0.333618	0.211945	25	32.9	F-actin-capping protein subunit alpha-1	Homo sapiens
P52943	CRIP2,CRP2	1.17255	0.229649	0.124426	29	0.963207	-0.0540829	0.95513	11	1.1542	0.206896	0.0371331	31	0.985653	-0.0208482	0.959245	13	1.33094	0.412447	0.190388	10	1.55307	0.635121	0.229688	9	22.5	Cysteine-rich protein 2	Homo sapiens
P52948	NUP98,ADAR2	1.09903	0.136233	0.793887	37	0.754725	-0.405977	1.5234e-10	176	1.0024	0.0034573	0.994053	39	0.931632	-0.102167	0.87215	16	0.869868	-0.201132	0.00333967	159	1.19939	0.262306	0.000110493	165	197.6	Nuclear pore complex protein Nup98-Nup96	Homo sapiens
P53004	BLVRA,BLVR,BVR	0.967155	-0.0481812	0.659909	57	1.11949	0.162843	0.880188	7	1.19225	0.253682	6.40949e-06	54	1.06095	0.0853575	0.458708	16	1.23919	0.309403	0.366486	6	1.10438	0.14324	0.857394	7	33.4	Biliverdin reductase A	Homo sapiens
P53007	SLC25A1,SLC20A3	0.972533	-0.0401816	0.982914	6	1.6996	0.765195		2	1.35406	0.437293		4	0.97043	-0.0433043	0.973413	9	0.761618	-0.392861		2	0.447641	-1.15959		2	34	Tricarboxylate transport protein, mitochondrial	Homo sapiens
P53041	PPP5C,PPP5	1.02745	0.0390721	0.738052	83					1.09821	0.135159	0.00757807	86	0.938789	-0.091127	0.39927	13	1000	1000		2	1000	1000		2	56.9	Serine/threonine-protein phosphatase 5	Homo sapiens
P53350	PLK1,PLK					0.552474	-0.856023	0.554339	4									1.29999	0.378501	0.769497	5	2.30239	1.20313	0.327742	5	68.3	Serine/threonine-protein kinase PLK1	Homo sapiens
P53365	ARFIP2,POR1	1.27929	0.355342	0.469758	8					1.18127	0.240342	0.179508	7	1.07957	0.110461	0.735228	11									37.9	Arfaptin-2	Homo sapiens
P53367	ARFIP1	1.03799	0.0537905	0.841656	38	0.721173	-0.471583		3	1.0402	0.0568638	0.855724	32	0.979802	-0.0294376	0.944408	13	0.001	-1000		1	0.001	-1000		2	41.7	Arfaptin-1	Homo sapiens
P53384	NUBP1,NBP,NBP1	1.14636	0.197062	0.460276	26					1.00874	0.0125537	0.968959	23	0.891173	-0.166223	0.827743	14									34.5	Cytosolic Fe-S cluster assembly factor NUBP1	Homo sapiens
P53396	ACLY	1.01148	0.0164635	0.788401	325	1.24295	0.313766	0.160876	80	1.05475	0.0769043	0.0542471	339	0.967414	-0.0477946	0.653805	13	1.95475	0.966982	1.73201e-05	71	1.71099	0.774832	4.00394e-06	88	120.8	ATP-citrate synthase	Homo sapiens
P53420	COL4A4	0.810331	-0.303416	0.514801	6					0.567594	-0.817068	0.199465	6	0.696579	-0.52164	0.372788	6									164	Collagen alpha-4(IV) chain	Homo sapiens
P53567	CEBPG					1.04948	0.0696776	0.95953	6									1.12742	0.17303	0.933861	6	1.069	0.0962634	0.965066	6	16.4	CCAAT/enhancer-binding protein gamma	Homo sapiens
P53582	METAP1,KIAA0094	1.12329	0.167729	0.444501	36	1.08963	0.123845	0.529577	42	1.18221	0.241482	0.278686	41	1.18731	0.247701	0.526649	16	1.13187	0.178714	0.428278	34	1.05093	0.0716647	0.735966	39	43.2	Methionine aminopeptidase 1	Homo sapiens
P53597	SUCLG1	1.07381	0.102735	0.711425	37	1000	1000		1	0.871911	-0.197747	0.34007	26	0.819199	-0.287715	0.089488	14	1000	1000		2	2.53543	1.34223		3	36.2	Succinate--CoA ligase [ADP/GDP-forming] subunit alpha, mitochondrial	Homo sapiens
P53602	MVD,MPD	1.03741	0.0529869	0.752091	56					0.92029	-0.11984	0.124768	52	0.829006	-0.270546	0.135067	18									43.4	Diphosphomevalonate decarboxylase	Homo sapiens
P53609	PGGT1B	1.05182	0.0728855	0.944516	7					0.960643	-0.0579283	0.937559	4	0.939049	-0.090727	0.84198	7									42.4	Geranylgeranyl transferase type-1 subunit beta	Homo sapiens
P53611	RABGGTB,GGTB	0.919322	-0.121358	0.601391	19					1.03905	0.0552643	0.81058	20	0.98547	-0.0211155	0.883469	12									36.9	Geranylgeranyl transferase type-2 subunit beta	Homo sapiens
P53618	COPB1,COPB,MSTP026	1.02554	0.036381	0.667548	152	1.27018	0.345033	0.146315	27	1.15404	0.206699	5.3075e-05	146	1.0207	0.0295617	0.848842	15	0.847897	-0.238039	0.513893	27	0.684698	-0.546459	0.0610291	28	107.1	Coatomer subunit beta	Homo sapiens
P53621	COPA	1.00504	0.00724936	0.925703	274	1.33618	0.418113	0.00638761	49	1.12719	0.172726	1.58445e-07	282	1.08872	0.12263	0.290582	17	0.832983	-0.26364	0.0520643	34	0.617057	-0.696525	4.071e-05	36	138.3	Coatomer subunit alpha	Homo sapiens
P53634	CTSC,CPPI	0.802177	-0.318008	1.84239e-06	57	3.23149	1.6922		2	0.918021	-0.123401	0.267711	63	1.1835	0.243055	0.0806439	14	2.58449	1.36988		3	0.802093	-0.318158		3	51.9	Dipeptidyl peptidase 1	Homo sapiens
P53675	CLTCL1,CLH22,CLTCL,CLTD	1000	1000		1					1000	1000		1	1.22612	0.294096		2									187	Clathrin heavy chain 2	Homo sapiens
P53677	AP3M2	2.61601	1.38737		2					1000	1000		4	0.909764	-0.136436	0.945394	6									47	AP-3 complex subunit mu-2	Homo sapiens
P53680	AP2S1,AP17,CLAPS2	1.00693	0.00996811	0.975886	22	1.10902	0.149287	0.494228	25	1.14583	0.196391	0.324704	22	1.11449	0.156381	0.374254	14	0.76979	-0.377464	0.177209	20	0.768884	-0.379163	0.114327	23	17	AP-2 complex subunit sigma	Homo sapiens
P53701	HCCS,CCHL	1.03856	0.0545852	0.965128	7					0.179853	-2.47511		3	0.179178	-2.48054		2									30.6	Holocytochrome c-type synthase	Homo sapiens
P53708	ITGA8	1000	1000		2									0.001	-1000		2									117.5	Integrin alpha-8	Homo sapiens
P53803	POLR2K					1.83224	0.873608		3									2.88418	1.52816		3	1.54166	0.624484		2	7	DNA-directed RNA polymerases I, II, and III subunit RPABC4	Homo sapiens
P53804	TTC3,DCRR1,RNF105,TPRD					1.14519	0.195585		3									1.37605	0.460537		2	1.19272	0.254256		3	229.9	E3 ubiquitin-protein ligase TTC3	Homo sapiens
P53814	SMTN,SMSMO					0.001	-1000		1									1.90618	0.930682		4	1000	1000		3	99.1	Smoothelin	Homo sapiens
P53985	SLC16A1,MCT1	1.02735	0.0389298	0.838367	13	1.32857	0.409871		4	0.896484	-0.15765	0.698917	12	0.882376	-0.180535	0.672125	12	1.10276	0.141123		2	0.836529	-0.257513		4	53.9	Monocarboxylate transporter 1	Homo sapiens
P53990	IST1,KIAA0174	0.979968	-0.0291936	0.936311	35	1.40867	0.494338	0.180751	9	1.22987	0.298511	0.0239862	30	1.18211	0.241369	0.0857361	13	0.799267	-0.32325	0.287606	9	0.535112	-0.902087	0.00360405	9	39.8	IST1 homolog	Homo sapiens
P53992	SEC24C,KIAA0079	1.07564	0.105199	0.46339	94					1.07632	0.106112	0.294412	83	0.971306	-0.0420016	0.893804	17									118.3	Protein transport protein Sec24C	Homo sapiens
P53999	SUB1,PC4,RPO2TC1	0.977784	-0.032412	0.899967	29	1.25701	0.329996	0.33387	18	1.04421	0.0624123	0.851559	33	1.06455	0.0902392	0.784264	16	0.973375	-0.0389331	0.908651	20	0.722769	-0.468394	0.015477	20	14.4	Activated RNA polymerase II transcriptional coactivator p15	Homo sapiens
P54098	POLG,MDP1,POLG1,POLGA	1.25322	0.325639	0.599684	13	0.854485	-0.226872	0.333151	10	1.0286	0.0406871	0.950495	14	0.766086	-0.384422	0.317353	17	0.816988	-0.291613	0.101896	15	0.941176	-0.0874638	0.766895	14	139.6	DNA polymerase subunit gamma-1	Homo sapiens
P54105	CLNS1A,CLCI,ICLN	0.956095	-0.0647749	0.722245	37	1000	1000		1	0.908283	-0.138786	0.27014	37	0.944817	-0.0818938	0.546359	15	1000	1000		3	1.60135	0.67929		4	26.2	Methylosome subunit pICln	Homo sapiens
P54132	BLM,RECQ2,RECQL3					0.745991	-0.42277	0.320486	15									0.758886	-0.398045	0.412442	13	1.0445	0.0628148	0.889104	17	159	Bloom syndrome protein	Homo sapiens
P54136	RARS1,RARS	1.06163	0.0862831	0.172116	178	1.28175	0.358114	0.0731987	36	1.15318	0.205616	5.97054e-05	176	1.04237	0.0598698	0.696513	14	1.23445	0.303865	0.213902	27	0.929626	-0.105278	0.597264	36	75.4	Arginine--tRNA ligase, cytoplasmic	Homo sapiens
P54198	HIRA,DGCR1,HIR,TUPLE1					0.897741	-0.155629	0.448525	37									0.798845	-0.324012	0.10619	34	0.835864	-0.25866	0.0841839	34	111.8	Protein HIRA	Homo sapiens
P54252	ATXN3,ATX3,MJD,MJD1,SCA3	0.683546	-0.548889	0.709789	5					0.639687	-0.644561	0.432199	5	0.945693	-0.0805564	0.945315	6									41.3	Ataxin-3	Homo sapiens
P54253	ATXN1,ATX1,SCA1					0.936107	-0.0952544	0.94826	5									1.47301	0.558764	0.620311	4	1.55545	0.63733	0.485134	5	86.9	Ataxin-1	Homo sapiens
P54259	ATN1,D12S755E,DRPLA	0.916758	-0.125387	0.245698	4					1.44798	0.534042	0.593128	5	1.58146	0.661256	0.523139	5									125.4	Atrophin-1	Homo sapiens
P54274	TERF1,PIN2,TRBF1,TRF,TRF1					0.776499	-0.364944	0.681486	8									0.849012	-0.236143	0.782839	7	1.10581	0.145103	0.679674	7	50.2	Telomeric repeat-binding factor 1	Homo sapiens
P54277	PMS1,PMSL1	0.808244	-0.307138	0.298368	17	0.915437	-0.127468	0.919319	6	0.692181	-0.530778	0.0171219	10	1.00681	0.00979164	0.984447	10	0.906515	-0.141597		3	0.981266	-0.0272836	0.980427	5	105.8	PMS1 protein homolog 1	Homo sapiens
P54278	PMS2,PMSL2	0.923876	-0.11423	0.669686	7					0.622105	-0.684771	0.222686	4	0.754642	-0.406135	0.38867	4									95.8	Mismatch repair endonuclease PMS2	Homo sapiens
P54289	CACNA2D1,CACNL2A,CCHL2A,MHS3	1.0609	0.0852819	0.724769	21	0.915437	-0.127467	0.513905	8	0.793505	-0.333689	0.15336	25	0.726065	-0.46183	0.188174	12	0.852264	-0.230628	0.332072	12	0.90049	-0.151218	0.397976	11	124.6	Voltage-dependent calcium channel subunit alpha-2/delta-1	Homo sapiens
P54577	YARS1,YARS	0.95612	-0.0647362	0.128173	166	1.20707	0.271513	0.879928	5	1.04892	0.0689009	0.139981	162	1.09851	0.135549	0.263884	16	1.1469	0.197744	0.896359	5	0.956717	-0.0638363	0.97143	6	59.1	Tyrosine--tRNA ligase, cytoplasmic	Homo sapiens
[truncated: 4,564 more rows]

## Sheet: Increased in GB-Hybrid nucleus
SND1
UNC13A
HEXIM1
RPL23
DEK
HSPE1
HNRNPK
PSMC6
PSMC4
CLNS1A
SARNP
PSMC2
MTHFD1
ADPRS
POLR3H
NHLRC2
CIAPIN1
ACOT7
TARS1
CGGBP1
RPL11
MAML2
RPL12
NOLC1
EWSR1
HNRNPR
NAA60
DLL4
[truncated: 447 more rows]

## Sheet: Translocated to GB-Hybr nucleus
BRD3
[truncated: 30 more rows]
